# Supplementary material for: Long-read transcript sequencing identifies differential isoform expression in the entorhinal cortex in a transgenic model of tau pathology
Source: Nat Commun. 2024 Aug 2;15:6458. doi: 10.1038/s41467-024-50486-8 (PMC11297290; doi:10.1038/s41467-024-50486-8)
Supplement: Supplementary file 4 — Supplementary Data 1 [file 41467_2024_50486_MOESM4_ESM.xlsx]

## Sheet: Sheet1
Supplementary Data 1: Phenotypic information for the mouse samples sequenced in this study.
Sample	Genotype	Age (months)	Whole transcriptome	Targeted	Targeted	RNA-Seq Illumina+	FANS*	IHC
			PacBio*	PacBio*	ONT*
1	WT	2	X	X		X
2	WT	2	X	X	X	X	X	X
3	WT	2	X	X	X	X	X
4	WT	4		X		X
5	WT	4		X	X	X		X
6	WT	4		X	X	X
7	WT	6		X		X
8	WT	6		X	X	X
9	WT	6		X	X	X		X
10	WT	8	X	X		X
11	WT	8	X	X	X	X	X
12	WT	8	X	X	X	X	X	X
13	TG	2	X	X		X
14	TG	2	X	X	X	X	X
15	TG	2	X	X	X	X	X	X
16	TG	4		X		X
17	TG	4		X	X	X		X
18	TG	4		X	X	X
19	TG	6		X	X	X
20	TG	6		X	X	X		X
21	TG	6		X	X	X
22	TG	8	X	X	X	X
23	TG	8	X	X	X	X	X	X
24	TG	8	X	X	X	X	X
* Long-read RNA-Seq data (whole transcriptome and targeted profiling) generated in this study.
+ Short-read RNA-Seq data from Castanho et al. (2020).
