# Supplementary material for: Long-read transcript sequencing identifies differential isoform expression in the entorhinal cortex in a transgenic model of tau pathology
Source: Nat Commun. 2024 Aug 2;15:6458. doi: 10.1038/s41467-024-50486-8 (PMC11297290; doi:10.1038/s41467-024-50486-8)
Supplement: Supplementary file 5 — Supplementary Data 2 [file 41467_2024_50486_MOESM5_ESM.xlsx]

## Sheet: Sheet1
Supplementary Data 2: Isoform diversity in rTg4510 mouse model between genotype and age from whole transcriptome PacBio Iso-Seq dataset
	Wild-type mice			rTg4510 transgenic mice
	2 & 8 months	2 months	8 months	2 & 8 months	2 months	8 months
Total number of genes	14118	13191	13312	14213	12985	13616
Annotated genes	13932 (98.68%)	13081 (99.17%)	13168 (98.92%)	14031 (98.72%)	12874 (99.15%)	13474 (98.96%)
Novel genes	186 (1.32%)	110 (0.83%)	144 (1.08%)	182 (1.28%)	111 (0.85%)	142 (1.04%)
Number of isoforms	62533	48516	50278	63038	45903	52730
FSM	33239 (53.15%)	27878 (57.46%)	28689 (57.06%)	33563 (53.24%)	26825 (58.44%)	29916 (56.73%)
ISM	4927 (7.88%)	3426 (7.06%)	3841 (7.64%)	4864 (7.72%)	3279 (7.14%)	3764 (7.14%)
NIC	15305 (24.48%)	11012 (22.7%)	11407 (22.69%)	15595 (24.74%)	10214 (22.25%)	12369 (23.46%)
NNC	8518 (13.62%)	5838 (12.03%)	5953 (11.84%)	8484 (13.46%)	5259 (11.46%)	6282 (11.91%)
Genic genomic	63 (0.1%)	44 (0.09%)	44 (0.09%)	61 (0.1%)	32 (0.07%)	47 (0.09%)
Antisense	97 (0.16%)	52 (0.11%)	77 (0.15%)	104 (0.16%)	68 (0.15%)	75 (0.14%)
Fusion	276 (0.44%)	200 (0.41%)	186 (0.37%)	268 (0.43%)	167 (0.36%)	196 (0.37%)
Intergenic	108 (0.17%)	66 (0.14%)	81 (0.16%)	99 (0.16%)	59 (0.13%)	81 (0.15%)
Genic intron	0 (0%)	0 (0%)	0 (0%)	0 (0%)	0 (0%)	0 (0%)
Isoform length (bp)	2691	2740	2614	2698	2548	2754
median (range)	(82 - 15016)	(88 - 15016)	(82 - 14850)	(82 - 15913)	(88 - 14302)	(82 - 15913)
Number of exons	8 (1 - 89)	8 (1 - 89)	8 (1 - 89)	8 (1 - 89)	8 (1 - 77)	9 (1 - 89)
median (range)
Number of isoforms with 50 bp CAGE	52096 (83.31%)	40589 (83.66%)	42378 (84.29%)	52633 (83.49%)	38227 (83.28%)	44729 (84.83%)
