# Supplementary material for: Long-read transcript sequencing identifies differential isoform expression in the entorhinal cortex in a transgenic model of tau pathology
Source: Nat Commun. 2024 Aug 2;15:6458. doi: 10.1038/s41467-024-50486-8 (PMC11297290; doi:10.1038/s41467-024-50486-8)
Supplement: Supplementary file 6 — Supplementary Data 3 [file 41467_2024_50486_MOESM6_ESM.xlsx]

## Sheet: Sheet1
Supplementary Data 3: Differentially expressed genes associated with the progression of tau pathology in the whole transcriptome PacBio Iso-Seq dataset
Associated gene	log2FoldChange	lfcSE	P-value	FDR	WT 2 months	WT 8 months	TG 2 months	TG 8 months
					counts	counts	counts	counts
Gfap	3.37	0.596	1.61e-08	0.000199	83.2	70.1	117	1020
C4b	5.01	0.932	7.79e-08	0.000483	4.66	2.47	6	104
