# Supplementary material for: Long-read transcript sequencing identifies differential isoform expression in the entorhinal cortex in a transgenic model of tau pathology
Source: Nat Commun. 2024 Aug 2;15:6458. doi: 10.1038/s41467-024-50486-8 (PMC11297290; doi:10.1038/s41467-024-50486-8)
Supplement: Supplementary file 7 — Supplementary Data 4 [file 41467_2024_50486_MOESM7_ESM.xlsx]

## Sheet: Sheet1
Supplementary Data 4: Differentially expressed transcripts associated with the progression of tau pathology in the whole transcriptome PacBio Iso-Seq dataset
Associated gene	Isoform	Associated transcript	log2FC	lfcSE	P-value	FDR	TG 2mos counts	TG 8mos counts	WT 2mos counts	WT 8mos counts
Gfap	PB.2973.16	ENSMUST00000067444.9	3.57	0.644	2.95e-08	0.00116	89.1	849	68	54.5
C4b	PB.7022.9	ENSMUST00000069507.8	5.51	1.18	3.26e-06	0.0639	3.69	76.7	3.31	1.59
