# Supplementary material for: Long-read transcript sequencing identifies differential isoform expression in the entorhinal cortex in a transgenic model of tau pathology
Source: Nat Commun. 2024 Aug 2;15:6458. doi: 10.1038/s41467-024-50486-8 (PMC11297290; doi:10.1038/s41467-024-50486-8)
Supplement: Supplementary file 8 — Supplementary Data 5 [file 41467_2024_50486_MOESM8_ESM.xlsx]

## Sheet: SupplementaryTable5
Supplementary Data 5: Protein identification in targeted transcriptome.
tx_isoform	associated_gene	tx_cat	pr_splice_cat	tx_subcat	pr_splice_subcat	tx_tss_diff	tx_tts_diff	tx_tss_gene_diff	tx_tts_gene_diff	pr_nterm_diff	pr_cterm_diff	pr_nterm_gene_diff	pr_cterm_gene_diff	tx_transcripts	pr_transcripts	tx_gene	pr_gene	tx_num_exons	pr_num_exons	is_nmd	num_junc_after_stop_codon	num_nt_after_stop_codon	tx_5hang	tx_3hang	pr_nhang	pr_chang
PB.14646.1003	Clu	novel_in_catalog	incomplete-splice_match	intron_retention	5prime_fragment	NA	NA	25	-2	0	1413	0	-1413	novel	ENSMUST00000022616.13	ENSMUSG00000022037.15	ENSMUSG00000022037.15	8	6	TRUE	1	1571	NA	NA	0	21
PB.14646.1004	Clu	novel_not_in_catalog	novel_not_in_catalog	at_least_one_novel_splicesite	at_least_one_novel_splicesite	NA	NA	25	-7	NA	NA	0	-417	novel	novel	ENSMUSG00000022037.15	ENSMUSG00000022037.15	9	7	TRUE	1	570	NA	NA	NA	NA
PB.14646.1012	Clu	novel_not_in_catalog	novel_not_in_catalog	at_least_one_novel_splicesite	at_least_one_novel_splicesite	NA	NA	25	-7	NA	NA	0	-21	novel	novel	ENSMUSG00000022037.15	ENSMUSG00000022037.15	9	4	TRUE	4	1185	NA	NA	NA	NA
PB.14646.10127	Clu	novel_not_in_catalog	novel_not_in_catalog	at_least_one_novel_splicesite	at_least_one_novel_splicesite	NA	NA	3	2	NA	NA	0	0	novel	novel	ENSMUSG00000022037.15	ENSMUSG00000022037.15	5	4	FALSE	0	303	NA	NA	NA	NA
PB.14646.10184	Clu	novel_not_in_catalog	novel_not_in_catalog	at_least_one_novel_splicesite	at_least_one_novel_splicesite	NA	NA	5	0	NA	NA	0	108	novel	novel	ENSMUSG00000022037.15	ENSMUSG00000022037.15	6	5	FALSE	0	191	NA	NA	NA	NA
PB.14646.1033	Clu	novel_not_in_catalog	novel_not_in_catalog	at_least_one_novel_splicesite	at_least_one_novel_splicesite	NA	NA	25	-7	NA	NA	0	-1514	novel	novel	ENSMUSG00000022037.15	ENSMUSG00000022037.15	9	6	TRUE	2	694	NA	NA	NA	NA
PB.14646.1042	Clu	novel_not_in_catalog	novel_not_in_catalog	at_least_one_novel_splicesite	at_least_one_novel_splicesite	NA	NA	25	-15	NA	NA	0	-12	novel	novel	ENSMUSG00000022037.15	ENSMUSG00000022037.15	8	3	TRUE	4	1168	NA	NA	NA	NA
PB.14646.10436	Clu	novel_not_in_catalog	novel_not_in_catalog	at_least_one_novel_splicesite	at_least_one_novel_splicesite	NA	NA	2	-10	NA	NA	0	0	novel	novel	ENSMUSG00000022037.15	ENSMUSG00000022037.15	6	5	FALSE	0	292	NA	NA	NA	NA
PB.14646.10455	Clu	novel_not_in_catalog	novel_not_in_catalog	at_least_one_novel_splicesite	at_least_one_novel_splicesite	NA	NA	2	0	NA	NA	0	0	novel	novel	ENSMUSG00000022037.15	ENSMUSG00000022037.15	8	7	FALSE	0	302	NA	NA	NA	NA
PB.14646.10612	Clu	novel_not_in_catalog	novel_not_in_catalog	at_least_one_novel_splicesite	at_least_one_novel_splicesite	NA	NA	2	-4	NA	NA	0	0	novel	novel	ENSMUSG00000022037.15	ENSMUSG00000022037.15	7	6	FALSE	0	298	NA	NA	NA	NA
PB.14646.1063	Clu	novel_in_catalog	novel_in_catalog	combination_of_known_splicesites	combination_of_known_splicesites	NA	NA	25	0	NA	NA	0	5	novel	novel	ENSMUSG00000022037.15	ENSMUSG00000022037.15	4	3	FALSE	0	433	NA	NA	NA	NA
PB.14646.1064	Clu	novel_not_in_catalog	novel_not_in_catalog	at_least_one_novel_splicesite	at_least_one_novel_splicesite	NA	NA	25	-5	NA	NA	0	-460	novel	novel	ENSMUSG00000022037.15	ENSMUSG00000022037.15	10	8	TRUE	1	615	NA	NA	NA	NA
PB.14646.10648	Clu	novel_not_in_catalog	novel_not_in_catalog	at_least_one_novel_splicesite	at_least_one_novel_splicesite	NA	NA	2	-3	NA	NA	0	28	novel	novel	ENSMUSG00000022037.15	ENSMUSG00000022037.15	10	9	FALSE	0	271	NA	NA	NA	NA
PB.14646.10687	Clu	novel_not_in_catalog	novel_not_in_catalog	at_least_one_novel_splicesite	at_least_one_novel_splicesite	NA	NA	-5	7	NA	NA	0	-460	novel	novel	ENSMUSG00000022037.15	ENSMUSG00000022037.15	10	8	TRUE	1	486	NA	NA	NA	NA
PB.14646.1072	Clu	novel_not_in_catalog	novel_not_in_catalog	at_least_one_novel_splicesite	at_least_one_novel_splicesite	NA	NA	25	-5	NA	NA	0	0	novel	novel	ENSMUSG00000022037.15	ENSMUSG00000022037.15	6	5	FALSE	0	433	NA	NA	NA	NA
PB.14646.10834	Clu	novel_not_in_catalog	novel_not_in_catalog	at_least_one_novel_splicesite	at_least_one_novel_splicesite	NA	NA	-4	-4	NA	NA	0	0	novel	novel	ENSMUSG00000022037.15	ENSMUSG00000022037.15	8	7	FALSE	0	292	NA	NA	NA	NA
PB.14646.1085	Clu	novel_not_in_catalog	novel_not_in_catalog	at_least_one_novel_splicesite	at_least_one_novel_splicesite	NA	NA	26	-5	NA	NA	0	0	novel	novel	ENSMUSG00000022037.15	ENSMUSG00000022037.15	6	5	FALSE	0	432	NA	NA	NA	NA
PB.14646.10874	Clu	novel_not_in_catalog	novel_not_in_catalog	at_least_one_novel_splicesite	at_least_one_novel_splicesite	NA	NA	2	0	NA	NA	0	-1589	novel	novel	ENSMUSG00000022037.15	ENSMUSG00000022037.15	9	6	TRUE	2	640	NA	NA	NA	NA
PB.14646.1088	Clu	novel_not_in_catalog	novel_not_in_catalog	at_least_one_novel_splicesite	at_least_one_novel_splicesite	NA	NA	26	-12	NA	NA	0	80	novel	novel	ENSMUSG00000022037.15	ENSMUSG00000022037.15	7	6	FALSE	0	345	NA	NA	NA	NA
PB.14646.1092	Clu	novel_not_in_catalog	novel_not_in_catalog	at_least_one_novel_splicesite	at_least_one_novel_splicesite	NA	NA	26	-5	NA	NA	0	-1480	novel	novel	ENSMUSG00000022037.15	ENSMUSG00000022037.15	9	6	TRUE	2	661	NA	NA	NA	NA
PB.14646.1093	Clu	novel_not_in_catalog	novel_not_in_catalog	at_least_one_novel_splicesite	at_least_one_novel_splicesite	NA	NA	26	-3	NA	NA	0	-406	novel	novel	ENSMUSG00000022037.15	ENSMUSG00000022037.15	9	7	TRUE	1	562	NA	NA	NA	NA
PB.14646.10958	Clu	novel_not_in_catalog	novel_not_in_catalog	at_least_one_novel_splicesite	at_least_one_novel_splicesite	NA	NA	5	0	NA	NA	0	-396	novel	novel	ENSMUSG00000022037.15	ENSMUSG00000022037.15	7	5	TRUE	1	417	NA	NA	NA	NA
PB.14646.1110	Clu	novel_not_in_catalog	novel_not_in_catalog	at_least_one_novel_splicesite	at_least_one_novel_splicesite	NA	NA	33	-5	NA	NA	0	948	novel	novel	ENSMUSG00000022037.15	ENSMUSG00000022037.15	9	5	TRUE	3	939	NA	NA	NA	NA
PB.14646.11179	Clu	novel_not_in_catalog	novel_not_in_catalog	at_least_one_novel_splicesite	at_least_one_novel_splicesite	NA	NA	-4	0	NA	NA	0	-1619	novel	novel	ENSMUSG00000022037.15	ENSMUSG00000022037.15	8	5	TRUE	2	664	NA	NA	NA	NA
PB.14646.11185	Clu	novel_not_in_catalog	novel_not_in_catalog	at_least_one_novel_splicesite	at_least_one_novel_splicesite	NA	NA	2	-1	NA	NA	0	0	novel	novel	ENSMUSG00000022037.15	ENSMUSG00000022037.15	5	4	FALSE	0	301	NA	NA	NA	NA
PB.14646.1122	Clu	novel_not_in_catalog	novel_not_in_catalog	at_least_one_novel_splicesite	at_least_one_novel_splicesite	NA	NA	27	-10	NA	NA	0	185	novel	novel	ENSMUSG00000022037.15	ENSMUSG00000022037.15	5	4	FALSE	0	241	NA	NA	NA	NA
PB.14646.11336	Clu	novel_not_in_catalog	novel_not_in_catalog	at_least_one_novel_splicesite	at_least_one_novel_splicesite	NA	NA	-4	-1	NA	NA	0	0	novel	novel	ENSMUSG00000022037.15	ENSMUSG00000022037.15	5	4	FALSE	0	295	NA	NA	NA	NA
PB.14646.11450	Clu	novel_not_in_catalog	novel_not_in_catalog	at_least_one_novel_splicesite	at_least_one_novel_splicesite	NA	NA	2	1	NA	NA	0	-460	novel	novel	ENSMUSG00000022037.15	ENSMUSG00000022037.15	8	6	TRUE	1	485	NA	NA	NA	NA
PB.14646.1149	Clu	novel_not_in_catalog	novel_not_in_catalog	at_least_one_novel_splicesite	at_least_one_novel_splicesite	NA	NA	29	-8	NA	NA	0	-1636	novel	novel	ENSMUSG00000022037.15	ENSMUSG00000022037.15	7	4	TRUE	2	811	NA	NA	NA	NA
PB.14646.1156	Clu	novel_not_in_catalog	novel_not_in_catalog	at_least_one_novel_splicesite	at_least_one_novel_splicesite	NA	NA	29	-2	NA	NA	0	108	novel	novel	ENSMUSG00000022037.15	ENSMUSG00000022037.15	4	3	FALSE	0	324	NA	NA	NA	NA
PB.14646.11599	Clu	novel_not_in_catalog	novel_not_in_catalog	at_least_one_novel_splicesite	at_least_one_novel_splicesite	NA	NA	2	-19	NA	NA	0	-406	novel	novel	ENSMUSG00000022037.15	ENSMUSG00000022037.15	6	4	TRUE	1	411	NA	NA	NA	NA
PB.14646.1170	Clu	novel_not_in_catalog	novel_not_in_catalog	at_least_one_novel_splicesite	at_least_one_novel_splicesite	NA	NA	30	0	NA	NA	0	0	novel	novel	ENSMUSG00000022037.15	ENSMUSG00000022037.15	9	8	FALSE	0	433	NA	NA	NA	NA
PB.14646.1172	Clu	novel_not_in_catalog	novel_not_in_catalog	at_least_one_novel_splicesite	at_least_one_novel_splicesite	NA	NA	30	-7	NA	NA	0	-1636	novel	novel	ENSMUSG00000022037.15	ENSMUSG00000022037.15	9	6	TRUE	2	811	NA	NA	NA	NA
PB.14646.1180	Clu	novel_not_in_catalog	novel_not_in_catalog	at_least_one_novel_splicesite	at_least_one_novel_splicesite	NA	NA	31	0	NA	NA	0	-396	novel	novel	ENSMUSG00000022037.15	ENSMUSG00000022037.15	7	5	TRUE	1	550	NA	NA	NA	NA
PB.14646.11880	Clu	novel_not_in_catalog	novel_not_in_catalog	at_least_one_novel_splicesite	at_least_one_novel_splicesite	NA	NA	2	-7	NA	NA	0	28	novel	novel	ENSMUSG00000022037.15	ENSMUSG00000022037.15	5	4	FALSE	0	267	NA	NA	NA	NA
PB.14646.1191	Clu	novel_not_in_catalog	novel_not_in_catalog	at_least_one_novel_splicesite	at_least_one_novel_splicesite	NA	NA	31	-1	NA	NA	0	108	novel	novel	ENSMUSG00000022037.15	ENSMUSG00000022037.15	5	4	FALSE	0	323	NA	NA	NA	NA
PB.14646.1199	Clu	novel_not_in_catalog	novel_not_in_catalog	at_least_one_novel_splicesite	at_least_one_novel_splicesite	NA	NA	31	-12	NA	NA	0	0	novel	novel	ENSMUSG00000022037.15	ENSMUSG00000022037.15	9	8	FALSE	0	420	NA	NA	NA	NA
PB.14646.1217	Clu	novel_not_in_catalog	novel_not_in_catalog	at_least_one_novel_splicesite	at_least_one_novel_splicesite	NA	NA	32	-3	NA	NA	0	0	novel	novel	ENSMUSG00000022037.15	ENSMUSG00000022037.15	9	8	FALSE	0	428	NA	NA	NA	NA
PB.14646.12467	Clu	novel_not_in_catalog	novel_not_in_catalog	at_least_one_novel_splicesite	at_least_one_novel_splicesite	NA	NA	-4	-7	NA	NA	0	-1480	novel	novel	ENSMUSG00000022037.15	ENSMUSG00000022037.15	8	5	TRUE	2	518	NA	NA	NA	NA
PB.14646.1249	Clu	novel_not_in_catalog	novel_not_in_catalog	at_least_one_novel_splicesite	at_least_one_novel_splicesite	NA	NA	33	-24	NA	NA	0	-120	novel	novel	ENSMUSG00000022037.15	ENSMUSG00000022037.15	7	2	TRUE	4	1259	NA	NA	NA	NA
PB.14646.1274	Clu	novel_not_in_catalog	novel_not_in_catalog	at_least_one_novel_splicesite	at_least_one_novel_splicesite	NA	NA	35	-2	NA	NA	0	0	novel	novel	ENSMUSG00000022037.15	ENSMUSG00000022037.15	6	5	FALSE	0	426	NA	NA	NA	NA
PB.14646.1275	Clu	novel_not_in_catalog	novel_not_in_catalog	at_least_one_novel_splicesite	at_least_one_novel_splicesite	NA	NA	35	-7	NA	NA	0	-1619	novel	novel	ENSMUSG00000022037.15	ENSMUSG00000022037.15	8	5	TRUE	2	789	NA	NA	NA	NA
PB.14646.1302	Clu	novel_not_in_catalog	novel_not_in_catalog	at_least_one_novel_splicesite	at_least_one_novel_splicesite	NA	NA	35	-5	NA	NA	0	0	novel	novel	ENSMUSG00000022037.15	ENSMUSG00000022037.15	8	7	FALSE	0	423	NA	NA	NA	NA
PB.14646.4106	Clu	novel_in_catalog	incomplete-splice_match	intron_retention	5prime_fragment	NA	NA	35	-16	0	4209	0	1144	novel	ENSMUST00000022616.13	ENSMUSG00000022037.15	ENSMUSG00000022037.15	7	5	TRUE	1	4343	NA	NA	0	95
PB.14646.1318	Clu	novel_not_in_catalog	novel_not_in_catalog	at_least_one_novel_splicesite	at_least_one_novel_splicesite	NA	NA	35	-12	NA	NA	0	0	novel	novel	ENSMUSG00000022037.15	ENSMUSG00000022037.15	9	8	FALSE	0	416	NA	NA	NA	NA
PB.14646.13241	Clu	novel_not_in_catalog	novel_not_in_catalog	at_least_one_novel_splicesite	at_least_one_novel_splicesite	NA	NA	2	1	NA	NA	0	0	novel	novel	ENSMUSG00000022037.15	ENSMUSG00000022037.15	8	7	FALSE	0	303	NA	NA	NA	NA
PB.14646.1335	Clu	novel_not_in_catalog	novel_not_in_catalog	at_least_one_novel_splicesite	at_least_one_novel_splicesite	NA	NA	36	-5	NA	NA	0	-1480	novel	novel	ENSMUSG00000022037.15	ENSMUSG00000022037.15	8	5	TRUE	2	651	NA	NA	NA	NA
PB.14646.1337	Clu	novel_not_in_catalog	novel_not_in_catalog	at_least_one_novel_splicesite	at_least_one_novel_splicesite	NA	NA	36	-7	NA	NA	0	46	novel	novel	ENSMUSG00000022037.15	ENSMUSG00000022037.15	8	3	TRUE	4	1019	NA	NA	NA	NA
PB.14646.139	Clu	novel_not_in_catalog	full-splice_match	at_least_one_novel_splicesite	multi-exon	NA	NA	-480	-9	0	0	0	0	novel	ENSMUST00000022616.13	ENSMUSG00000022037.15	ENSMUSG00000022037.15	9	8	FALSE	0	521	NA	NA	0	0
PB.14646.1351	Clu	novel_not_in_catalog	novel_not_in_catalog	at_least_one_novel_splicesite	at_least_one_novel_splicesite	NA	NA	37	-7	NA	NA	0	1001	novel	novel	ENSMUSG00000022037.15	ENSMUSG00000022037.15	9	5	TRUE	3	880	NA	NA	NA	NA
PB.14646.1363	Clu	novel_not_in_catalog	novel_not_in_catalog	at_least_one_novel_splicesite	at_least_one_novel_splicesite	NA	NA	38	-5	NA	NA	0	0	novel	novel	ENSMUSG00000022037.15	ENSMUSG00000022037.15	10	9	FALSE	0	420	NA	NA	NA	NA
PB.14646.1386	Clu	novel_not_in_catalog	novel_not_in_catalog	at_least_one_novel_splicesite	at_least_one_novel_splicesite	NA	NA	38	-10	NA	NA	0	0	novel	novel	ENSMUSG00000022037.15	ENSMUSG00000022037.15	9	8	FALSE	0	415	NA	NA	NA	NA
PB.14646.1392	Clu	novel_not_in_catalog	novel_not_in_catalog	at_least_one_novel_splicesite	at_least_one_novel_splicesite	NA	NA	39	-7	NA	NA	0	-1480	novel	novel	ENSMUSG00000022037.15	ENSMUSG00000022037.15	8	5	TRUE	2	646	NA	NA	NA	NA
PB.14646.1412	Clu	novel_not_in_catalog	novel_not_in_catalog	at_least_one_novel_splicesite	at_least_one_novel_splicesite	NA	NA	39	-1	NA	NA	0	0	novel	novel	ENSMUSG00000022037.15	ENSMUSG00000022037.15	9	8	FALSE	0	423	NA	NA	NA	NA
PB.14646.1418	Clu	novel_not_in_catalog	novel_not_in_catalog	at_least_one_novel_splicesite	at_least_one_novel_splicesite	NA	NA	39	-25	NA	NA	0	0	novel	novel	ENSMUSG00000022037.15	ENSMUSG00000022037.15	10	9	FALSE	0	399	NA	NA	NA	NA
PB.14646.1430	Clu	novel_not_in_catalog	novel_not_in_catalog	at_least_one_novel_splicesite	at_least_one_novel_splicesite	NA	NA	39	-8	NA	NA	0	1001	novel	novel	ENSMUSG00000022037.15	ENSMUSG00000022037.15	7	3	TRUE	3	877	NA	NA	NA	NA
PB.14646.1438	Clu	novel_not_in_catalog	novel_not_in_catalog	at_least_one_novel_splicesite	at_least_one_novel_splicesite	NA	NA	39	-5	NA	NA	0	0	novel	novel	ENSMUSG00000022037.15	ENSMUSG00000022037.15	9	8	FALSE	0	419	NA	NA	NA	NA
PB.14646.1440	Clu	novel_not_in_catalog	novel_not_in_catalog	at_least_one_novel_splicesite	at_least_one_novel_splicesite	NA	NA	39	-11	NA	NA	0	-1514	novel	novel	ENSMUSG00000022037.15	ENSMUSG00000022037.15	8	5	TRUE	2	676	NA	NA	NA	NA
PB.14646.1441	Clu	novel_not_in_catalog	novel_not_in_catalog	at_least_one_novel_splicesite	at_least_one_novel_splicesite	NA	NA	39	-7	NA	NA	0	28	novel	novel	ENSMUSG00000022037.15	ENSMUSG00000022037.15	5	4	FALSE	0	389	NA	NA	NA	NA
PB.14646.146	Clu	novel_not_in_catalog	novel_not_in_catalog	at_least_one_novel_splicesite	at_least_one_novel_splicesite	NA	NA	-388	-7	NA	NA	0	-1514	novel	novel	ENSMUSG00000022037.15	ENSMUSG00000022037.15	10	7	TRUE	2	1107	NA	NA	NA	NA
PB.14646.14627	Clu	novel_not_in_catalog	novel_not_in_catalog	at_least_one_novel_splicesite	at_least_one_novel_splicesite	NA	NA	3	-18	NA	NA	0	0	novel	novel	ENSMUSG00000022037.15	ENSMUSG00000022037.15	8	7	FALSE	0	283	NA	NA	NA	NA
PB.14646.1463	Clu	novel_not_in_catalog	novel_not_in_catalog	at_least_one_novel_splicesite	at_least_one_novel_splicesite	NA	NA	39	-2	NA	NA	0	0	novel	novel	ENSMUSG00000022037.15	ENSMUSG00000022037.15	9	8	FALSE	0	422	NA	NA	NA	NA
PB.14646.1486	Clu	novel_not_in_catalog	novel_not_in_catalog	at_least_one_novel_splicesite	at_least_one_novel_splicesite	NA	NA	39	-12	NA	NA	0	1001	novel	novel	ENSMUSG00000022037.15	ENSMUSG00000022037.15	7	3	TRUE	3	873	NA	NA	NA	NA
PB.14646.1491	Clu	novel_not_in_catalog	novel_not_in_catalog	at_least_one_novel_splicesite	at_least_one_novel_splicesite	NA	NA	53	0	NA	NA	0	0	novel	novel	ENSMUSG00000022037.15	ENSMUSG00000022037.15	9	8	FALSE	0	410	NA	NA	NA	NA
PB.14646.15528	Clu	novel_not_in_catalog	novel_not_in_catalog	at_least_one_novel_splicesite	at_least_one_novel_splicesite	NA	NA	2	0	NA	NA	0	185	novel	novel	ENSMUSG00000022037.15	ENSMUSG00000022037.15	5	4	FALSE	0	117	NA	NA	NA	NA
PB.14646.1570	Clu	novel_not_in_catalog	novel_not_in_catalog	at_least_one_novel_splicesite	at_least_one_novel_splicesite	NA	NA	40	-9	NA	NA	0	-1514	novel	novel	ENSMUSG00000022037.15	ENSMUSG00000022037.15	7	4	TRUE	2	677	NA	NA	NA	NA
PB.14646.1574	Clu	novel_not_in_catalog	novel_not_in_catalog	at_least_one_novel_splicesite	at_least_one_novel_splicesite	NA	NA	41	-2	NA	NA	0	0	novel	novel	ENSMUSG00000022037.15	ENSMUSG00000022037.15	9	8	FALSE	0	420	NA	NA	NA	NA
PB.14646.1575	Clu	novel_not_in_catalog	novel_not_in_catalog	at_least_one_novel_splicesite	at_least_one_novel_splicesite	NA	NA	41	-7	NA	NA	0	-1480	novel	novel	ENSMUSG00000022037.15	ENSMUSG00000022037.15	8	5	TRUE	2	644	NA	NA	NA	NA
PB.14646.1590	Clu	novel_not_in_catalog	novel_not_in_catalog	at_least_one_novel_splicesite	at_least_one_novel_splicesite	NA	NA	41	-8	NA	NA	0	0	novel	novel	ENSMUSG00000022037.15	ENSMUSG00000022037.15	9	8	FALSE	0	414	NA	NA	NA	NA
PB.14646.1597	Clu	novel_not_in_catalog	novel_not_in_catalog	at_least_one_novel_splicesite	at_least_one_novel_splicesite	NA	NA	41	-12	NA	NA	0	0	novel	novel	ENSMUSG00000022037.15	ENSMUSG00000022037.15	8	7	FALSE	0	410	NA	NA	NA	NA
PB.14646.1598	Clu	novel_not_in_catalog	full-splice_match	at_least_one_novel_splicesite	multi-exon	NA	NA	41	-2	51	0	51	0	novel	ENSMUST00000022616.13	ENSMUSG00000022037.15	ENSMUSG00000022037.15	9	8	FALSE	0	438	NA	NA	-51	0
PB.14646.1603	Clu	novel_not_in_catalog	novel_not_in_catalog	at_least_one_novel_splicesite	at_least_one_novel_splicesite	NA	NA	42	-8	NA	NA	0	1020	novel	novel	ENSMUSG00000022037.15	ENSMUSG00000022037.15	8	4	TRUE	3	855	NA	NA	NA	NA
PB.14646.1609	Clu	novel_not_in_catalog	novel_not_in_catalog	at_least_one_novel_splicesite	at_least_one_novel_splicesite	NA	NA	41	-9	NA	NA	0	-464	novel	novel	ENSMUSG00000022037.15	ENSMUSG00000022037.15	9	7	TRUE	1	599	NA	NA	NA	NA
PB.14646.1611	Clu	novel_not_in_catalog	novel_not_in_catalog	at_least_one_novel_splicesite	at_least_one_novel_splicesite	NA	NA	41	-7	NA	NA	0	80	novel	novel	ENSMUSG00000022037.15	ENSMUSG00000022037.15	4	3	FALSE	0	335	NA	NA	NA	NA
PB.14646.1616	Clu	novel_not_in_catalog	novel_not_in_catalog	at_least_one_novel_splicesite	at_least_one_novel_splicesite	NA	NA	41	-10	NA	NA	0	108	novel	novel	ENSMUSG00000022037.15	ENSMUSG00000022037.15	5	4	FALSE	0	304	NA	NA	NA	NA
PB.14646.1630	Clu	novel_not_in_catalog	novel_not_in_catalog	at_least_one_novel_splicesite	at_least_one_novel_splicesite	NA	NA	41	-7	NA	NA	0	153	novel	novel	ENSMUSG00000022037.15	ENSMUSG00000022037.15	5	4	FALSE	0	262	NA	NA	NA	NA
PB.14646.1650	Clu	novel_not_in_catalog	novel_not_in_catalog	at_least_one_novel_splicesite	at_least_one_novel_splicesite	NA	NA	42	-18	NA	NA	0	-50	novel	novel	ENSMUSG00000022037.15	ENSMUSG00000022037.15	9	3	TRUE	5	1434	NA	NA	NA	NA
PB.14646.1654	Clu	novel_not_in_catalog	novel_not_in_catalog	at_least_one_novel_splicesite	at_least_one_novel_splicesite	NA	NA	42	-5	NA	NA	0	202	novel	novel	ENSMUSG00000022037.15	ENSMUSG00000022037.15	8	7	FALSE	0	214	NA	NA	NA	NA
PB.14646.1658	Clu	novel_not_in_catalog	novel_not_in_catalog	at_least_one_novel_splicesite	at_least_one_novel_splicesite	NA	NA	42	-8	NA	NA	0	-444	novel	novel	ENSMUSG00000022037.15	ENSMUSG00000022037.15	5	3	TRUE	1	579	NA	NA	NA	NA
PB.14646.166	Clu	novel_not_in_catalog	novel_not_in_catalog	at_least_one_novel_splicesite	at_least_one_novel_splicesite	NA	NA	-362	-7	NA	NA	0	108	novel	novel	ENSMUSG00000022037.15	ENSMUSG00000022037.15	6	5	FALSE	0	710	NA	NA	NA	NA
PB.14646.1660	Clu	novel_not_in_catalog	novel_not_in_catalog	at_least_one_novel_splicesite	at_least_one_novel_splicesite	NA	NA	42	-7	NA	NA	0	0	novel	novel	ENSMUSG00000022037.15	ENSMUSG00000022037.15	9	8	FALSE	0	414	NA	NA	NA	NA
PB.14646.1686	Clu	novel_not_in_catalog	novel_not_in_catalog	at_least_one_novel_splicesite	at_least_one_novel_splicesite	NA	NA	42	-8	NA	NA	0	80	novel	novel	ENSMUSG00000022037.15	ENSMUSG00000022037.15	5	4	FALSE	0	333	NA	NA	NA	NA
PB.14646.1716	Clu	novel_not_in_catalog	novel_not_in_catalog	at_least_one_novel_splicesite	at_least_one_novel_splicesite	NA	NA	54	-9	NA	NA	0	0	novel	novel	ENSMUSG00000022037.15	ENSMUSG00000022037.15	7	6	FALSE	0	400	NA	NA	NA	NA
PB.14646.1757	Clu	novel_not_in_catalog	novel_not_in_catalog	at_least_one_novel_splicesite	at_least_one_novel_splicesite	NA	NA	66	3	NA	NA	0	202	novel	novel	ENSMUSG00000022037.15	ENSMUSG00000022037.15	7	6	FALSE	0	198	NA	NA	NA	NA
PB.14646.1794	Clu	novel_not_in_catalog	novel_not_in_catalog	at_least_one_novel_splicesite	at_least_one_novel_splicesite	NA	NA	46	0	NA	NA	0	0	novel	novel	ENSMUSG00000022037.15	ENSMUSG00000022037.15	9	8	FALSE	0	417	NA	NA	NA	NA
PB.14646.1796	Clu	novel_not_in_catalog	novel_not_in_catalog	at_least_one_novel_splicesite	at_least_one_novel_splicesite	NA	NA	66	0	NA	NA	0	0	novel	novel	ENSMUSG00000022037.15	ENSMUSG00000022037.15	7	6	FALSE	0	397	NA	NA	NA	NA
PB.14646.1807	Clu	novel_not_in_catalog	novel_not_in_catalog	at_least_one_novel_splicesite	at_least_one_novel_splicesite	NA	NA	48	-6	NA	NA	0	-1636	novel	novel	ENSMUSG00000022037.15	ENSMUSG00000022037.15	9	6	TRUE	2	794	NA	NA	NA	NA
PB.14646.1823	Clu	novel_not_in_catalog	incomplete-splice_match	at_least_one_novel_splicesite	5prime_fragment	NA	NA	48	0	0	4335	0	1018	novel	ENSMUST00000022616.13	ENSMUSG00000022037.15	ENSMUSG00000022037.15	9	5	TRUE	2	737	NA	NA	0	-31
PB.14646.1829	Clu	novel_not_in_catalog	novel_not_in_catalog	at_least_one_novel_splicesite	at_least_one_novel_splicesite	NA	NA	49	-1	NA	NA	0	-1636	novel	novel	ENSMUSG00000022037.15	ENSMUSG00000022037.15	9	6	TRUE	2	798	NA	NA	NA	NA
PB.14646.1839	Clu	novel_not_in_catalog	novel_not_in_catalog	at_least_one_novel_splicesite	at_least_one_novel_splicesite	NA	NA	50	-2	NA	NA	0	46	novel	novel	ENSMUSG00000022037.15	ENSMUSG00000022037.15	9	4	TRUE	4	1010	NA	NA	NA	NA
PB.14646.1844	Clu	novel_not_in_catalog	novel_not_in_catalog	at_least_one_novel_splicesite	at_least_one_novel_splicesite	NA	NA	50	-4	NA	NA	0	-406	novel	novel	ENSMUSG00000022037.15	ENSMUSG00000022037.15	9	7	TRUE	1	537	NA	NA	NA	NA
PB.14646.1847	Clu	novel_not_in_catalog	novel_not_in_catalog	at_least_one_novel_splicesite	at_least_one_novel_splicesite	NA	NA	50	-10	NA	NA	0	-21	novel	novel	ENSMUSG00000022037.15	ENSMUSG00000022037.15	8	3	TRUE	4	1157	NA	NA	NA	NA
PB.14646.1849	Clu	novel_not_in_catalog	novel_not_in_catalog	at_least_one_novel_splicesite	at_least_one_novel_splicesite	NA	NA	53	0	NA	NA	0	-444	novel	novel	ENSMUSG00000022037.15	ENSMUSG00000022037.15	5	3	TRUE	1	576	NA	NA	NA	NA
PB.14646.1853	Clu	novel_not_in_catalog	novel_not_in_catalog	at_least_one_novel_splicesite	at_least_one_novel_splicesite	NA	NA	50	-5	NA	NA	0	0	novel	novel	ENSMUSG00000022037.15	ENSMUSG00000022037.15	10	9	FALSE	0	408	NA	NA	NA	NA
PB.14646.1870	Clu	novel_not_in_catalog	novel_not_in_catalog	at_least_one_novel_splicesite	at_least_one_novel_splicesite	NA	NA	50	0	NA	NA	0	-354	novel	novel	ENSMUSG00000022037.15	ENSMUSG00000022037.15	5	3	TRUE	1	489	NA	NA	NA	NA
PB.14646.1877	Clu	novel_not_in_catalog	novel_not_in_catalog	at_least_one_novel_splicesite	at_least_one_novel_splicesite	NA	NA	50	1	NA	NA	0	202	novel	novel	ENSMUSG00000022037.15	ENSMUSG00000022037.15	5	4	FALSE	0	212	NA	NA	NA	NA
PB.14646.1885	Clu	novel_not_in_catalog	novel_not_in_catalog	at_least_one_novel_splicesite	at_least_one_novel_splicesite	NA	NA	51	-11	NA	NA	0	-460	novel	novel	ENSMUSG00000022037.15	ENSMUSG00000022037.15	9	7	TRUE	1	583	NA	NA	NA	NA
PB.14646.1892	Clu	novel_not_in_catalog	novel_not_in_catalog	at_least_one_novel_splicesite	at_least_one_novel_splicesite	NA	NA	51	0	NA	NA	0	28	novel	novel	ENSMUSG00000022037.15	ENSMUSG00000022037.15	9	8	FALSE	0	384	NA	NA	NA	NA
PB.14646.1909	Clu	novel_not_in_catalog	novel_not_in_catalog	at_least_one_novel_splicesite	at_least_one_novel_splicesite	NA	NA	55	0	NA	NA	0	28	novel	novel	ENSMUSG00000022037.15	ENSMUSG00000022037.15	5	4	FALSE	0	380	NA	NA	NA	NA
PB.14646.1939	Clu	novel_not_in_catalog	novel_not_in_catalog	at_least_one_novel_splicesite	at_least_one_novel_splicesite	NA	NA	51	-10	NA	NA	0	202	novel	novel	ENSMUSG00000022037.15	ENSMUSG00000022037.15	9	8	FALSE	0	200	NA	NA	NA	NA
PB.14646.1955	Clu	novel_not_in_catalog	novel_not_in_catalog	at_least_one_novel_splicesite	at_least_one_novel_splicesite	NA	NA	51	-7	NA	NA	0	0	novel	novel	ENSMUSG00000022037.15	ENSMUSG00000022037.15	9	8	FALSE	0	405	NA	NA	NA	NA
PB.14646.1958	Clu	novel_not_in_catalog	novel_not_in_catalog	at_least_one_novel_splicesite	at_least_one_novel_splicesite	NA	NA	51	-2	NA	NA	0	46	novel	novel	ENSMUSG00000022037.15	ENSMUSG00000022037.15	9	4	TRUE	4	1009	NA	NA	NA	NA
PB.14646.1979	Clu	novel_not_in_catalog	novel_not_in_catalog	at_least_one_novel_splicesite	at_least_one_novel_splicesite	NA	NA	51	-7	NA	NA	0	-21	novel	novel	ENSMUSG00000022037.15	ENSMUSG00000022037.15	8	3	TRUE	4	1159	NA	NA	NA	NA
PB.14646.1988	Clu	novel_not_in_catalog	novel_not_in_catalog	at_least_one_novel_splicesite	at_least_one_novel_splicesite	NA	NA	51	-7	NA	NA	0	0	novel	novel	ENSMUSG00000022037.15	ENSMUSG00000022037.15	9	8	FALSE	0	405	NA	NA	NA	NA
PB.14646.4390	Clu	novel_not_in_catalog	novel_not_in_catalog	at_least_one_novel_splicesite	at_least_one_novel_splicesite	NA	NA	51	-1	NA	NA	0	-196	novel	novel	ENSMUSG00000022037.15	ENSMUSG00000022037.15	8	3	TRUE	4	1340	NA	NA	NA	NA
PB.14646.2007	Clu	novel_not_in_catalog	novel_not_in_catalog	at_least_one_novel_splicesite	at_least_one_novel_splicesite	NA	NA	52	-7	NA	NA	0	1020	novel	novel	ENSMUSG00000022037.15	ENSMUSG00000022037.15	6	2	TRUE	3	846	NA	NA	NA	NA
PB.14646.2026	Clu	novel_not_in_catalog	novel_not_in_catalog	at_least_one_novel_splicesite	at_least_one_novel_splicesite	NA	NA	52	-6	NA	NA	0	-1636	novel	novel	ENSMUSG00000022037.15	ENSMUSG00000022037.15	9	6	TRUE	2	790	NA	NA	NA	NA
PB.14646.2028	Clu	novel_not_in_catalog	novel_not_in_catalog	at_least_one_novel_splicesite	at_least_one_novel_splicesite	NA	NA	52	0	NA	NA	0	5	novel	novel	ENSMUSG00000022037.15	ENSMUSG00000022037.15	7	6	FALSE	0	406	NA	NA	NA	NA
PB.14646.2037	Clu	novel_not_in_catalog	novel_not_in_catalog	at_least_one_novel_splicesite	at_least_one_novel_splicesite	NA	NA	52	-4	NA	NA	0	-444	novel	novel	ENSMUSG00000022037.15	ENSMUSG00000022037.15	6	4	TRUE	1	573	NA	NA	NA	NA
PB.14646.2042	Clu	novel_not_in_catalog	novel_not_in_catalog	at_least_one_novel_splicesite	at_least_one_novel_splicesite	NA	NA	52	-8	NA	NA	0	1001	novel	novel	ENSMUSG00000022037.15	ENSMUSG00000022037.15	9	5	TRUE	3	860	NA	NA	NA	NA
PB.14646.2046	Clu	novel_not_in_catalog	novel_not_in_catalog	at_least_one_novel_splicesite	at_least_one_novel_splicesite	NA	NA	52	0	NA	NA	0	108	novel	novel	ENSMUSG00000022037.15	ENSMUSG00000022037.15	5	4	FALSE	0	303	NA	NA	NA	NA
PB.14646.2072	Clu	novel_not_in_catalog	novel_not_in_catalog	at_least_one_novel_splicesite	at_least_one_novel_splicesite	NA	NA	55	-8	NA	NA	0	0	novel	novel	ENSMUSG00000022037.15	ENSMUSG00000022037.15	8	7	FALSE	0	400	NA	NA	NA	NA
PB.14646.2092	Clu	novel_not_in_catalog	novel_not_in_catalog	at_least_one_novel_splicesite	at_least_one_novel_splicesite	NA	NA	53	1	NA	NA	0	28	novel	novel	ENSMUSG00000022037.15	ENSMUSG00000022037.15	9	8	FALSE	0	383	NA	NA	NA	NA
PB.14646.2109	Clu	novel_not_in_catalog	novel_not_in_catalog	at_least_one_novel_splicesite	at_least_one_novel_splicesite	NA	NA	53	-5	NA	NA	0	-1480	novel	novel	ENSMUSG00000022037.15	ENSMUSG00000022037.15	5	2	TRUE	2	634	NA	NA	NA	NA
PB.14646.2118	Clu	novel_not_in_catalog	novel_not_in_catalog	at_least_one_novel_splicesite	at_least_one_novel_splicesite	NA	NA	53	0	NA	NA	0	28	novel	novel	ENSMUSG00000022037.15	ENSMUSG00000022037.15	6	5	FALSE	0	382	NA	NA	NA	NA
PB.14646.2128	Clu	novel_not_in_catalog	novel_not_in_catalog	at_least_one_novel_splicesite	at_least_one_novel_splicesite	NA	NA	53	-17	NA	NA	0	28	novel	novel	ENSMUSG00000022037.15	ENSMUSG00000022037.15	6	5	FALSE	0	365	NA	NA	NA	NA
PB.14646.2130	Clu	novel_not_in_catalog	novel_not_in_catalog	at_least_one_novel_splicesite	at_least_one_novel_splicesite	NA	NA	53	-7	NA	NA	0	0	novel	novel	ENSMUSG00000022037.15	ENSMUSG00000022037.15	9	8	FALSE	0	403	NA	NA	NA	NA
PB.14646.2138	Clu	novel_not_in_catalog	novel_not_in_catalog	at_least_one_novel_splicesite	at_least_one_novel_splicesite	NA	NA	57	-10	NA	NA	0	-406	novel	novel	ENSMUSG00000022037.15	ENSMUSG00000022037.15	5	3	TRUE	1	524	NA	NA	NA	NA
PB.14646.2155	Clu	novel_not_in_catalog	novel_not_in_catalog	at_least_one_novel_splicesite	at_least_one_novel_splicesite	NA	NA	53	-5	NA	NA	0	0	novel	novel	ENSMUSG00000022037.15	ENSMUSG00000022037.15	7	6	FALSE	0	405	NA	NA	NA	NA
PB.14646.2173	Clu	novel_not_in_catalog	novel_not_in_catalog	at_least_one_novel_splicesite	at_least_one_novel_splicesite	NA	NA	53	-1	NA	NA	0	0	novel	novel	ENSMUSG00000022037.15	ENSMUSG00000022037.15	9	8	FALSE	0	409	NA	NA	NA	NA
PB.14646.2184	Clu	novel_not_in_catalog	novel_not_in_catalog	at_least_one_novel_splicesite	at_least_one_novel_splicesite	NA	NA	53	-8	NA	NA	0	0	novel	novel	ENSMUSG00000022037.15	ENSMUSG00000022037.15	7	6	FALSE	0	402	NA	NA	NA	NA
PB.14646.2188	Clu	novel_not_in_catalog	novel_not_in_catalog	at_least_one_novel_splicesite	at_least_one_novel_splicesite	NA	NA	53	-5	NA	NA	0	-1480	novel	novel	ENSMUSG00000022037.15	ENSMUSG00000022037.15	8	5	TRUE	2	634	NA	NA	NA	NA
PB.14646.2209	Clu	novel_not_in_catalog	novel_not_in_catalog	at_least_one_novel_splicesite	at_least_one_novel_splicesite	NA	NA	53	-5	NA	NA	0	0	novel	novel	ENSMUSG00000022037.15	ENSMUSG00000022037.15	8	7	FALSE	0	405	NA	NA	NA	NA
PB.14646.2216	Clu	novel_not_in_catalog	novel_not_in_catalog	at_least_one_novel_splicesite	at_least_one_novel_splicesite	NA	NA	53	-4	NA	NA	0	-196	novel	novel	ENSMUSG00000022037.15	ENSMUSG00000022037.15	9	4	TRUE	4	1335	NA	NA	NA	NA
PB.14646.2226	Clu	novel_not_in_catalog	novel_not_in_catalog	at_least_one_novel_splicesite	at_least_one_novel_splicesite	NA	NA	54	-7	NA	NA	0	-1480	novel	novel	ENSMUSG00000022037.15	ENSMUSG00000022037.15	9	6	TRUE	2	631	NA	NA	NA	NA
PB.14646.2263	Clu	novel_not_in_catalog	novel_not_in_catalog	at_least_one_novel_splicesite	at_least_one_novel_splicesite	NA	NA	53	-7	NA	NA	0	185	novel	novel	ENSMUSG00000022037.15	ENSMUSG00000022037.15	8	7	FALSE	0	218	NA	NA	NA	NA
PB.14646.2277	Clu	novel_not_in_catalog	novel_not_in_catalog	at_least_one_novel_splicesite	at_least_one_novel_splicesite	NA	NA	53	-7	NA	NA	0	0	novel	novel	ENSMUSG00000022037.15	ENSMUSG00000022037.15	7	6	FALSE	0	403	NA	NA	NA	NA
PB.14646.2299	Clu	novel_not_in_catalog	novel_not_in_catalog	at_least_one_novel_splicesite	at_least_one_novel_splicesite	NA	NA	53	-5	NA	NA	0	-460	novel	novel	ENSMUSG00000022037.15	ENSMUSG00000022037.15	9	7	TRUE	1	587	NA	NA	NA	NA
PB.14646.2315	Clu	novel_not_in_catalog	novel_not_in_catalog	at_least_one_novel_splicesite	at_least_one_novel_splicesite	NA	NA	53	0	NA	NA	0	-1480	novel	novel	ENSMUSG00000022037.15	ENSMUSG00000022037.15	8	5	TRUE	2	639	NA	NA	NA	NA
PB.14646.2380	Clu	novel_not_in_catalog	novel_not_in_catalog	at_least_one_novel_splicesite	at_least_one_novel_splicesite	NA	NA	63	-7	NA	NA	0	-444	novel	novel	ENSMUSG00000022037.15	ENSMUSG00000022037.15	7	5	TRUE	1	559	NA	NA	NA	NA
PB.14646.2391	Clu	novel_not_in_catalog	novel_not_in_catalog	at_least_one_novel_splicesite	at_least_one_novel_splicesite	NA	NA	54	-2	NA	NA	0	-1480	novel	novel	ENSMUSG00000022037.15	ENSMUSG00000022037.15	8	5	TRUE	2	636	NA	NA	NA	NA
PB.14646.2420	Clu	novel_not_in_catalog	novel_not_in_catalog	at_least_one_novel_splicesite	at_least_one_novel_splicesite	NA	NA	54	-1	NA	NA	0	0	novel	novel	ENSMUSG00000022037.15	ENSMUSG00000022037.15	8	7	FALSE	0	408	NA	NA	NA	NA
PB.14646.2439	Clu	novel_not_in_catalog	novel_not_in_catalog	at_least_one_novel_splicesite	at_least_one_novel_splicesite	NA	NA	56	-4	NA	NA	0	-55	novel	novel	ENSMUSG00000022037.15	ENSMUSG00000022037.15	9	4	TRUE	4	1191	NA	NA	NA	NA
PB.14646.2441	Clu	novel_not_in_catalog	novel_not_in_catalog	at_least_one_novel_splicesite	at_least_one_novel_splicesite	NA	NA	54	-8	NA	NA	0	-1619	novel	novel	ENSMUSG00000022037.15	ENSMUSG00000022037.15	8	5	TRUE	2	769	NA	NA	NA	NA
PB.14646.2456	Clu	novel_not_in_catalog	incomplete-splice_match	at_least_one_novel_splicesite	3prime_fragment	NA	NA	54	-7	451	-18	0	18	novel	ENSMUST00000144619.1	ENSMUSG00000022037.15	ENSMUSG00000022037.15	9	3	TRUE	4	1329	NA	NA	-27	18
PB.14646.2476	Clu	novel_not_in_catalog	novel_not_in_catalog	at_least_one_novel_splicesite	at_least_one_novel_splicesite	NA	NA	54	-5	NA	NA	0	0	novel	novel	ENSMUSG00000022037.15	ENSMUSG00000022037.15	6	5	FALSE	0	404	NA	NA	NA	NA
PB.14646.2516	Clu	novel_not_in_catalog	novel_not_in_catalog	at_least_one_novel_splicesite	at_least_one_novel_splicesite	NA	NA	55	2	NA	NA	0	-1480	novel	novel	ENSMUSG00000022037.15	ENSMUSG00000022037.15	7	4	TRUE	2	639	NA	NA	NA	NA
PB.14646.253	Clu	novel_not_in_catalog	novel_not_in_catalog	at_least_one_novel_splicesite	at_least_one_novel_splicesite	NA	NA	-262	-4	NA	NA	0	202	novel	novel	ENSMUSG00000022037.15	ENSMUSG00000022037.15	5	4	FALSE	0	519	NA	NA	NA	NA
PB.14646.2538	Clu	novel_in_catalog	novel_in_catalog	combination_of_known_splicesites	combination_of_known_splicesites	NA	NA	55	-10	NA	NA	0	0	novel	novel	ENSMUSG00000022037.15	ENSMUSG00000022037.15	6	5	FALSE	0	398	NA	NA	NA	NA
PB.14646.2548	Clu	novel_not_in_catalog	novel_not_in_catalog	at_least_one_novel_splicesite	at_least_one_novel_splicesite	NA	NA	55	-3	NA	NA	0	0	novel	novel	ENSMUSG00000022037.15	ENSMUSG00000022037.15	8	7	FALSE	0	405	NA	NA	NA	NA
PB.14646.2557	Clu	novel_not_in_catalog	novel_not_in_catalog	at_least_one_novel_splicesite	at_least_one_novel_splicesite	NA	NA	55	-11	NA	NA	0	-184	novel	novel	ENSMUSG00000022037.15	ENSMUSG00000022037.15	9	4	TRUE	4	1314	NA	NA	NA	NA
PB.14646.2570	Clu	novel_not_in_catalog	novel_not_in_catalog	at_least_one_novel_splicesite	at_least_one_novel_splicesite	NA	NA	55	-7	NA	NA	0	-444	novel	novel	ENSMUSG00000022037.15	ENSMUSG00000022037.15	7	5	TRUE	1	567	NA	NA	NA	NA
PB.14646.2571	Clu	novel_not_in_catalog	novel_not_in_catalog	at_least_one_novel_splicesite	at_least_one_novel_splicesite	NA	NA	55	-9	NA	NA	0	1001	novel	novel	ENSMUSG00000022037.15	ENSMUSG00000022037.15	7	3	TRUE	3	860	NA	NA	NA	NA
PB.14646.2579	Clu	novel_not_in_catalog	novel_not_in_catalog	at_least_one_novel_splicesite	at_least_one_novel_splicesite	NA	NA	55	-2	NA	NA	0	0	novel	novel	ENSMUSG00000022037.15	ENSMUSG00000022037.15	7	6	FALSE	0	406	NA	NA	NA	NA
PB.14646.2580	Clu	novel_not_in_catalog	novel_not_in_catalog	at_least_one_novel_splicesite	at_least_one_novel_splicesite	NA	NA	55	-2	NA	NA	0	0	novel	novel	ENSMUSG00000022037.15	ENSMUSG00000022037.15	9	8	FALSE	0	406	NA	NA	NA	NA
PB.14646.2597	Clu	novel_not_in_catalog	novel_not_in_catalog	at_least_one_novel_splicesite	at_least_one_novel_splicesite	NA	NA	55	1	NA	NA	0	-444	novel	novel	ENSMUSG00000022037.15	ENSMUSG00000022037.15	7	5	TRUE	1	575	NA	NA	NA	NA
PB.14646.264	Clu	novel_not_in_catalog	novel_not_in_catalog	at_least_one_novel_splicesite	at_least_one_novel_splicesite	NA	NA	-182	-13	NA	NA	0	108	novel	novel	ENSMUSG00000022037.15	ENSMUSG00000022037.15	5	4	FALSE	0	524	NA	NA	NA	NA
PB.14646.2679	Clu	novel_not_in_catalog	novel_not_in_catalog	at_least_one_novel_splicesite	at_least_one_novel_splicesite	NA	NA	56	0	NA	NA	0	0	novel	novel	ENSMUSG00000022037.15	ENSMUSG00000022037.15	10	9	FALSE	0	407	NA	NA	NA	NA
PB.14646.2713	Clu	novel_not_in_catalog	novel_not_in_catalog	at_least_one_novel_splicesite	at_least_one_novel_splicesite	NA	NA	55	-8	NA	NA	0	-55	novel	novel	ENSMUSG00000022037.15	ENSMUSG00000022037.15	9	4	TRUE	4	1188	NA	NA	NA	NA
PB.14646.2736	Clu	novel_not_in_catalog	novel_not_in_catalog	at_least_one_novel_splicesite	at_least_one_novel_splicesite	NA	NA	55	-7	NA	NA	0	-120	novel	novel	ENSMUSG00000022037.15	ENSMUSG00000022037.15	9	4	TRUE	4	1254	NA	NA	NA	NA
PB.14646.2762	Clu	novel_not_in_catalog	novel_not_in_catalog	at_least_one_novel_splicesite	at_least_one_novel_splicesite	NA	NA	56	-2	NA	NA	0	0	novel	novel	ENSMUSG00000022037.15	ENSMUSG00000022037.15	10	9	FALSE	0	405	NA	NA	NA	NA
PB.14646.2773	Clu	novel_not_in_catalog	novel_not_in_catalog	at_least_one_novel_splicesite	at_least_one_novel_splicesite	NA	NA	56	-1	NA	NA	0	0	novel	novel	ENSMUSG00000022037.15	ENSMUSG00000022037.15	9	8	FALSE	0	406	NA	NA	NA	NA
PB.14646.2785	Clu	novel_not_in_catalog	novel_not_in_catalog	at_least_one_novel_splicesite	at_least_one_novel_splicesite	NA	NA	56	-12	NA	NA	0	41	novel	novel	ENSMUSG00000022037.15	ENSMUSG00000022037.15	9	4	TRUE	4	999	NA	NA	NA	NA
PB.14646.2804	Clu	novel_not_in_catalog	novel_not_in_catalog	at_least_one_novel_splicesite	at_least_one_novel_splicesite	NA	NA	56	-7	NA	NA	0	0	novel	novel	ENSMUSG00000022037.15	ENSMUSG00000022037.15	7	6	FALSE	0	400	NA	NA	NA	NA
PB.14646.281	Clu	novel_not_in_catalog	novel_not_in_catalog	at_least_one_novel_splicesite	at_least_one_novel_splicesite	NA	NA	-159	0	NA	NA	0	0	novel	novel	ENSMUSG00000022037.15	ENSMUSG00000022037.15	9	8	FALSE	0	622	NA	NA	NA	NA
PB.14646.2817	Clu	novel_not_in_catalog	novel_not_in_catalog	at_least_one_novel_splicesite	at_least_one_novel_splicesite	NA	NA	56	-3	NA	NA	0	108	novel	novel	ENSMUSG00000022037.15	ENSMUSG00000022037.15	5	4	FALSE	0	296	NA	NA	NA	NA
PB.14646.2819	Clu	novel_not_in_catalog	novel_not_in_catalog	at_least_one_novel_splicesite	at_least_one_novel_splicesite	NA	NA	59	-7	NA	NA	0	-1619	novel	novel	ENSMUSG00000022037.15	ENSMUSG00000022037.15	8	5	TRUE	2	765	NA	NA	NA	NA
PB.14646.282	Clu	novel_not_in_catalog	novel_not_in_catalog	at_least_one_novel_splicesite	at_least_one_novel_splicesite	NA	NA	-158	-5	NA	NA	0	0	novel	novel	ENSMUSG00000022037.15	ENSMUSG00000022037.15	8	7	FALSE	0	616	NA	NA	NA	NA
PB.14646.2833	Clu	novel_not_in_catalog	novel_not_in_catalog	at_least_one_novel_splicesite	at_least_one_novel_splicesite	NA	NA	57	-7	NA	NA	0	80	novel	novel	ENSMUSG00000022037.15	ENSMUSG00000022037.15	5	4	FALSE	0	319	NA	NA	NA	NA
PB.14646.2843	Clu	novel_not_in_catalog	novel_not_in_catalog	at_least_one_novel_splicesite	at_least_one_novel_splicesite	NA	NA	57	-2	NA	NA	0	0	novel	novel	ENSMUSG00000022037.15	ENSMUSG00000022037.15	5	4	FALSE	0	404	NA	NA	NA	NA
PB.14646.286	Clu	novel_not_in_catalog	incomplete-splice_match	at_least_one_novel_splicesite	3prime_fragment	NA	NA	-156	-2	4092	0	4092	0	novel	ENSMUST00000022616.13	ENSMUSG00000022037.15	ENSMUSG00000022037.15	6	5	FALSE	0	701	NA	NA	-270	0
PB.14646.2922	Clu	novel_not_in_catalog	novel_not_in_catalog	at_least_one_novel_splicesite	at_least_one_novel_splicesite	NA	NA	62	-9	NA	NA	0	185	novel	novel	ENSMUSG00000022037.15	ENSMUSG00000022037.15	8	7	FALSE	0	207	NA	NA	NA	NA
PB.14646.2947	Clu	novel_not_in_catalog	novel_not_in_catalog	at_least_one_novel_splicesite	at_least_one_novel_splicesite	NA	NA	62	-10	NA	NA	0	-1636	novel	novel	ENSMUSG00000022037.15	ENSMUSG00000022037.15	9	6	TRUE	2	776	NA	NA	NA	NA
PB.14646.2948	Clu	novel_not_in_catalog	novel_not_in_catalog	at_least_one_novel_splicesite	at_least_one_novel_splicesite	NA	NA	63	-5	NA	NA	0	0	novel	novel	ENSMUSG00000022037.15	ENSMUSG00000022037.15	6	5	FALSE	0	395	NA	NA	NA	NA
PB.14646.2967	Clu	novel_not_in_catalog	novel_not_in_catalog	at_least_one_novel_splicesite	at_least_one_novel_splicesite	NA	NA	62	0	NA	NA	0	46	novel	novel	ENSMUSG00000022037.15	ENSMUSG00000022037.15	9	4	TRUE	4	1000	NA	NA	NA	NA
PB.14646.3023	Clu	novel_not_in_catalog	novel_not_in_catalog	at_least_one_novel_splicesite	at_least_one_novel_splicesite	NA	NA	63	0	NA	NA	0	0	novel	novel	ENSMUSG00000022037.15	ENSMUSG00000022037.15	9	8	FALSE	0	400	NA	NA	NA	NA
PB.14646.3069	Clu	novel_not_in_catalog	novel_not_in_catalog	at_least_one_novel_splicesite	at_least_one_novel_splicesite	NA	NA	63	-18	NA	NA	0	185	novel	novel	ENSMUSG00000022037.15	ENSMUSG00000022037.15	9	8	FALSE	0	197	NA	NA	NA	NA
PB.14646.3070	Clu	novel_not_in_catalog	novel_not_in_catalog	at_least_one_novel_splicesite	at_least_one_novel_splicesite	NA	NA	63	-4	NA	NA	0	-1636	novel	novel	ENSMUSG00000022037.15	ENSMUSG00000022037.15	8	5	TRUE	2	781	NA	NA	NA	NA
PB.14646.3089	Clu	novel_not_in_catalog	novel_not_in_catalog	at_least_one_novel_splicesite	at_least_one_novel_splicesite	NA	NA	64	-8	NA	NA	0	0	novel	novel	ENSMUSG00000022037.15	ENSMUSG00000022037.15	10	9	FALSE	0	391	NA	NA	NA	NA
PB.14646.309	Clu	novel_not_in_catalog	novel_not_in_catalog	at_least_one_novel_splicesite	at_least_one_novel_splicesite	NA	NA	-128	0	NA	NA	0	0	novel	novel	ENSMUSG00000022037.15	ENSMUSG00000022037.15	7	6	FALSE	0	591	NA	NA	NA	NA
PB.14646.3099	Clu	novel_not_in_catalog	novel_not_in_catalog	at_least_one_novel_splicesite	at_least_one_novel_splicesite	NA	NA	64	0	NA	NA	0	202	novel	novel	ENSMUSG00000022037.15	ENSMUSG00000022037.15	5	4	FALSE	0	197	NA	NA	NA	NA
PB.14646.3144	Clu	novel_not_in_catalog	novel_not_in_catalog	at_least_one_novel_splicesite	at_least_one_novel_splicesite	NA	NA	65	-5	NA	NA	0	-1636	novel	novel	ENSMUSG00000022037.15	ENSMUSG00000022037.15	5	2	TRUE	2	778	NA	NA	NA	NA
PB.14646.3148	Clu	novel_not_in_catalog	novel_not_in_catalog	at_least_one_novel_splicesite	at_least_one_novel_splicesite	NA	NA	65	-7	NA	NA	0	0	novel	novel	ENSMUSG00000022037.15	ENSMUSG00000022037.15	9	8	FALSE	0	391	NA	NA	NA	NA
PB.14646.3152	Clu	novel_not_in_catalog	novel_not_in_catalog	at_least_one_novel_splicesite	at_least_one_novel_splicesite	NA	NA	65	-12	NA	NA	0	0	novel	novel	ENSMUSG00000022037.15	ENSMUSG00000022037.15	6	5	FALSE	0	386	NA	NA	NA	NA
PB.14646.3169	Clu	novel_not_in_catalog	novel_not_in_catalog	at_least_one_novel_splicesite	at_least_one_novel_splicesite	NA	NA	65	-12	NA	NA	0	-460	novel	novel	ENSMUSG00000022037.15	ENSMUSG00000022037.15	8	6	TRUE	1	568	NA	NA	NA	NA
PB.14646.3180	Clu	novel_not_in_catalog	novel_not_in_catalog	at_least_one_novel_splicesite	at_least_one_novel_splicesite	NA	NA	65	-5	NA	NA	0	41	novel	novel	ENSMUSG00000022037.15	ENSMUSG00000022037.15	8	3	TRUE	4	997	NA	NA	NA	NA
PB.14646.3186	Clu	novel_not_in_catalog	novel_not_in_catalog	at_least_one_novel_splicesite	at_least_one_novel_splicesite	NA	NA	65	-2	NA	NA	0	-1636	novel	novel	ENSMUSG00000022037.15	ENSMUSG00000022037.15	9	6	TRUE	2	781	NA	NA	NA	NA
PB.14646.3210	Clu	novel_not_in_catalog	novel_not_in_catalog	at_least_one_novel_splicesite	at_least_one_novel_splicesite	NA	NA	65	-7	NA	NA	0	-464	novel	novel	ENSMUSG00000022037.15	ENSMUSG00000022037.15	8	6	TRUE	1	577	NA	NA	NA	NA
PB.14646.3219	Clu	novel_not_in_catalog	novel_not_in_catalog	at_least_one_novel_splicesite	at_least_one_novel_splicesite	NA	NA	65	-7	NA	NA	0	202	novel	novel	ENSMUSG00000022037.15	ENSMUSG00000022037.15	8	7	FALSE	0	189	NA	NA	NA	NA
PB.14646.3233	Clu	novel_not_in_catalog	novel_not_in_catalog	at_least_one_novel_splicesite	at_least_one_novel_splicesite	NA	NA	67	-7	NA	NA	0	0	novel	novel	ENSMUSG00000022037.15	ENSMUSG00000022037.15	7	6	FALSE	0	389	NA	NA	NA	NA
PB.14646.3240	Clu	novel_not_in_catalog	novel_not_in_catalog	at_least_one_novel_splicesite	at_least_one_novel_splicesite	NA	NA	65	-7	NA	NA	0	5	novel	novel	ENSMUSG00000022037.15	ENSMUSG00000022037.15	9	8	FALSE	0	386	NA	NA	NA	NA
PB.14646.4400	Clu	novel_not_in_catalog	novel_not_in_catalog	at_least_one_novel_splicesite	at_least_one_novel_splicesite	NA	NA	-122	-2	NA	NA	0	-196	novel	novel	ENSMUSG00000022037.15	ENSMUSG00000022037.15	9	4	TRUE	4	1512	NA	NA	NA	NA
PB.14646.3262	Clu	novel_not_in_catalog	novel_not_in_catalog	at_least_one_novel_splicesite	at_least_one_novel_splicesite	NA	NA	65	-4	NA	NA	0	41	novel	novel	ENSMUSG00000022037.15	ENSMUSG00000022037.15	9	4	TRUE	4	998	NA	NA	NA	NA
PB.14646.3267	Clu	novel_not_in_catalog	novel_not_in_catalog	at_least_one_novel_splicesite	at_least_one_novel_splicesite	NA	NA	65	-8	NA	NA	0	0	novel	novel	ENSMUSG00000022037.15	ENSMUSG00000022037.15	6	5	FALSE	0	390	NA	NA	NA	NA
PB.14646.3295	Clu	novel_not_in_catalog	novel_not_in_catalog	at_least_one_novel_splicesite	at_least_one_novel_splicesite	NA	NA	65	-2	NA	NA	0	-120	novel	novel	ENSMUSG00000022037.15	ENSMUSG00000022037.15	8	3	TRUE	4	1249	NA	NA	NA	NA
PB.14646.3304	Clu	novel_not_in_catalog	novel_not_in_catalog	at_least_one_novel_splicesite	at_least_one_novel_splicesite	NA	NA	65	-2	NA	NA	0	1001	novel	novel	ENSMUSG00000022037.15	ENSMUSG00000022037.15	9	5	TRUE	3	857	NA	NA	NA	NA
PB.14646.3339	Clu	novel_not_in_catalog	novel_not_in_catalog	at_least_one_novel_splicesite	at_least_one_novel_splicesite	NA	NA	76	0	NA	NA	0	80	novel	novel	ENSMUSG00000022037.15	ENSMUSG00000022037.15	5	4	FALSE	0	307	NA	NA	NA	NA
PB.14646.3347	Clu	novel_not_in_catalog	novel_not_in_catalog	at_least_one_novel_splicesite	at_least_one_novel_splicesite	NA	NA	65	-1	NA	NA	0	-444	novel	novel	ENSMUSG00000022037.15	ENSMUSG00000022037.15	6	4	TRUE	1	563	NA	NA	NA	NA
PB.14646.3355	Clu	novel_not_in_catalog	novel_not_in_catalog	at_least_one_novel_splicesite	at_least_one_novel_splicesite	NA	NA	65	0	NA	NA	0	202	novel	novel	ENSMUSG00000022037.15	ENSMUSG00000022037.15	5	4	FALSE	0	196	NA	NA	NA	NA
PB.14646.347	Clu	novel_not_in_catalog	novel_not_in_catalog	at_least_one_novel_splicesite	at_least_one_novel_splicesite	NA	NA	-106	-10	NA	NA	0	1020	novel	novel	ENSMUSG00000022037.15	ENSMUSG00000022037.15	9	5	TRUE	3	1001	NA	NA	NA	NA
PB.14646.352	Clu	novel_not_in_catalog	novel_not_in_catalog	at_least_one_novel_splicesite	at_least_one_novel_splicesite	NA	NA	-101	-10	NA	NA	0	202	novel	novel	ENSMUSG00000022037.15	ENSMUSG00000022037.15	4	3	FALSE	0	352	NA	NA	NA	NA
PB.14646.43837	Clu	novel_not_in_catalog	novel_not_in_catalog	at_least_one_novel_splicesite	at_least_one_novel_splicesite	NA	NA	-30	-10	NA	NA	0	0	novel	novel	ENSMUSG00000022037.15	ENSMUSG00000022037.15	9	8	FALSE	0	459	NA	NA	NA	NA
PB.14646.35579	Clu	novel_not_in_catalog	novel_not_in_catalog	at_least_one_novel_splicesite	at_least_one_novel_splicesite	NA	NA	-16	-8	NA	NA	0	0	novel	novel	ENSMUSG00000022037.15	ENSMUSG00000022037.15	9	8	FALSE	0	451	NA	NA	NA	NA
PB.14646.3569	Clu	novel_not_in_catalog	novel_not_in_catalog	at_least_one_novel_splicesite	at_least_one_novel_splicesite	NA	NA	66	-7	NA	NA	0	0	novel	novel	ENSMUSG00000022037.15	ENSMUSG00000022037.15	4	3	FALSE	0	390	NA	NA	NA	NA
PB.14646.43556	Clu	novel_not_in_catalog	novel_not_in_catalog	at_least_one_novel_splicesite	at_least_one_novel_splicesite	NA	NA	-1	-8	NA	NA	0	-464	novel	novel	ENSMUSG00000022037.15	ENSMUSG00000022037.15	9	7	TRUE	1	618	NA	NA	NA	NA
PB.14646.43348	Clu	novel_not_in_catalog	novel_not_in_catalog	at_least_one_novel_splicesite	at_least_one_novel_splicesite	NA	NA	10	-2	NA	NA	0	1001	novel	novel	ENSMUSG00000022037.15	ENSMUSG00000022037.15	9	5	TRUE	3	892	NA	NA	NA	NA
PB.14646.3618	Clu	novel_not_in_catalog	novel_not_in_catalog	at_least_one_novel_splicesite	at_least_one_novel_splicesite	NA	NA	66	-2	NA	NA	0	-417	novel	novel	ENSMUSG00000022037.15	ENSMUSG00000022037.15	7	5	TRUE	1	534	NA	NA	NA	NA
PB.14646.3630	Clu	novel_not_in_catalog	novel_not_in_catalog	at_least_one_novel_splicesite	at_least_one_novel_splicesite	NA	NA	67	-7	NA	NA	0	28	novel	novel	ENSMUSG00000022037.15	ENSMUSG00000022037.15	5	4	FALSE	0	361	NA	NA	NA	NA
PB.14646.3636	Clu	novel_not_in_catalog	novel_not_in_catalog	at_least_one_novel_splicesite	at_least_one_novel_splicesite	NA	NA	67	-2	NA	NA	0	28	novel	novel	ENSMUSG00000022037.15	ENSMUSG00000022037.15	6	5	FALSE	0	366	NA	NA	NA	NA
PB.14646.44814	Clu	novel_not_in_catalog	novel_not_in_catalog	at_least_one_novel_splicesite	at_least_one_novel_splicesite	NA	NA	13	-4	NA	NA	0	46	novel	novel	ENSMUSG00000022037.15	ENSMUSG00000022037.15	8	3	TRUE	4	1021	NA	NA	NA	NA
PB.14646.367	Clu	novel_not_in_catalog	novel_not_in_catalog	at_least_one_novel_splicesite	at_least_one_novel_splicesite	NA	NA	-82	-7	NA	NA	0	28	novel	novel	ENSMUSG00000022037.15	ENSMUSG00000022037.15	6	5	FALSE	0	510	NA	NA	NA	NA
PB.14646.3685	Clu	novel_not_in_catalog	novel_not_in_catalog	at_least_one_novel_splicesite	at_least_one_novel_splicesite	NA	NA	68	-1	NA	NA	0	0	novel	novel	ENSMUSG00000022037.15	ENSMUSG00000022037.15	9	8	FALSE	0	394	NA	NA	NA	NA
PB.14646.3700	Clu	novel_not_in_catalog	novel_not_in_catalog	at_least_one_novel_splicesite	at_least_one_novel_splicesite	NA	NA	68	-7	NA	NA	0	46	novel	novel	ENSMUSG00000022037.15	ENSMUSG00000022037.15	10	5	TRUE	4	987	NA	NA	NA	NA
PB.14646.373	Clu	novel_not_in_catalog	novel_not_in_catalog	at_least_one_novel_splicesite	at_least_one_novel_splicesite	NA	NA	-70	-10	NA	NA	0	-1514	novel	novel	ENSMUSG00000022037.15	ENSMUSG00000022037.15	9	6	TRUE	2	786	NA	NA	NA	NA
PB.14646.374	Clu	novel_not_in_catalog	novel_not_in_catalog	at_least_one_novel_splicesite	at_least_one_novel_splicesite	NA	NA	-69	0	NA	NA	0	202	novel	novel	ENSMUSG00000022037.15	ENSMUSG00000022037.15	6	5	FALSE	0	330	NA	NA	NA	NA
PB.14646.375	Clu	novel_not_in_catalog	novel_not_in_catalog	at_least_one_novel_splicesite	at_least_one_novel_splicesite	NA	NA	-69	-8	NA	NA	0	0	novel	novel	ENSMUSG00000022037.15	ENSMUSG00000022037.15	9	8	FALSE	0	524	NA	NA	NA	NA
PB.14646.3769	Clu	novel_not_in_catalog	incomplete-splice_match	at_least_one_novel_splicesite	internal_fragment	NA	NA	69	-12	451	1471	0	148	novel	ENSMUST00000144619.1	ENSMUSG00000022037.15	ENSMUSG00000022037.15	7	2	TRUE	3	903	NA	NA	-27	18
PB.14646.379	Clu	novel_not_in_catalog	novel_not_in_catalog	at_least_one_novel_splicesite	at_least_one_novel_splicesite	NA	NA	-66	-7	NA	NA	0	-417	novel	novel	ENSMUSG00000022037.15	ENSMUSG00000022037.15	7	5	TRUE	1	661	NA	NA	NA	NA
PB.14646.3809	Clu	novel_not_in_catalog	novel_not_in_catalog	at_least_one_novel_splicesite	at_least_one_novel_splicesite	NA	NA	70	-7	NA	NA	0	-89	novel	novel	ENSMUSG00000022037.15	ENSMUSG00000022037.15	9	3	TRUE	5	1456	NA	NA	NA	NA
PB.14646.3810	Clu	novel_not_in_catalog	novel_not_in_catalog	at_least_one_novel_splicesite	at_least_one_novel_splicesite	NA	NA	70	-7	NA	NA	0	185	novel	novel	ENSMUSG00000022037.15	ENSMUSG00000022037.15	5	4	FALSE	0	201	NA	NA	NA	NA
PB.14646.38406	Clu	novel_not_in_catalog	novel_not_in_catalog	at_least_one_novel_splicesite	at_least_one_novel_splicesite	NA	NA	-258	-5	NA	NA	-567	0	novel	novel	ENSMUSG00000022037.15	ENSMUSG00000022037.15	9	9	FALSE	0	604	NA	NA	NA	NA
PB.14646.39369	Clu	novel_not_in_catalog	novel_in_catalog	at_least_one_novel_splicesite	combination_of_known_junctions	NA	NA	-11	0	NA	NA	192	0	novel	novel	ENSMUSG00000022037.15	ENSMUSG00000022037.15	10	9	FALSE	0	453	NA	NA	NA	NA
PB.14646.38694	Clu	novel_in_catalog	novel_in_catalog	combination_of_known_junctions	combination_of_known_junctions	NA	NA	-4	-2	NA	NA	0	0	novel	novel	ENSMUSG00000022037.15	ENSMUSG00000022037.15	9	9	FALSE	0	920	NA	NA	NA	NA
PB.14646.3873	Clu	novel_not_in_catalog	novel_not_in_catalog	at_least_one_novel_splicesite	at_least_one_novel_splicesite	NA	NA	73	-7	NA	NA	0	0	novel	novel	ENSMUSG00000022037.15	ENSMUSG00000022037.15	8	7	FALSE	0	383	NA	NA	NA	NA
PB.14646.3875	Clu	novel_in_catalog	novel_in_catalog	combination_of_known_splicesites	combination_of_known_splicesites	NA	NA	73	-1	NA	NA	0	5	novel	novel	ENSMUSG00000022037.15	ENSMUSG00000022037.15	8	7	FALSE	0	384	NA	NA	NA	NA
PB.14646.3884	Clu	novel_not_in_catalog	novel_not_in_catalog	at_least_one_novel_splicesite	at_least_one_novel_splicesite	NA	NA	73	0	NA	NA	0	25	novel	novel	ENSMUSG00000022037.15	ENSMUSG00000022037.15	9	4	TRUE	4	914	NA	NA	NA	NA
PB.14646.3892	Clu	novel_not_in_catalog	novel_not_in_catalog	at_least_one_novel_splicesite	at_least_one_novel_splicesite	NA	NA	73	-8	NA	NA	0	41	novel	novel	ENSMUSG00000022037.15	ENSMUSG00000022037.15	8	3	TRUE	4	986	NA	NA	NA	NA
PB.14646.3897	Clu	novel_not_in_catalog	novel_not_in_catalog	at_least_one_novel_splicesite	at_least_one_novel_splicesite	NA	NA	73	-7	NA	NA	0	108	novel	novel	ENSMUSG00000022037.15	ENSMUSG00000022037.15	5	4	FALSE	0	275	NA	NA	NA	NA
PB.14646.3899	Clu	novel_not_in_catalog	novel_not_in_catalog	at_least_one_novel_splicesite	at_least_one_novel_splicesite	NA	NA	73	-4	NA	NA	0	-1514	novel	novel	ENSMUSG00000022037.15	ENSMUSG00000022037.15	7	4	TRUE	2	649	NA	NA	NA	NA
PB.14646.39015	Clu	novel_not_in_catalog	novel_not_in_catalog	at_least_one_novel_splicesite	at_least_one_novel_splicesite	NA	NA	-40	-8	NA	NA	-361	0	novel	novel	ENSMUSG00000022037.15	ENSMUSG00000022037.15	10	10	FALSE	0	405	NA	NA	NA	NA
PB.14646.3911	Clu	novel_not_in_catalog	novel_not_in_catalog	at_least_one_novel_splicesite	at_least_one_novel_splicesite	NA	NA	-76	-15	NA	NA	0	0	novel	novel	ENSMUSG00000022037.15	ENSMUSG00000022037.15	7	6	FALSE	0	365	NA	NA	NA	NA
PB.14646.393	Clu	novel_not_in_catalog	novel_not_in_catalog	at_least_one_novel_splicesite	at_least_one_novel_splicesite	NA	NA	-16	-8	NA	NA	0	0	novel	novel	ENSMUSG00000022037.15	ENSMUSG00000022037.15	8	7	FALSE	0	471	NA	NA	NA	NA
PB.14646.39481	Clu	novel_not_in_catalog	novel_not_in_catalog	at_least_one_novel_splicesite	at_least_one_novel_splicesite	NA	NA	-37	-10	NA	NA	-135	108	novel	novel	ENSMUSG00000022037.15	ENSMUSG00000022037.15	9	9	FALSE	0	264	NA	NA	NA	NA
PB.14646.39582	Clu	novel_not_in_catalog	novel_not_in_catalog	at_least_one_novel_splicesite	at_least_one_novel_splicesite	NA	NA	-41	-8	NA	NA	-135	0	novel	novel	ENSMUSG00000022037.15	ENSMUSG00000022037.15	9	9	FALSE	0	378	NA	NA	NA	NA
PB.14646.39611	Clu	novel_not_in_catalog	novel_not_in_catalog	at_least_one_novel_splicesite	at_least_one_novel_splicesite	NA	NA	-38	-6	NA	NA	-135	1001	novel	novel	ENSMUSG00000022037.15	ENSMUSG00000022037.15	9	6	TRUE	3	838	NA	NA	NA	NA
PB.14646.39622	Clu	novel_not_in_catalog	novel_not_in_catalog	at_least_one_novel_splicesite	at_least_one_novel_splicesite	NA	NA	-37	-7	NA	NA	-135	948	novel	novel	ENSMUSG00000022037.15	ENSMUSG00000022037.15	10	7	TRUE	3	889	NA	NA	NA	NA
PB.14646.3963	Clu	novel_not_in_catalog	novel_not_in_catalog	at_least_one_novel_splicesite	at_least_one_novel_splicesite	NA	NA	74	-7	NA	NA	0	185	novel	novel	ENSMUSG00000022037.15	ENSMUSG00000022037.15	6	5	FALSE	0	197	NA	NA	NA	NA
PB.14646.39654	Clu	novel_not_in_catalog	novel_not_in_catalog	at_least_one_novel_splicesite	at_least_one_novel_splicesite	NA	NA	-35	0	NA	NA	-135	-21	novel	novel	ENSMUSG00000022037.15	ENSMUSG00000022037.15	10	6	TRUE	4	1134	NA	NA	NA	NA
PB.14646.39660	Clu	novel_not_in_catalog	novel_not_in_catalog	at_least_one_novel_splicesite	at_least_one_novel_splicesite	NA	NA	-19	-5	NA	NA	-135	0	novel	novel	ENSMUSG00000022037.15	ENSMUSG00000022037.15	10	10	FALSE	0	359	NA	NA	NA	NA
PB.14646.39672	Clu	novel_not_in_catalog	novel_not_in_catalog	at_least_one_novel_splicesite	at_least_one_novel_splicesite	NA	NA	-33	-8	NA	NA	-135	-444	novel	novel	ENSMUSG00000022037.15	ENSMUSG00000022037.15	9	8	TRUE	1	536	NA	NA	NA	NA
PB.14646.39705	Clu	novel_not_in_catalog	novel_not_in_catalog	at_least_one_novel_splicesite	at_least_one_novel_splicesite	NA	NA	-31	-7	NA	NA	-135	0	novel	novel	ENSMUSG00000022037.15	ENSMUSG00000022037.15	10	10	FALSE	0	369	NA	NA	NA	NA
PB.14646.39710	Clu	novel_not_in_catalog	novel_not_in_catalog	at_least_one_novel_splicesite	at_least_one_novel_splicesite	NA	NA	-12	-2	NA	NA	-135	-464	novel	novel	ENSMUSG00000022037.15	ENSMUSG00000022037.15	9	8	TRUE	1	541	NA	NA	NA	NA
PB.14646.39744	Clu	novel_not_in_catalog	novel_not_in_catalog	at_least_one_novel_splicesite	at_least_one_novel_splicesite	NA	NA	-30	-7	NA	NA	-135	185	novel	novel	ENSMUSG00000022037.15	ENSMUSG00000022037.15	4	4	FALSE	0	183	NA	NA	NA	NA
PB.14646.4003	Clu	novel_not_in_catalog	novel_not_in_catalog	at_least_one_novel_splicesite	at_least_one_novel_splicesite	NA	NA	75	-5	NA	NA	0	0	novel	novel	ENSMUSG00000022037.15	ENSMUSG00000022037.15	9	8	FALSE	0	383	NA	NA	NA	NA
PB.14646.4006	Clu	novel_not_in_catalog	novel_not_in_catalog	at_least_one_novel_splicesite	at_least_one_novel_splicesite	NA	NA	75	-10	NA	NA	0	25	novel	novel	ENSMUSG00000022037.15	ENSMUSG00000022037.15	10	5	TRUE	4	902	NA	NA	NA	NA
PB.14646.40073	Clu	novel_not_in_catalog	novel_not_in_catalog	at_least_one_novel_splicesite	at_least_one_novel_splicesite	NA	NA	-6	-1	NA	NA	-135	-1514	novel	novel	ENSMUSG00000022037.15	ENSMUSG00000022037.15	9	7	TRUE	2	613	NA	NA	NA	NA
PB.14646.40136	Clu	novel_not_in_catalog	novel_not_in_catalog	at_least_one_novel_splicesite	at_least_one_novel_splicesite	NA	NA	-5	2	NA	NA	-135	80	novel	novel	ENSMUSG00000022037.15	ENSMUSG00000022037.15	5	5	FALSE	0	272	NA	NA	NA	NA
PB.14646.40173	Clu	novel_not_in_catalog	novel_not_in_catalog	at_least_one_novel_splicesite	at_least_one_novel_splicesite	NA	NA	0	-5	NA	NA	-135	0	novel	novel	ENSMUSG00000022037.15	ENSMUSG00000022037.15	9	9	FALSE	0	340	NA	NA	NA	NA
PB.14646.4029	Clu	novel_in_catalog	novel_in_catalog	combination_of_known_splicesites	combination_of_known_splicesites	NA	NA	76	-2	NA	NA	0	-444	novel	novel	ENSMUSG00000022037.15	ENSMUSG00000022037.15	8	6	TRUE	1	551	NA	NA	NA	NA
PB.14646.4032	Clu	novel_not_in_catalog	novel_not_in_catalog	at_least_one_novel_splicesite	at_least_one_novel_splicesite	NA	NA	76	0	NA	NA	0	-1480	novel	novel	ENSMUSG00000022037.15	ENSMUSG00000022037.15	8	5	TRUE	2	616	NA	NA	NA	NA
PB.14646.40684	Clu	novel_not_in_catalog	novel_not_in_catalog	at_least_one_novel_splicesite	at_least_one_novel_splicesite	NA	NA	25	-8	NA	NA	-135	0	novel	novel	ENSMUSG00000022037.15	ENSMUSG00000022037.15	8	8	FALSE	0	312	NA	NA	NA	NA
PB.14646.4089	Clu	novel_in_catalog	novel_in_catalog	combination_of_known_splicesites	combination_of_known_splicesites	NA	NA	78	0	NA	NA	0	0	novel	novel	ENSMUSG00000022037.15	ENSMUSG00000022037.15	5	4	FALSE	0	385	NA	NA	NA	NA
PB.14646.474	Clu	novel_not_in_catalog	novel_not_in_catalog	at_least_one_novel_splicesite	at_least_one_novel_splicesite	NA	NA	-5	-5	NA	NA	0	-1619	novel	novel	ENSMUSG00000022037.15	ENSMUSG00000022037.15	9	6	TRUE	2	823	NA	NA	NA	NA
PB.14646.4120	Clu	novel_not_in_catalog	novel_not_in_catalog	at_least_one_novel_splicesite	at_least_one_novel_splicesite	NA	NA	-75	-12	NA	NA	0	0	novel	novel	ENSMUSG00000022037.15	ENSMUSG00000022037.15	6	5	FALSE	0	367	NA	NA	NA	NA
PB.14646.4155	Clu	novel_not_in_catalog	novel_not_in_catalog	at_least_one_novel_splicesite	at_least_one_novel_splicesite	NA	NA	-79	-3	NA	NA	0	0	novel	novel	ENSMUSG00000022037.15	ENSMUSG00000022037.15	9	8	FALSE	0	380	NA	NA	NA	NA
PB.14646.4168	Clu	novel_not_in_catalog	novel_not_in_catalog	at_least_one_novel_splicesite	at_least_one_novel_splicesite	NA	NA	-79	-1	NA	NA	0	41	novel	novel	ENSMUSG00000022037.15	ENSMUSG00000022037.15	9	4	TRUE	4	986	NA	NA	NA	NA
PB.14646.4171	Clu	novel_not_in_catalog	novel_not_in_catalog	at_least_one_novel_splicesite	at_least_one_novel_splicesite	NA	NA	-79	-7	NA	NA	0	0	novel	novel	ENSMUSG00000022037.15	ENSMUSG00000022037.15	4	3	FALSE	0	376	NA	NA	NA	NA
PB.14646.4195	Clu	novel_not_in_catalog	novel_not_in_catalog	at_least_one_novel_splicesite	at_least_one_novel_splicesite	NA	NA	-78	-2	NA	NA	0	41	novel	novel	ENSMUSG00000022037.15	ENSMUSG00000022037.15	9	4	TRUE	4	984	NA	NA	NA	NA
PB.14646.4248	Clu	novel_not_in_catalog	novel_not_in_catalog	at_least_one_novel_splicesite	at_least_one_novel_splicesite	NA	NA	-76	-18	NA	NA	0	0	novel	novel	ENSMUSG00000022037.15	ENSMUSG00000022037.15	9	8	FALSE	0	362	NA	NA	NA	NA
PB.14646.4262	Clu	novel_not_in_catalog	novel_not_in_catalog	at_least_one_novel_splicesite	at_least_one_novel_splicesite	NA	NA	-76	-2	NA	NA	0	5	novel	novel	ENSMUSG00000022037.15	ENSMUSG00000022037.15	5	4	FALSE	0	373	NA	NA	NA	NA
PB.14646.4306	Clu	novel_not_in_catalog	novel_not_in_catalog	at_least_one_novel_splicesite	at_least_one_novel_splicesite	NA	NA	-76	-1	NA	NA	0	153	novel	novel	ENSMUSG00000022037.15	ENSMUSG00000022037.15	5	4	FALSE	0	226	NA	NA	NA	NA
PB.14646.43341	Clu	novel_not_in_catalog	novel_not_in_catalog	intron_retention	at_least_one_novel_splicesite	NA	NA	233	2	NA	NA	0	-120	novel	novel	ENSMUSG00000022037.15	ENSMUSG00000022037.15	7	3	TRUE	4	1308	NA	NA	NA	NA
PB.14646.43356	Clu	novel_not_in_catalog	novel_not_in_catalog	at_least_one_novel_splicesite	at_least_one_novel_splicesite	NA	NA	246	0	NA	NA	0	-120	novel	novel	ENSMUSG00000022037.15	ENSMUSG00000022037.15	8	4	TRUE	4	1290	NA	NA	NA	NA
PB.14646.4340	Clu	novel_not_in_catalog	novel_not_in_catalog	at_least_one_novel_splicesite	at_least_one_novel_splicesite	NA	NA	-76	-2	NA	NA	0	80	novel	novel	ENSMUSG00000022037.15	ENSMUSG00000022037.15	9	8	FALSE	0	298	NA	NA	NA	NA
PB.14646.43493	Clu	novel_not_in_catalog	novel_not_in_catalog	at_least_one_novel_splicesite	at_least_one_novel_splicesite	NA	NA	369	-7	NA	NA	0	-1514	novel	novel	ENSMUSG00000022037.15	ENSMUSG00000022037.15	8	6	TRUE	2	573	NA	NA	NA	NA
PB.14646.43536	Clu	novel_not_in_catalog	novel_not_in_catalog	at_least_one_novel_splicesite	at_least_one_novel_splicesite	NA	NA	428	-2	NA	NA	0	0	novel	novel	ENSMUSG00000022037.15	ENSMUSG00000022037.15	7	7	FALSE	0	256	NA	NA	NA	NA
PB.14646.4361	Clu	novel_in_catalog	novel_in_catalog	combination_of_known_splicesites	combination_of_known_splicesites	NA	NA	-76	-7	NA	NA	0	1001	novel	novel	ENSMUSG00000022037.15	ENSMUSG00000022037.15	7	3	TRUE	3	834	NA	NA	NA	NA
PB.14646.4362	Clu	novel_not_in_catalog	novel_not_in_catalog	at_least_one_novel_splicesite	at_least_one_novel_splicesite	NA	NA	-76	-1	NA	NA	0	28	novel	novel	ENSMUSG00000022037.15	ENSMUSG00000022037.15	5	4	FALSE	0	351	NA	NA	NA	NA
PB.14646.43632	Clu	novel_not_in_catalog	full-splice_match	at_least_one_novel_splicesite	multi-exon	NA	NA	469	-7	51	-33	51	33	novel	ENSMUST00000153460.7	ENSMUSG00000022037.15	ENSMUSG00000022037.15	7	4	TRUE	3	699	NA	NA	-51	33
PB.14646.43648	Clu	novel_not_in_catalog	novel_not_in_catalog	at_least_one_novel_splicesite	at_least_one_novel_splicesite	NA	NA	432	-19	NA	NA	0	46	novel	novel	ENSMUSG00000022037.15	ENSMUSG00000022037.15	8	4	TRUE	4	834	NA	NA	NA	NA
PB.14646.43660	Clu	novel_not_in_catalog	novel_not_in_catalog	at_least_one_novel_splicesite	at_least_one_novel_splicesite	NA	NA	422	-10	NA	NA	0	-1480	novel	novel	ENSMUSG00000022037.15	ENSMUSG00000022037.15	9	7	TRUE	2	483	NA	NA	NA	NA
PB.14646.4369	Clu	novel_not_in_catalog	novel_not_in_catalog	at_least_one_novel_splicesite	at_least_one_novel_splicesite	NA	NA	-72	-2	NA	NA	0	0	novel	novel	ENSMUSG00000022037.15	ENSMUSG00000022037.15	10	9	FALSE	0	374	NA	NA	NA	NA
PB.14646.43736	Clu	novel_not_in_catalog	novel_not_in_catalog	at_least_one_novel_splicesite	at_least_one_novel_splicesite	NA	NA	428	1	NA	NA	0	202	novel	novel	ENSMUSG00000022037.15	ENSMUSG00000022037.15	3	3	FALSE	0	57	NA	NA	NA	NA
PB.14646.43748	Clu	novel_not_in_catalog	novel_not_in_catalog	at_least_one_novel_splicesite	at_least_one_novel_splicesite	NA	NA	428	0	NA	NA	0	-1514	novel	novel	ENSMUSG00000022037.15	ENSMUSG00000022037.15	5	3	TRUE	2	521	NA	NA	NA	NA
PB.14646.43753	Clu	novel_not_in_catalog	novel_not_in_catalog	at_least_one_novel_splicesite	at_least_one_novel_splicesite	NA	NA	491	-44	NA	NA	51	-1636	novel	novel	ENSMUSG00000022037.15	ENSMUSG00000022037.15	8	6	TRUE	2	587	NA	NA	NA	NA
PB.14646.43791	Clu	novel_not_in_catalog	incomplete-splice_match	at_least_one_novel_splicesite	3prime_fragment	NA	NA	486	-3	3930	0	3930	0	novel	ENSMUST00000022616.13	ENSMUSG00000022037.15	ENSMUSG00000022037.15	8	5	FALSE	0	562	NA	NA	-108	0
PB.14646.439	Clu	novel_not_in_catalog	novel_not_in_catalog	at_least_one_novel_splicesite	at_least_one_novel_splicesite	NA	NA	-5	-15	NA	NA	0	0	novel	novel	ENSMUSG00000022037.15	ENSMUSG00000022037.15	9	8	FALSE	0	453	NA	NA	NA	NA
PB.14646.440	Clu	novel_not_in_catalog	novel_not_in_catalog	at_least_one_novel_splicesite	at_least_one_novel_splicesite	NA	NA	-5	-7	NA	NA	0	-120	novel	novel	ENSMUSG00000022037.15	ENSMUSG00000022037.15	9	4	TRUE	4	1314	NA	NA	NA	NA
PB.14646.57008	Clu	novel_not_in_catalog	novel_not_in_catalog	at_least_one_novel_splicesite	at_least_one_novel_splicesite	NA	NA	518	-1	NA	NA	3114	-1480	novel	novel	ENSMUSG00000022037.15	ENSMUSG00000022037.15	8	4	TRUE	2	669	NA	NA	NA	NA
PB.14646.44095	Clu	novel_not_in_catalog	novel_not_in_catalog	at_least_one_novel_splicesite	at_least_one_novel_splicesite	NA	NA	428	-8	NA	NA	0	0	novel	novel	ENSMUSG00000022037.15	ENSMUSG00000022037.15	8	8	FALSE	0	250	NA	NA	NA	NA
PB.14646.44098	Clu	novel_not_in_catalog	novel_not_in_catalog	at_least_one_novel_splicesite	at_least_one_novel_splicesite	NA	NA	459	-7	NA	NA	51	-184	novel	novel	ENSMUSG00000022037.15	ENSMUSG00000022037.15	8	4	TRUE	4	1188	NA	NA	NA	NA
PB.14646.4411	Clu	novel_not_in_catalog	novel_not_in_catalog	at_least_one_novel_splicesite	at_least_one_novel_splicesite	NA	NA	-75	-8	NA	NA	0	108	novel	novel	ENSMUSG00000022037.15	ENSMUSG00000022037.15	4	3	FALSE	0	263	NA	NA	NA	NA
PB.14646.4415	Clu	novel_not_in_catalog	novel_not_in_catalog	at_least_one_novel_splicesite	at_least_one_novel_splicesite	NA	NA	-75	0	NA	NA	0	0	novel	novel	ENSMUSG00000022037.15	ENSMUSG00000022037.15	7	6	FALSE	0	379	NA	NA	NA	NA
PB.14646.44167	Clu	novel_not_in_catalog	novel_not_in_catalog	at_least_one_novel_splicesite	at_least_one_novel_splicesite	NA	NA	433	-2	NA	NA	0	-1514	novel	novel	ENSMUSG00000022037.15	ENSMUSG00000022037.15	7	5	TRUE	2	514	NA	NA	NA	NA
PB.14646.44216	Clu	novel_not_in_catalog	incomplete-splice_match	at_least_one_novel_splicesite	5prime_fragment	NA	NA	428	7	0	1428	0	-1428	novel	ENSMUST00000022616.13	ENSMUSG00000022037.15	ENSMUSG00000022037.15	8	6	TRUE	1	424	NA	NA	0	6
PB.14646.44265	Clu	novel_not_in_catalog	novel_not_in_catalog	at_least_one_novel_splicesite	at_least_one_novel_splicesite	NA	NA	428	-11	NA	NA	0	28	novel	novel	ENSMUSG00000022037.15	ENSMUSG00000022037.15	8	8	FALSE	0	219	NA	NA	NA	NA
PB.14646.4429	Clu	novel_not_in_catalog	novel_not_in_catalog	at_least_one_novel_splicesite	at_least_one_novel_splicesite	NA	NA	-75	-7	NA	NA	0	0	novel	novel	ENSMUSG00000022037.15	ENSMUSG00000022037.15	6	5	FALSE	0	372	NA	NA	NA	NA
PB.14646.444	Clu	novel_not_in_catalog	novel_not_in_catalog	at_least_one_novel_splicesite	at_least_one_novel_splicesite	NA	NA	-5	-7	NA	NA	0	41	novel	novel	ENSMUSG00000022037.15	ENSMUSG00000022037.15	8	3	TRUE	4	1065	NA	NA	NA	NA
PB.14646.44404	Clu	novel_not_in_catalog	novel_not_in_catalog	at_least_one_novel_splicesite	at_least_one_novel_splicesite	NA	NA	428	-3	NA	NA	0	202	novel	novel	ENSMUSG00000022037.15	ENSMUSG00000022037.15	3	3	FALSE	0	53	NA	NA	NA	NA
PB.14646.44559	Clu	novel_not_in_catalog	novel_not_in_catalog	at_least_one_novel_splicesite	at_least_one_novel_splicesite	NA	NA	428	0	NA	NA	0	-55	novel	novel	ENSMUSG00000022037.15	ENSMUSG00000022037.15	7	3	TRUE	4	1046	NA	NA	NA	NA
PB.14646.4466	Clu	novel_not_in_catalog	novel_not_in_catalog	at_least_one_novel_splicesite	at_least_one_novel_splicesite	NA	NA	-72	-7	NA	NA	0	0	novel	novel	ENSMUSG00000022037.15	ENSMUSG00000022037.15	7	6	FALSE	0	369	NA	NA	NA	NA
PB.14646.44691	Clu	novel_not_in_catalog	novel_not_in_catalog	at_least_one_novel_splicesite	at_least_one_novel_splicesite	NA	NA	428	-5	NA	NA	0	-184	novel	novel	ENSMUSG00000022037.15	ENSMUSG00000022037.15	7	3	TRUE	4	1170	NA	NA	NA	NA
PB.14646.4472	Clu	novel_not_in_catalog	novel_not_in_catalog	at_least_one_novel_splicesite	at_least_one_novel_splicesite	NA	NA	-72	0	NA	NA	0	202	novel	novel	ENSMUSG00000022037.15	ENSMUSG00000022037.15	5	4	FALSE	0	174	NA	NA	NA	NA
PB.14646.44832	Clu	novel_not_in_catalog	novel_not_in_catalog	at_least_one_novel_splicesite	at_least_one_novel_splicesite	NA	NA	428	0	NA	NA	0	185	novel	novel	ENSMUSG00000022037.15	ENSMUSG00000022037.15	5	5	FALSE	0	73	NA	NA	NA	NA
PB.14646.4493	Clu	novel_not_in_catalog	novel_not_in_catalog	at_least_one_novel_splicesite	at_least_one_novel_splicesite	NA	NA	-71	-48	NA	NA	0	-55	novel	novel	ENSMUSG00000022037.15	ENSMUSG00000022037.15	9	4	TRUE	4	1115	NA	NA	NA	NA
PB.14646.4495	Clu	novel_not_in_catalog	novel_not_in_catalog	at_least_one_novel_splicesite	at_least_one_novel_splicesite	NA	NA	-71	0	NA	NA	0	-1480	novel	novel	ENSMUSG00000022037.15	ENSMUSG00000022037.15	5	2	TRUE	2	604	NA	NA	NA	NA
PB.14646.4520	Clu	novel_not_in_catalog	novel_not_in_catalog	at_least_one_novel_splicesite	at_least_one_novel_splicesite	NA	NA	-70	-4	NA	NA	0	0	novel	novel	ENSMUSG00000022037.15	ENSMUSG00000022037.15	7	6	FALSE	0	370	NA	NA	NA	NA
PB.14646.45218	Clu	novel_not_in_catalog	novel_not_in_catalog	at_least_one_novel_splicesite	at_least_one_novel_splicesite	NA	NA	428	0	NA	NA	0	202	novel	novel	ENSMUSG00000022037.15	ENSMUSG00000022037.15	5	5	FALSE	0	56	NA	NA	NA	NA
PB.14646.457	Clu	novel_not_in_catalog	novel_not_in_catalog	at_least_one_novel_splicesite	at_least_one_novel_splicesite	NA	NA	-2	-8	NA	NA	0	202	novel	novel	ENSMUSG00000022037.15	ENSMUSG00000022037.15	6	5	FALSE	0	255	NA	NA	NA	NA
PB.14646.458	Clu	novel_not_in_catalog	novel_not_in_catalog	at_least_one_novel_splicesite	at_least_one_novel_splicesite	NA	NA	-2	-8	NA	NA	0	-460	novel	novel	ENSMUSG00000022037.15	ENSMUSG00000022037.15	10	8	TRUE	1	639	NA	NA	NA	NA
PB.14646.4585	Clu	novel_in_catalog	novel_in_catalog	combination_of_known_splicesites	combination_of_known_splicesites	NA	NA	-62	-7	NA	NA	0	0	novel	novel	ENSMUSG00000022037.15	ENSMUSG00000022037.15	6	5	FALSE	0	359	NA	NA	NA	NA
PB.14646.45898	Clu	novel_not_in_catalog	novel_not_in_catalog	at_least_one_novel_splicesite	at_least_one_novel_splicesite	NA	NA	428	-5	NA	NA	0	-1480	novel	novel	ENSMUSG00000022037.15	ENSMUSG00000022037.15	7	5	TRUE	2	482	NA	NA	NA	NA
PB.14646.45922	Clu	novel_not_in_catalog	novel_not_in_catalog	at_least_one_novel_splicesite	at_least_one_novel_splicesite	NA	NA	433	-15	NA	NA	0	0	novel	novel	ENSMUSG00000022037.15	ENSMUSG00000022037.15	8	8	FALSE	0	238	NA	NA	NA	NA
PB.14646.46223	Clu	novel_not_in_catalog	novel_not_in_catalog	at_least_one_novel_splicesite	at_least_one_novel_splicesite	NA	NA	429	0	NA	NA	0	-17	novel	novel	ENSMUSG00000022037.15	ENSMUSG00000022037.15	8	3	TRUE	5	1255	NA	NA	NA	NA
PB.14646.46519	Clu	novel_not_in_catalog	novel_not_in_catalog	at_least_one_novel_splicesite	at_least_one_novel_splicesite	NA	NA	428	-2	NA	NA	0	0	novel	novel	ENSMUSG00000022037.15	ENSMUSG00000022037.15	4	4	FALSE	0	256	NA	NA	NA	NA
PB.14646.60792	Clu	novel_in_catalog	incomplete-splice_match	combination_of_known_splicesites	3prime_fragment	NA	NA	0	-10	3114	0	3114	0	novel	ENSMUST00000022616.13	ENSMUSG00000022037.15	ENSMUSG00000022037.15	8	6	FALSE	0	605	NA	NA	-30	0
PB.14646.4689	Clu	novel_not_in_catalog	novel_not_in_catalog	at_least_one_novel_splicesite	at_least_one_novel_splicesite	NA	NA	-59	-11	NA	NA	0	1001	novel	novel	ENSMUSG00000022037.15	ENSMUSG00000022037.15	8	4	TRUE	3	813	NA	NA	NA	NA
PB.14646.46920	Clu	novel_not_in_catalog	novel_not_in_catalog	at_least_one_novel_splicesite	at_least_one_novel_splicesite	NA	NA	428	-5	NA	NA	0	28	novel	novel	ENSMUSG00000022037.15	ENSMUSG00000022037.15	6	6	FALSE	0	225	NA	NA	NA	NA
PB.14646.4781	Clu	novel_not_in_catalog	novel_not_in_catalog	at_least_one_novel_splicesite	at_least_one_novel_splicesite	NA	NA	-54	-1	NA	NA	0	108	novel	novel	ENSMUSG00000022037.15	ENSMUSG00000022037.15	5	4	FALSE	0	249	NA	NA	NA	NA
PB.14646.479	Clu	novel_not_in_catalog	novel_not_in_catalog	at_least_one_novel_splicesite	at_least_one_novel_splicesite	NA	NA	0	0	NA	NA	0	-184	novel	novel	ENSMUSG00000022037.15	ENSMUSG00000022037.15	9	4	TRUE	4	1295	NA	NA	NA	NA
PB.14646.4802	Clu	novel_not_in_catalog	novel_not_in_catalog	at_least_one_novel_splicesite	at_least_one_novel_splicesite	NA	NA	-51	-8	NA	NA	0	0	novel	novel	ENSMUSG00000022037.15	ENSMUSG00000022037.15	9	8	FALSE	0	347	NA	NA	NA	NA
PB.14646.4846	Clu	novel_not_in_catalog	novel_not_in_catalog	at_least_one_novel_splicesite	at_least_one_novel_splicesite	NA	NA	-49	0	NA	NA	0	0	novel	novel	ENSMUSG00000022037.15	ENSMUSG00000022037.15	9	8	FALSE	0	353	NA	NA	NA	NA
PB.14646.4856	Clu	novel_not_in_catalog	novel_not_in_catalog	at_least_one_novel_splicesite	at_least_one_novel_splicesite	NA	NA	-48	-5	NA	NA	0	46	novel	novel	ENSMUSG00000022037.15	ENSMUSG00000022037.15	9	4	TRUE	4	946	NA	NA	NA	NA
PB.14646.4875	Clu	novel_not_in_catalog	novel_not_in_catalog	at_least_one_novel_splicesite	at_least_one_novel_splicesite	NA	NA	-48	-7	NA	NA	0	0	novel	novel	ENSMUSG00000022037.15	ENSMUSG00000022037.15	9	8	FALSE	0	345	NA	NA	NA	NA
PB.14646.488	Clu	novel_not_in_catalog	novel_not_in_catalog	at_least_one_novel_splicesite	at_least_one_novel_splicesite	NA	NA	0	-25	NA	NA	0	0	novel	novel	ENSMUSG00000022037.15	ENSMUSG00000022037.15	9	8	FALSE	0	438	NA	NA	NA	NA
PB.14646.491	Clu	novel_not_in_catalog	novel_not_in_catalog	at_least_one_novel_splicesite	at_least_one_novel_splicesite	NA	NA	3	-7	NA	NA	0	108	novel	novel	ENSMUSG00000022037.15	ENSMUSG00000022037.15	9	8	FALSE	0	174	NA	NA	NA	NA
PB.14646.4923	Clu	novel_in_catalog	novel_in_catalog	combination_of_known_splicesites	combination_of_known_splicesites	NA	NA	-46	-11	NA	NA	0	0	novel	novel	ENSMUSG00000022037.15	ENSMUSG00000022037.15	5	4	FALSE	0	339	NA	NA	NA	NA
PB.14646.4944	Clu	novel_not_in_catalog	novel_not_in_catalog	at_least_one_novel_splicesite	at_least_one_novel_splicesite	NA	NA	-45	-2	NA	NA	0	1001	novel	novel	ENSMUSG00000022037.15	ENSMUSG00000022037.15	8	4	TRUE	3	808	NA	NA	NA	NA
PB.14646.4948	Clu	novel_not_in_catalog	novel_not_in_catalog	at_least_one_novel_splicesite	at_least_one_novel_splicesite	NA	NA	-45	-7	NA	NA	0	0	novel	novel	ENSMUSG00000022037.15	ENSMUSG00000022037.15	9	8	FALSE	0	342	NA	NA	NA	NA
PB.14646.4981	Clu	novel_not_in_catalog	novel_not_in_catalog	at_least_one_novel_splicesite	at_least_one_novel_splicesite	NA	NA	-45	-7	NA	NA	0	-1480	novel	novel	ENSMUSG00000022037.15	ENSMUSG00000022037.15	8	5	TRUE	2	571	NA	NA	NA	NA
PB.14646.4989	Clu	novel_not_in_catalog	incomplete-splice_match	at_least_one_novel_splicesite	5prime_fragment	NA	NA	-45	-19	0	1602	0	-1602	novel	ENSMUST00000022616.13	ENSMUSG00000022037.15	ENSMUSG00000022037.15	8	6	FALSE	0	222	NA	NA	0	-168
PB.14646.499	Clu	novel_not_in_catalog	novel_not_in_catalog	at_least_one_novel_splicesite	at_least_one_novel_splicesite	NA	NA	0	-2	NA	NA	0	0	novel	novel	ENSMUSG00000022037.15	ENSMUSG00000022037.15	9	8	FALSE	0	461	NA	NA	NA	NA
PB.14646.4994	Clu	novel_not_in_catalog	novel_not_in_catalog	at_least_one_novel_splicesite	at_least_one_novel_splicesite	NA	NA	-45	0	NA	NA	0	0	novel	novel	ENSMUSG00000022037.15	ENSMUSG00000022037.15	7	6	FALSE	0	349	NA	NA	NA	NA
PB.14646.500	Clu	novel_not_in_catalog	novel_not_in_catalog	at_least_one_novel_splicesite	at_least_one_novel_splicesite	NA	NA	0	-11	NA	NA	0	185	novel	novel	ENSMUSG00000022037.15	ENSMUSG00000022037.15	4	3	FALSE	0	267	NA	NA	NA	NA
PB.14646.502	Clu	novel_not_in_catalog	novel_not_in_catalog	at_least_one_novel_splicesite	at_least_one_novel_splicesite	NA	NA	0	-6	NA	NA	0	0	novel	novel	ENSMUSG00000022037.15	ENSMUSG00000022037.15	6	5	FALSE	0	457	NA	NA	NA	NA
PB.14646.503	Clu	novel_not_in_catalog	novel_not_in_catalog	at_least_one_novel_splicesite	at_least_one_novel_splicesite	NA	NA	0	-8	NA	NA	0	-1619	novel	novel	ENSMUSG00000022037.15	ENSMUSG00000022037.15	9	6	TRUE	2	823	NA	NA	NA	NA
PB.14646.5055	Clu	novel_not_in_catalog	novel_not_in_catalog	at_least_one_novel_splicesite	at_least_one_novel_splicesite	NA	NA	-25	-19	NA	NA	0	0	novel	novel	ENSMUSG00000022037.15	ENSMUSG00000022037.15	9	8	FALSE	0	310	NA	NA	NA	NA
PB.14646.5061	Clu	novel_not_in_catalog	novel_not_in_catalog	at_least_one_novel_splicesite	at_least_one_novel_splicesite	NA	NA	-44	-11	NA	NA	0	-406	novel	novel	ENSMUSG00000022037.15	ENSMUSG00000022037.15	9	7	TRUE	1	465	NA	NA	NA	NA
PB.14646.511	Clu	novel_not_in_catalog	novel_not_in_catalog	at_least_one_novel_splicesite	at_least_one_novel_splicesite	NA	NA	0	1	NA	NA	0	-1480	novel	novel	ENSMUSG00000022037.15	ENSMUSG00000022037.15	8	5	TRUE	2	693	NA	NA	NA	NA
PB.14646.5124	Clu	novel_not_in_catalog	novel_not_in_catalog	at_least_one_novel_splicesite	at_least_one_novel_splicesite	NA	NA	-44	-5	NA	NA	0	0	novel	novel	ENSMUSG00000022037.15	ENSMUSG00000022037.15	8	7	FALSE	0	343	NA	NA	NA	NA
PB.14646.514	Clu	novel_not_in_catalog	novel_not_in_catalog	at_least_one_novel_splicesite	at_least_one_novel_splicesite	NA	NA	0	-11	NA	NA	0	0	novel	novel	ENSMUSG00000022037.15	ENSMUSG00000022037.15	9	8	FALSE	0	452	NA	NA	NA	NA
PB.14646.515	Clu	novel_not_in_catalog	novel_not_in_catalog	at_least_one_novel_splicesite	at_least_one_novel_splicesite	NA	NA	0	-8	NA	NA	0	-1480	novel	novel	ENSMUSG00000022037.15	ENSMUSG00000022037.15	9	6	TRUE	2	684	NA	NA	NA	NA
PB.14646.5170	Clu	novel_not_in_catalog	novel_not_in_catalog	at_least_one_novel_splicesite	at_least_one_novel_splicesite	NA	NA	-43	-41	NA	NA	0	0	novel	novel	ENSMUSG00000022037.15	ENSMUSG00000022037.15	8	7	FALSE	0	306	NA	NA	NA	NA
PB.14646.5233	Clu	novel_not_in_catalog	novel_not_in_catalog	at_least_one_novel_splicesite	at_least_one_novel_splicesite	NA	NA	-43	-2	NA	NA	0	-1480	novel	novel	ENSMUSG00000022037.15	ENSMUSG00000022037.15	7	4	TRUE	2	574	NA	NA	NA	NA
PB.14646.5263	Clu	novel_not_in_catalog	novel_not_in_catalog	at_least_one_novel_splicesite	at_least_one_novel_splicesite	NA	NA	-42	2	NA	NA	0	-1480	novel	novel	ENSMUSG00000022037.15	ENSMUSG00000022037.15	6	3	TRUE	2	577	NA	NA	NA	NA
PB.14646.5338	Clu	novel_not_in_catalog	novel_not_in_catalog	at_least_one_novel_splicesite	at_least_one_novel_splicesite	NA	NA	-40	-1	NA	NA	0	202	novel	novel	ENSMUSG00000022037.15	ENSMUSG00000022037.15	4	3	FALSE	0	141	NA	NA	NA	NA
PB.14646.5354	Clu	novel_not_in_catalog	novel_not_in_catalog	at_least_one_novel_splicesite	at_least_one_novel_splicesite	NA	NA	-39	-10	NA	NA	0	-55	novel	novel	ENSMUSG00000022037.15	ENSMUSG00000022037.15	9	4	TRUE	4	1121	NA	NA	NA	NA
PB.14646.539	Clu	novel_not_in_catalog	novel_not_in_catalog	at_least_one_novel_splicesite	at_least_one_novel_splicesite	NA	NA	1	-7	NA	NA	0	-460	novel	novel	ENSMUSG00000022037.15	ENSMUSG00000022037.15	9	7	TRUE	1	637	NA	NA	NA	NA
PB.14646.549	Clu	novel_not_in_catalog	novel_not_in_catalog	at_least_one_novel_splicesite	at_least_one_novel_splicesite	NA	NA	1	-2	NA	NA	0	-444	novel	novel	ENSMUSG00000022037.15	ENSMUSG00000022037.15	9	7	TRUE	1	626	NA	NA	NA	NA
PB.14646.5505	Clu	novel_not_in_catalog	novel_not_in_catalog	at_least_one_novel_splicesite	at_least_one_novel_splicesite	NA	NA	-35	-7	NA	NA	0	-1480	novel	novel	ENSMUSG00000022037.15	ENSMUSG00000022037.15	9	6	TRUE	2	561	NA	NA	NA	NA
PB.14646.5547	Clu	novel_not_in_catalog	novel_not_in_catalog	at_least_one_novel_splicesite	at_least_one_novel_splicesite	NA	NA	-34	0	NA	NA	0	-354	novel	novel	ENSMUSG00000022037.15	ENSMUSG00000022037.15	6	4	TRUE	1	414	NA	NA	NA	NA
PB.14646.5648	Clu	novel_not_in_catalog	novel_not_in_catalog	at_least_one_novel_splicesite	at_least_one_novel_splicesite	NA	NA	-5	-4	NA	NA	0	108	novel	novel	ENSMUSG00000022037.15	ENSMUSG00000022037.15	9	8	FALSE	0	185	NA	NA	NA	NA
PB.14646.56654	Clu	novel_not_in_catalog	novel_not_in_catalog	at_least_one_novel_splicesite	at_least_one_novel_splicesite	NA	NA	1206	-12	NA	NA	1430	-120	novel	novel	ENSMUSG00000022037.15	ENSMUSG00000022037.15	8	4	TRUE	4	1751	NA	NA	NA	NA
PB.14646.56658	Clu	novel_not_in_catalog	novel_not_in_catalog	at_least_one_novel_splicesite	at_least_one_novel_splicesite	NA	NA	1273	-8	NA	NA	1430	-464	novel	novel	ENSMUSG00000022037.15	ENSMUSG00000022037.15	7	6	TRUE	1	1021	NA	NA	NA	NA
PB.14646.56691	Clu	novel_not_in_catalog	incomplete-splice_match	at_least_one_novel_splicesite	3prime_fragment	NA	NA	-1596	-7	1430	-33	1430	33	novel	ENSMUST00000153460.7	ENSMUSG00000022037.15	ENSMUSG00000022037.15	7	3	TRUE	4	853	NA	NA	136	33
PB.14646.56722	Clu	novel_not_in_catalog	novel_not_in_catalog	at_least_one_novel_splicesite	at_least_one_novel_splicesite	NA	NA	-1346	-2	NA	NA	3114	0	novel	novel	ENSMUSG00000022037.15	ENSMUSG00000022037.15	7	6	FALSE	0	409	NA	NA	NA	NA
PB.14646.56795	Clu	novel_not_in_catalog	novel_not_in_catalog	at_least_one_novel_splicesite	at_least_one_novel_splicesite	NA	NA	-1346	-5	NA	NA	3114	-460	novel	novel	ENSMUSG00000022037.15	ENSMUSG00000022037.15	7	5	TRUE	1	588	NA	NA	NA	NA
PB.14646.56801	Clu	novel_not_in_catalog	novel_not_in_catalog	at_least_one_novel_splicesite	at_least_one_novel_splicesite	NA	NA	-1339	-10	NA	NA	3114	0	novel	novel	ENSMUSG00000022037.15	ENSMUSG00000022037.15	7	6	FALSE	0	394	NA	NA	NA	NA
PB.14646.61452	Clu	novel_not_in_catalog	novel_not_in_catalog	at_least_one_novel_splicesite	at_least_one_novel_splicesite	NA	NA	-1351	-2	NA	NA	3114	-1480	novel	novel	ENSMUSG00000022037.15	ENSMUSG00000022037.15	7	4	TRUE	2	643	NA	NA	NA	NA
PB.14646.61061	Clu	novel_not_in_catalog	novel_not_in_catalog	at_least_one_novel_splicesite	at_least_one_novel_splicesite	NA	NA	-1351	-7	NA	NA	3114	-1480	novel	novel	ENSMUSG00000022037.15	ENSMUSG00000022037.15	7	4	TRUE	2	638	NA	NA	NA	NA
PB.14646.56827	Clu	novel_not_in_catalog	novel_not_in_catalog	at_least_one_novel_splicesite	at_least_one_novel_splicesite	NA	NA	-1351	-15	NA	NA	3114	0	novel	novel	ENSMUSG00000022037.15	ENSMUSG00000022037.15	7	6	FALSE	0	401	NA	NA	NA	NA
PB.14646.56839	Clu	novel_not_in_catalog	novel_not_in_catalog	at_least_one_novel_splicesite	at_least_one_novel_splicesite	NA	NA	-1351	0	NA	NA	3114	0	novel	novel	ENSMUSG00000022037.15	ENSMUSG00000022037.15	7	6	FALSE	0	416	NA	NA	NA	NA
PB.14646.61005	Clu	novel_not_in_catalog	novel_not_in_catalog	at_least_one_novel_splicesite	at_least_one_novel_splicesite	NA	NA	-1351	-19	NA	NA	3114	-1480	novel	novel	ENSMUSG00000022037.15	ENSMUSG00000022037.15	6	3	TRUE	2	626	NA	NA	NA	NA
PB.14646.56921	Clu	novel_not_in_catalog	novel_not_in_catalog	at_least_one_novel_splicesite	at_least_one_novel_splicesite	NA	NA	-1351	0	NA	NA	3114	-1480	novel	novel	ENSMUSG00000022037.15	ENSMUSG00000022037.15	6	3	TRUE	2	645	NA	NA	NA	NA
PB.14646.56926	Clu	novel_not_in_catalog	novel_not_in_catalog	at_least_one_novel_splicesite	at_least_one_novel_splicesite	NA	NA	-1346	-11	NA	NA	3114	185	novel	novel	ENSMUSG00000022037.15	ENSMUSG00000022037.15	7	6	FALSE	0	215	NA	NA	NA	NA
PB.14646.61837	Clu	novel_not_in_catalog	novel_not_in_catalog	at_least_one_novel_splicesite	at_least_one_novel_splicesite	NA	NA	-1351	-3	NA	NA	3114	202	novel	novel	ENSMUSG00000022037.15	ENSMUSG00000022037.15	7	6	FALSE	0	211	NA	NA	NA	NA
PB.14646.56971	Clu	novel_not_in_catalog	novel_not_in_catalog	at_least_one_novel_splicesite	at_least_one_novel_splicesite	NA	NA	-1346	-10	NA	NA	3114	0	novel	novel	ENSMUSG00000022037.15	ENSMUSG00000022037.15	7	6	FALSE	0	401	NA	NA	NA	NA
PB.14646.56980	Clu	novel_not_in_catalog	novel_not_in_catalog	at_least_one_novel_splicesite	at_least_one_novel_splicesite	NA	NA	-1346	0	NA	NA	3114	1020	novel	novel	ENSMUSG00000022037.15	ENSMUSG00000022037.15	7	3	TRUE	3	853	NA	NA	NA	NA
PB.14646.57006	Clu	novel_not_in_catalog	novel_not_in_catalog	at_least_one_novel_splicesite	at_least_one_novel_splicesite	NA	NA	-1346	-12	NA	NA	3114	108	novel	novel	ENSMUSG00000022037.15	ENSMUSG00000022037.15	7	6	FALSE	0	291	NA	NA	NA	NA
PB.14646.64111	Clu	novel_not_in_catalog	novel_not_in_catalog	at_least_one_novel_splicesite	at_least_one_novel_splicesite	NA	NA	-1346	-2	NA	NA	3864	-444	novel	novel	ENSMUSG00000022037.15	ENSMUSG00000022037.15	7	4	TRUE	1	754	NA	NA	NA	NA
PB.14646.5707	Clu	novel_not_in_catalog	novel_not_in_catalog	at_least_one_novel_splicesite	at_least_one_novel_splicesite	NA	NA	-28	-24	NA	NA	0	-444	novel	novel	ENSMUSG00000022037.15	ENSMUSG00000022037.15	7	5	TRUE	1	474	NA	NA	NA	NA
PB.14646.61162	Clu	novel_not_in_catalog	novel_not_in_catalog	at_least_one_novel_splicesite	at_least_one_novel_splicesite	NA	NA	-1346	0	NA	NA	3114	185	novel	novel	ENSMUSG00000022037.15	ENSMUSG00000022037.15	5	4	FALSE	0	226	NA	NA	NA	NA
PB.14646.61232	Clu	novel_not_in_catalog	novel_not_in_catalog	at_least_one_novel_splicesite	at_least_one_novel_splicesite	NA	NA	-1347	-2	NA	NA	3114	-417	novel	novel	ENSMUSG00000022037.15	ENSMUSG00000022037.15	5	3	TRUE	1	549	NA	NA	NA	NA
PB.14646.57104	Clu	novel_not_in_catalog	novel_not_in_catalog	at_least_one_novel_splicesite	at_least_one_novel_splicesite	NA	NA	-1347	-10	NA	NA	3211	0	novel	novel	ENSMUSG00000022037.15	ENSMUSG00000022037.15	7	6	FALSE	0	499	NA	NA	NA	NA
PB.14646.57111	Clu	novel_not_in_catalog	novel_not_in_catalog	at_least_one_novel_splicesite	at_least_one_novel_splicesite	NA	NA	-1347	-7	NA	NA	3114	-1480	novel	novel	ENSMUSG00000022037.15	ENSMUSG00000022037.15	7	4	TRUE	2	634	NA	NA	NA	NA
PB.14646.60990	Clu	novel_not_in_catalog	novel_not_in_catalog	at_least_one_novel_splicesite	at_least_one_novel_splicesite	NA	NA	-1346	-4	NA	NA	3114	0	novel	novel	ENSMUSG00000022037.15	ENSMUSG00000022037.15	7	6	FALSE	0	407	NA	NA	NA	NA
PB.14646.57207	Clu	novel_not_in_catalog	incomplete-splice_match	at_least_one_novel_splicesite	3prime_fragment	NA	NA	-1346	-8	3114	-33	3114	33	novel	ENSMUST00000153460.7	ENSMUSG00000022037.15	ENSMUSG00000022037.15	6	2	TRUE	3	841	NA	NA	-30	33
PB.14646.57357	Clu	novel_not_in_catalog	novel_not_in_catalog	at_least_one_novel_splicesite	at_least_one_novel_splicesite	NA	NA	-1339	2	NA	NA	3114	0	novel	novel	ENSMUSG00000022037.15	ENSMUSG00000022037.15	7	6	FALSE	0	406	NA	NA	NA	NA
PB.14646.57385	Clu	novel_not_in_catalog	novel_not_in_catalog	at_least_one_novel_splicesite	at_least_one_novel_splicesite	NA	NA	-1346	-2	NA	NA	3114	0	novel	novel	ENSMUSG00000022037.15	ENSMUSG00000022037.15	7	6	FALSE	0	409	NA	NA	NA	NA
PB.14646.63830	Clu	novel_not_in_catalog	incomplete-splice_match	at_least_one_novel_splicesite	3prime_fragment	NA	NA	-1346	-1	3864	0	3864	0	novel	ENSMUST00000022616.13	ENSMUSG00000022037.15	ENSMUSG00000022037.15	7	5	FALSE	0	507	NA	NA	-42	0
PB.14646.5767	Clu	novel_not_in_catalog	novel_not_in_catalog	at_least_one_novel_splicesite	at_least_one_novel_splicesite	NA	NA	-24	-7	NA	NA	0	0	novel	novel	ENSMUSG00000022037.15	ENSMUSG00000022037.15	6	5	FALSE	0	321	NA	NA	NA	NA
PB.14646.57687	Clu	novel_not_in_catalog	novel_not_in_catalog	at_least_one_novel_splicesite	at_least_one_novel_splicesite	NA	NA	-1287	-2	NA	NA	3114	0	novel	novel	ENSMUSG00000022037.15	ENSMUSG00000022037.15	7	6	FALSE	0	350	NA	NA	NA	NA
PB.14646.57689	Clu	novel_not_in_catalog	novel_not_in_catalog	at_least_one_novel_splicesite	at_least_one_novel_splicesite	NA	NA	-1346	0	NA	NA	3114	0	novel	novel	ENSMUSG00000022037.15	ENSMUSG00000022037.15	5	4	FALSE	0	411	NA	NA	NA	NA
PB.14646.60869	Clu	novel_not_in_catalog	novel_not_in_catalog	at_least_one_novel_splicesite	at_least_one_novel_splicesite	NA	NA	-1322	-8	NA	NA	3114	-1480	novel	novel	ENSMUSG00000022037.15	ENSMUSG00000022037.15	7	4	TRUE	2	608	NA	NA	NA	NA
PB.14646.5816	Clu	novel_not_in_catalog	novel_not_in_catalog	at_least_one_novel_splicesite	at_least_one_novel_splicesite	NA	NA	-19	-1	NA	NA	0	0	novel	novel	ENSMUSG00000022037.15	ENSMUSG00000022037.15	6	5	FALSE	0	322	NA	NA	NA	NA
PB.14646.61129	Clu	novel_not_in_catalog	novel_not_in_catalog	at_least_one_novel_splicesite	at_least_one_novel_splicesite	NA	NA	-1328	-5	NA	NA	3114	-1514	novel	novel	ENSMUSG00000022037.15	ENSMUSG00000022037.15	8	5	TRUE	2	651	NA	NA	NA	NA
PB.14646.5839	Clu	novel_in_catalog	novel_in_catalog	combination_of_known_splicesites	combination_of_known_splicesites	NA	NA	-19	-9	NA	NA	0	0	novel	novel	ENSMUSG00000022037.15	ENSMUSG00000022037.15	8	7	FALSE	0	314	NA	NA	NA	NA
PB.14646.58433	Clu	novel_not_in_catalog	novel_not_in_catalog	at_least_one_novel_splicesite	at_least_one_novel_splicesite	NA	NA	-1327	-2	NA	NA	3114	-1480	novel	novel	ENSMUSG00000022037.15	ENSMUSG00000022037.15	7	4	TRUE	2	619	NA	NA	NA	NA
PB.14646.5853	Clu	novel_not_in_catalog	novel_not_in_catalog	at_least_one_novel_splicesite	at_least_one_novel_splicesite	NA	NA	-18	-7	NA	NA	0	-460	novel	novel	ENSMUSG00000022037.15	ENSMUSG00000022037.15	7	5	TRUE	1	497	NA	NA	NA	NA
PB.14646.60922	Clu	novel_not_in_catalog	incomplete-splice_match	at_least_one_novel_splicesite	internal_fragment	NA	NA	-1324	0	3114	284	3114	-284	novel	ENSMUST00000022616.13	ENSMUSG00000022037.15	ENSMUSG00000022037.15	7	5	TRUE	1	403	NA	NA	-30	1
PB.14646.58707	Clu	novel_not_in_catalog	novel_not_in_catalog	at_least_one_novel_splicesite	at_least_one_novel_splicesite	NA	NA	-1320	-2	NA	NA	3211	0	novel	novel	ENSMUSG00000022037.15	ENSMUSG00000022037.15	7	6	FALSE	0	480	NA	NA	NA	NA
PB.14646.5881	Clu	novel_not_in_catalog	novel_not_in_catalog	at_least_one_novel_splicesite	at_least_one_novel_splicesite	NA	NA	-18	-7	NA	NA	0	46	novel	novel	ENSMUSG00000022037.15	ENSMUSG00000022037.15	9	4	TRUE	4	914	NA	NA	NA	NA
PB.14646.59331	Clu	novel_not_in_catalog	novel_not_in_catalog	at_least_one_novel_splicesite	at_least_one_novel_splicesite	NA	NA	-1286	-5	NA	NA	3114	28	novel	novel	ENSMUSG00000022037.15	ENSMUSG00000022037.15	7	6	FALSE	0	318	NA	NA	NA	NA
PB.14646.5945	Clu	novel_not_in_catalog	novel_not_in_catalog	at_least_one_novel_splicesite	at_least_one_novel_splicesite	NA	NA	-18	-2	NA	NA	0	-406	novel	novel	ENSMUSG00000022037.15	ENSMUSG00000022037.15	6	4	TRUE	1	448	NA	NA	NA	NA
PB.14646.5961	Clu	novel_not_in_catalog	novel_not_in_catalog	at_least_one_novel_splicesite	at_least_one_novel_splicesite	NA	NA	-18	-1	NA	NA	0	202	novel	novel	ENSMUSG00000022037.15	ENSMUSG00000022037.15	4	3	FALSE	0	119	NA	NA	NA	NA
PB.14646.5976	Clu	novel_not_in_catalog	novel_not_in_catalog	at_least_one_novel_splicesite	at_least_one_novel_splicesite	NA	NA	-17	2	NA	NA	0	0	novel	novel	ENSMUSG00000022037.15	ENSMUSG00000022037.15	6	5	FALSE	0	323	NA	NA	NA	NA
PB.14646.5992	Clu	novel_not_in_catalog	novel_not_in_catalog	at_least_one_novel_splicesite	at_least_one_novel_splicesite	NA	NA	-12	-1	NA	NA	0	202	novel	novel	ENSMUSG00000022037.15	ENSMUSG00000022037.15	6	5	FALSE	0	113	NA	NA	NA	NA
PB.14646.6050	Clu	novel_not_in_catalog	novel_not_in_catalog	at_least_one_novel_splicesite	at_least_one_novel_splicesite	NA	NA	-11	0	NA	NA	0	185	novel	novel	ENSMUSG00000022037.15	ENSMUSG00000022037.15	5	4	FALSE	0	130	NA	NA	NA	NA
PB.14646.6073	Clu	novel_not_in_catalog	novel_not_in_catalog	at_least_one_novel_splicesite	at_least_one_novel_splicesite	NA	NA	-16	-1	NA	NA	0	0	novel	novel	ENSMUSG00000022037.15	ENSMUSG00000022037.15	8	7	FALSE	0	319	NA	NA	NA	NA
PB.14646.60801	Clu	novel_in_catalog	incomplete-splice_match	intron_retention	internal_fragment	NA	NA	-850	-5	3114	1413	3114	-1413	novel	ENSMUST00000022616.13	ENSMUSG00000022037.15	ENSMUSG00000022037.15	5	4	TRUE	1	2414	NA	NA	-30	21
PB.14646.60808	Clu	novel_in_catalog	incomplete-splice_match	intron_retention	internal_fragment	NA	NA	-555	-7	3114	4209	3114	1144	novel	ENSMUST00000022616.13	ENSMUSG00000022037.15	ENSMUSG00000022037.15	5	3	TRUE	2	3940	NA	NA	-30	95
PB.14646.60901	Clu	novel_not_in_catalog	novel_not_in_catalog	at_least_one_novel_splicesite	at_least_one_novel_splicesite	NA	NA	194	-10	NA	NA	3114	-444	novel	novel	ENSMUSG00000022037.15	ENSMUSG00000022037.15	6	5	TRUE	1	396	NA	NA	NA	NA
PB.14646.6093	Clu	novel_not_in_catalog	novel_not_in_catalog	at_least_one_novel_splicesite	at_least_one_novel_splicesite	NA	NA	2	0	NA	NA	0	-464	novel	novel	ENSMUSG00000022037.15	ENSMUSG00000022037.15	5	3	TRUE	1	488	NA	NA	NA	NA
PB.14646.60989	Clu	novel_not_in_catalog	novel_not_in_catalog	at_least_one_novel_splicesite	at_least_one_novel_splicesite	NA	NA	181	-8	NA	NA	3114	-1514	novel	novel	ENSMUSG00000022037.15	ENSMUSG00000022037.15	6	4	TRUE	2	508	NA	NA	NA	NA
PB.14646.610	Clu	novel_not_in_catalog	novel_not_in_catalog	at_least_one_novel_splicesite	at_least_one_novel_splicesite	NA	NA	5	-5	NA	NA	0	-61	novel	novel	ENSMUSG00000022037.15	ENSMUSG00000022037.15	8	2	TRUE	5	1495	NA	NA	NA	NA
PB.14646.61020	Clu	novel_not_in_catalog	novel_not_in_catalog	at_least_one_novel_splicesite	at_least_one_novel_splicesite	NA	NA	172	-8	NA	NA	3114	-1514	novel	novel	ENSMUSG00000022037.15	ENSMUSG00000022037.15	5	3	TRUE	2	517	NA	NA	NA	NA
PB.14646.61050	Clu	novel_not_in_catalog	novel_not_in_catalog	at_least_one_novel_splicesite	at_least_one_novel_splicesite	NA	NA	172	1	NA	NA	3114	-444	novel	novel	ENSMUSG00000022037.15	ENSMUSG00000022037.15	4	3	TRUE	1	429	NA	NA	NA	NA
PB.14646.61068	Clu	incomplete-splice_match	incomplete-splice_match	3prime_fragment	3prime_fragment	6416	128	230	-128	3153	0	3153	0	ENSMUST00000022616.13	ENSMUST00000022616.13	ENSMUSG00000022037.15	ENSMUSG00000022037.15	6	6	FALSE	0	115	-56	-128	-69	0
PB.14646.61087	Clu	novel_not_in_catalog	novel_not_in_catalog	at_least_one_novel_splicesite	at_least_one_novel_splicesite	NA	NA	172	-5	NA	NA	3114	-464	novel	novel	ENSMUSG00000022037.15	ENSMUSG00000022037.15	6	5	TRUE	1	443	NA	NA	NA	NA
PB.14646.61088	Clu	novel_not_in_catalog	novel_not_in_catalog	at_least_one_novel_splicesite	at_least_one_novel_splicesite	NA	NA	172	-6	NA	NA	3114	-406	novel	novel	ENSMUSG00000022037.15	ENSMUSG00000022037.15	6	5	TRUE	1	384	NA	NA	NA	NA
PB.14646.61100	Clu	novel_not_in_catalog	novel_not_in_catalog	at_least_one_novel_splicesite	at_least_one_novel_splicesite	NA	NA	172	-2	NA	NA	3114	1001	novel	novel	ENSMUSG00000022037.15	ENSMUSG00000022037.15	6	3	TRUE	3	721	NA	NA	NA	NA
PB.14646.61127	Clu	novel_not_in_catalog	novel_not_in_catalog	at_least_one_novel_splicesite	at_least_one_novel_splicesite	NA	NA	172	2	NA	NA	3114	1020	novel	novel	ENSMUSG00000022037.15	ENSMUSG00000022037.15	6	3	TRUE	3	706	NA	NA	NA	NA
PB.14646.6113	Clu	novel_not_in_catalog	novel_not_in_catalog	at_least_one_novel_splicesite	at_least_one_novel_splicesite	NA	NA	2	-1	NA	NA	0	108	novel	novel	ENSMUSG00000022037.15	ENSMUSG00000022037.15	9	8	FALSE	0	193	NA	NA	NA	NA
PB.14646.61141	Clu	novel_not_in_catalog	novel_not_in_catalog	at_least_one_novel_splicesite	at_least_one_novel_splicesite	NA	NA	172	-7	NA	NA	3114	-396	novel	novel	ENSMUSG00000022037.15	ENSMUSG00000022037.15	6	5	TRUE	1	373	NA	NA	NA	NA
PB.14646.61223	Clu	novel_not_in_catalog	novel_not_in_catalog	at_least_one_novel_splicesite	at_least_one_novel_splicesite	NA	NA	172	0	NA	NA	3114	0	novel	novel	ENSMUSG00000022037.15	ENSMUSG00000022037.15	6	6	FALSE	0	262	NA	NA	NA	NA
PB.14646.61435	Clu	novel_not_in_catalog	novel_not_in_catalog	at_least_one_novel_splicesite	at_least_one_novel_splicesite	NA	NA	217	-7	NA	NA	3153	1020	novel	novel	ENSMUSG00000022037.15	ENSMUSG00000022037.15	6	3	TRUE	3	691	NA	NA	NA	NA
PB.14646.61492	Clu	novel_not_in_catalog	novel_not_in_catalog	at_least_one_novel_splicesite	at_least_one_novel_splicesite	NA	NA	182	-1	NA	NA	3114	0	novel	novel	ENSMUSG00000022037.15	ENSMUSG00000022037.15	6	6	FALSE	0	251	NA	NA	NA	NA
PB.14646.61518	Clu	novel_not_in_catalog	novel_in_catalog	at_least_one_novel_splicesite	mono-exon	NA	NA	173	-2	NA	NA	3864	33	novel	novel	ENSMUSG00000022037.15	ENSMUSG00000022037.15	5	1	TRUE	3	876	NA	NA	NA	NA
PB.14646.61652	Clu	novel_not_in_catalog	novel_not_in_catalog	at_least_one_novel_splicesite	at_least_one_novel_splicesite	NA	NA	178	-51	NA	NA	3114	5	novel	novel	ENSMUSG00000022037.15	ENSMUSG00000022037.15	4	4	FALSE	0	200	NA	NA	NA	NA
PB.14646.61713	Clu	novel_not_in_catalog	novel_not_in_catalog	at_least_one_novel_splicesite	at_least_one_novel_splicesite	NA	NA	183	-7	NA	NA	3114	-1589	novel	novel	ENSMUSG00000022037.15	ENSMUSG00000022037.15	6	4	TRUE	2	582	NA	NA	NA	NA
PB.14646.62065	Clu	novel_not_in_catalog	novel_not_in_catalog	at_least_one_novel_splicesite	at_least_one_novel_splicesite	NA	NA	193	-1	NA	NA	3114	28	novel	novel	ENSMUSG00000022037.15	ENSMUSG00000022037.15	7	7	FALSE	0	212	NA	NA	NA	NA
PB.14646.622	Clu	novel_not_in_catalog	novel_not_in_catalog	at_least_one_novel_splicesite	at_least_one_novel_splicesite	NA	NA	6	-15	NA	NA	0	-1619	novel	novel	ENSMUSG00000022037.15	ENSMUSG00000022037.15	9	6	TRUE	2	810	NA	NA	NA	NA
PB.14646.6231	Clu	novel_not_in_catalog	novel_not_in_catalog	at_least_one_novel_splicesite	at_least_one_novel_splicesite	NA	NA	-12	-2	NA	NA	0	202	novel	novel	ENSMUSG00000022037.15	ENSMUSG00000022037.15	5	4	FALSE	0	112	NA	NA	NA	NA
PB.14646.6267	Clu	novel_not_in_catalog	novel_not_in_catalog	at_least_one_novel_splicesite	at_least_one_novel_splicesite	NA	NA	-11	-8	NA	NA	0	-1514	novel	novel	ENSMUSG00000022037.15	ENSMUSG00000022037.15	9	6	TRUE	2	570	NA	NA	NA	NA
PB.14646.6271	Clu	novel_not_in_catalog	novel_not_in_catalog	at_least_one_novel_splicesite	at_least_one_novel_splicesite	NA	NA	-11	0	NA	NA	0	202	novel	novel	ENSMUSG00000022037.15	ENSMUSG00000022037.15	6	5	FALSE	0	113	NA	NA	NA	NA
PB.14646.6275	Clu	novel_not_in_catalog	novel_not_in_catalog	at_least_one_novel_splicesite	at_least_one_novel_splicesite	NA	NA	-11	-8	NA	NA	0	-444	novel	novel	ENSMUSG00000022037.15	ENSMUSG00000022037.15	8	6	TRUE	1	473	NA	NA	NA	NA
PB.14646.6276	Clu	novel_not_in_catalog	novel_not_in_catalog	at_least_one_novel_splicesite	at_least_one_novel_splicesite	NA	NA	-11	-8	NA	NA	0	0	novel	novel	ENSMUSG00000022037.15	ENSMUSG00000022037.15	6	5	FALSE	0	307	NA	NA	NA	NA
PB.14646.62963	Clu	novel_not_in_catalog	novel_not_in_catalog	at_least_one_novel_splicesite	at_least_one_novel_splicesite	NA	NA	249	-5	NA	NA	3201	-1480	novel	novel	ENSMUSG00000022037.15	ENSMUSG00000022037.15	6	4	TRUE	2	496	NA	NA	NA	NA
PB.14646.6314	Clu	novel_in_catalog	novel_in_catalog	combination_of_known_splicesites	combination_of_known_splicesites	NA	NA	-11	-2	NA	NA	0	5	novel	novel	ENSMUSG00000022037.15	ENSMUSG00000022037.15	5	4	FALSE	0	308	NA	NA	NA	NA
PB.14646.6343	Clu	novel_not_in_catalog	novel_not_in_catalog	at_least_one_novel_splicesite	at_least_one_novel_splicesite	NA	NA	2	-4	NA	NA	0	0	novel	novel	ENSMUSG00000022037.15	ENSMUSG00000022037.15	6	5	FALSE	0	298	NA	NA	NA	NA
PB.14646.1410	Clu	novel_not_in_catalog	incomplete-splice_match	at_least_one_novel_splicesite	3prime_fragment	NA	NA	6	-15	8011	0	8011	0	novel	ENSMUST00000022616.13	ENSMUSG00000022037.15	ENSMUSG00000022037.15	4	3	FALSE	0	430	NA	NA	-119	0
PB.14646.6367	Clu	novel_not_in_catalog	novel_not_in_catalog	at_least_one_novel_splicesite	at_least_one_novel_splicesite	NA	NA	-8	-8	NA	NA	0	948	novel	novel	ENSMUSG00000022037.15	ENSMUSG00000022037.15	8	4	TRUE	3	818	NA	NA	NA	NA
PB.14646.6369	Clu	novel_not_in_catalog	novel_not_in_catalog	at_least_one_novel_splicesite	at_least_one_novel_splicesite	NA	NA	-8	-7	NA	NA	0	80	novel	novel	ENSMUSG00000022037.15	ENSMUSG00000022037.15	8	7	FALSE	0	225	NA	NA	NA	NA
PB.14646.6370	Clu	novel_not_in_catalog	novel_not_in_catalog	at_least_one_novel_splicesite	at_least_one_novel_splicesite	NA	NA	-8	1	NA	NA	0	46	novel	novel	ENSMUSG00000022037.15	ENSMUSG00000022037.15	9	4	TRUE	4	912	NA	NA	NA	NA
PB.14646.63795	Clu	novel_not_in_catalog	novel_not_in_catalog	at_least_one_novel_splicesite	at_least_one_novel_splicesite	NA	NA	386	0	NA	NA	3864	-1636	novel	novel	ENSMUSG00000022037.15	ENSMUSG00000022037.15	5	3	TRUE	2	1183	NA	NA	NA	NA
PB.14646.63820	Clu	novel_in_catalog	incomplete-splice_match	intron_retention	internal_fragment	NA	NA	820	1	3864	4209	3864	1144	novel	ENSMUST00000022616.13	ENSMUSG00000022037.15	ENSMUSG00000022037.15	4	2	TRUE	2	3323	NA	NA	-42	95
PB.14646.63824	Clu	novel_not_in_catalog	novel_not_in_catalog	at_least_one_novel_splicesite	at_least_one_novel_splicesite	NA	NA	837	-25	NA	NA	4006	0	novel	novel	ENSMUSG00000022037.15	ENSMUSG00000022037.15	5	5	FALSE	0	464	NA	NA	NA	NA
PB.14646.63835	Clu	novel_not_in_catalog	novel_not_in_catalog	at_least_one_novel_splicesite	at_least_one_novel_splicesite	NA	NA	904	-11	NA	NA	3864	-460	novel	novel	ENSMUSG00000022037.15	ENSMUSG00000022037.15	5	4	TRUE	1	451	NA	NA	NA	NA
PB.14646.63837	Clu	novel_not_in_catalog	novel_not_in_catalog	at_least_one_novel_splicesite	at_least_one_novel_splicesite	NA	NA	905	-7	NA	NA	3864	185	novel	novel	ENSMUSG00000022037.15	ENSMUSG00000022037.15	4	4	FALSE	0	87	NA	NA	NA	NA
PB.14646.63838	Clu	novel_not_in_catalog	novel_not_in_catalog	at_least_one_novel_splicesite	at_least_one_novel_splicesite	NA	NA	909	-6	NA	NA	3864	-1480	novel	novel	ENSMUSG00000022037.15	ENSMUSG00000022037.15	4	2	TRUE	2	498	NA	NA	NA	NA
PB.14646.63842	Clu	novel_not_in_catalog	novel_not_in_catalog	at_least_one_novel_splicesite	at_least_one_novel_splicesite	NA	NA	907	0	NA	NA	3864	-1480	novel	novel	ENSMUSG00000022037.15	ENSMUSG00000022037.15	5	3	TRUE	2	506	NA	NA	NA	NA
PB.14646.63846	Clu	novel_not_in_catalog	novel_not_in_catalog	at_least_one_novel_splicesite	at_least_one_novel_splicesite	NA	NA	908	0	NA	NA	3864	1001	novel	novel	ENSMUSG00000022037.15	ENSMUSG00000022037.15	5	2	TRUE	3	737	NA	NA	NA	NA
PB.14646.63859	Clu	novel_not_in_catalog	novel_not_in_catalog	at_least_one_novel_splicesite	at_least_one_novel_splicesite	NA	NA	908	0	NA	NA	3864	-1589	novel	novel	ENSMUSG00000022037.15	ENSMUSG00000022037.15	5	3	TRUE	2	614	NA	NA	NA	NA
PB.14646.639	Clu	novel_not_in_catalog	novel_not_in_catalog	at_least_one_novel_splicesite	at_least_one_novel_splicesite	NA	NA	7	1	NA	NA	0	185	novel	novel	ENSMUSG00000022037.15	ENSMUSG00000022037.15	7	6	FALSE	0	272	NA	NA	NA	NA
PB.14646.63919	Clu	novel_not_in_catalog	novel_not_in_catalog	at_least_one_novel_splicesite	at_least_one_novel_splicesite	NA	NA	920	-6	NA	NA	3864	5	novel	novel	ENSMUSG00000022037.15	ENSMUSG00000022037.15	5	5	FALSE	0	253	NA	NA	NA	NA
PB.14646.63936	Clu	novel_not_in_catalog	novel_not_in_catalog	at_least_one_novel_splicesite	at_least_one_novel_splicesite	NA	NA	909	-7	NA	NA	3864	-1514	novel	novel	ENSMUSG00000022037.15	ENSMUSG00000022037.15	6	4	TRUE	2	531	NA	NA	NA	NA
PB.14646.63941	Clu	novel_not_in_catalog	novel_not_in_catalog	at_least_one_novel_splicesite	at_least_one_novel_splicesite	NA	NA	997	-7	NA	NA	3930	1020	novel	novel	ENSMUSG00000022037.15	ENSMUSG00000022037.15	5	2	TRUE	3	688	NA	NA	NA	NA
PB.14646.63947	Clu	novel_not_in_catalog	novel_not_in_catalog	at_least_one_novel_splicesite	at_least_one_novel_splicesite	NA	NA	909	-7	NA	NA	3864	0	novel	novel	ENSMUSG00000022037.15	ENSMUSG00000022037.15	5	5	FALSE	0	268	NA	NA	NA	NA
PB.14646.63966	Clu	novel_not_in_catalog	novel_not_in_catalog	at_least_one_novel_splicesite	at_least_one_novel_splicesite	NA	NA	909	-9	NA	NA	3864	-1480	novel	novel	ENSMUSG00000022037.15	ENSMUSG00000022037.15	5	3	TRUE	2	495	NA	NA	NA	NA
PB.14646.63975	Clu	novel_not_in_catalog	novel_not_in_catalog	at_least_one_novel_splicesite	at_least_one_novel_splicesite	NA	NA	909	-4	NA	NA	3864	-460	novel	novel	ENSMUSG00000022037.15	ENSMUSG00000022037.15	6	5	TRUE	1	453	NA	NA	NA	NA
PB.14646.63976	Clu	novel_not_in_catalog	novel_not_in_catalog	at_least_one_novel_splicesite	at_least_one_novel_splicesite	NA	NA	956	-7	NA	NA	3930	0	novel	novel	ENSMUSG00000022037.15	ENSMUSG00000022037.15	6	6	FALSE	0	287	NA	NA	NA	NA
PB.14646.6398	Clu	novel_not_in_catalog	novel_not_in_catalog	at_least_one_novel_splicesite	at_least_one_novel_splicesite	NA	NA	2	-2	NA	NA	0	-1619	novel	novel	ENSMUSG00000022037.15	ENSMUSG00000022037.15	8	5	TRUE	2	668	NA	NA	NA	NA
PB.14646.63982	Clu	novel_not_in_catalog	novel_not_in_catalog	at_least_one_novel_splicesite	at_least_one_novel_splicesite	NA	NA	915	-5	NA	NA	3864	-1514	novel	novel	ENSMUSG00000022037.15	ENSMUSG00000022037.15	5	3	TRUE	2	527	NA	NA	NA	NA
PB.14646.6403	Clu	novel_not_in_catalog	novel_not_in_catalog	at_least_one_novel_splicesite	at_least_one_novel_splicesite	NA	NA	-7	-11	NA	NA	0	-94	novel	novel	ENSMUSG00000022037.15	ENSMUSG00000022037.15	9	3	TRUE	5	1375	NA	NA	NA	NA
PB.14646.64054	Clu	novel_not_in_catalog	novel_not_in_catalog	at_least_one_novel_splicesite	at_least_one_novel_splicesite	NA	NA	913	-6	NA	NA	3864	-406	novel	novel	ENSMUSG00000022037.15	ENSMUSG00000022037.15	5	4	TRUE	1	393	NA	NA	NA	NA
PB.14646.64078	Clu	novel_not_in_catalog	novel_not_in_catalog	at_least_one_novel_splicesite	at_least_one_novel_splicesite	NA	NA	911	-5	NA	NA	3864	-464	novel	novel	ENSMUSG00000022037.15	ENSMUSG00000022037.15	5	4	TRUE	1	454	NA	NA	NA	NA
PB.14646.64092	Clu	novel_not_in_catalog	novel_not_in_catalog	at_least_one_novel_splicesite	at_least_one_novel_splicesite	NA	NA	909	-15	NA	NA	3864	202	novel	novel	ENSMUSG00000022037.15	ENSMUSG00000022037.15	5	5	FALSE	0	58	NA	NA	NA	NA
PB.14646.641	Clu	novel_not_in_catalog	novel_not_in_catalog	at_least_one_novel_splicesite	at_least_one_novel_splicesite	NA	NA	7	-19	NA	NA	0	0	novel	novel	ENSMUSG00000022037.15	ENSMUSG00000022037.15	9	8	FALSE	0	437	NA	NA	NA	NA
PB.14646.64102	Clu	novel_not_in_catalog	novel_not_in_catalog	at_least_one_novel_splicesite	at_least_one_novel_splicesite	NA	NA	909	-7	NA	NA	3864	-1480	novel	novel	ENSMUSG00000022037.15	ENSMUSG00000022037.15	5	3	TRUE	2	497	NA	NA	NA	NA
PB.14646.64104	Clu	novel_not_in_catalog	novel_not_in_catalog	at_least_one_novel_splicesite	at_least_one_novel_splicesite	NA	NA	909	0	NA	NA	3864	0	novel	novel	ENSMUSG00000022037.15	ENSMUSG00000022037.15	6	6	FALSE	0	275	NA	NA	NA	NA
PB.14646.64107	Clu	novel_not_in_catalog	novel_not_in_catalog	at_least_one_novel_splicesite	at_least_one_novel_splicesite	NA	NA	909	0	NA	NA	3864	-417	novel	novel	ENSMUSG00000022037.15	ENSMUSG00000022037.15	3	2	TRUE	1	414	NA	NA	NA	NA
PB.14646.64109	Clu	novel_not_in_catalog	novel_not_in_catalog	at_least_one_novel_splicesite	at_least_one_novel_splicesite	NA	NA	909	0	NA	NA	3864	185	novel	novel	ENSMUSG00000022037.15	ENSMUSG00000022037.15	3	3	FALSE	0	90	NA	NA	NA	NA
PB.14646.64123	Clu	novel_not_in_catalog	incomplete-splice_match	at_least_one_novel_splicesite	internal_fragment	NA	NA	909	-7	3864	4335	3864	1018	novel	ENSMUST00000022616.13	ENSMUSG00000022037.15	ENSMUSG00000022037.15	5	2	TRUE	2	641	NA	NA	-42	-31
PB.14646.64144	Clu	novel_not_in_catalog	novel_not_in_catalog	at_least_one_novel_splicesite	at_least_one_novel_splicesite	NA	NA	909	-1	NA	NA	3864	0	novel	novel	ENSMUSG00000022037.15	ENSMUSG00000022037.15	3	3	FALSE	0	274	NA	NA	NA	NA
PB.14646.64160	Clu	novel_not_in_catalog	novel_not_in_catalog	at_least_one_novel_splicesite	at_least_one_novel_splicesite	NA	NA	963	0	NA	NA	3930	0	novel	novel	ENSMUSG00000022037.15	ENSMUSG00000022037.15	5	5	FALSE	0	287	NA	NA	NA	NA
PB.14646.64171	Clu	novel_not_in_catalog	novel_not_in_catalog	at_least_one_novel_splicesite	at_least_one_novel_splicesite	NA	NA	909	-6	NA	NA	3864	-1514	novel	novel	ENSMUSG00000022037.15	ENSMUSG00000022037.15	5	3	TRUE	2	532	NA	NA	NA	NA
PB.14646.64177	Clu	novel_not_in_catalog	novel_not_in_catalog	at_least_one_novel_splicesite	at_least_one_novel_splicesite	NA	NA	909	-9	NA	NA	3864	202	novel	novel	ENSMUSG00000022037.15	ENSMUSG00000022037.15	4	4	FALSE	0	64	NA	NA	NA	NA
PB.14646.64193	Clu	novel_not_in_catalog	novel_not_in_catalog	at_least_one_novel_splicesite	at_least_one_novel_splicesite	NA	NA	909	0	NA	NA	3864	0	novel	novel	ENSMUSG00000022037.15	ENSMUSG00000022037.15	5	5	FALSE	0	275	NA	NA	NA	NA
PB.14646.64251	Clu	novel_not_in_catalog	novel_not_in_catalog	at_least_one_novel_splicesite	at_least_one_novel_splicesite	NA	NA	987	-15	NA	NA	3930	-1480	novel	novel	ENSMUSG00000022037.15	ENSMUSG00000022037.15	5	3	TRUE	2	477	NA	NA	NA	NA
PB.14646.64262	Clu	novel_not_in_catalog	novel_not_in_catalog	at_least_one_novel_splicesite	at_least_one_novel_splicesite	NA	NA	981	-7	NA	NA	3930	-1480	novel	novel	ENSMUSG00000022037.15	ENSMUSG00000022037.15	5	3	TRUE	2	491	NA	NA	NA	NA
PB.14646.64296	Clu	novel_not_in_catalog	novel_not_in_catalog	at_least_one_novel_splicesite	at_least_one_novel_splicesite	NA	NA	910	-18	NA	NA	3864	-1636	novel	novel	ENSMUSG00000022037.15	ENSMUSG00000022037.15	5	3	TRUE	2	641	NA	NA	NA	NA
PB.14646.64303	Clu	novel_not_in_catalog	novel_not_in_catalog	at_least_one_novel_splicesite	at_least_one_novel_splicesite	NA	NA	913	-7	NA	NA	3864	28	novel	novel	ENSMUSG00000022037.15	ENSMUSG00000022037.15	5	5	FALSE	0	236	NA	NA	NA	NA
PB.14646.64316	Clu	novel_not_in_catalog	novel_not_in_catalog	at_least_one_novel_splicesite	at_least_one_novel_splicesite	NA	NA	910	-9	NA	NA	3864	-1636	novel	novel	ENSMUSG00000022037.15	ENSMUSG00000022037.15	5	3	TRUE	2	650	NA	NA	NA	NA
PB.14646.64365	Clu	novel_not_in_catalog	novel_in_catalog	at_least_one_novel_splicesite	mono-exon	NA	NA	977	-3	NA	NA	3930	33	novel	novel	ENSMUSG00000022037.15	ENSMUSG00000022037.15	4	1	TRUE	3	708	NA	NA	NA	NA
PB.14646.64368	Clu	novel_not_in_catalog	novel_not_in_catalog	at_least_one_novel_splicesite	at_least_one_novel_splicesite	NA	NA	914	-5	NA	NA	3864	80	novel	novel	ENSMUSG00000022037.15	ENSMUSG00000022037.15	5	5	FALSE	0	185	NA	NA	NA	NA
PB.14646.64381	Clu	novel_not_in_catalog	novel_not_in_catalog	at_least_one_novel_splicesite	at_least_one_novel_splicesite	NA	NA	914	-1	NA	NA	3864	0	novel	novel	ENSMUSG00000022037.15	ENSMUSG00000022037.15	4	4	FALSE	0	269	NA	NA	NA	NA
PB.14646.64382	Clu	novel_not_in_catalog	novel_not_in_catalog	at_least_one_novel_splicesite	at_least_one_novel_splicesite	NA	NA	1027	-10	NA	NA	4092	-460	novel	novel	ENSMUSG00000022037.15	ENSMUSG00000022037.15	6	5	TRUE	1	557	NA	NA	NA	NA
PB.14646.64383	Clu	novel_not_in_catalog	incomplete-splice_match	at_least_one_novel_splicesite	internal_fragment	NA	NA	914	-7	3864	1428	3864	-1428	novel	ENSMUST00000022616.13	ENSMUSG00000022037.15	ENSMUSG00000022037.15	5	3	TRUE	1	422	NA	NA	-42	6
PB.14646.64398	Clu	novel_not_in_catalog	novel_not_in_catalog	at_least_one_novel_splicesite	at_least_one_novel_splicesite	NA	NA	915	-6	NA	NA	3864	-460	novel	novel	ENSMUSG00000022037.15	ENSMUSG00000022037.15	6	5	TRUE	1	445	NA	NA	NA	NA
PB.14646.64404	Clu	novel_not_in_catalog	novel_not_in_catalog	at_least_one_novel_splicesite	at_least_one_novel_splicesite	NA	NA	915	-5	NA	NA	3864	-1480	novel	novel	ENSMUSG00000022037.15	ENSMUSG00000022037.15	4	2	TRUE	2	493	NA	NA	NA	NA
PB.14646.6445	Clu	novel_not_in_catalog	novel_not_in_catalog	at_least_one_novel_splicesite	at_least_one_novel_splicesite	NA	NA	-6	-4	NA	NA	0	0	novel	novel	ENSMUSG00000022037.15	ENSMUSG00000022037.15	9	8	FALSE	0	306	NA	NA	NA	NA
PB.14646.645	Clu	novel_not_in_catalog	novel_not_in_catalog	at_least_one_novel_splicesite	at_least_one_novel_splicesite	NA	NA	7	-10	NA	NA	0	-1480	novel	novel	ENSMUSG00000022037.15	ENSMUSG00000022037.15	9	6	TRUE	2	675	NA	NA	NA	NA
PB.14646.64543	Clu	novel_not_in_catalog	novel_not_in_catalog	at_least_one_novel_splicesite	at_least_one_novel_splicesite	NA	NA	919	-9	NA	NA	3864	202	novel	novel	ENSMUSG00000022037.15	ENSMUSG00000022037.15	4	4	FALSE	0	54	NA	NA	NA	NA
PB.14646.64579	Clu	novel_not_in_catalog	novel_not_in_catalog	at_least_one_novel_splicesite	at_least_one_novel_splicesite	NA	NA	919	-1	NA	NA	3864	-1480	novel	novel	ENSMUSG00000022037.15	ENSMUSG00000022037.15	5	3	TRUE	2	493	NA	NA	NA	NA
PB.14646.64587	Clu	novel_not_in_catalog	novel_not_in_catalog	at_least_one_novel_splicesite	at_least_one_novel_splicesite	NA	NA	919	-19	NA	NA	3864	-1636	novel	novel	ENSMUSG00000022037.15	ENSMUSG00000022037.15	5	3	TRUE	2	631	NA	NA	NA	NA
PB.14646.64631	Clu	novel_not_in_catalog	novel_not_in_catalog	at_least_one_novel_splicesite	at_least_one_novel_splicesite	NA	NA	921	2	NA	NA	3864	0	novel	novel	ENSMUSG00000022037.15	ENSMUSG00000022037.15	4	4	FALSE	0	265	NA	NA	NA	NA
PB.14646.64636	Clu	novel_not_in_catalog	novel_not_in_catalog	at_least_one_novel_splicesite	at_least_one_novel_splicesite	NA	NA	921	-2	NA	NA	3864	-1480	novel	novel	ENSMUSG00000022037.15	ENSMUSG00000022037.15	5	3	TRUE	2	490	NA	NA	NA	NA
PB.14646.64648	Clu	novel_not_in_catalog	novel_not_in_catalog	at_least_one_novel_splicesite	at_least_one_novel_splicesite	NA	NA	922	-3	NA	NA	3864	0	novel	novel	ENSMUSG00000022037.15	ENSMUSG00000022037.15	5	5	FALSE	0	259	NA	NA	NA	NA
PB.14646.6465	Clu	novel_not_in_catalog	novel_not_in_catalog	at_least_one_novel_splicesite	at_least_one_novel_splicesite	NA	NA	1	-3	NA	NA	0	-444	novel	novel	ENSMUSG00000022037.15	ENSMUSG00000022037.15	8	6	TRUE	1	466	NA	NA	NA	NA
PB.14646.64701	Clu	novel_not_in_catalog	novel_not_in_catalog	at_least_one_novel_splicesite	at_least_one_novel_splicesite	NA	NA	928	-5	NA	NA	3864	108	novel	novel	ENSMUSG00000022037.15	ENSMUSG00000022037.15	5	5	FALSE	0	143	NA	NA	NA	NA
PB.14646.64703	Clu	novel_not_in_catalog	novel_not_in_catalog	at_least_one_novel_splicesite	at_least_one_novel_splicesite	NA	NA	928	-7	NA	NA	3864	-1514	novel	novel	ENSMUSG00000022037.15	ENSMUSG00000022037.15	4	2	TRUE	2	512	NA	NA	NA	NA
PB.14646.64737	Clu	novel_not_in_catalog	novel_not_in_catalog	at_least_one_novel_splicesite	at_least_one_novel_splicesite	NA	NA	933	0	NA	NA	3864	28	novel	novel	ENSMUSG00000022037.15	ENSMUSG00000022037.15	5	5	FALSE	0	223	NA	NA	NA	NA
PB.14646.64779	Clu	novel_not_in_catalog	novel_not_in_catalog	at_least_one_novel_splicesite	at_least_one_novel_splicesite	NA	NA	975	-11	NA	NA	3930	-464	novel	novel	ENSMUSG00000022037.15	ENSMUSG00000022037.15	5	4	TRUE	1	450	NA	NA	NA	NA
PB.14646.64817	Clu	novel_not_in_catalog	novel_not_in_catalog	at_least_one_novel_splicesite	at_least_one_novel_splicesite	NA	NA	975	-41	NA	NA	3930	-460	novel	novel	ENSMUSG00000022037.15	ENSMUSG00000022037.15	6	5	TRUE	1	416	NA	NA	NA	NA
PB.14646.64820	Clu	novel_not_in_catalog	novel_not_in_catalog	at_least_one_novel_splicesite	at_least_one_novel_splicesite	NA	NA	979	0	NA	NA	3930	1020	novel	novel	ENSMUSG00000022037.15	ENSMUSG00000022037.15	5	2	TRUE	3	713	NA	NA	NA	NA
PB.14646.6486	Clu	novel_not_in_catalog	novel_not_in_catalog	at_least_one_novel_splicesite	at_least_one_novel_splicesite	NA	NA	-4	0	NA	NA	0	80	novel	novel	ENSMUSG00000022037.15	ENSMUSG00000022037.15	4	3	FALSE	0	228	NA	NA	NA	NA
PB.14646.64883	Clu	novel_not_in_catalog	novel_not_in_catalog	at_least_one_novel_splicesite	at_least_one_novel_splicesite	NA	NA	953	-19	NA	NA	3864	-444	novel	novel	ENSMUSG00000022037.15	ENSMUSG00000022037.15	3	2	TRUE	1	378	NA	NA	NA	NA
PB.14646.64906	Clu	novel_not_in_catalog	novel_not_in_catalog	at_least_one_novel_splicesite	at_least_one_novel_splicesite	NA	NA	1003	0	NA	NA	3930	-1480	novel	novel	ENSMUSG00000022037.15	ENSMUSG00000022037.15	5	3	TRUE	2	476	NA	NA	NA	NA
PB.14646.64914	Clu	novel_not_in_catalog	novel_not_in_catalog	at_least_one_novel_splicesite	at_least_one_novel_splicesite	NA	NA	953	-5	NA	NA	3864	0	novel	novel	ENSMUSG00000022037.15	ENSMUSG00000022037.15	6	6	FALSE	0	226	NA	NA	NA	NA
PB.14646.64919	Clu	novel_not_in_catalog	novel_not_in_catalog	at_least_one_novel_splicesite	at_least_one_novel_splicesite	NA	NA	953	-7	NA	NA	4006	0	novel	novel	ENSMUSG00000022037.15	ENSMUSG00000022037.15	4	4	FALSE	0	366	NA	NA	NA	NA
PB.14646.64962	Clu	novel_not_in_catalog	novel_not_in_catalog	at_least_one_novel_splicesite	at_least_one_novel_splicesite	NA	NA	954	0	NA	NA	3864	-460	novel	novel	ENSMUSG00000022037.15	ENSMUSG00000022037.15	5	4	TRUE	1	412	NA	NA	NA	NA
PB.14646.64964	Clu	novel_not_in_catalog	novel_not_in_catalog	at_least_one_novel_splicesite	at_least_one_novel_splicesite	NA	NA	954	0	NA	NA	3864	80	novel	novel	ENSMUSG00000022037.15	ENSMUSG00000022037.15	5	5	FALSE	0	150	NA	NA	NA	NA
PB.14646.64970	Clu	novel_not_in_catalog	novel_not_in_catalog	at_least_one_novel_splicesite	at_least_one_novel_splicesite	NA	NA	954	-24	NA	NA	3864	-444	novel	novel	ENSMUSG00000022037.15	ENSMUSG00000022037.15	5	4	TRUE	1	372	NA	NA	NA	NA
PB.14646.64982	Clu	novel_not_in_catalog	novel_not_in_catalog	at_least_one_novel_splicesite	at_least_one_novel_splicesite	NA	NA	992	2	NA	NA	3930	-396	novel	novel	ENSMUSG00000022037.15	ENSMUSG00000022037.15	5	4	TRUE	1	378	NA	NA	NA	NA
PB.14646.64996	Clu	novel_not_in_catalog	novel_not_in_catalog	at_least_one_novel_splicesite	at_least_one_novel_splicesite	NA	NA	955	-2	NA	NA	3930	0	novel	novel	ENSMUSG00000022037.15	ENSMUSG00000022037.15	5	5	FALSE	0	293	NA	NA	NA	NA
PB.14646.6500	Clu	novel_not_in_catalog	novel_not_in_catalog	at_least_one_novel_splicesite	at_least_one_novel_splicesite	NA	NA	2	0	NA	NA	0	0	novel	novel	ENSMUSG00000022037.15	ENSMUSG00000022037.15	6	5	FALSE	0	302	NA	NA	NA	NA
PB.14646.65092	Clu	novel_not_in_catalog	novel_not_in_catalog	at_least_one_novel_splicesite	at_least_one_novel_splicesite	NA	NA	962	-9	NA	NA	3930	185	novel	novel	ENSMUSG00000022037.15	ENSMUSG00000022037.15	5	5	FALSE	0	94	NA	NA	NA	NA
PB.14646.651	Clu	novel_not_in_catalog	novel_not_in_catalog	at_least_one_novel_splicesite	at_least_one_novel_splicesite	NA	NA	7	-1	NA	NA	0	-94	novel	novel	ENSMUSG00000022037.15	ENSMUSG00000022037.15	9	3	TRUE	5	1530	NA	NA	NA	NA
PB.14646.65168	Clu	novel_not_in_catalog	incomplete-splice_match	at_least_one_novel_splicesite	3prime_fragment	NA	NA	1061	0	4176	0	4176	0	novel	ENSMUST00000022616.13	ENSMUSG00000022037.15	ENSMUSG00000022037.15	6	5	FALSE	0	395	NA	NA	-354	0
PB.14646.65217	Clu	novel_not_in_catalog	novel_not_in_catalog	at_least_one_novel_splicesite	at_least_one_novel_splicesite	NA	NA	969	-1	NA	NA	3930	5	novel	novel	ENSMUSG00000022037.15	ENSMUSG00000022037.15	3	3	FALSE	0	275	NA	NA	NA	NA
PB.14646.65239	Clu	novel_not_in_catalog	novel_not_in_catalog	at_least_one_novel_splicesite	at_least_one_novel_splicesite	NA	NA	970	-2	NA	NA	3930	-406	novel	novel	ENSMUSG00000022037.15	ENSMUSG00000022037.15	5	4	TRUE	1	406	NA	NA	NA	NA
PB.14646.65245	Clu	novel_not_in_catalog	incomplete-splice_match	at_least_one_novel_splicesite	internal_fragment	NA	NA	990	-5	3930	284	3930	-284	novel	ENSMUST00000022616.13	ENSMUSG00000022037.15	ENSMUSG00000022037.15	5	4	TRUE	1	242	NA	NA	-108	1
PB.14646.65387	Clu	novel_not_in_catalog	novel_not_in_catalog	at_least_one_novel_splicesite	at_least_one_novel_splicesite	NA	NA	1011	-11	NA	NA	3930	-1480	novel	novel	ENSMUSG00000022037.15	ENSMUSG00000022037.15	4	2	TRUE	2	457	NA	NA	NA	NA
PB.14646.65418	Clu	novel_not_in_catalog	novel_not_in_catalog	at_least_one_novel_splicesite	at_least_one_novel_splicesite	NA	NA	989	-2	NA	NA	3930	-1636	novel	novel	ENSMUSG00000022037.15	ENSMUSG00000022037.15	5	3	TRUE	2	644	NA	NA	NA	NA
PB.14646.65425	Clu	novel_not_in_catalog	novel_not_in_catalog	at_least_one_novel_splicesite	at_least_one_novel_splicesite	NA	NA	990	-9	NA	NA	3930	202	novel	novel	ENSMUSG00000022037.15	ENSMUSG00000022037.15	5	5	FALSE	0	49	NA	NA	NA	NA
PB.14646.65434	Clu	novel_not_in_catalog	novel_not_in_catalog	at_least_one_novel_splicesite	at_least_one_novel_splicesite	NA	NA	1017	-11	NA	NA	3930	0	novel	novel	ENSMUSG00000022037.15	ENSMUSG00000022037.15	6	6	FALSE	0	222	NA	NA	NA	NA
PB.14646.65463	Clu	novel_not_in_catalog	novel_not_in_catalog	at_least_one_novel_splicesite	at_least_one_novel_splicesite	NA	NA	996	-8	NA	NA	3930	-1636	novel	novel	ENSMUSG00000022037.15	ENSMUSG00000022037.15	5	3	TRUE	2	631	NA	NA	NA	NA
PB.14646.65628	Clu	novel_not_in_catalog	novel_not_in_catalog	at_least_one_novel_splicesite	at_least_one_novel_splicesite	NA	NA	997	1	NA	NA	3930	-1480	novel	novel	ENSMUSG00000022037.15	ENSMUSG00000022037.15	4	2	TRUE	2	483	NA	NA	NA	NA
PB.14646.65747	Clu	novel_not_in_catalog	novel_not_in_catalog	at_least_one_novel_splicesite	at_least_one_novel_splicesite	NA	NA	1006	0	NA	NA	3930	202	novel	novel	ENSMUSG00000022037.15	ENSMUSG00000022037.15	3	3	FALSE	0	42	NA	NA	NA	NA
PB.14646.66014	Clu	novel_not_in_catalog	novel_not_in_catalog	at_least_one_novel_splicesite	at_least_one_novel_splicesite	NA	NA	1038	-4	NA	NA	4092	202	novel	novel	ENSMUSG00000022037.15	ENSMUSG00000022037.15	3	3	FALSE	0	168	NA	NA	NA	NA
PB.14646.66135	Clu	novel_not_in_catalog	novel_not_in_catalog	at_least_one_novel_splicesite	at_least_one_novel_splicesite	NA	NA	1093	-5	NA	NA	4092	-1480	novel	novel	ENSMUSG00000022037.15	ENSMUSG00000022037.15	5	3	TRUE	2	543	NA	NA	NA	NA
PB.14646.66278	Clu	novel_not_in_catalog	novel_not_in_catalog	at_least_one_novel_splicesite	at_least_one_novel_splicesite	NA	NA	1050	-5	NA	NA	4092	-1480	novel	novel	ENSMUSG00000022037.15	ENSMUSG00000022037.15	6	4	TRUE	2	586	NA	NA	NA	NA
PB.14646.670	Clu	novel_not_in_catalog	novel_not_in_catalog	at_least_one_novel_splicesite	at_least_one_novel_splicesite	NA	NA	10	-7	NA	NA	0	-55	novel	novel	ENSMUSG00000022037.15	ENSMUSG00000022037.15	8	3	TRUE	4	1234	NA	NA	NA	NA
PB.14646.6714	Clu	novel_not_in_catalog	novel_not_in_catalog	at_least_one_novel_splicesite	at_least_one_novel_splicesite	NA	NA	2	-24	NA	NA	0	28	novel	novel	ENSMUSG00000022037.15	ENSMUSG00000022037.15	5	4	FALSE	0	250	NA	NA	NA	NA
PB.14646.6743	Clu	novel_not_in_catalog	novel_not_in_catalog	at_least_one_novel_splicesite	at_least_one_novel_splicesite	NA	NA	2	1	NA	NA	0	5	novel	novel	ENSMUSG00000022037.15	ENSMUSG00000022037.15	7	6	FALSE	0	298	NA	NA	NA	NA
PB.14646.6763	Clu	novel_not_in_catalog	novel_not_in_catalog	at_least_one_novel_splicesite	at_least_one_novel_splicesite	NA	NA	2	0	NA	NA	0	80	novel	novel	ENSMUSG00000022037.15	ENSMUSG00000022037.15	9	8	FALSE	0	222	NA	NA	NA	NA
PB.14646.6791	Clu	novel_not_in_catalog	novel_not_in_catalog	at_least_one_novel_splicesite	at_least_one_novel_splicesite	NA	NA	3	2	NA	NA	0	80	novel	novel	ENSMUSG00000022037.15	ENSMUSG00000022037.15	6	5	FALSE	0	223	NA	NA	NA	NA
PB.14646.6804	Clu	novel_not_in_catalog	novel_not_in_catalog	at_least_one_novel_splicesite	at_least_one_novel_splicesite	NA	NA	2	2	NA	NA	0	0	novel	novel	ENSMUSG00000022037.15	ENSMUSG00000022037.15	9	8	FALSE	0	304	NA	NA	NA	NA
PB.14646.6829	Clu	novel_not_in_catalog	novel_not_in_catalog	at_least_one_novel_splicesite	at_least_one_novel_splicesite	NA	NA	4	-8	NA	NA	0	0	novel	novel	ENSMUSG00000022037.15	ENSMUSG00000022037.15	5	4	FALSE	0	292	NA	NA	NA	NA
PB.14646.6882	Clu	novel_not_in_catalog	novel_not_in_catalog	at_least_one_novel_splicesite	at_least_one_novel_splicesite	NA	NA	-4	0	NA	NA	0	-354	novel	novel	ENSMUSG00000022037.15	ENSMUSG00000022037.15	6	4	TRUE	1	372	NA	NA	NA	NA
PB.14646.68826	Clu	incomplete-splice_match	incomplete-splice_match	3prime_fragment	3prime_fragment	8194	7	2008	-7	5107	0	5107	0	ENSMUST00000022616.13	ENSMUST00000022616.13	ENSMUSG00000022037.15	ENSMUSG00000022037.15	4	4	FALSE	0	412	229	-7	40	0
PB.14646.68843	Clu	novel_not_in_catalog	novel_not_in_catalog	at_least_one_novel_splicesite	at_least_one_novel_splicesite	NA	NA	2234	-7	NA	NA	8011	0	novel	novel	ENSMUSG00000022037.15	ENSMUSG00000022037.15	4	3	FALSE	0	446	NA	NA	NA	NA
PB.14646.68863	Clu	novel_not_in_catalog	novel_not_in_catalog	at_least_one_novel_splicesite	at_least_one_novel_splicesite	NA	NA	2253	-4	NA	NA	5209	-464	novel	novel	ENSMUSG00000022037.15	ENSMUSG00000022037.15	4	3	TRUE	1	458	NA	NA	NA	NA
PB.14646.6887	Clu	novel_not_in_catalog	novel_not_in_catalog	at_least_one_novel_splicesite	at_least_one_novel_splicesite	NA	NA	3	0	NA	NA	0	0	novel	novel	ENSMUSG00000022037.15	ENSMUSG00000022037.15	9	8	FALSE	0	301	NA	NA	NA	NA
PB.14646.68878	Clu	novel_not_in_catalog	novel_not_in_catalog	at_least_one_novel_splicesite	at_least_one_novel_splicesite	NA	NA	2235	0	NA	NA	5209	0	novel	novel	ENSMUSG00000022037.15	ENSMUSG00000022037.15	4	4	FALSE	0	294	NA	NA	NA	NA
PB.14646.68891	Clu	novel_in_catalog	incomplete-splice_match	intron_retention	internal_fragment	NA	NA	2235	-4	5209	1413	5209	-1413	novel	ENSMUST00000022616.13	ENSMUSG00000022037.15	ENSMUSG00000022037.15	3	2	TRUE	1	1425	NA	NA	-62	21
PB.14646.68899	Clu	novel_not_in_catalog	novel_not_in_catalog	at_least_one_novel_splicesite	at_least_one_novel_splicesite	NA	NA	2235	-2	NA	NA	5209	28	novel	novel	ENSMUSG00000022037.15	ENSMUSG00000022037.15	4	4	FALSE	0	264	NA	NA	NA	NA
PB.14646.68901	Clu	novel_not_in_catalog	incomplete-splice_match	at_least_one_novel_splicesite	internal_fragment	NA	NA	2235	-1	5209	284	5209	-284	novel	ENSMUST00000022616.13	ENSMUSG00000022037.15	ENSMUSG00000022037.15	4	3	TRUE	1	303	NA	NA	-62	1
PB.14646.68918	Clu	novel_not_in_catalog	novel_not_in_catalog	at_least_one_novel_splicesite	at_least_one_novel_splicesite	NA	NA	2235	-8	NA	NA	5209	-460	novel	novel	ENSMUSG00000022037.15	ENSMUSG00000022037.15	4	3	TRUE	1	468	NA	NA	NA	NA
PB.14646.68930	Clu	novel_not_in_catalog	novel_not_in_catalog	at_least_one_novel_splicesite	at_least_one_novel_splicesite	NA	NA	2259	-1	NA	NA	5209	-460	novel	novel	ENSMUSG00000022037.15	ENSMUSG00000022037.15	5	4	TRUE	1	451	NA	NA	NA	NA
PB.14646.68941	Clu	novel_not_in_catalog	novel_not_in_catalog	at_least_one_novel_splicesite	at_least_one_novel_splicesite	NA	NA	2235	-1	NA	NA	5209	202	novel	novel	ENSMUSG00000022037.15	ENSMUSG00000022037.15	4	4	FALSE	0	91	NA	NA	NA	NA
PB.14646.68979	Clu	novel_not_in_catalog	novel_not_in_catalog	at_least_one_novel_splicesite	at_least_one_novel_splicesite	NA	NA	2235	0	NA	NA	5209	-396	novel	novel	ENSMUSG00000022037.15	ENSMUSG00000022037.15	4	3	TRUE	1	412	NA	NA	NA	NA
PB.14646.69123	Clu	novel_not_in_catalog	novel_not_in_catalog	at_least_one_novel_splicesite	at_least_one_novel_splicesite	NA	NA	2235	-7	NA	NA	5209	-406	novel	novel	ENSMUSG00000022037.15	ENSMUSG00000022037.15	4	3	TRUE	1	415	NA	NA	NA	NA
PB.14646.69282	Clu	novel_not_in_catalog	novel_not_in_catalog	at_least_one_novel_splicesite	at_least_one_novel_splicesite	NA	NA	2239	-2	NA	NA	5209	80	novel	novel	ENSMUSG00000022037.15	ENSMUSG00000022037.15	4	4	FALSE	0	208	NA	NA	NA	NA
PB.14646.6931	Clu	novel_not_in_catalog	novel_not_in_catalog	at_least_one_novel_splicesite	at_least_one_novel_splicesite	NA	NA	0	-2	NA	NA	0	-460	novel	novel	ENSMUSG00000022037.15	ENSMUSG00000022037.15	9	7	TRUE	1	484	NA	NA	NA	NA
PB.14646.695	Clu	novel_not_in_catalog	novel_not_in_catalog	at_least_one_novel_splicesite	at_least_one_novel_splicesite	NA	NA	12	-7	NA	NA	0	0	novel	novel	ENSMUSG00000022037.15	ENSMUSG00000022037.15	9	8	FALSE	0	444	NA	NA	NA	NA
PB.14646.6952	Clu	novel_not_in_catalog	novel_not_in_catalog	at_least_one_novel_splicesite	at_least_one_novel_splicesite	NA	NA	-2	0	NA	NA	0	80	novel	novel	ENSMUSG00000022037.15	ENSMUSG00000022037.15	4	3	FALSE	0	214	NA	NA	NA	NA
PB.14646.6979	Clu	novel_not_in_catalog	novel_not_in_catalog	at_least_one_novel_splicesite	at_least_one_novel_splicesite	NA	NA	2	-2	NA	NA	0	0	novel	novel	ENSMUSG00000022037.15	ENSMUSG00000022037.15	7	6	FALSE	0	300	NA	NA	NA	NA
PB.14646.39343	Clu	novel_not_in_catalog	novel_not_in_catalog	at_least_one_novel_splicesite	at_least_one_novel_splicesite	NA	NA	2	0	NA	NA	-2057	0	novel	novel	ENSMUSG00000022037.15	ENSMUSG00000022037.15	10	9	FALSE	0	386	NA	NA	NA	NA
PB.14646.70051	Clu	novel_not_in_catalog	novel_not_in_catalog	at_least_one_novel_splicesite	at_least_one_novel_splicesite	NA	NA	4988	-1	NA	NA	8011	108	novel	novel	ENSMUSG00000022037.15	ENSMUSG00000022037.15	3	3	FALSE	0	234	NA	NA	NA	NA
PB.14646.70067	Clu	novel_not_in_catalog	incomplete-splice_match	at_least_one_novel_splicesite	internal_fragment	NA	NA	4981	-7	8011	284	8011	-284	novel	ENSMUST00000022616.13	ENSMUSG00000022037.15	ENSMUSG00000022037.15	3	2	TRUE	1	353	NA	NA	-119	1
PB.14646.70068	Clu	novel_not_in_catalog	novel_not_in_catalog	at_least_one_novel_splicesite	at_least_one_novel_splicesite	NA	NA	4991	-2	NA	NA	8011	-444	novel	novel	ENSMUSG00000022037.15	ENSMUSG00000022037.15	3	2	TRUE	1	504	NA	NA	NA	NA
PB.14646.70073	Clu	novel_not_in_catalog	novel_not_in_catalog	at_least_one_novel_splicesite	at_least_one_novel_splicesite	NA	NA	4968	-1	NA	NA	8011	-396	novel	novel	ENSMUSG00000022037.15	ENSMUSG00000022037.15	3	2	TRUE	1	480	NA	NA	NA	NA
PB.14646.70087	Clu	novel_not_in_catalog	novel_not_in_catalog	at_least_one_novel_splicesite	at_least_one_novel_splicesite	NA	NA	4981	-7	NA	NA	8011	-464	novel	novel	ENSMUSG00000022037.15	ENSMUSG00000022037.15	3	2	TRUE	1	529	NA	NA	NA	NA
PB.14646.70102	Clu	novel_not_in_catalog	novel_not_in_catalog	at_least_one_novel_splicesite	at_least_one_novel_splicesite	NA	NA	4993	-7	NA	NA	8011	28	novel	novel	ENSMUSG00000022037.15	ENSMUSG00000022037.15	3	3	FALSE	0	303	NA	NA	NA	NA
PB.14646.70124	Clu	novel_not_in_catalog	novel_not_in_catalog	at_least_one_novel_splicesite	at_least_one_novel_splicesite	NA	NA	4981	-7	NA	NA	8011	185	novel	novel	ENSMUSG00000022037.15	ENSMUSG00000022037.15	3	3	FALSE	0	158	NA	NA	NA	NA
PB.14646.70139	Clu	novel_not_in_catalog	novel_not_in_catalog	at_least_one_novel_splicesite	at_least_one_novel_splicesite	NA	NA	4968	-5	NA	NA	8011	-460	novel	novel	ENSMUSG00000022037.15	ENSMUSG00000022037.15	3	2	TRUE	1	540	NA	NA	NA	NA
PB.14646.70166	Clu	novel_not_in_catalog	novel_in_catalog	at_least_one_novel_splicesite	mono-exon	NA	NA	4981	0	NA	NA	8011	-1428	novel	novel	ENSMUSG00000022037.15	ENSMUSG00000022037.15	3	1	TRUE	1	509	NA	NA	NA	NA
PB.14646.70279	Clu	novel_not_in_catalog	novel_not_in_catalog	at_least_one_novel_splicesite	at_least_one_novel_splicesite	NA	NA	5023	0	NA	NA	8011	202	novel	novel	ENSMUSG00000022037.15	ENSMUSG00000022037.15	3	3	FALSE	0	106	NA	NA	NA	NA
PB.14646.7028	Clu	novel_not_in_catalog	novel_not_in_catalog	at_least_one_novel_splicesite	at_least_one_novel_splicesite	NA	NA	3	0	NA	NA	0	0	novel	novel	ENSMUSG00000022037.15	ENSMUSG00000022037.15	4	3	FALSE	0	301	NA	NA	NA	NA
PB.14646.703	Clu	novel_not_in_catalog	novel_not_in_catalog	at_least_one_novel_splicesite	at_least_one_novel_splicesite	NA	NA	13	-6	NA	NA	0	-55	novel	novel	ENSMUSG00000022037.15	ENSMUSG00000022037.15	8	3	TRUE	4	1232	NA	NA	NA	NA
PB.14646.70305	Clu	novel_not_in_catalog	novel_not_in_catalog	at_least_one_novel_splicesite	at_least_one_novel_splicesite	NA	NA	4981	-5	NA	NA	8011	80	novel	novel	ENSMUSG00000022037.15	ENSMUSG00000022037.15	3	3	FALSE	0	265	NA	NA	NA	NA
PB.14646.7032	Clu	novel_not_in_catalog	novel_not_in_catalog	at_least_one_novel_splicesite	at_least_one_novel_splicesite	NA	NA	-5	-13	NA	NA	0	-1619	novel	novel	ENSMUSG00000022037.15	ENSMUSG00000022037.15	7	4	TRUE	2	652	NA	NA	NA	NA
PB.14646.70393	Clu	novel_not_in_catalog	novel_not_in_catalog	at_least_one_novel_splicesite	at_least_one_novel_splicesite	NA	NA	4981	0	NA	NA	8011	202	novel	novel	ENSMUSG00000022037.15	ENSMUSG00000022037.15	3	3	FALSE	0	148	NA	NA	NA	NA
PB.14646.704	Clu	novel_not_in_catalog	novel_not_in_catalog	at_least_one_novel_splicesite	at_least_one_novel_splicesite	NA	NA	13	-7	NA	NA	0	0	novel	novel	ENSMUSG00000022037.15	ENSMUSG00000022037.15	9	8	FALSE	0	443	NA	NA	NA	NA
PB.14646.7089	Clu	novel_not_in_catalog	novel_not_in_catalog	at_least_one_novel_splicesite	at_least_one_novel_splicesite	NA	NA	2	-4	NA	NA	0	0	novel	novel	ENSMUSG00000022037.15	ENSMUSG00000022037.15	8	7	FALSE	0	298	NA	NA	NA	NA
PB.14646.709	Clu	novel_not_in_catalog	novel_not_in_catalog	at_least_one_novel_splicesite	at_least_one_novel_splicesite	NA	NA	13	-2	NA	NA	0	28	novel	novel	ENSMUSG00000022037.15	ENSMUSG00000022037.15	6	5	FALSE	0	420	NA	NA	NA	NA
PB.14646.7090	Clu	novel_not_in_catalog	novel_not_in_catalog	at_least_one_novel_splicesite	at_least_one_novel_splicesite	NA	NA	2	-2	NA	NA	0	-120	novel	novel	ENSMUSG00000022037.15	ENSMUSG00000022037.15	9	4	TRUE	4	1153	NA	NA	NA	NA
PB.14646.7119	Clu	novel_not_in_catalog	novel_not_in_catalog	at_least_one_novel_splicesite	at_least_one_novel_splicesite	NA	NA	2	-3	NA	NA	0	0	novel	novel	ENSMUSG00000022037.15	ENSMUSG00000022037.15	7	6	FALSE	0	299	NA	NA	NA	NA
PB.14646.713	Clu	novel_not_in_catalog	novel_not_in_catalog	at_least_one_novel_splicesite	at_least_one_novel_splicesite	NA	NA	14	-1	NA	NA	0	0	novel	novel	ENSMUSG00000022037.15	ENSMUSG00000022037.15	8	7	FALSE	0	448	NA	NA	NA	NA
PB.14646.7137	Clu	novel_not_in_catalog	novel_not_in_catalog	at_least_one_novel_splicesite	at_least_one_novel_splicesite	NA	NA	2	3	NA	NA	0	108	novel	novel	ENSMUSG00000022037.15	ENSMUSG00000022037.15	5	4	FALSE	0	197	NA	NA	NA	NA
PB.14646.7141	Clu	novel_not_in_catalog	novel_not_in_catalog	at_least_one_novel_splicesite	at_least_one_novel_splicesite	NA	NA	2	-1	NA	NA	0	202	novel	novel	ENSMUSG00000022037.15	ENSMUSG00000022037.15	4	3	FALSE	0	99	NA	NA	NA	NA
PB.14646.1314	Clu	novel_not_in_catalog	novel_not_in_catalog	at_least_one_novel_splicesite	at_least_one_novel_splicesite	NA	NA	14	-1	NA	NA	0	-1636	novel	novel	ENSMUSG00000022037.15	ENSMUSG00000022037.15	8	5	TRUE	2	833	NA	NA	NA	NA
PB.14646.717	Clu	novel_not_in_catalog	novel_not_in_catalog	at_least_one_novel_splicesite	at_least_one_novel_splicesite	NA	NA	14	0	NA	NA	0	153	novel	novel	ENSMUSG00000022037.15	ENSMUSG00000022037.15	4	3	FALSE	0	296	NA	NA	NA	NA
PB.14646.719	Clu	novel_not_in_catalog	novel_not_in_catalog	at_least_one_novel_splicesite	at_least_one_novel_splicesite	NA	NA	14	0	NA	NA	0	-406	novel	novel	ENSMUSG00000022037.15	ENSMUSG00000022037.15	6	4	TRUE	1	577	NA	NA	NA	NA
PB.14646.7196	Clu	novel_not_in_catalog	novel_not_in_catalog	at_least_one_novel_splicesite	at_least_one_novel_splicesite	NA	NA	3	0	NA	NA	0	0	novel	novel	ENSMUSG00000022037.15	ENSMUSG00000022037.15	6	5	FALSE	0	301	NA	NA	NA	NA
PB.14646.725	Clu	novel_not_in_catalog	novel_not_in_catalog	at_least_one_novel_splicesite	at_least_one_novel_splicesite	NA	NA	14	-1	NA	NA	0	-396	novel	novel	ENSMUSG00000022037.15	ENSMUSG00000022037.15	9	7	TRUE	1	566	NA	NA	NA	NA
PB.14646.738	Clu	novel_not_in_catalog	novel_not_in_catalog	at_least_one_novel_splicesite	at_least_one_novel_splicesite	NA	NA	15	-7	NA	NA	0	0	novel	novel	ENSMUSG00000022037.15	ENSMUSG00000022037.15	8	7	FALSE	0	441	NA	NA	NA	NA
PB.14646.739	Clu	novel_not_in_catalog	novel_not_in_catalog	at_least_one_novel_splicesite	at_least_one_novel_splicesite	NA	NA	25	-1	NA	NA	0	202	novel	novel	ENSMUSG00000022037.15	ENSMUSG00000022037.15	9	8	FALSE	0	235	NA	NA	NA	NA
PB.14646.7444	Clu	novel_not_in_catalog	novel_not_in_catalog	at_least_one_novel_splicesite	at_least_one_novel_splicesite	NA	NA	3	0	NA	NA	0	-444	novel	novel	ENSMUSG00000022037.15	ENSMUSG00000022037.15	7	5	TRUE	1	455	NA	NA	NA	NA
PB.14646.7453	Clu	novel_not_in_catalog	novel_not_in_catalog	at_least_one_novel_splicesite	at_least_one_novel_splicesite	NA	NA	6	-7	NA	NA	0	25	novel	novel	ENSMUSG00000022037.15	ENSMUSG00000022037.15	9	4	TRUE	4	815	NA	NA	NA	NA
PB.14646.7461	Clu	novel_not_in_catalog	novel_not_in_catalog	at_least_one_novel_splicesite	at_least_one_novel_splicesite	NA	NA	2	0	NA	NA	0	108	novel	novel	ENSMUSG00000022037.15	ENSMUSG00000022037.15	5	4	FALSE	0	194	NA	NA	NA	NA
PB.14646.7483	Clu	novel_not_in_catalog	novel_not_in_catalog	at_least_one_novel_splicesite	at_least_one_novel_splicesite	NA	NA	3	0	NA	NA	0	202	novel	novel	ENSMUSG00000022037.15	ENSMUSG00000022037.15	8	7	FALSE	0	99	NA	NA	NA	NA
PB.14646.7584	Clu	novel_not_in_catalog	novel_not_in_catalog	at_least_one_novel_splicesite	at_least_one_novel_splicesite	NA	NA	2	-4	NA	NA	0	108	novel	novel	ENSMUSG00000022037.15	ENSMUSG00000022037.15	6	5	FALSE	0	190	NA	NA	NA	NA
PB.14646.7628	Clu	novel_not_in_catalog	novel_not_in_catalog	at_least_one_novel_splicesite	at_least_one_novel_splicesite	NA	NA	-5	0	NA	NA	0	1001	novel	novel	ENSMUSG00000022037.15	ENSMUSG00000022037.15	9	5	TRUE	3	758	NA	NA	NA	NA
PB.14646.7686	Clu	novel_not_in_catalog	novel_not_in_catalog	at_least_one_novel_splicesite	at_least_one_novel_splicesite	NA	NA	3	-3	NA	NA	0	0	novel	novel	ENSMUSG00000022037.15	ENSMUSG00000022037.15	9	8	FALSE	0	298	NA	NA	NA	NA
PB.14646.7700	Clu	novel_not_in_catalog	novel_not_in_catalog	at_least_one_novel_splicesite	at_least_one_novel_splicesite	NA	NA	2	-4	NA	NA	0	-1480	novel	novel	ENSMUSG00000022037.15	ENSMUSG00000022037.15	6	3	TRUE	2	527	NA	NA	NA	NA
PB.14646.7722	Clu	novel_not_in_catalog	novel_not_in_catalog	at_least_one_novel_splicesite	at_least_one_novel_splicesite	NA	NA	2	0	NA	NA	0	0	novel	novel	ENSMUSG00000022037.15	ENSMUSG00000022037.15	8	7	FALSE	0	302	NA	NA	NA	NA
PB.14646.7749	Clu	novel_not_in_catalog	novel_not_in_catalog	at_least_one_novel_splicesite	at_least_one_novel_splicesite	NA	NA	2	3	NA	NA	0	-464	novel	novel	ENSMUSG00000022037.15	ENSMUSG00000022037.15	9	7	TRUE	1	491	NA	NA	NA	NA
PB.14646.776	Clu	novel_not_in_catalog	novel_not_in_catalog	at_least_one_novel_splicesite	at_least_one_novel_splicesite	NA	NA	19	-5	NA	NA	0	185	novel	novel	ENSMUSG00000022037.15	ENSMUSG00000022037.15	9	8	FALSE	0	254	NA	NA	NA	NA
PB.14646.777	Clu	novel_not_in_catalog	novel_not_in_catalog	at_least_one_novel_splicesite	at_least_one_novel_splicesite	NA	NA	19	-2	NA	NA	0	202	novel	novel	ENSMUSG00000022037.15	ENSMUSG00000022037.15	5	4	FALSE	0	240	NA	NA	NA	NA
PB.14646.778	Clu	novel_not_in_catalog	novel_not_in_catalog	at_least_one_novel_splicesite	at_least_one_novel_splicesite	NA	NA	19	-4	NA	NA	0	-406	novel	novel	ENSMUSG00000022037.15	ENSMUSG00000022037.15	9	7	TRUE	1	568	NA	NA	NA	NA
PB.14646.7795	Clu	novel_not_in_catalog	novel_not_in_catalog	at_least_one_novel_splicesite	at_least_one_novel_splicesite	NA	NA	-4	-2	NA	NA	0	0	novel	novel	ENSMUSG00000022037.15	ENSMUSG00000022037.15	7	6	FALSE	0	294	NA	NA	NA	NA
PB.14646.782	Clu	novel_not_in_catalog	incomplete-splice_match	at_least_one_novel_splicesite	5prime_fragment	NA	NA	40	-2	0	284	0	-284	novel	ENSMUST00000022616.13	ENSMUSG00000022037.15	ENSMUSG00000022037.15	9	7	TRUE	1	431	NA	NA	0	1
PB.14646.788	Clu	novel_not_in_catalog	novel_not_in_catalog	at_least_one_novel_splicesite	at_least_one_novel_splicesite	NA	NA	19	-1	NA	NA	0	202	novel	novel	ENSMUSG00000022037.15	ENSMUSG00000022037.15	7	6	FALSE	0	241	NA	NA	NA	NA
PB.14646.8031	Clu	novel_not_in_catalog	novel_not_in_catalog	at_least_one_novel_splicesite	at_least_one_novel_splicesite	NA	NA	2	-4	NA	NA	0	0	novel	novel	ENSMUSG00000022037.15	ENSMUSG00000022037.15	6	5	FALSE	0	298	NA	NA	NA	NA
PB.14646.806	Clu	novel_not_in_catalog	novel_not_in_catalog	at_least_one_novel_splicesite	at_least_one_novel_splicesite	NA	NA	19	-12	NA	NA	0	-1480	novel	novel	ENSMUSG00000022037.15	ENSMUSG00000022037.15	9	6	TRUE	2	661	NA	NA	NA	NA
PB.14646.8107	Clu	novel_not_in_catalog	novel_not_in_catalog	at_least_one_novel_splicesite	at_least_one_novel_splicesite	NA	NA	2	-1	NA	NA	0	-1480	novel	novel	ENSMUSG00000022037.15	ENSMUSG00000022037.15	9	6	TRUE	2	530	NA	NA	NA	NA
PB.14646.8206	Clu	novel_not_in_catalog	novel_not_in_catalog	at_least_one_novel_splicesite	at_least_one_novel_splicesite	NA	NA	3	-10	NA	NA	0	5	novel	novel	ENSMUSG00000022037.15	ENSMUSG00000022037.15	8	7	FALSE	0	286	NA	NA	NA	NA
PB.14646.8257	Clu	novel_not_in_catalog	novel_not_in_catalog	at_least_one_novel_splicesite	at_least_one_novel_splicesite	NA	NA	2	-1	NA	NA	0	-1480	novel	novel	ENSMUSG00000022037.15	ENSMUSG00000022037.15	7	4	TRUE	2	530	NA	NA	NA	NA
PB.14646.8272	Clu	novel_not_in_catalog	novel_not_in_catalog	at_least_one_novel_splicesite	at_least_one_novel_splicesite	NA	NA	1	-7	NA	NA	0	108	novel	novel	ENSMUSG00000022037.15	ENSMUSG00000022037.15	7	6	FALSE	0	176	NA	NA	NA	NA
PB.14646.836	Clu	novel_not_in_catalog	novel_not_in_catalog	at_least_one_novel_splicesite	at_least_one_novel_splicesite	NA	NA	20	-9	NA	NA	0	-184	novel	novel	ENSMUSG00000022037.15	ENSMUSG00000022037.15	9	4	TRUE	4	1351	NA	NA	NA	NA
PB.14646.68876	Clu	novel_not_in_catalog	incomplete-splice_match	at_least_one_novel_splicesite	3prime_fragment	NA	NA	20	-7	5209	0	5209	0	novel	ENSMUST00000022616.13	ENSMUSG00000022037.15	ENSMUSG00000022037.15	5	4	FALSE	0	420	NA	NA	-62	0
PB.14646.8422	Clu	novel_not_in_catalog	novel_not_in_catalog	at_least_one_novel_splicesite	at_least_one_novel_splicesite	NA	NA	2	-1	NA	NA	0	202	novel	novel	ENSMUSG00000022037.15	ENSMUSG00000022037.15	4	3	FALSE	0	99	NA	NA	NA	NA
PB.14646.8498	Clu	novel_not_in_catalog	novel_not_in_catalog	at_least_one_novel_splicesite	at_least_one_novel_splicesite	NA	NA	2	2	NA	NA	0	0	novel	novel	ENSMUSG00000022037.15	ENSMUSG00000022037.15	9	8	FALSE	0	304	NA	NA	NA	NA
PB.14646.39554	Clu	novel_not_in_catalog	novel_not_in_catalog	at_least_one_novel_splicesite	at_least_one_novel_splicesite	NA	NA	2	-2	NA	NA	0	-1619	novel	novel	ENSMUSG00000022037.15	ENSMUSG00000022037.15	9	6	TRUE	2	663	NA	NA	NA	NA
PB.14646.8557	Clu	novel_not_in_catalog	novel_not_in_catalog	at_least_one_novel_splicesite	at_least_one_novel_splicesite	NA	NA	2	-27	NA	NA	0	25	novel	novel	ENSMUSG00000022037.15	ENSMUSG00000022037.15	10	5	TRUE	4	799	NA	NA	NA	NA
PB.14646.866	Clu	novel_in_catalog	novel_in_catalog	combination_of_known_splicesites	combination_of_known_splicesites	NA	NA	21	-1	NA	NA	0	0	novel	novel	ENSMUSG00000022037.15	ENSMUSG00000022037.15	8	7	FALSE	0	441	NA	NA	NA	NA
PB.14646.8755	Clu	novel_not_in_catalog	novel_not_in_catalog	at_least_one_novel_splicesite	at_least_one_novel_splicesite	NA	NA	3	-2	NA	NA	0	-354	novel	novel	ENSMUSG00000022037.15	ENSMUSG00000022037.15	8	6	TRUE	1	375	NA	NA	NA	NA
PB.14646.876	Clu	novel_not_in_catalog	novel_not_in_catalog	at_least_one_novel_splicesite	at_least_one_novel_splicesite	NA	NA	21	-7	NA	NA	0	-1480	novel	novel	ENSMUSG00000022037.15	ENSMUSG00000022037.15	9	6	TRUE	2	664	NA	NA	NA	NA
PB.14646.8869	Clu	novel_not_in_catalog	novel_not_in_catalog	at_least_one_novel_splicesite	at_least_one_novel_splicesite	NA	NA	2	-1	NA	NA	0	108	novel	novel	ENSMUSG00000022037.15	ENSMUSG00000022037.15	5	4	FALSE	0	193	NA	NA	NA	NA
PB.14646.887	Clu	novel_not_in_catalog	novel_not_in_catalog	at_least_one_novel_splicesite	at_least_one_novel_splicesite	NA	NA	21	-5	NA	NA	0	-1589	novel	novel	ENSMUSG00000022037.15	ENSMUSG00000022037.15	9	6	TRUE	2	775	NA	NA	NA	NA
PB.14646.8873	Clu	novel_not_in_catalog	novel_not_in_catalog	at_least_one_novel_splicesite	at_least_one_novel_splicesite	NA	NA	2	-7	NA	NA	0	0	novel	novel	ENSMUSG00000022037.15	ENSMUSG00000022037.15	7	6	FALSE	0	295	NA	NA	NA	NA
PB.14646.888	Clu	novel_not_in_catalog	novel_not_in_catalog	at_least_one_novel_splicesite	at_least_one_novel_splicesite	NA	NA	31	-19	NA	NA	0	-406	novel	novel	ENSMUSG00000022037.15	ENSMUSG00000022037.15	9	7	TRUE	1	541	NA	NA	NA	NA
PB.14646.8901	Clu	novel_not_in_catalog	novel_not_in_catalog	at_least_one_novel_splicesite	at_least_one_novel_splicesite	NA	NA	4	-8	NA	NA	0	948	novel	novel	ENSMUSG00000022037.15	ENSMUSG00000022037.15	7	3	TRUE	3	806	NA	NA	NA	NA
PB.14646.8906	Clu	novel_not_in_catalog	novel_not_in_catalog	at_least_one_novel_splicesite	at_least_one_novel_splicesite	NA	NA	2	0	NA	NA	0	0	novel	novel	ENSMUSG00000022037.15	ENSMUSG00000022037.15	8	7	FALSE	0	302	NA	NA	NA	NA
PB.14646.896	Clu	novel_not_in_catalog	novel_not_in_catalog	at_least_one_novel_splicesite	at_least_one_novel_splicesite	NA	NA	22	-1	NA	NA	0	-1480	novel	novel	ENSMUSG00000022037.15	ENSMUSG00000022037.15	7	4	TRUE	2	669	NA	NA	NA	NA
PB.14646.9018	Clu	novel_not_in_catalog	novel_not_in_catalog	at_least_one_novel_splicesite	at_least_one_novel_splicesite	NA	NA	3	-1	NA	NA	0	202	novel	novel	ENSMUSG00000022037.15	ENSMUSG00000022037.15	6	5	FALSE	0	86	NA	NA	NA	NA
PB.14646.914	Clu	novel_not_in_catalog	novel_not_in_catalog	at_least_one_novel_splicesite	at_least_one_novel_splicesite	NA	NA	25	-9	NA	NA	0	-417	novel	novel	ENSMUSG00000022037.15	ENSMUSG00000022037.15	9	7	TRUE	1	568	NA	NA	NA	NA
PB.14646.923	Clu	novel_not_in_catalog	novel_not_in_catalog	at_least_one_novel_splicesite	at_least_one_novel_splicesite	NA	NA	25	-8	NA	NA	0	0	novel	novel	ENSMUSG00000022037.15	ENSMUSG00000022037.15	7	6	FALSE	0	430	NA	NA	NA	NA
PB.14646.9247	Clu	novel_not_in_catalog	novel_not_in_catalog	at_least_one_novel_splicesite	at_least_one_novel_splicesite	NA	NA	2	-1	NA	NA	0	185	novel	novel	ENSMUSG00000022037.15	ENSMUSG00000022037.15	5	4	FALSE	0	116	NA	NA	NA	NA
PB.14646.932	Clu	novel_not_in_catalog	novel_not_in_catalog	at_least_one_novel_splicesite	at_least_one_novel_splicesite	NA	NA	25	-7	NA	NA	0	-55	novel	novel	ENSMUSG00000022037.15	ENSMUSG00000022037.15	8	3	TRUE	4	1219	NA	NA	NA	NA
PB.14646.9425	Clu	novel_not_in_catalog	novel_not_in_catalog	at_least_one_novel_splicesite	at_least_one_novel_splicesite	NA	NA	3	-8	NA	NA	0	1001	novel	novel	ENSMUSG00000022037.15	ENSMUSG00000022037.15	9	5	TRUE	3	754	NA	NA	NA	NA
PB.14646.944	Clu	novel_not_in_catalog	novel_not_in_catalog	at_least_one_novel_splicesite	at_least_one_novel_splicesite	NA	NA	25	1	NA	NA	0	80	novel	novel	ENSMUSG00000022037.15	ENSMUSG00000022037.15	5	4	FALSE	0	359	NA	NA	NA	NA
PB.14646.9500	Clu	novel_not_in_catalog	novel_not_in_catalog	at_least_one_novel_splicesite	at_least_one_novel_splicesite	NA	NA	2	-1	NA	NA	0	1001	novel	novel	ENSMUSG00000022037.15	ENSMUSG00000022037.15	7	3	TRUE	3	762	NA	NA	NA	NA
PB.14646.962	Clu	novel_not_in_catalog	novel_not_in_catalog	at_least_one_novel_splicesite	at_least_one_novel_splicesite	NA	NA	44	-8	NA	NA	0	0	novel	novel	ENSMUSG00000022037.15	ENSMUSG00000022037.15	9	8	FALSE	0	411	NA	NA	NA	NA
PB.14646.9679	Clu	novel_not_in_catalog	novel_not_in_catalog	at_least_one_novel_splicesite	at_least_one_novel_splicesite	NA	NA	3	-2	NA	NA	0	80	novel	novel	ENSMUSG00000022037.15	ENSMUSG00000022037.15	6	5	FALSE	0	219	NA	NA	NA	NA
PB.14646.9691	Clu	novel_not_in_catalog	novel_not_in_catalog	at_least_one_novel_splicesite	at_least_one_novel_splicesite	NA	NA	2	-7	NA	NA	0	-1480	novel	novel	ENSMUSG00000022037.15	ENSMUSG00000022037.15	5	2	TRUE	2	524	NA	NA	NA	NA
PB.14646.972	Clu	novel_not_in_catalog	novel_not_in_catalog	at_least_one_novel_splicesite	at_least_one_novel_splicesite	NA	NA	25	-5	NA	NA	0	-460	novel	novel	ENSMUSG00000022037.15	ENSMUSG00000022037.15	6	4	TRUE	1	615	NA	NA	NA	NA
PB.14646.982	Clu	novel_not_in_catalog	novel_not_in_catalog	at_least_one_novel_splicesite	at_least_one_novel_splicesite	NA	NA	25	-7	NA	NA	0	5	novel	novel	ENSMUSG00000022037.15	ENSMUSG00000022037.15	7	6	FALSE	0	426	NA	NA	NA	NA
PB.14646.986	Clu	novel_not_in_catalog	novel_not_in_catalog	at_least_one_novel_splicesite	at_least_one_novel_splicesite	NA	NA	25	-7	NA	NA	0	25	novel	novel	ENSMUSG00000022037.15	ENSMUSG00000022037.15	10	5	TRUE	4	955	NA	NA	NA	NA
PB.14646.993	Clu	novel_not_in_catalog	novel_not_in_catalog	at_least_one_novel_splicesite	at_least_one_novel_splicesite	NA	NA	26	-5	NA	NA	0	948	novel	novel	ENSMUSG00000022037.15	ENSMUSG00000022037.15	8	4	TRUE	3	946	NA	NA	NA	NA
PB.14650.1009	Ptk2b	novel_not_in_catalog	novel_not_in_catalog	at_least_one_novel_splicesite	at_least_one_novel_splicesite	NA	NA	-3120	2	NA	NA	-2206	0	novel	novel	ENSMUSG00000059456.13	ENSMUSG00000059456.13	17	16	FALSE	0	968	NA	NA	NA	NA
PB.14650.1010	Ptk2b	novel_not_in_catalog	novel_not_in_catalog	at_least_one_novel_splicesite	at_least_one_novel_splicesite	NA	NA	42	-97	NA	NA	0	0	novel	novel	ENSMUSG00000059456.13	ENSMUSG00000059456.13	31	30	FALSE	0	785	NA	NA	NA	NA
PB.14650.1017	Ptk2b	novel_not_in_catalog	novel_not_in_catalog	at_least_one_novel_splicesite	at_least_one_novel_splicesite	NA	NA	-57	-2	NA	NA	0	0	novel	novel	ENSMUSG00000059456.13	ENSMUSG00000059456.13	30	29	FALSE	0	1058	NA	NA	NA	NA
PB.14650.10224	Ptk2b	novel_not_in_catalog	novel_not_in_catalog	at_least_one_novel_splicesite	at_least_one_novel_splicesite	NA	NA	-1	-3	NA	NA	0	-2313	novel	novel	ENSMUSG00000059456.13	ENSMUSG00000059456.13	28	26	TRUE	2	1196	NA	NA	NA	NA
PB.14650.1035	Ptk2b	novel_not_in_catalog	novel_not_in_catalog	at_least_one_novel_splicesite	at_least_one_novel_splicesite	NA	NA	834	-1	NA	NA	3554	0	novel	novel	ENSMUSG00000059456.13	ENSMUSG00000059456.13	11	10	FALSE	0	1039	NA	NA	NA	NA
PB.14650.1037	Ptk2b	novel_not_in_catalog	novel_not_in_catalog	at_least_one_novel_splicesite	at_least_one_novel_splicesite	NA	NA	10	2	NA	NA	0	-12687	novel	novel	ENSMUSG00000059456.13	ENSMUSG00000059456.13	15	5	TRUE	9	1952	NA	NA	NA	NA
PB.14650.10385	Ptk2b	novel_not_in_catalog	novel_not_in_catalog	at_least_one_novel_splicesite	at_least_one_novel_splicesite	NA	NA	-7896	-2	NA	NA	-7876	-16484	novel	novel	ENSMUSG00000059456.13	ENSMUSG00000059456.13	24	12	TRUE	12	2140	NA	NA	NA	NA
PB.14650.1054	Ptk2b	novel_not_in_catalog	novel_not_in_catalog	at_least_one_novel_splicesite	at_least_one_novel_splicesite	NA	NA	-32	0	NA	NA	0	-121	novel	novel	ENSMUSG00000059456.13	ENSMUSG00000059456.13	31	30	FALSE	0	1152	NA	NA	NA	NA
PB.14650.10579	Ptk2b	novel_not_in_catalog	novel_not_in_catalog	at_least_one_novel_splicesite	at_least_one_novel_splicesite	NA	NA	-14	0	NA	NA	0	0	novel	novel	ENSMUSG00000059456.13	ENSMUSG00000059456.13	31	30	FALSE	0	1017	NA	NA	NA	NA
PB.14650.10596	Ptk2b	novel_not_in_catalog	novel_not_in_catalog	at_least_one_novel_splicesite	at_least_one_novel_splicesite	NA	NA	2	0	NA	NA	0	-4551	novel	novel	ENSMUSG00000059456.13	ENSMUSG00000059456.13	22	15	TRUE	6	1548	NA	NA	NA	NA
PB.14650.1074	Ptk2b	novel_not_in_catalog	novel_not_in_catalog	at_least_one_novel_splicesite	at_least_one_novel_splicesite	NA	NA	-2872	2	NA	NA	3520	0	novel	novel	ENSMUSG00000059456.13	ENSMUSG00000059456.13	10	10	FALSE	0	815	NA	NA	NA	NA
PB.14650.1086	Ptk2b	novel_not_in_catalog	novel_not_in_catalog	at_least_one_novel_splicesite	at_least_one_novel_splicesite	NA	NA	-1	-1	NA	NA	0	-2313	novel	novel	ENSMUSG00000059456.13	ENSMUSG00000059456.13	27	25	TRUE	2	1203	NA	NA	NA	NA
PB.14650.10883	Ptk2b	novel_not_in_catalog	novel_not_in_catalog	at_least_one_novel_splicesite	at_least_one_novel_splicesite	NA	NA	0	0	NA	NA	0	0	novel	novel	ENSMUSG00000059456.13	ENSMUSG00000059456.13	12	11	FALSE	0	999	NA	NA	NA	NA
PB.14650.88753	Ptk2b	novel_not_in_catalog	incomplete-splice_match	at_least_one_novel_splicesite	5prime_fragment	NA	NA	0	1	0	15185	0	-15185	novel	ENSMUST00000022622.13	ENSMUSG00000059456.13	ENSMUSG00000059456.13	22	20	TRUE	1	781	NA	NA	0	1
PB.14650.10952	Ptk2b	novel_not_in_catalog	novel_not_in_catalog	at_least_one_novel_splicesite	at_least_one_novel_splicesite	NA	NA	-304	0	NA	NA	-16	0	novel	novel	ENSMUSG00000059456.13	ENSMUSG00000059456.13	13	12	FALSE	0	928	NA	NA	NA	NA
PB.14650.10996	Ptk2b	novel_not_in_catalog	novel_not_in_catalog	at_least_one_novel_splicesite	at_least_one_novel_splicesite	NA	NA	-3606	-1	NA	NA	-2206	-2336	novel	novel	ENSMUSG00000059456.13	ENSMUSG00000059456.13	16	12	TRUE	2	1409	NA	NA	NA	NA
PB.14650.11015	Ptk2b	novel_not_in_catalog	novel_not_in_catalog	at_least_one_novel_splicesite	at_least_one_novel_splicesite	NA	NA	-4	-2	NA	NA	0	-4551	novel	novel	ENSMUSG00000059456.13	ENSMUSG00000059456.13	30	23	TRUE	6	1613	NA	NA	NA	NA
PB.14650.11036	Ptk2b	novel_not_in_catalog	novel_not_in_catalog	at_least_one_novel_splicesite	at_least_one_novel_splicesite	NA	NA	-5458	0	NA	NA	-5417	-2313	novel	novel	ENSMUSG00000059456.13	ENSMUSG00000059456.13	18	16	TRUE	2	1211	NA	NA	NA	NA
PB.14650.1104	Ptk2b	novel_not_in_catalog	novel_not_in_catalog	at_least_one_novel_splicesite	at_least_one_novel_splicesite	NA	NA	-70	-1	NA	NA	0	-4291	novel	novel	ENSMUSG00000059456.13	ENSMUSG00000059456.13	28	24	TRUE	3	1517	NA	NA	NA	NA
PB.14650.1113	Ptk2b	novel_in_catalog	novel_in_catalog	combination_of_known_splicesites	combination_of_known_splicesites	NA	NA	-5408	0	NA	NA	-5357	0	novel	novel	ENSMUSG00000059456.13	ENSMUSG00000059456.13	20	20	FALSE	0	847	NA	NA	NA	NA
PB.14650.11188	Ptk2b	novel_not_in_catalog	novel_not_in_catalog	at_least_one_novel_splicesite	at_least_one_novel_splicesite	NA	NA	-15	-2	NA	NA	0	0	novel	novel	ENSMUSG00000059456.13	ENSMUSG00000059456.13	21	20	FALSE	0	1016	NA	NA	NA	NA
PB.14650.1120	Ptk2b	novel_not_in_catalog	novel_not_in_catalog	at_least_one_novel_splicesite	at_least_one_novel_splicesite	NA	NA	-6	-1	NA	NA	0	-24010	novel	novel	ENSMUSG00000059456.13	ENSMUSG00000059456.13	31	7	TRUE	23	3256	NA	NA	NA	NA
PB.14650.11278	Ptk2b	novel_not_in_catalog	novel_not_in_catalog	at_least_one_novel_splicesite	at_least_one_novel_splicesite	NA	NA	-26	1	NA	NA	0	-24540	novel	novel	ENSMUSG00000059456.13	ENSMUSG00000059456.13	30	5	TRUE	24	3329	NA	NA	NA	NA
PB.14650.11312	Ptk2b	novel_not_in_catalog	incomplete-splice_match	at_least_one_novel_splicesite	5prime_fragment	NA	NA	-64	0	0	21550	0	-21550	novel	ENSMUST00000022622.13	ENSMUSG00000059456.13	ENSMUSG00000059456.13	30	10	TRUE	18	2950	NA	NA	0	17
PB.14650.11328	Ptk2b	novel_not_in_catalog	novel_not_in_catalog	at_least_one_novel_splicesite	at_least_one_novel_splicesite	NA	NA	630	-1	NA	NA	7177	-2336	novel	novel	ENSMUSG00000059456.13	ENSMUSG00000059456.13	8	6	TRUE	2	1359	NA	NA	NA	NA
PB.14650.11390	Ptk2b	novel_not_in_catalog	novel_not_in_catalog	at_least_one_novel_splicesite	at_least_one_novel_splicesite	NA	NA	-3606	0	NA	NA	-2206	0	novel	novel	ENSMUSG00000059456.13	ENSMUSG00000059456.13	18	16	FALSE	0	1017	NA	NA	NA	NA
PB.14650.11518	Ptk2b	novel_not_in_catalog	novel_not_in_catalog	at_least_one_novel_splicesite	at_least_one_novel_splicesite	NA	NA	-1518	-1	NA	NA	-1435	0	novel	novel	ENSMUSG00000059456.13	ENSMUSG00000059456.13	14	14	FALSE	0	878	NA	NA	NA	NA
PB.14650.1153	Ptk2b	incomplete-splice_match	incomplete-splice_match	3prime_fragment	3prime_fragment	111604	7	834	-2	44076	0	843	0	ENSMUST00000089250.8	ENSMUST00000089250.8	ENSMUSG00000059456.13	ENSMUSG00000059456.13	10	10	FALSE	0	794	1	-7	-8	0
PB.14650.11609	Ptk2b	novel_not_in_catalog	novel_not_in_catalog	at_least_one_novel_splicesite	at_least_one_novel_splicesite	NA	NA	-5408	-2	NA	NA	-5357	755	novel	novel	ENSMUSG00000059456.13	ENSMUSG00000059456.13	16	16	FALSE	0	90	NA	NA	NA	NA
PB.14650.11634	Ptk2b	novel_not_in_catalog	novel_not_in_catalog	at_least_one_novel_splicesite	at_least_one_novel_splicesite	NA	NA	-5407	2	NA	NA	-5357	0	novel	novel	ENSMUSG00000059456.13	ENSMUSG00000059456.13	20	20	FALSE	0	839	NA	NA	NA	NA
PB.14650.1171	Ptk2b	novel_not_in_catalog	novel_not_in_catalog	at_least_one_novel_splicesite	at_least_one_novel_splicesite	NA	NA	834	0	NA	NA	843	-2313	novel	novel	ENSMUSG00000059456.13	ENSMUSG00000059456.13	9	7	TRUE	2	1179	NA	NA	NA	NA
PB.14650.11956	Ptk2b	novel_not_in_catalog	novel_not_in_catalog	at_least_one_novel_splicesite	at_least_one_novel_splicesite	NA	NA	-2872	-2	NA	NA	3520	-2440	novel	novel	ENSMUSG00000059456.13	ENSMUSG00000059456.13	7	5	TRUE	2	1311	NA	NA	NA	NA
PB.14650.1196	Ptk2b	novel_not_in_catalog	novel_not_in_catalog	at_least_one_novel_splicesite	at_least_one_novel_splicesite	NA	NA	11	0	NA	NA	0	-2313	novel	novel	ENSMUSG00000059456.13	ENSMUSG00000059456.13	31	28	TRUE	2	1452	NA	NA	NA	NA
PB.14650.11961	Ptk2b	novel_not_in_catalog	novel_not_in_catalog	at_least_one_novel_splicesite	at_least_one_novel_splicesite	NA	NA	-1497	-2	NA	NA	-1435	-2313	novel	novel	ENSMUSG00000059456.13	ENSMUSG00000059456.13	12	10	TRUE	2	1230	NA	NA	NA	NA
PB.14650.11968	Ptk2b	novel_not_in_catalog	novel_not_in_catalog	at_least_one_novel_splicesite	at_least_one_novel_splicesite	NA	NA	-7	0	NA	NA	0	-2313	novel	novel	ENSMUSG00000059456.13	ENSMUSG00000059456.13	31	28	TRUE	2	1384	NA	NA	NA	NA
PB.14650.1197	Ptk2b	novel_not_in_catalog	novel_not_in_catalog	at_least_one_novel_splicesite	at_least_one_novel_splicesite	NA	NA	-35	0	NA	NA	0	-12687	novel	novel	ENSMUSG00000059456.13	ENSMUSG00000059456.13	31	21	TRUE	9	1994	NA	NA	NA	NA
PB.14650.1200	Ptk2b	novel_not_in_catalog	novel_not_in_catalog	at_least_one_novel_splicesite	at_least_one_novel_splicesite	NA	NA	-17	0	NA	NA	0	0	novel	novel	ENSMUSG00000059456.13	ENSMUSG00000059456.13	22	21	FALSE	0	960	NA	NA	NA	NA
PB.14650.12098	Ptk2b	novel_not_in_catalog	novel_not_in_catalog	at_least_one_novel_splicesite	at_least_one_novel_splicesite	NA	NA	-4	1	NA	NA	0	484	novel	novel	ENSMUSG00000059456.13	ENSMUSG00000059456.13	23	22	FALSE	0	520	NA	NA	NA	NA
PB.14650.1211	Ptk2b	novel_not_in_catalog	novel_not_in_catalog	at_least_one_novel_splicesite	at_least_one_novel_splicesite	NA	NA	-8614	-1	NA	NA	-8595	-2313	novel	novel	ENSMUSG00000059456.13	ENSMUSG00000059456.13	24	22	TRUE	2	1188	NA	NA	NA	NA
PB.14650.12141	Ptk2b	novel_not_in_catalog	novel_not_in_catalog	at_least_one_novel_splicesite	at_least_one_novel_splicesite	NA	NA	-5363	0	NA	NA	-5357	343	novel	novel	ENSMUSG00000059456.13	ENSMUSG00000059456.13	20	20	FALSE	0	459	NA	NA	NA	NA
PB.14650.12152	Ptk2b	novel_not_in_catalog	novel_not_in_catalog	at_least_one_novel_splicesite	at_least_one_novel_splicesite	NA	NA	-8364	-2	NA	NA	-8327	0	novel	novel	ENSMUSG00000059456.13	ENSMUSG00000059456.13	24	24	FALSE	0	831	NA	NA	NA	NA
PB.14650.12156	Ptk2b	novel_not_in_catalog	novel_not_in_catalog	at_least_one_novel_splicesite	at_least_one_novel_splicesite	NA	NA	-5413	-2	NA	NA	-3594	0	novel	novel	ENSMUSG00000059456.13	ENSMUSG00000059456.13	21	18	FALSE	0	965	NA	NA	NA	NA
PB.14650.1222	Ptk2b	novel_not_in_catalog	novel_not_in_catalog	at_least_one_novel_splicesite	at_least_one_novel_splicesite	NA	NA	-8	-1	NA	NA	0	0	novel	novel	ENSMUSG00000059456.13	ENSMUSG00000059456.13	30	29	FALSE	0	1010	NA	NA	NA	NA
PB.14650.1231	Ptk2b	novel_not_in_catalog	novel_not_in_catalog	at_least_one_novel_splicesite	at_least_one_novel_splicesite	NA	NA	-19902	0	NA	NA	-19868	-11223	novel	novel	ENSMUSG00000059456.13	ENSMUSG00000059456.13	28	21	TRUE	7	1662	NA	NA	NA	NA
PB.14650.12315	Ptk2b	novel_not_in_catalog	novel_not_in_catalog	at_least_one_novel_splicesite	at_least_one_novel_splicesite	NA	NA	-3606	-1	NA	NA	-3594	-2313	novel	novel	ENSMUSG00000059456.13	ENSMUSG00000059456.13	16	14	TRUE	2	1177	NA	NA	NA	NA
PB.14650.1238	Ptk2b	novel_not_in_catalog	novel_not_in_catalog	at_least_one_novel_splicesite	at_least_one_novel_splicesite	NA	NA	-8	-2	NA	NA	0	0	novel	novel	ENSMUSG00000059456.13	ENSMUSG00000059456.13	30	29	FALSE	0	1009	NA	NA	NA	NA
PB.14650.12400	Ptk2b	novel_not_in_catalog	novel_not_in_catalog	at_least_one_novel_splicesite	at_least_one_novel_splicesite	NA	NA	-8	1	NA	NA	0	484	novel	novel	ENSMUSG00000059456.13	ENSMUSG00000059456.13	18	17	FALSE	0	524	NA	NA	NA	NA
PB.14650.1243	Ptk2b	novel_not_in_catalog	incomplete-splice_match	at_least_one_novel_splicesite	5prime_fragment	NA	NA	-8	-29	0	17625	0	-17625	novel	ENSMUST00000022622.13	ENSMUSG00000059456.13	ENSMUSG00000059456.13	31	17	TRUE	13	2367	NA	NA	0	1
PB.14650.12446	Ptk2b	novel_not_in_catalog	novel_not_in_catalog	at_least_one_novel_splicesite	at_least_one_novel_splicesite	NA	NA	-8	-1	NA	NA	0	387	novel	novel	ENSMUSG00000059456.13	ENSMUSG00000059456.13	12	11	FALSE	0	619	NA	NA	NA	NA
PB.14650.12461	Ptk2b	novel_not_in_catalog	novel_not_in_catalog	at_least_one_novel_splicesite	at_least_one_novel_splicesite	NA	NA	869	-3	NA	NA	972	0	novel	novel	ENSMUSG00000059456.13	ENSMUSG00000059456.13	11	11	FALSE	0	887	NA	NA	NA	NA
PB.14650.12526	Ptk2b	novel_not_in_catalog	novel_not_in_catalog	at_least_one_novel_splicesite	at_least_one_novel_splicesite	NA	NA	-19954	1	NA	NA	-19868	-19317	novel	novel	ENSMUSG00000059456.13	ENSMUSG00000059456.13	29	13	TRUE	16	2628	NA	NA	NA	NA
PB.14650.12586	Ptk2b	novel_not_in_catalog	novel_not_in_catalog	at_least_one_novel_splicesite	at_least_one_novel_splicesite	NA	NA	-64	0	NA	NA	0	387	novel	novel	ENSMUSG00000059456.13	ENSMUSG00000059456.13	26	25	FALSE	0	680	NA	NA	NA	NA
PB.14650.1264	Ptk2b	novel_not_in_catalog	novel_not_in_catalog	at_least_one_novel_splicesite	at_least_one_novel_splicesite	NA	NA	-1518	1	NA	NA	-1435	-2313	novel	novel	ENSMUSG00000059456.13	ENSMUSG00000059456.13	12	10	TRUE	2	1255	NA	NA	NA	NA
PB.14650.12790	Ptk2b	novel_not_in_catalog	novel_not_in_catalog	at_least_one_novel_splicesite	at_least_one_novel_splicesite	NA	NA	-5423	-1	NA	NA	-5417	-2336	novel	novel	ENSMUSG00000059456.13	ENSMUSG00000059456.13	21	19	TRUE	2	1194	NA	NA	NA	NA
PB.14650.12834	Ptk2b	novel_not_in_catalog	novel_not_in_catalog	at_least_one_novel_splicesite	at_least_one_novel_splicesite	NA	NA	-2872	-6	NA	NA	3520	-2336	novel	novel	ENSMUSG00000059456.13	ENSMUSG00000059456.13	10	8	TRUE	2	1194	NA	NA	NA	NA
PB.14650.1309	Ptk2b	novel_not_in_catalog	novel_not_in_catalog	at_least_one_novel_splicesite	at_least_one_novel_splicesite	NA	NA	3	-7	NA	NA	0	-4291	novel	novel	ENSMUSG00000059456.13	ENSMUSG00000059456.13	29	25	TRUE	3	1438	NA	NA	NA	NA
PB.14650.1310	Ptk2b	novel_not_in_catalog	novel_not_in_catalog	at_least_one_novel_splicesite	at_least_one_novel_splicesite	NA	NA	-222	-2	NA	NA	0	-16484	novel	novel	ENSMUSG00000059456.13	ENSMUSG00000059456.13	30	18	TRUE	12	2393	NA	NA	NA	NA
PB.14650.2680	Ptk2b	novel_not_in_catalog	incomplete-splice_match	at_least_one_novel_splicesite	5prime_fragment	NA	NA	5	-1	0	33385	0	-33385	novel	ENSMUST00000022622.13	ENSMUSG00000059456.13	ENSMUSG00000059456.13	23	4	TRUE	18	2096	NA	NA	0	1
PB.14650.1330	Ptk2b	novel_not_in_catalog	novel_not_in_catalog	at_least_one_novel_splicesite	at_least_one_novel_splicesite	NA	NA	-5462	-2	NA	NA	-5417	755	novel	novel	ENSMUSG00000059456.13	ENSMUSG00000059456.13	16	16	FALSE	0	84	NA	NA	NA	NA
PB.14650.13364	Ptk2b	novel_not_in_catalog	novel_not_in_catalog	at_least_one_novel_splicesite	at_least_one_novel_splicesite	NA	NA	1	-1	NA	NA	0	-2404	novel	novel	ENSMUSG00000059456.13	ENSMUSG00000059456.13	28	25	TRUE	2	1466	NA	NA	NA	NA
PB.14650.1337	Ptk2b	novel_not_in_catalog	novel_not_in_catalog	at_least_one_novel_splicesite	at_least_one_novel_splicesite	NA	NA	-1880	-4	NA	NA	-1872	-2427	novel	novel	ENSMUSG00000059456.13	ENSMUSG00000059456.13	13	11	TRUE	2	1279	NA	NA	NA	NA
PB.14650.1365	Ptk2b	novel_not_in_catalog	novel_not_in_catalog	at_least_one_novel_splicesite	at_least_one_novel_splicesite	NA	NA	-8	-1	NA	NA	0	771	novel	novel	ENSMUSG00000059456.13	ENSMUSG00000059456.13	22	21	FALSE	0	230	NA	NA	NA	NA
PB.14650.1370	Ptk2b	novel_not_in_catalog	novel_not_in_catalog	at_least_one_novel_splicesite	at_least_one_novel_splicesite	NA	NA	-5462	-1	NA	NA	-5417	-2336	novel	novel	ENSMUSG00000059456.13	ENSMUSG00000059456.13	21	19	TRUE	2	1233	NA	NA	NA	NA
PB.14650.13889	Ptk2b	novel_in_catalog	novel_in_catalog	combination_of_known_splicesites	combination_of_known_splicesites	NA	NA	-20040	0	NA	NA	-19868	-2313	novel	novel	ENSMUSG00000059456.13	ENSMUSG00000059456.13	28	26	TRUE	2	1342	NA	NA	NA	NA
PB.14650.1397	Ptk2b	incomplete-splice_match	incomplete-splice_match	3prime_fragment	3prime_fragment	90645	-2	-20125	-2	23365	0	-19868	0	ENSMUST00000089250.8	ENSMUST00000089250.8	ENSMUSG00000059456.13	ENSMUSG00000059456.13	28	28	FALSE	0	1051	173	2	-84	0
PB.14650.1411	Ptk2b	novel_not_in_catalog	novel_not_in_catalog	at_least_one_novel_splicesite	at_least_one_novel_splicesite	NA	NA	1	1	NA	NA	0	0	novel	novel	ENSMUSG00000059456.13	ENSMUSG00000059456.13	31	30	FALSE	0	929	NA	NA	NA	NA
PB.14650.1426	Ptk2b	novel_not_in_catalog	novel_not_in_catalog	at_least_one_novel_splicesite	at_least_one_novel_splicesite	NA	NA	-5462	-95	NA	NA	-5417	-2440	novel	novel	ENSMUSG00000059456.13	ENSMUSG00000059456.13	18	16	TRUE	2	1238	NA	NA	NA	NA
PB.14650.1427	Ptk2b	novel_in_catalog	novel_in_catalog	combination_of_known_splicesites	combination_of_known_splicesites	NA	NA	-37	-6	NA	NA	0	0	novel	novel	ENSMUSG00000059456.13	ENSMUSG00000059456.13	30	29	FALSE	0	1025	NA	NA	NA	NA
PB.14650.14436	Ptk2b	novel_not_in_catalog	novel_not_in_catalog	at_least_one_novel_splicesite	at_least_one_novel_splicesite	NA	NA	16	-1	NA	NA	0	0	novel	novel	ENSMUSG00000059456.13	ENSMUSG00000059456.13	31	30	FALSE	0	986	NA	NA	NA	NA
PB.14650.14443	Ptk2b	novel_not_in_catalog	novel_not_in_catalog	at_least_one_novel_splicesite	at_least_one_novel_splicesite	NA	NA	-19381	0	NA	NA	-19342	0	novel	novel	ENSMUSG00000059456.13	ENSMUSG00000059456.13	27	27	FALSE	0	835	NA	NA	NA	NA
PB.14650.14466	Ptk2b	novel_not_in_catalog	incomplete-splice_match	at_least_one_novel_splicesite	internal_fragment	NA	NA	-17239	-2	26008	4291	-17225	-4291	novel	ENSMUST00000022622.13	ENSMUSG00000059456.13	ENSMUSG00000059456.13	25	22	TRUE	3	1258	NA	NA	-15	36
PB.14650.14554	Ptk2b	novel_not_in_catalog	novel_not_in_catalog	at_least_one_novel_splicesite	at_least_one_novel_splicesite	NA	NA	-24	-2	NA	NA	0	-9029	novel	novel	ENSMUSG00000059456.13	ENSMUSG00000059456.13	12	4	TRUE	7	1713	NA	NA	NA	NA
PB.14650.1460	Ptk2b	novel_in_catalog	novel_in_catalog	combination_of_known_splicesites	combination_of_known_splicesites	NA	NA	834	0	NA	NA	843	0	novel	novel	ENSMUSG00000059456.13	ENSMUSG00000059456.13	10	10	FALSE	0	806	NA	NA	NA	NA
PB.14650.5128	Ptk2b	novel_not_in_catalog	incomplete-splice_match	at_least_one_novel_splicesite	3prime_fragment	NA	NA	-303	0	54907	0	11674	0	novel	ENSMUST00000022622.13	ENSMUSG00000059456.13	ENSMUSG00000059456.13	10	7	FALSE	0	1251	NA	NA	-69	0
PB.14650.1491	Ptk2b	novel_not_in_catalog	novel_not_in_catalog	at_least_one_novel_splicesite	at_least_one_novel_splicesite	NA	NA	-4927	-1	NA	NA	-2206	-16492	novel	novel	ENSMUSG00000059456.13	ENSMUSG00000059456.13	20	4	TRUE	12	2439	NA	NA	NA	NA
PB.14650.14957	Ptk2b	novel_not_in_catalog	novel_not_in_catalog	at_least_one_novel_splicesite	at_least_one_novel_splicesite	NA	NA	834	1	NA	NA	843	0	novel	novel	ENSMUSG00000059456.13	ENSMUSG00000059456.13	11	11	FALSE	0	802	NA	NA	NA	NA
PB.14650.1507	Ptk2b	novel_not_in_catalog	novel_not_in_catalog	intron_retention	at_least_one_novel_splicesite	NA	NA	-3602	-1	NA	NA	-2206	-15333	novel	novel	ENSMUSG00000059456.13	ENSMUSG00000059456.13	16	6	TRUE	9	2585	NA	NA	NA	NA
PB.14650.15124	Ptk2b	novel_not_in_catalog	novel_not_in_catalog	at_least_one_novel_splicesite	at_least_one_novel_splicesite	NA	NA	-2872	-2	NA	NA	3520	-2336	novel	novel	ENSMUSG00000059456.13	ENSMUSG00000059456.13	10	8	TRUE	2	1207	NA	NA	NA	NA
PB.14650.1632	Ptk2b	novel_not_in_catalog	novel_not_in_catalog	at_least_one_novel_splicesite	at_least_one_novel_splicesite	NA	NA	16	-37	NA	NA	0	-21650	novel	novel	ENSMUSG00000059456.13	ENSMUSG00000059456.13	29	10	TRUE	18	2933	NA	NA	NA	NA
PB.14650.15245	Ptk2b	novel_not_in_catalog	novel_not_in_catalog	at_least_one_novel_splicesite	at_least_one_novel_splicesite	NA	NA	-1833	-2	NA	NA	-1800	766	novel	novel	ENSMUSG00000059456.13	ENSMUSG00000059456.13	10	10	FALSE	0	57	NA	NA	NA	NA
PB.14650.15395	Ptk2b	novel_not_in_catalog	novel_not_in_catalog	at_least_one_novel_splicesite	at_least_one_novel_splicesite	NA	NA	-287	1	NA	NA	-16	-3088	novel	novel	ENSMUSG00000059456.13	ENSMUSG00000059456.13	11	7	TRUE	3	1424	NA	NA	NA	NA
PB.14650.15600	Ptk2b	novel_not_in_catalog	novel_not_in_catalog	at_least_one_novel_splicesite	at_least_one_novel_splicesite	NA	NA	-256	-22	NA	NA	-16	-2440	novel	novel	ENSMUSG00000059456.13	ENSMUSG00000059456.13	10	7	TRUE	2	1350	NA	NA	NA	NA
PB.14650.15670	Ptk2b	novel_not_in_catalog	novel_not_in_catalog	at_least_one_novel_splicesite	at_least_one_novel_splicesite	NA	NA	963	-1	NA	NA	972	-2313	novel	novel	ENSMUSG00000059456.13	ENSMUSG00000059456.13	9	7	TRUE	2	1169	NA	NA	NA	NA
PB.14650.1572	Ptk2b	novel_not_in_catalog	novel_not_in_catalog	at_least_one_novel_splicesite	at_least_one_novel_splicesite	NA	NA	-39	0	NA	NA	-16	-2313	novel	novel	ENSMUSG00000059456.13	ENSMUSG00000059456.13	10	8	TRUE	2	1194	NA	NA	NA	NA
PB.14650.15740	Ptk2b	novel_not_in_catalog	novel_not_in_catalog	at_least_one_novel_splicesite	at_least_one_novel_splicesite	NA	NA	-17243	1	NA	NA	-17225	-16484	novel	novel	ENSMUSG00000059456.13	ENSMUSG00000059456.13	27	15	TRUE	12	2151	NA	NA	NA	NA
PB.14650.1579	Ptk2b	novel_not_in_catalog	novel_not_in_catalog	at_least_one_novel_splicesite	at_least_one_novel_splicesite	NA	NA	-3117	0	NA	NA	-2206	-2313	novel	novel	ENSMUSG00000059456.13	ENSMUSG00000059456.13	15	12	TRUE	2	1337	NA	NA	NA	NA
PB.14650.1584	Ptk2b	novel_not_in_catalog	novel_not_in_catalog	at_least_one_novel_splicesite	at_least_one_novel_splicesite	NA	NA	-64	0	NA	NA	0	-36156	novel	novel	ENSMUSG00000059456.13	ENSMUSG00000059456.13	31	2	TRUE	28	3859	NA	NA	NA	NA
PB.14650.16317	Ptk2b	novel_not_in_catalog	incomplete-splice_match	at_least_one_novel_splicesite	internal_fragment	NA	NA	-19357	-4	23891	4291	-19342	-4291	novel	ENSMUST00000022622.13	ENSMUSG00000059456.13	ENSMUSG00000059456.13	26	23	TRUE	3	1252	NA	NA	-37	36
PB.14650.1642	Ptk2b	novel_not_in_catalog	novel_not_in_catalog	at_least_one_novel_splicesite	at_least_one_novel_splicesite	NA	NA	-56	-2	NA	NA	0	-2313	novel	novel	ENSMUSG00000059456.13	ENSMUSG00000059456.13	28	25	TRUE	2	1427	NA	NA	NA	NA
PB.14650.1651	Ptk2b	novel_not_in_catalog	novel_not_in_catalog	at_least_one_novel_splicesite	at_least_one_novel_splicesite	NA	NA	-274	-1	NA	NA	0	-19325	novel	novel	ENSMUSG00000059456.13	ENSMUSG00000059456.13	31	14	TRUE	16	2641	NA	NA	NA	NA
PB.14650.1689	Ptk2b	novel_not_in_catalog	incomplete-splice_match	at_least_one_novel_splicesite	internal_fragment	NA	NA	-1880	-1	41361	4291	-1872	-4291	novel	ENSMUST00000022622.13	ENSMUSG00000059456.13	ENSMUSG00000059456.13	13	10	TRUE	3	1253	NA	NA	-5	36
PB.14650.1700	Ptk2b	novel_not_in_catalog	novel_not_in_catalog	at_least_one_novel_splicesite	at_least_one_novel_splicesite	NA	NA	-5380	-2	NA	NA	-5357	766	novel	novel	ENSMUSG00000059456.13	ENSMUSG00000059456.13	16	16	FALSE	0	42	NA	NA	NA	NA
PB.14650.1706	Ptk2b	novel_not_in_catalog	incomplete-splice_match	at_least_one_novel_splicesite	internal_fragment	NA	NA	-1423	1	50410	4291	7177	-4291	novel	ENSMUST00000022622.13	ENSMUSG00000059456.13	ENSMUSG00000059456.13	7	3	TRUE	3	1353	NA	NA	-45	36
PB.14650.4050	Ptk2b	novel_not_in_catalog	novel_not_in_catalog	at_least_one_novel_splicesite	at_least_one_novel_splicesite	NA	NA	-4932	0	NA	NA	-2206	0	novel	novel	ENSMUSG00000059456.13	ENSMUSG00000059456.13	20	16	FALSE	0	1107	NA	NA	NA	NA
PB.14650.1719	Ptk2b	novel_in_catalog	novel_in_catalog	combination_of_known_splicesites	combination_of_known_splicesites	NA	NA	834	-1	NA	NA	843	-2313	novel	novel	ENSMUSG00000059456.13	ENSMUSG00000059456.13	10	8	TRUE	2	1174	NA	NA	NA	NA
PB.14650.1726	Ptk2b	novel_not_in_catalog	incomplete-splice_match	at_least_one_novel_splicesite	internal_fragment	NA	NA	-2872	-4	46753	4291	3520	-4291	novel	ENSMUST00000022622.13	ENSMUSG00000059456.13	ENSMUSG00000059456.13	8	5	TRUE	3	1253	NA	NA	-13	36
PB.14650.1728	Ptk2b	novel_not_in_catalog	novel_not_in_catalog	at_least_one_novel_splicesite	at_least_one_novel_splicesite	NA	NA	-5396	0	NA	NA	-5357	-2313	novel	novel	ENSMUSG00000059456.13	ENSMUSG00000059456.13	19	17	TRUE	2	1199	NA	NA	NA	NA
PB.14650.1734	Ptk2b	novel_not_in_catalog	novel_not_in_catalog	at_least_one_novel_splicesite	at_least_one_novel_splicesite	NA	NA	-5419	0	NA	NA	-5417	-4551	novel	novel	ENSMUSG00000059456.13	ENSMUSG00000059456.13	21	15	TRUE	6	1415	NA	NA	NA	NA
PB.14650.1740	Ptk2b	incomplete-splice_match	incomplete-splice_match	3prime_fragment	3prime_fragment	114274	-1	-2872	1	46753	0	3520	0	ENSMUST00000089250.8	ENSMUST00000089250.8	ENSMUSG00000059456.13	ENSMUSG00000059456.13	9	9	FALSE	0	809	3	1	-13	0
PB.14650.1752	Ptk2b	novel_in_catalog	novel_in_catalog	combination_of_known_splicesites	combination_of_known_splicesites	NA	NA	-11	-6	NA	NA	0	-21630	novel	novel	ENSMUSG00000059456.13	ENSMUSG00000059456.13	26	5	TRUE	20	2924	NA	NA	NA	NA
PB.14650.17625	Ptk2b	novel_not_in_catalog	novel_not_in_catalog	at_least_one_novel_splicesite	at_least_one_novel_splicesite	NA	NA	-1513	2	NA	NA	-1435	-2313	novel	novel	ENSMUSG00000059456.13	ENSMUSG00000059456.13	12	10	TRUE	2	1241	NA	NA	NA	NA
PB.14650.17638	Ptk2b	novel_not_in_catalog	novel_not_in_catalog	at_least_one_novel_splicesite	at_least_one_novel_splicesite	NA	NA	-5413	1	NA	NA	-4425	0	novel	novel	ENSMUSG00000059456.13	ENSMUSG00000059456.13	21	19	FALSE	0	993	NA	NA	NA	NA
PB.14650.17648	Ptk2b	novel_not_in_catalog	novel_not_in_catalog	at_least_one_novel_splicesite	at_least_one_novel_splicesite	NA	NA	-64	-3	NA	NA	0	-21599	novel	novel	ENSMUSG00000059456.13	ENSMUSG00000059456.13	29	8	TRUE	20	3009	NA	NA	NA	NA
PB.14650.1766	Ptk2b	novel_not_in_catalog	novel_not_in_catalog	at_least_one_novel_splicesite	at_least_one_novel_splicesite	NA	NA	-5462	0	NA	NA	-5417	0	novel	novel	ENSMUSG00000059456.13	ENSMUSG00000059456.13	21	21	FALSE	0	841	NA	NA	NA	NA
PB.14650.1771	Ptk2b	novel_not_in_catalog	novel_not_in_catalog	at_least_one_novel_splicesite	at_least_one_novel_splicesite	NA	NA	-30	-13	NA	NA	0	-2313	novel	novel	ENSMUSG00000059456.13	ENSMUSG00000059456.13	28	25	TRUE	2	1385	NA	NA	NA	NA
PB.14650.17765	Ptk2b	novel_in_catalog	novel_in_catalog	combination_of_known_splicesites	combination_of_known_splicesites	NA	NA	8	-1	NA	NA	0	0	novel	novel	ENSMUSG00000059456.13	ENSMUSG00000059456.13	30	29	FALSE	0	990	NA	NA	NA	NA
PB.14650.17766	Ptk2b	novel_not_in_catalog	novel_not_in_catalog	at_least_one_novel_splicesite	at_least_one_novel_splicesite	NA	NA	1	-1	NA	NA	0	-21117	novel	novel	ENSMUSG00000059456.13	ENSMUSG00000059456.13	31	11	TRUE	18	2814	NA	NA	NA	NA
PB.14650.17768	Ptk2b	novel_not_in_catalog	novel_not_in_catalog	at_least_one_novel_splicesite	at_least_one_novel_splicesite	NA	NA	-13	-2	NA	NA	0	0	novel	novel	ENSMUSG00000059456.13	ENSMUSG00000059456.13	29	28	FALSE	0	1014	NA	NA	NA	NA
PB.14650.18062	Ptk2b	novel_not_in_catalog	novel_not_in_catalog	at_least_one_novel_splicesite	at_least_one_novel_splicesite	NA	NA	-296	1	NA	NA	0	343	novel	novel	ENSMUSG00000059456.13	ENSMUSG00000059456.13	30	29	FALSE	0	953	NA	NA	NA	NA
PB.14650.1815	Ptk2b	novel_not_in_catalog	novel_not_in_catalog	at_least_one_novel_splicesite	at_least_one_novel_splicesite	NA	NA	-24	-2	NA	NA	0	0	novel	novel	ENSMUSG00000059456.13	ENSMUSG00000059456.13	29	28	FALSE	0	1025	NA	NA	NA	NA
PB.14650.1833	Ptk2b	novel_not_in_catalog	novel_not_in_catalog	at_least_one_novel_splicesite	at_least_one_novel_splicesite	NA	NA	754	0	NA	NA	7177	-2440	novel	novel	ENSMUSG00000059456.13	ENSMUSG00000059456.13	5	3	TRUE	2	1348	NA	NA	NA	NA
PB.14650.18342	Ptk2b	novel_not_in_catalog	novel_not_in_catalog	at_least_one_novel_splicesite	at_least_one_novel_splicesite	NA	NA	-303	-2	NA	NA	-16	-2313	novel	novel	ENSMUSG00000059456.13	ENSMUSG00000059456.13	11	8	TRUE	2	1299	NA	NA	NA	NA
PB.14650.1837	Ptk2b	novel_in_catalog	novel_in_catalog	combination_of_known_splicesites	combination_of_known_splicesites	NA	NA	-7	0	NA	NA	0	0	novel	novel	ENSMUSG00000059456.13	ENSMUSG00000059456.13	26	25	FALSE	0	1011	NA	NA	NA	NA
PB.14650.18570	Ptk2b	novel_not_in_catalog	novel_not_in_catalog	at_least_one_novel_splicesite	at_least_one_novel_splicesite	NA	NA	399	-3	NA	NA	7177	-2313	novel	novel	ENSMUSG00000059456.13	ENSMUSG00000059456.13	5	3	TRUE	2	1560	NA	NA	NA	NA
PB.14650.1863	Ptk2b	novel_not_in_catalog	novel_not_in_catalog	at_least_one_novel_splicesite	at_least_one_novel_splicesite	NA	NA	-3102	-8	NA	NA	-2206	-2396	novel	novel	ENSMUSG00000059456.13	ENSMUSG00000059456.13	14	11	TRUE	2	1387	NA	NA	NA	NA
PB.14650.1867	Ptk2b	novel_not_in_catalog	novel_not_in_catalog	at_least_one_novel_splicesite	at_least_one_novel_splicesite	NA	NA	-1518	0	NA	NA	-1435	-2313	novel	novel	ENSMUSG00000059456.13	ENSMUSG00000059456.13	13	11	TRUE	2	1254	NA	NA	NA	NA
PB.14650.18670	Ptk2b	novel_not_in_catalog	novel_not_in_catalog	at_least_one_novel_splicesite	at_least_one_novel_splicesite	NA	NA	955	2	NA	NA	11674	0	novel	novel	ENSMUSG00000059456.13	ENSMUSG00000059456.13	7	7	FALSE	0	1904	NA	NA	NA	NA
PB.14650.1875	Ptk2b	novel_not_in_catalog	novel_not_in_catalog	at_least_one_novel_splicesite	at_least_one_novel_splicesite	NA	NA	-3608	-2	NA	NA	-2206	-2440	novel	novel	ENSMUSG00000059456.13	ENSMUSG00000059456.13	15	11	TRUE	2	1518	NA	NA	NA	NA
PB.14650.18915	Ptk2b	novel_in_catalog	novel_in_catalog	combination_of_known_splicesites	combination_of_known_splicesites	NA	NA	-7	-1	NA	NA	0	-16265	novel	novel	ENSMUSG00000059456.13	ENSMUSG00000059456.13	21	9	TRUE	11	2286	NA	NA	NA	NA
PB.14650.18933	Ptk2b	novel_in_catalog	novel_in_catalog	combination_of_known_junctions	combination_of_known_junctions	NA	NA	-20113	0	NA	NA	-19868	0	novel	novel	ENSMUSG00000059456.13	ENSMUSG00000059456.13	28	28	FALSE	0	1037	NA	NA	NA	NA
PB.14650.1910	Ptk2b	novel_not_in_catalog	novel_not_in_catalog	at_least_one_novel_splicesite	at_least_one_novel_splicesite	NA	NA	-8364	-2	NA	NA	-8327	-2313	novel	novel	ENSMUSG00000059456.13	ENSMUSG00000059456.13	23	21	TRUE	2	1205	NA	NA	NA	NA
PB.14650.1918	Ptk2b	incomplete-splice_match	incomplete-splice_match	3prime_fragment	3prime_fragment	93527	-2	-17243	-2	26008	0	-17225	0	ENSMUST00000089250.8	ENSMUST00000089250.8	ENSMUSG00000059456.13	ENSMUSG00000059456.13	26	26	FALSE	0	812	3	2	-15	0
PB.14650.19236	Ptk2b	novel_not_in_catalog	novel_not_in_catalog	at_least_one_novel_splicesite	at_least_one_novel_splicesite	NA	NA	-3608	-1	NA	NA	-2206	343	novel	novel	ENSMUSG00000059456.13	ENSMUSG00000059456.13	17	15	FALSE	0	675	NA	NA	NA	NA
PB.14650.1932	Ptk2b	novel_not_in_catalog	novel_not_in_catalog	at_least_one_novel_splicesite	at_least_one_novel_splicesite	NA	NA	-5436	0	NA	NA	-5417	-2313	novel	novel	ENSMUSG00000059456.13	ENSMUSG00000059456.13	18	16	TRUE	2	1189	NA	NA	NA	NA
PB.14650.19550	Ptk2b	novel_not_in_catalog	novel_not_in_catalog	at_least_one_novel_splicesite	at_least_one_novel_splicesite	NA	NA	-19381	-2	NA	NA	-19342	-16484	novel	novel	ENSMUSG00000059456.13	ENSMUSG00000059456.13	28	16	TRUE	12	2168	NA	NA	NA	NA
PB.14650.1956	Ptk2b	novel_not_in_catalog	novel_not_in_catalog	at_least_one_novel_splicesite	at_least_one_novel_splicesite	NA	NA	872	-6	NA	NA	972	-2427	novel	novel	ENSMUSG00000059456.13	ENSMUSG00000059456.13	9	7	TRUE	2	1369	NA	NA	NA	NA
PB.14650.1957	Ptk2b	novel_not_in_catalog	novel_not_in_catalog	at_least_one_novel_splicesite	at_least_one_novel_splicesite	NA	NA	-17	-2	NA	NA	0	0	novel	novel	ENSMUSG00000059456.13	ENSMUSG00000059456.13	26	25	FALSE	0	1009	NA	NA	NA	NA
PB.14650.1965	Ptk2b	novel_not_in_catalog	novel_not_in_catalog	at_least_one_novel_splicesite	at_least_one_novel_splicesite	NA	NA	-63	0	NA	NA	0	0	novel	novel	ENSMUSG00000059456.13	ENSMUSG00000059456.13	31	30	FALSE	0	1062	NA	NA	NA	NA
PB.14650.19650	Ptk2b	novel_not_in_catalog	novel_not_in_catalog	at_least_one_novel_splicesite	at_least_one_novel_splicesite	NA	NA	-34	-2	NA	NA	0	-2396	novel	novel	ENSMUSG00000059456.13	ENSMUSG00000059456.13	30	27	TRUE	2	1492	NA	NA	NA	NA
PB.14650.1973	Ptk2b	novel_not_in_catalog	novel_not_in_catalog	at_least_one_novel_splicesite	at_least_one_novel_splicesite	NA	NA	-295	0	NA	NA	0	-2396	novel	novel	ENSMUSG00000059456.13	ENSMUSG00000059456.13	28	25	TRUE	2	1751	NA	NA	NA	NA
PB.14650.1995	Ptk2b	novel_not_in_catalog	novel_not_in_catalog	at_least_one_novel_splicesite	at_least_one_novel_splicesite	NA	NA	834	0	NA	NA	843	-2336	novel	novel	ENSMUSG00000059456.13	ENSMUSG00000059456.13	11	9	TRUE	2	1198	NA	NA	NA	NA
PB.14650.2012	Ptk2b	novel_not_in_catalog	novel_not_in_catalog	at_least_one_novel_splicesite	at_least_one_novel_splicesite	NA	NA	-4932	0	NA	NA	-2206	0	novel	novel	ENSMUSG00000059456.13	ENSMUSG00000059456.13	19	15	FALSE	0	1106	NA	NA	NA	NA
PB.14650.2013	Ptk2b	novel_not_in_catalog	novel_not_in_catalog	at_least_one_novel_splicesite	at_least_one_novel_splicesite	NA	NA	-5462	0	NA	NA	-5417	299	novel	novel	ENSMUSG00000059456.13	ENSMUSG00000059456.13	17	17	FALSE	0	543	NA	NA	NA	NA
PB.14650.20294	Ptk2b	novel_not_in_catalog	incomplete-splice_match	at_least_one_novel_splicesite	internal_fragment	NA	NA	-5446	-1	37816	15185	-5417	-15185	novel	ENSMUST00000022622.13	ENSMUSG00000059456.13	ENSMUSG00000059456.13	21	11	TRUE	10	1809	NA	NA	-42	1
PB.14650.20479	Ptk2b	novel_not_in_catalog	novel_not_in_catalog	at_least_one_novel_splicesite	at_least_one_novel_splicesite	NA	NA	-1878	-1	NA	NA	-1872	-2313	novel	novel	ENSMUSG00000059456.13	ENSMUSG00000059456.13	13	11	TRUE	2	1166	NA	NA	NA	NA
PB.14650.2058	Ptk2b	novel_not_in_catalog	novel_not_in_catalog	at_least_one_novel_splicesite	at_least_one_novel_splicesite	NA	NA	-1869	-12	NA	NA	-1800	-2313	novel	novel	ENSMUSG00000059456.13	ENSMUSG00000059456.13	13	11	TRUE	2	1218	NA	NA	NA	NA
PB.14650.2069	Ptk2b	novel_not_in_catalog	novel_not_in_catalog	at_least_one_novel_splicesite	at_least_one_novel_splicesite	NA	NA	-1424	-19	NA	NA	7177	-2313	novel	novel	ENSMUSG00000059456.13	ENSMUSG00000059456.13	7	4	TRUE	2	1254	NA	NA	NA	NA
PB.14650.20937	Ptk2b	novel_not_in_catalog	novel_not_in_catalog	at_least_one_novel_splicesite	at_least_one_novel_splicesite	NA	NA	2000	1	NA	NA	11674	0	novel	novel	ENSMUSG00000059456.13	ENSMUSG00000059456.13	7	7	FALSE	0	863	NA	NA	NA	NA
PB.14650.2119	Ptk2b	novel_not_in_catalog	novel_not_in_catalog	at_least_one_novel_splicesite	at_least_one_novel_splicesite	NA	NA	-3	2	NA	NA	0	387	novel	novel	ENSMUSG00000059456.13	ENSMUSG00000059456.13	26	25	FALSE	0	612	NA	NA	NA	NA
PB.14650.21257	Ptk2b	novel_not_in_catalog	novel_not_in_catalog	at_least_one_novel_splicesite	at_least_one_novel_splicesite	NA	NA	0	-1	NA	NA	0	437	novel	novel	ENSMUSG00000059456.13	ENSMUSG00000059456.13	23	22	FALSE	0	561	NA	NA	NA	NA
PB.14650.21357	Ptk2b	novel_not_in_catalog	novel_not_in_catalog	at_least_one_novel_splicesite	at_least_one_novel_splicesite	NA	NA	953	-1	NA	NA	7446	0	novel	novel	ENSMUSG00000059456.13	ENSMUSG00000059456.13	8	8	FALSE	0	912	NA	NA	NA	NA
PB.14650.21509	Ptk2b	novel_not_in_catalog	novel_not_in_catalog	at_least_one_novel_splicesite	at_least_one_novel_splicesite	NA	NA	-3603	-1	NA	NA	-2206	343	novel	novel	ENSMUSG00000059456.13	ENSMUSG00000059456.13	13	11	FALSE	0	670	NA	NA	NA	NA
PB.14650.2152	Ptk2b	novel_not_in_catalog	novel_not_in_catalog	at_least_one_novel_splicesite	at_least_one_novel_splicesite	NA	NA	3	-1	NA	NA	0	-2427	novel	novel	ENSMUSG00000059456.13	ENSMUSG00000059456.13	29	26	TRUE	2	1417	NA	NA	NA	NA
PB.14650.21653	Ptk2b	novel_not_in_catalog	novel_not_in_catalog	at_least_one_novel_splicesite	at_least_one_novel_splicesite	NA	NA	-305	0	NA	NA	-16	-2336	novel	novel	ENSMUSG00000059456.13	ENSMUSG00000059456.13	13	10	TRUE	2	1317	NA	NA	NA	NA
PB.14650.2179	Ptk2b	novel_not_in_catalog	novel_not_in_catalog	at_least_one_novel_splicesite	at_least_one_novel_splicesite	NA	NA	-3123	0	NA	NA	-2206	-2313	novel	novel	ENSMUSG00000059456.13	ENSMUSG00000059456.13	15	12	TRUE	2	1342	NA	NA	NA	NA
PB.14650.2193	Ptk2b	novel_not_in_catalog	novel_not_in_catalog	at_least_one_novel_splicesite	at_least_one_novel_splicesite	NA	NA	-1425	0	NA	NA	7177	-2396	novel	novel	ENSMUSG00000059456.13	ENSMUSG00000059456.13	6	3	TRUE	2	1367	NA	NA	NA	NA
PB.14650.2201	Ptk2b	novel_not_in_catalog	novel_not_in_catalog	at_least_one_novel_splicesite	at_least_one_novel_splicesite	NA	NA	-7	1	NA	NA	0	0	novel	novel	ENSMUSG00000059456.13	ENSMUSG00000059456.13	25	24	FALSE	0	1007	NA	NA	NA	NA
PB.14650.2213	Ptk2b	novel_not_in_catalog	novel_not_in_catalog	at_least_one_novel_splicesite	at_least_one_novel_splicesite	NA	NA	-9	0	NA	NA	0	299	novel	novel	ENSMUSG00000059456.13	ENSMUSG00000059456.13	24	23	FALSE	0	714	NA	NA	NA	NA
PB.14650.2241	Ptk2b	novel_not_in_catalog	novel_not_in_catalog	at_least_one_novel_splicesite	at_least_one_novel_splicesite	NA	NA	-64	-1	NA	NA	0	-18431	novel	novel	ENSMUSG00000059456.13	ENSMUSG00000059456.13	29	15	TRUE	13	2651	NA	NA	NA	NA
PB.14650.2263	Ptk2b	novel_not_in_catalog	novel_not_in_catalog	at_least_one_novel_splicesite	at_least_one_novel_splicesite	NA	NA	834	-1	NA	NA	843	755	novel	novel	ENSMUSG00000059456.13	ENSMUSG00000059456.13	6	6	FALSE	0	40	NA	NA	NA	NA
PB.14650.22651	Ptk2b	novel_not_in_catalog	novel_not_in_catalog	at_least_one_novel_splicesite	at_least_one_novel_splicesite	NA	NA	-8363	-2	NA	NA	-8327	-2313	novel	novel	ENSMUSG00000059456.13	ENSMUSG00000059456.13	24	22	TRUE	2	1200	NA	NA	NA	NA
PB.14650.2285	Ptk2b	novel_in_catalog	novel_in_catalog	combination_of_known_splicesites	combination_of_known_splicesites	NA	NA	-3608	-36	NA	NA	-2206	-2313	novel	novel	ENSMUSG00000059456.13	ENSMUSG00000059456.13	17	13	TRUE	2	1348	NA	NA	NA	NA
PB.14650.22928	Ptk2b	novel_not_in_catalog	novel_not_in_catalog	at_least_one_novel_splicesite	at_least_one_novel_splicesite	NA	NA	14	-2	NA	NA	0	-19804	novel	novel	ENSMUSG00000059456.13	ENSMUSG00000059456.13	29	11	TRUE	17	2724	NA	NA	NA	NA
PB.14650.22932	Ptk2b	novel_not_in_catalog	incomplete-splice_match	at_least_one_novel_splicesite	internal_fragment	NA	NA	119	-6	23365	15185	-19868	-15185	novel	ENSMUST00000022622.13	ENSMUSG00000059456.13	ENSMUSG00000059456.13	28	19	TRUE	8	1769	NA	NA	-84	1
PB.14650.22941	Ptk2b	novel_not_in_catalog	novel_not_in_catalog	at_least_one_novel_splicesite	at_least_one_novel_splicesite	NA	NA	-3	1	NA	NA	0	343	novel	novel	ENSMUSG00000059456.13	ENSMUSG00000059456.13	24	23	FALSE	0	590	NA	NA	NA	NA
PB.14650.22944	Ptk2b	novel_in_catalog	incomplete-splice_match	intron_retention	internal_fragment	NA	NA	892	-2	44205	3932	972	-3932	novel	ENSMUST00000022622.13	ENSMUSG00000059456.13	ENSMUSG00000059456.13	10	7	TRUE	3	2234	NA	NA	-137	59
PB.14650.22949	Ptk2b	novel_in_catalog	novel_in_catalog	combination_of_known_splicesites	combination_of_known_splicesites	NA	NA	-7	1	NA	NA	0	0	novel	novel	ENSMUSG00000059456.13	ENSMUSG00000059456.13	16	15	FALSE	0	1007	NA	NA	NA	NA
PB.14650.22972	Ptk2b	novel_not_in_catalog	novel_not_in_catalog	at_least_one_novel_splicesite	at_least_one_novel_splicesite	NA	NA	-2868	-2	NA	NA	11163	0	novel	novel	ENSMUSG00000059456.13	ENSMUSG00000059456.13	11	8	FALSE	0	1151	NA	NA	NA	NA
PB.14650.22978	Ptk2b	novel_not_in_catalog	novel_not_in_catalog	at_least_one_novel_splicesite	at_least_one_novel_splicesite	NA	NA	-5413	-2	NA	NA	-5357	437	novel	novel	ENSMUSG00000059456.13	ENSMUSG00000059456.13	13	13	FALSE	0	413	NA	NA	NA	NA
PB.14650.22982	Ptk2b	novel_not_in_catalog	novel_not_in_catalog	at_least_one_novel_splicesite	at_least_one_novel_splicesite	NA	NA	834	-1	NA	NA	843	343	novel	novel	ENSMUSG00000059456.13	ENSMUSG00000059456.13	10	10	FALSE	0	457	NA	NA	NA	NA
PB.14650.2301	Ptk2b	novel_in_catalog	novel_in_catalog	combination_of_known_junctions	combination_of_known_junctions	NA	NA	-5462	0	NA	NA	-5417	0	novel	novel	ENSMUSG00000059456.13	ENSMUSG00000059456.13	21	21	FALSE	0	837	NA	NA	NA	NA
PB.14650.2312	Ptk2b	novel_not_in_catalog	novel_not_in_catalog	at_least_one_novel_splicesite	at_least_one_novel_splicesite	NA	NA	6	0	NA	NA	0	-2313	novel	novel	ENSMUSG00000059456.13	ENSMUSG00000059456.13	30	27	TRUE	2	1362	NA	NA	NA	NA
PB.14650.2338	Ptk2b	novel_not_in_catalog	novel_not_in_catalog	at_least_one_novel_splicesite	at_least_one_novel_splicesite	NA	NA	14	-1	NA	NA	0	771	novel	novel	ENSMUSG00000059456.13	ENSMUSG00000059456.13	25	24	FALSE	0	138	NA	NA	NA	NA
PB.14650.2348	Ptk2b	novel_not_in_catalog	novel_not_in_catalog	at_least_one_novel_splicesite	at_least_one_novel_splicesite	NA	NA	-5424	2	NA	NA	-5417	-2313	novel	novel	ENSMUSG00000059456.13	ENSMUSG00000059456.13	20	18	TRUE	2	1170	NA	NA	NA	NA
PB.14650.23850	Ptk2b	novel_not_in_catalog	novel_not_in_catalog	at_least_one_novel_splicesite	at_least_one_novel_splicesite	NA	NA	836	-6	NA	NA	843	-2440	novel	novel	ENSMUSG00000059456.13	ENSMUSG00000059456.13	8	6	TRUE	2	1289	NA	NA	NA	NA
PB.14650.2391	Ptk2b	novel_not_in_catalog	novel_not_in_catalog	at_least_one_novel_splicesite	at_least_one_novel_splicesite	NA	NA	-8	-11	NA	NA	0	-2313	novel	novel	ENSMUSG00000059456.13	ENSMUSG00000059456.13	29	26	TRUE	2	1365	NA	NA	NA	NA
PB.14650.23996	Ptk2b	novel_not_in_catalog	novel_not_in_catalog	at_least_one_novel_splicesite	at_least_one_novel_splicesite	NA	NA	-7890	-1	NA	NA	-7876	0	novel	novel	ENSMUSG00000059456.13	ENSMUSG00000059456.13	24	24	FALSE	0	805	NA	NA	NA	NA
PB.14650.24036	Ptk2b	novel_not_in_catalog	novel_not_in_catalog	at_least_one_novel_splicesite	at_least_one_novel_splicesite	NA	NA	-8610	1	NA	NA	-8595	-15333	novel	novel	ENSMUSG00000059456.13	ENSMUSG00000059456.13	26	16	TRUE	10	1943	NA	NA	NA	NA
PB.14650.24145	Ptk2b	novel_not_in_catalog	novel_not_in_catalog	at_least_one_novel_splicesite	at_least_one_novel_splicesite	NA	NA	-2278	-2	NA	NA	-2206	437	novel	novel	ENSMUSG00000059456.13	ENSMUSG00000059456.13	11	11	FALSE	0	429	NA	NA	NA	NA
PB.14650.24261	Ptk2b	novel_not_in_catalog	novel_not_in_catalog	at_least_one_novel_splicesite	at_least_one_novel_splicesite	NA	NA	-24	0	NA	NA	0	-2313	novel	novel	ENSMUSG00000059456.13	ENSMUSG00000059456.13	29	26	TRUE	2	1392	NA	NA	NA	NA
PB.14650.2430	Ptk2b	novel_not_in_catalog	novel_not_in_catalog	at_least_one_novel_splicesite	at_least_one_novel_splicesite	NA	NA	-5462	-4	NA	NA	-5417	-2313	novel	novel	ENSMUSG00000059456.13	ENSMUSG00000059456.13	19	17	TRUE	2	1202	NA	NA	NA	NA
PB.14650.2438	Ptk2b	novel_not_in_catalog	novel_not_in_catalog	at_least_one_novel_splicesite	at_least_one_novel_splicesite	NA	NA	-64	0	NA	NA	0	0	novel	novel	ENSMUSG00000059456.13	ENSMUSG00000059456.13	31	30	FALSE	0	1058	NA	NA	NA	NA
PB.14650.2505	Ptk2b	novel_not_in_catalog	novel_not_in_catalog	at_least_one_novel_splicesite	at_least_one_novel_splicesite	NA	NA	-5462	1	NA	NA	-5417	0	novel	novel	ENSMUSG00000059456.13	ENSMUSG00000059456.13	21	21	FALSE	0	838	NA	NA	NA	NA
PB.14650.2516	Ptk2b	novel_not_in_catalog	novel_not_in_catalog	at_least_one_novel_splicesite	at_least_one_novel_splicesite	NA	NA	2011	-2	NA	NA	11674	0	novel	novel	ENSMUSG00000059456.13	ENSMUSG00000059456.13	7	7	FALSE	0	844	NA	NA	NA	NA
PB.14650.2522	Ptk2b	novel_not_in_catalog	novel_not_in_catalog	at_least_one_novel_splicesite	at_least_one_novel_splicesite	NA	NA	-2872	-5	NA	NA	3520	755	novel	novel	ENSMUSG00000059456.13	ENSMUSG00000059456.13	5	5	FALSE	0	43	NA	NA	NA	NA
PB.14650.25265	Ptk2b	novel_not_in_catalog	incomplete-splice_match	at_least_one_novel_splicesite	internal_fragment	NA	NA	-8364	-4	34906	4291	-8327	-4291	novel	ENSMUST00000022622.13	ENSMUSG00000059456.13	ENSMUSG00000059456.13	23	20	TRUE	3	1276	NA	NA	-37	36
PB.14650.25287	Ptk2b	novel_not_in_catalog	novel_not_in_catalog	at_least_one_novel_splicesite	at_least_one_novel_splicesite	NA	NA	-5408	-2	NA	NA	-5357	0	novel	novel	ENSMUSG00000059456.13	ENSMUSG00000059456.13	20	20	FALSE	0	845	NA	NA	NA	NA
PB.14650.25565	Ptk2b	novel_in_catalog	novel_in_catalog	combination_of_known_splicesites	combination_of_known_splicesites	NA	NA	-8	-3	NA	NA	0	0	novel	novel	ENSMUSG00000059456.13	ENSMUSG00000059456.13	14	13	FALSE	0	999	NA	NA	NA	NA
PB.14650.2560	Ptk2b	novel_not_in_catalog	novel_not_in_catalog	at_least_one_novel_splicesite	at_least_one_novel_splicesite	NA	NA	755	0	NA	NA	7177	-2404	novel	novel	ENSMUSG00000059456.13	ENSMUSG00000059456.13	7	5	TRUE	2	1303	NA	NA	NA	NA
PB.14650.2579	Ptk2b	novel_not_in_catalog	novel_not_in_catalog	at_least_one_novel_splicesite	at_least_one_novel_splicesite	NA	NA	-5462	-2	NA	NA	-5401	0	novel	novel	ENSMUSG00000059456.13	ENSMUSG00000059456.13	20	20	FALSE	0	851	NA	NA	NA	NA
PB.14650.25881	Ptk2b	novel_not_in_catalog	novel_not_in_catalog	at_least_one_novel_splicesite	at_least_one_novel_splicesite	NA	NA	-5408	-29	NA	NA	-5401	0	novel	novel	ENSMUSG00000059456.13	ENSMUSG00000059456.13	20	20	FALSE	0	765	NA	NA	NA	NA
PB.14650.25938	Ptk2b	novel_not_in_catalog	novel_not_in_catalog	at_least_one_novel_splicesite	at_least_one_novel_splicesite	NA	NA	-54	-2	NA	NA	0	0	novel	novel	ENSMUSG00000059456.13	ENSMUSG00000059456.13	30	29	FALSE	0	1055	NA	NA	NA	NA
PB.14650.2595	Ptk2b	novel_not_in_catalog	novel_not_in_catalog	at_least_one_novel_splicesite	at_least_one_novel_splicesite	NA	NA	-302	2	NA	NA	-16	-2313	novel	novel	ENSMUSG00000059456.13	ENSMUSG00000059456.13	11	8	TRUE	2	1293	NA	NA	NA	NA
PB.14650.2660	Ptk2b	novel_not_in_catalog	novel_not_in_catalog	at_least_one_novel_splicesite	at_least_one_novel_splicesite	NA	NA	-26	0	NA	NA	0	489	novel	novel	ENSMUSG00000059456.13	ENSMUSG00000059456.13	10	9	FALSE	0	480	NA	NA	NA	NA
PB.14650.2684	Ptk2b	novel_not_in_catalog	incomplete-splice_match	at_least_one_novel_splicesite	internal_fragment	NA	NA	849	-1	44205	4291	972	-4291	novel	ENSMUST00000022622.13	ENSMUSG00000059456.13	ENSMUSG00000059456.13	9	6	TRUE	3	1368	NA	NA	-137	36
PB.14650.2686	Ptk2b	novel_not_in_catalog	novel_not_in_catalog	at_least_one_novel_splicesite	at_least_one_novel_splicesite	NA	NA	-5367	-3	NA	NA	-5357	0	novel	novel	ENSMUSG00000059456.13	ENSMUSG00000059456.13	21	21	FALSE	0	794	NA	NA	NA	NA
PB.14650.2687	Ptk2b	novel_not_in_catalog	novel_not_in_catalog	at_least_one_novel_splicesite	at_least_one_novel_splicesite	NA	NA	834	-2	NA	NA	843	-2313	novel	novel	ENSMUSG00000059456.13	ENSMUSG00000059456.13	8	6	TRUE	2	1168	NA	NA	NA	NA
PB.14650.2696	Ptk2b	novel_not_in_catalog	novel_not_in_catalog	at_least_one_novel_splicesite	at_least_one_novel_splicesite	NA	NA	602	-2	NA	NA	7177	-2427	novel	novel	ENSMUSG00000059456.13	ENSMUSG00000059456.13	6	4	TRUE	2	1472	NA	NA	NA	NA
PB.14650.2698	Ptk2b	novel_not_in_catalog	novel_not_in_catalog	at_least_one_novel_splicesite	at_least_one_novel_splicesite	NA	NA	-37	0	NA	NA	0	0	novel	novel	ENSMUSG00000059456.13	ENSMUSG00000059456.13	31	30	FALSE	0	1036	NA	NA	NA	NA
PB.14650.2701	Ptk2b	novel_not_in_catalog	novel_not_in_catalog	at_least_one_novel_splicesite	at_least_one_novel_splicesite	NA	NA	-2872	0	NA	NA	3520	-2313	novel	novel	ENSMUSG00000059456.13	ENSMUSG00000059456.13	8	6	TRUE	2	1182	NA	NA	NA	NA
PB.14650.7005	Ptk2b	novel_not_in_catalog	novel_not_in_catalog	at_least_one_novel_splicesite	at_least_one_novel_splicesite	NA	NA	-49	-2	NA	NA	-16	0	novel	novel	ENSMUSG00000059456.13	ENSMUSG00000059456.13	12	12	FALSE	0	827	NA	NA	NA	NA
PB.14650.276	Ptk2b	full-splice_match	full-splice_match	multi-exon	multi-exon	-8	5	-8	0	0	0	0	0	ENSMUST00000022622.13	ENSMUST00000022622.13	ENSMUSG00000059456.13	ENSMUSG00000059456.13	31	30	FALSE	0	1007	8	-5	0	0
PB.14650.278	Ptk2b	incomplete-splice_match	incomplete-splice_match	3prime_fragment	3prime_fragment	2274	-7	2274	-2	55111	0	11878	0	ENSMUST00000136216.7	ENSMUST00000022622.13	ENSMUSG00000059456.13	ENSMUSG00000059456.13	6	6	FALSE	0	794	-15	7	-15	0
PB.14650.28290	Ptk2b	novel_not_in_catalog	novel_not_in_catalog	at_least_one_novel_splicesite	at_least_one_novel_splicesite	NA	NA	-34	-2	NA	NA	0	-19317	novel	novel	ENSMUSG00000059456.13	ENSMUSG00000059456.13	30	13	TRUE	16	2776	NA	NA	NA	NA
PB.14650.2840	Ptk2b	novel_not_in_catalog	novel_not_in_catalog	at_least_one_novel_splicesite	at_least_one_novel_splicesite	NA	NA	834	0	NA	NA	843	-2404	novel	novel	ENSMUSG00000059456.13	ENSMUSG00000059456.13	10	8	TRUE	2	1270	NA	NA	NA	NA
PB.14650.286	Ptk2b	incomplete-splice_match	incomplete-splice_match	3prime_fragment	3prime_fragment	37808	18	-5462	-9	37816	0	-5417	0	ENSMUST00000178730.7	ENSMUST00000022622.13	ENSMUSG00000059456.13	ENSMUSG00000059456.13	21	21	FALSE	0	823	3	-18	-42	0
PB.14650.28642	Ptk2b	novel_not_in_catalog	novel_not_in_catalog	at_least_one_novel_splicesite	at_least_one_novel_splicesite	NA	NA	-35	-1	NA	NA	0	-24540	novel	novel	ENSMUSG00000059456.13	ENSMUSG00000059456.13	31	6	TRUE	24	3396	NA	NA	NA	NA
PB.14650.287	Ptk2b	incomplete-splice_match	incomplete-splice_match	3prime_fragment	3prime_fragment	40163	2	-3107	-2	41027	0	-2206	0	ENSMUST00000178730.7	ENSMUST00000022622.13	ENSMUSG00000059456.13	ENSMUSG00000059456.13	17	16	FALSE	0	950	-14	-2	-72	0
PB.14650.2880	Ptk2b	novel_not_in_catalog	novel_not_in_catalog	at_least_one_novel_splicesite	at_least_one_novel_splicesite	NA	NA	8	0	NA	NA	0	-4291	novel	novel	ENSMUSG00000059456.13	ENSMUSG00000059456.13	29	25	TRUE	3	1375	NA	NA	NA	NA
PB.14650.2883	Ptk2b	novel_not_in_catalog	novel_not_in_catalog	at_least_one_novel_splicesite	at_least_one_novel_splicesite	NA	NA	12	0	NA	NA	0	484	novel	novel	ENSMUSG00000059456.13	ENSMUSG00000059456.13	26	25	FALSE	0	438	NA	NA	NA	NA
PB.14650.28895	Ptk2b	novel_not_in_catalog	novel_not_in_catalog	at_least_one_novel_splicesite	at_least_one_novel_splicesite	NA	NA	637	-2	NA	NA	7177	-158	novel	novel	ENSMUSG00000059456.13	ENSMUSG00000059456.13	8	8	FALSE	0	1112	NA	NA	NA	NA
PB.14650.289	Ptk2b	incomplete-splice_match	incomplete-splice_match	3prime_fragment	3prime_fragment	43271	1	1	-1	43271	0	38	0	ENSMUST00000178730.7	ENSMUST00000022622.13	ENSMUSG00000059456.13	ENSMUSG00000059456.13	12	12	FALSE	0	832	-46	-1	-83	0
PB.14650.290	Ptk2b	novel_in_catalog	novel_in_catalog	combination_of_known_junctions	combination_of_known_junctions	NA	NA	-3123	1	NA	NA	-2206	0	novel	novel	ENSMUSG00000059456.13	ENSMUSG00000059456.13	17	16	FALSE	0	965	NA	NA	NA	NA
PB.14650.2925	Ptk2b	novel_not_in_catalog	novel_not_in_catalog	at_least_one_novel_splicesite	at_least_one_novel_splicesite	NA	NA	-8614	-2	NA	NA	-8595	0	novel	novel	ENSMUSG00000059456.13	ENSMUSG00000059456.13	25	25	FALSE	0	813	NA	NA	NA	NA
PB.14650.293	Ptk2b	incomplete-splice_match	incomplete-splice_match	3prime_fragment	3prime_fragment	34906	3	-8364	1	34906	0	-8327	0	ENSMUST00000178730.7	ENSMUST00000022622.13	ENSMUSG00000059456.13	ENSMUSG00000059456.13	25	25	FALSE	0	830	0	-3	-37	0
PB.14650.423	Ptk2b	novel_not_in_catalog	novel_not_in_catalog	at_least_one_novel_splicesite	at_least_one_novel_splicesite	NA	NA	-4932	1	NA	NA	-2206	-2427	novel	novel	ENSMUSG00000059456.13	ENSMUSG00000059456.13	18	12	TRUE	2	1591	NA	NA	NA	NA
PB.14650.2981	Ptk2b	novel_not_in_catalog	novel_not_in_catalog	at_least_one_novel_splicesite	at_least_one_novel_splicesite	NA	NA	906	2	NA	NA	972	437	novel	novel	ENSMUSG00000059456.13	ENSMUSG00000059456.13	6	6	FALSE	0	418	NA	NA	NA	NA
PB.14650.2985	Ptk2b	novel_not_in_catalog	novel_not_in_catalog	at_least_one_novel_splicesite	at_least_one_novel_splicesite	NA	NA	-35	0	NA	NA	0	766	novel	novel	ENSMUSG00000059456.13	ENSMUSG00000059456.13	26	25	FALSE	0	263	NA	NA	NA	NA
PB.14650.3033	Ptk2b	novel_not_in_catalog	novel_not_in_catalog	at_least_one_novel_splicesite	at_least_one_novel_splicesite	NA	NA	637	-3	NA	NA	7177	-2313	novel	novel	ENSMUSG00000059456.13	ENSMUSG00000059456.13	7	5	TRUE	2	1316	NA	NA	NA	NA
PB.14650.3034	Ptk2b	novel_not_in_catalog	novel_not_in_catalog	at_least_one_novel_splicesite	at_least_one_novel_splicesite	NA	NA	-5462	1	NA	NA	-5417	437	novel	novel	ENSMUSG00000059456.13	ENSMUSG00000059456.13	15	15	FALSE	0	401	NA	NA	NA	NA
PB.14650.30854	Ptk2b	novel_not_in_catalog	novel_not_in_catalog	at_least_one_novel_splicesite	at_least_one_novel_splicesite	NA	NA	-4	1	NA	NA	0	0	novel	novel	ENSMUSG00000059456.13	ENSMUSG00000059456.13	24	23	FALSE	0	944	NA	NA	NA	NA
PB.14650.30858	Ptk2b	novel_not_in_catalog	novel_not_in_catalog	at_least_one_novel_splicesite	at_least_one_novel_splicesite	NA	NA	-16	1	NA	NA	0	0	novel	novel	ENSMUSG00000059456.13	ENSMUSG00000059456.13	26	25	FALSE	0	956	NA	NA	NA	NA
PB.14650.30862	Ptk2b	novel_not_in_catalog	novel_not_in_catalog	at_least_one_novel_splicesite	at_least_one_novel_splicesite	NA	NA	16	1	NA	NA	0	221	novel	novel	ENSMUSG00000059456.13	ENSMUSG00000059456.13	26	25	FALSE	0	763	NA	NA	NA	NA
PB.14650.30876	Ptk2b	novel_in_catalog	novel_in_catalog	combination_of_known_splicesites	combination_of_known_splicesites	NA	NA	-5413	1	NA	NA	-5357	0	novel	novel	ENSMUSG00000059456.13	ENSMUSG00000059456.13	19	19	FALSE	0	849	NA	NA	NA	NA
PB.14650.309	Ptk2b	incomplete-splice_match	incomplete-splice_match	3prime_fragment	3prime_fragment	44118	0	848	0	44205	0	972	0	ENSMUST00000178730.7	ENSMUST00000022622.13	ENSMUSG00000059456.13	ENSMUSG00000059456.13	11	11	FALSE	0	920	-13	0	-137	0
PB.14650.30902	Ptk2b	novel_not_in_catalog	novel_not_in_catalog	at_least_one_novel_splicesite	at_least_one_novel_splicesite	NA	NA	-8602	1	NA	NA	-8595	437	novel	novel	ENSMUSG00000059456.13	ENSMUSG00000059456.13	18	18	FALSE	0	363	NA	NA	NA	NA
PB.14650.30922	Ptk2b	novel_not_in_catalog	novel_not_in_catalog	at_least_one_novel_splicesite	at_least_one_novel_splicesite	NA	NA	-256	-4	NA	NA	-16	299	novel	novel	ENSMUSG00000059456.13	ENSMUSG00000059456.13	9	8	FALSE	0	568	NA	NA	NA	NA
PB.14650.3106	Ptk2b	novel_not_in_catalog	novel_not_in_catalog	at_least_one_novel_splicesite	at_least_one_novel_splicesite	NA	NA	10	-3	NA	NA	0	0	novel	novel	ENSMUSG00000059456.13	ENSMUSG00000059456.13	29	28	FALSE	0	981	NA	NA	NA	NA
PB.14650.31149	Ptk2b	novel_not_in_catalog	novel_not_in_catalog	at_least_one_novel_splicesite	at_least_one_novel_splicesite	NA	NA	-5403	2	NA	NA	-5357	-16198	novel	novel	ENSMUSG00000059456.13	ENSMUSG00000059456.13	19	8	TRUE	11	2045	NA	NA	NA	NA
PB.14650.3127	Ptk2b	novel_not_in_catalog	novel_not_in_catalog	at_least_one_novel_splicesite	at_least_one_novel_splicesite	NA	NA	-56	0	NA	NA	0	755	novel	novel	ENSMUSG00000059456.13	ENSMUSG00000059456.13	26	25	FALSE	0	304	NA	NA	NA	NA
PB.14650.3130	Ptk2b	novel_in_catalog	novel_in_catalog	combination_of_known_junctions	combination_of_known_junctions	NA	NA	-2872	0	NA	NA	3520	0	novel	novel	ENSMUSG00000059456.13	ENSMUSG00000059456.13	10	10	FALSE	0	812	NA	NA	NA	NA
PB.14650.3166	Ptk2b	novel_in_catalog	novel_in_catalog	combination_of_known_splicesites	combination_of_known_splicesites	NA	NA	-5438	-2	NA	NA	-5417	-2313	novel	novel	ENSMUSG00000059456.13	ENSMUSG00000059456.13	20	18	TRUE	2	1185	NA	NA	NA	NA
PB.14650.3169	Ptk2b	novel_not_in_catalog	incomplete-splice_match	at_least_one_novel_splicesite	mono-exon	NA	NA	4630	-9	59300	0	16067	0	novel	ENSMUST00000022622.13	ENSMUSG00000059456.13	ENSMUSG00000059456.13	2	1	FALSE	0	906	NA	NA	-54	NA
PB.14650.317	Ptk2b	incomplete-splice_match	incomplete-splice_match	3prime_fragment	3prime_fragment	23316	-1	-19954	0	23365	0	-19868	0	ENSMUST00000178730.7	ENSMUST00000022622.13	ENSMUSG00000059456.13	ENSMUSG00000059456.13	29	29	FALSE	0	883	2	1	-84	0
PB.14650.3196	Ptk2b	novel_not_in_catalog	novel_not_in_catalog	at_least_one_novel_splicesite	at_least_one_novel_splicesite	NA	NA	-5462	-11	NA	NA	-5417	0	novel	novel	ENSMUSG00000059456.13	ENSMUSG00000059456.13	19	19	FALSE	0	821	NA	NA	NA	NA
PB.14650.3209	Ptk2b	incomplete-splice_match	incomplete-splice_match	3prime_fragment	3prime_fragment	111534	-587	834	0	44076	0	843	0	ENSMUST00000111121.1	ENSMUST00000111121.1	ENSMUSG00000059456.13	ENSMUSG00000059456.13	11	11	FALSE	0	806	1	587	-8	0
PB.14650.3280	Ptk2b	novel_not_in_catalog	novel_not_in_catalog	at_least_one_novel_splicesite	at_least_one_novel_splicesite	NA	NA	27	-1	NA	NA	0	387	novel	novel	ENSMUSG00000059456.13	ENSMUSG00000059456.13	10	9	FALSE	0	584	NA	NA	NA	NA
PB.14650.3322	Ptk2b	novel_not_in_catalog	novel_not_in_catalog	at_least_one_novel_splicesite	at_least_one_novel_splicesite	NA	NA	-3108	0	NA	NA	-2206	299	novel	novel	ENSMUSG00000059456.13	ENSMUSG00000059456.13	13	12	FALSE	0	655	NA	NA	NA	NA
PB.14650.527	Ptk2b	novel_not_in_catalog	novel_not_in_catalog	at_least_one_novel_splicesite	at_least_one_novel_splicesite	NA	NA	-1	6	NA	NA	0	-2313	novel	novel	ENSMUSG00000059456.13	ENSMUSG00000059456.13	27	25	TRUE	2	1215	NA	NA	NA	NA
PB.14650.3330	Ptk2b	novel_in_catalog	novel_in_catalog	combination_of_known_splicesites	combination_of_known_splicesites	NA	NA	-21	-1	NA	NA	0	-24786	novel	novel	ENSMUSG00000059456.13	ENSMUSG00000059456.13	28	2	TRUE	25	3444	NA	NA	NA	NA
PB.14650.3334	Ptk2b	novel_in_catalog	novel_in_catalog	combination_of_known_splicesites	combination_of_known_splicesites	NA	NA	-2865	0	NA	NA	3520	-2313	novel	novel	ENSMUSG00000059456.13	ENSMUSG00000059456.13	9	7	TRUE	2	1180	NA	NA	NA	NA
PB.14650.3368	Ptk2b	incomplete-splice_match	incomplete-splice_match	3prime_fragment	3prime_fragment	102874	1	-7896	-1	35357	0	-7876	0	ENSMUST00000089250.8	ENSMUST00000089250.8	ENSMUSG00000059456.13	ENSMUSG00000059456.13	23	23	FALSE	0	811	2	-1	-18	0
PB.14650.337	Ptk2b	incomplete-splice_match	incomplete-splice_match	3prime_fragment	3prime_fragment	46768	0	-2878	0	46753	0	3520	0	ENSMUST00000178730.7	ENSMUST00000022622.13	ENSMUSG00000059456.13	ENSMUSG00000059456.13	10	10	FALSE	0	818	9	0	-13	0
PB.14650.773	Ptk2b	novel_in_catalog	novel_in_catalog	combination_of_known_junctions	combination_of_known_junctions	NA	NA	-220	-1	NA	NA	0	0	novel	novel	ENSMUSG00000059456.13	ENSMUSG00000059456.13	30	30	FALSE	0	1048	NA	NA	NA	NA
PB.14650.3384	Ptk2b	novel_not_in_catalog	novel_not_in_catalog	at_least_one_novel_splicesite	at_least_one_novel_splicesite	NA	NA	1	-1	NA	NA	0	0	novel	novel	ENSMUSG00000059456.13	ENSMUSG00000059456.13	30	29	FALSE	0	922	NA	NA	NA	NA
PB.14650.339	Ptk2b	novel_in_catalog	novel_in_catalog	combination_of_known_junctions	combination_of_known_junctions	NA	NA	-7870	5	NA	NA	-7822	0	novel	novel	ENSMUSG00000059456.13	ENSMUSG00000059456.13	24	24	FALSE	0	850	NA	NA	NA	NA
PB.14650.3391	Ptk2b	novel_not_in_catalog	novel_not_in_catalog	at_least_one_novel_splicesite	at_least_one_novel_splicesite	NA	NA	-6882	-4	NA	NA	-5417	-11223	novel	novel	ENSMUSG00000059456.13	ENSMUSG00000059456.13	20	13	TRUE	6	1742	NA	NA	NA	NA
PB.14650.341	Ptk2b	incomplete-splice_match	incomplete-splice_match	3prime_fragment	3prime_fragment	41390	4	-1880	0	41361	0	-1872	0	ENSMUST00000178730.7	ENSMUST00000022622.13	ENSMUSG00000059456.13	ENSMUSG00000059456.13	15	15	FALSE	0	800	3	-4	-5	0
PB.14650.343	Ptk2b	novel_not_in_catalog	novel_not_in_catalog	at_least_one_novel_splicesite	at_least_one_novel_splicesite	NA	NA	-25	-1	NA	NA	0	-211	novel	novel	ENSMUSG00000059456.13	ENSMUSG00000059456.13	31	30	FALSE	0	1238	NA	NA	NA	NA
PB.14650.3444	Ptk2b	novel_not_in_catalog	novel_not_in_catalog	at_least_one_novel_splicesite	at_least_one_novel_splicesite	NA	NA	-15	0	NA	NA	0	521	novel	novel	ENSMUSG00000059456.13	ENSMUSG00000059456.13	19	18	FALSE	0	497	NA	NA	NA	NA
PB.14650.3447	Ptk2b	novel_not_in_catalog	novel_not_in_catalog	at_least_one_novel_splicesite	at_least_one_novel_splicesite	NA	NA	-1	-1	NA	NA	0	-2404	novel	novel	ENSMUSG00000059456.13	ENSMUSG00000059456.13	30	27	TRUE	2	1398	NA	NA	NA	NA
PB.14650.3468	Ptk2b	novel_in_catalog	novel_in_catalog	combination_of_known_splicesites	combination_of_known_splicesites	NA	NA	-36	0	NA	NA	0	0	novel	novel	ENSMUSG00000059456.13	ENSMUSG00000059456.13	29	28	FALSE	0	1039	NA	NA	NA	NA
PB.14650.347	Ptk2b	novel_not_in_catalog	novel_not_in_catalog	at_least_one_novel_splicesite	at_least_one_novel_splicesite	NA	NA	-5462	-4	NA	NA	-5417	-2313	novel	novel	ENSMUSG00000059456.13	ENSMUSG00000059456.13	19	17	TRUE	2	1202	NA	NA	NA	NA
PB.14650.1652	Ptk2b	novel_not_in_catalog	novel_not_in_catalog	at_least_one_novel_splicesite	at_least_one_novel_splicesite	NA	NA	-15	-1	NA	NA	0	-19317	novel	novel	ENSMUSG00000059456.13	ENSMUSG00000059456.13	29	14	TRUE	14	2754	NA	NA	NA	NA
PB.14650.351	Ptk2b	incomplete-splice_match	incomplete-splice_match	3prime_fragment	3prime_fragment	105308	1	-5462	-1	37816	0	-5417	0	ENSMUST00000089250.8	ENSMUST00000089250.8	ENSMUSG00000059456.13	ENSMUSG00000059456.13	20	20	FALSE	0	836	3	-1	-42	0
PB.14650.3543	Ptk2b	novel_not_in_catalog	novel_not_in_catalog	at_least_one_novel_splicesite	at_least_one_novel_splicesite	NA	NA	-63	1	NA	NA	0	771	novel	novel	ENSMUSG00000059456.13	ENSMUSG00000059456.13	25	24	FALSE	0	292	NA	NA	NA	NA
PB.14650.3567	Ptk2b	novel_not_in_catalog	novel_not_in_catalog	at_least_one_novel_splicesite	at_least_one_novel_splicesite	NA	NA	-8	-1	NA	NA	0	0	novel	novel	ENSMUSG00000059456.13	ENSMUSG00000059456.13	29	28	FALSE	0	1006	NA	NA	NA	NA
PB.14650.3570	Ptk2b	novel_in_catalog	novel_in_catalog	combination_of_known_junctions	combination_of_known_junctions	NA	NA	-1877	0	NA	NA	-1872	0	novel	novel	ENSMUSG00000059456.13	ENSMUSG00000059456.13	15	15	FALSE	0	802	NA	NA	NA	NA
PB.14650.3572	Ptk2b	novel_in_catalog	novel_in_catalog	combination_of_known_junctions	combination_of_known_junctions	NA	NA	-17225	0	NA	NA	-17225	0	novel	novel	ENSMUSG00000059456.13	ENSMUSG00000059456.13	27	27	FALSE	0	796	NA	NA	NA	NA
PB.14650.359	Ptk2b	full-splice_match	full-splice_match	multi-exon	multi-exon	71	5	1	0	0	0	0	0	ENSMUST00000089250.8	ENSMUST00000089250.8	ENSMUSG00000059456.13	ENSMUSG00000059456.13	30	29	FALSE	0	923	-71	-5	0	0
PB.14650.3606	Ptk2b	novel_not_in_catalog	novel_not_in_catalog	at_least_one_novel_splicesite	at_least_one_novel_splicesite	NA	NA	1	-6	NA	NA	0	-2336	novel	novel	ENSMUSG00000059456.13	ENSMUSG00000059456.13	31	28	TRUE	2	1314	NA	NA	NA	NA
PB.14650.3609	Ptk2b	novel_in_catalog	novel_in_catalog	combination_of_known_splicesites	combination_of_known_splicesites	NA	NA	-24	0	NA	NA	0	0	novel	novel	ENSMUSG00000059456.13	ENSMUSG00000059456.13	29	28	FALSE	0	967	NA	NA	NA	NA
PB.14650.3622	Ptk2b	novel_not_in_catalog	novel_not_in_catalog	at_least_one_novel_splicesite	at_least_one_novel_splicesite	NA	NA	-63	-6	NA	NA	0	0	novel	novel	ENSMUSG00000059456.13	ENSMUSG00000059456.13	26	25	FALSE	0	1051	NA	NA	NA	NA
PB.14650.3630	Ptk2b	novel_not_in_catalog	novel_not_in_catalog	at_least_one_novel_splicesite	at_least_one_novel_splicesite	NA	NA	2	-2	NA	NA	0	343	novel	novel	ENSMUSG00000059456.13	ENSMUSG00000059456.13	26	25	FALSE	0	647	NA	NA	NA	NA
PB.14650.3643	Ptk2b	novel_not_in_catalog	novel_not_in_catalog	at_least_one_novel_splicesite	at_least_one_novel_splicesite	NA	NA	-6	1	NA	NA	0	771	novel	novel	ENSMUSG00000059456.13	ENSMUSG00000059456.13	26	25	FALSE	0	235	NA	NA	NA	NA
PB.14650.3645	Ptk2b	novel_not_in_catalog	novel_not_in_catalog	at_least_one_novel_splicesite	at_least_one_novel_splicesite	NA	NA	-5413	0	NA	NA	-5357	-12687	novel	novel	ENSMUSG00000059456.13	ENSMUSG00000059456.13	21	12	TRUE	9	1808	NA	NA	NA	NA
PB.14650.3647	Ptk2b	novel_not_in_catalog	incomplete-splice_match	at_least_one_novel_splicesite	3prime_fragment	NA	NA	-5408	-1	37876	0	-5357	0	novel	ENSMUST00000022622.13	ENSMUSG00000059456.13	ENSMUSG00000059456.13	22	21	TRUE	1	737	NA	NA	-102	0
PB.14650.3648	Ptk2b	novel_not_in_catalog	novel_not_in_catalog	at_least_one_novel_splicesite	at_least_one_novel_splicesite	NA	NA	-19936	-2	NA	NA	-19868	299	novel	novel	ENSMUSG00000059456.13	ENSMUSG00000059456.13	25	25	FALSE	0	554	NA	NA	NA	NA
PB.14650.3653	Ptk2b	novel_not_in_catalog	novel_not_in_catalog	at_least_one_novel_splicesite	at_least_one_novel_splicesite	NA	NA	14	-2	NA	NA	0	0	novel	novel	ENSMUSG00000059456.13	ENSMUSG00000059456.13	18	17	FALSE	0	917	NA	NA	NA	NA
PB.14650.367	Ptk2b	incomplete-splice_match	incomplete-splice_match	3prime_fragment	3prime_fragment	38916	5	-4354	-1	39509	0	-3724	0	ENSMUST00000178730.7	ENSMUST00000022622.13	ENSMUSG00000059456.13	ENSMUSG00000059456.13	18	18	FALSE	0	1421	748	-5	118	0
PB.14650.3672	Ptk2b	novel_not_in_catalog	novel_not_in_catalog	at_least_one_novel_splicesite	at_least_one_novel_splicesite	NA	NA	-5461	-1	NA	NA	-5417	98	novel	novel	ENSMUSG00000059456.13	ENSMUSG00000059456.13	20	20	FALSE	0	741	NA	NA	NA	NA
PB.14650.3689	Ptk2b	novel_not_in_catalog	novel_not_in_catalog	at_least_one_novel_splicesite	at_least_one_novel_splicesite	NA	NA	-3123	-2	NA	NA	-2206	-211	novel	novel	ENSMUSG00000059456.13	ENSMUSG00000059456.13	13	12	FALSE	0	1173	NA	NA	NA	NA
PB.14650.3697	Ptk2b	novel_not_in_catalog	novel_not_in_catalog	at_least_one_novel_splicesite	at_least_one_novel_splicesite	NA	NA	-5408	1	NA	NA	-5357	0	novel	novel	ENSMUSG00000059456.13	ENSMUSG00000059456.13	16	16	FALSE	0	844	NA	NA	NA	NA
PB.14650.370	Ptk2b	incomplete-splice_match	incomplete-splice_match	3prime_fragment	3prime_fragment	2322	2	2322	-2	13912	0	13912	0	ENSMUST00000136216.7	ENSMUST00000154865.7	ENSMUSG00000059456.13	ENSMUSG00000059456.13	5	3	FALSE	0	1198	284	-2	-57	0
PB.14650.3701	Ptk2b	novel_not_in_catalog	novel_not_in_catalog	at_least_one_novel_splicesite	at_least_one_novel_splicesite	NA	NA	-5408	-2	NA	NA	-5357	343	novel	novel	ENSMUSG00000059456.13	ENSMUSG00000059456.13	20	20	FALSE	0	502	NA	NA	NA	NA
PB.14650.371	Ptk2b	novel_in_catalog	novel_in_catalog	combination_of_known_splicesites	combination_of_known_splicesites	NA	NA	-7893	-2	NA	NA	-7876	-2313	novel	novel	ENSMUSG00000059456.13	ENSMUSG00000059456.13	23	21	TRUE	2	1181	NA	NA	NA	NA
PB.14650.3725	Ptk2b	novel_not_in_catalog	novel_not_in_catalog	at_least_one_novel_splicesite	at_least_one_novel_splicesite	NA	NA	-8	0	NA	NA	0	0	novel	novel	ENSMUSG00000059456.13	ENSMUSG00000059456.13	9	8	FALSE	0	1011	NA	NA	NA	NA
PB.14650.3728	Ptk2b	novel_not_in_catalog	novel_not_in_catalog	at_least_one_novel_splicesite	at_least_one_novel_splicesite	NA	NA	-4513	1	NA	NA	-2206	343	novel	novel	ENSMUSG00000059456.13	ENSMUSG00000059456.13	14	11	FALSE	0	718	NA	NA	NA	NA
PB.14650.3732	Ptk2b	novel_not_in_catalog	novel_not_in_catalog	at_least_one_novel_splicesite	at_least_one_novel_splicesite	NA	NA	-5408	0	NA	NA	-5357	432	novel	novel	ENSMUSG00000059456.13	ENSMUSG00000059456.13	16	16	FALSE	0	415	NA	NA	NA	NA
PB.14650.6250	Ptk2b	novel_in_catalog	novel_in_catalog	combination_of_known_junctions	combination_of_known_junctions	NA	NA	-1425	-2	NA	NA	7177	0	novel	novel	ENSMUSG00000059456.13	ENSMUSG00000059456.13	9	8	FALSE	0	907	NA	NA	NA	NA
PB.14650.3742	Ptk2b	novel_not_in_catalog	novel_not_in_catalog	at_least_one_novel_splicesite	at_least_one_novel_splicesite	NA	NA	-4926	0	NA	NA	-2206	766	novel	novel	ENSMUSG00000059456.13	ENSMUSG00000059456.13	15	11	FALSE	0	334	NA	NA	NA	NA
PB.14650.3743	Ptk2b	novel_not_in_catalog	novel_not_in_catalog	at_least_one_novel_splicesite	at_least_one_novel_splicesite	NA	NA	-5438	0	NA	NA	-5417	766	novel	novel	ENSMUSG00000059456.13	ENSMUSG00000059456.13	16	16	FALSE	0	42	NA	NA	NA	NA
PB.14650.375	Ptk2b	incomplete-splice_match	incomplete-splice_match	3prime_fragment	3prime_fragment	26075	11	-17195	-2	26041	0	-17192	0	ENSMUST00000178730.7	ENSMUST00000022622.13	ENSMUSG00000059456.13	ENSMUSG00000059456.13	27	27	FALSE	0	788	-45	-11	-48	0
PB.14650.3755	Ptk2b	novel_not_in_catalog	novel_not_in_catalog	at_least_one_novel_splicesite	at_least_one_novel_splicesite	NA	NA	-5413	0	NA	NA	-5357	221	novel	novel	ENSMUSG00000059456.13	ENSMUSG00000059456.13	11	11	FALSE	0	631	NA	NA	NA	NA
PB.14650.3758	Ptk2b	novel_not_in_catalog	novel_not_in_catalog	at_least_one_novel_splicesite	at_least_one_novel_splicesite	NA	NA	-3120	-2	NA	NA	-2206	766	novel	novel	ENSMUSG00000059456.13	ENSMUSG00000059456.13	12	11	FALSE	0	188	NA	NA	NA	NA
PB.14650.376	Ptk2b	novel_not_in_catalog	novel_not_in_catalog	at_least_one_novel_splicesite	at_least_one_novel_splicesite	NA	NA	-304	0	NA	NA	-16	0	novel	novel	ENSMUSG00000059456.13	ENSMUSG00000059456.13	13	12	FALSE	0	928	NA	NA	NA	NA
PB.14650.3761	Ptk2b	novel_not_in_catalog	novel_not_in_catalog	at_least_one_novel_splicesite	at_least_one_novel_splicesite	NA	NA	-3605	0	NA	NA	-2206	766	novel	novel	ENSMUSG00000059456.13	ENSMUSG00000059456.13	10	8	FALSE	0	250	NA	NA	NA	NA
PB.14650.3780	Ptk2b	novel_not_in_catalog	incomplete-splice_match	at_least_one_novel_splicesite	5prime_fragment	NA	NA	-6	-1	0	35998	0	-35998	novel	ENSMUST00000022622.13	ENSMUSG00000059456.13	ENSMUSG00000059456.13	31	2	TRUE	28	3655	NA	NA	0	1
PB.14650.3797	Ptk2b	novel_not_in_catalog	novel_not_in_catalog	at_least_one_novel_splicesite	at_least_one_novel_splicesite	NA	NA	-5	0	NA	NA	0	0	novel	novel	ENSMUSG00000059456.13	ENSMUSG00000059456.13	30	29	FALSE	0	1008	NA	NA	NA	NA
PB.14650.3804	Ptk2b	novel_not_in_catalog	novel_not_in_catalog	at_least_one_novel_splicesite	at_least_one_novel_splicesite	NA	NA	-3608	-2	NA	NA	-2206	-2336	novel	novel	ENSMUSG00000059456.13	ENSMUSG00000059456.13	18	14	TRUE	2	1404	NA	NA	NA	NA
PB.14650.38404	Ptk2b	novel_not_in_catalog	novel_not_in_catalog	at_least_one_novel_splicesite	at_least_one_novel_splicesite	NA	NA	-227	0	NA	NA	0	387	novel	novel	ENSMUSG00000059456.13	ENSMUSG00000059456.13	27	26	FALSE	0	834	NA	NA	NA	NA
PB.14650.38412	Ptk2b	novel_not_in_catalog	novel_not_in_catalog	at_least_one_novel_splicesite	at_least_one_novel_splicesite	NA	NA	-5413	0	NA	NA	-5357	-4343	novel	novel	ENSMUSG00000059456.13	ENSMUSG00000059456.13	19	14	TRUE	5	1368	NA	NA	NA	NA
PB.14650.3903	Ptk2b	novel_not_in_catalog	novel_not_in_catalog	at_least_one_novel_splicesite	at_least_one_novel_splicesite	NA	NA	15	-5	NA	NA	0	-4551	novel	novel	ENSMUSG00000059456.13	ENSMUSG00000059456.13	31	24	TRUE	6	1521	NA	NA	NA	NA
PB.14650.39559	Ptk2b	novel_not_in_catalog	incomplete-splice_match	at_least_one_novel_splicesite	internal_fragment	NA	NA	-8614	0	34638	4291	-8595	-4291	novel	ENSMUST00000022622.13	ENSMUSG00000059456.13	ENSMUSG00000059456.13	24	21	TRUE	3	1265	NA	NA	-16	36
PB.14650.398	Ptk2b	novel_not_in_catalog	novel_not_in_catalog	at_least_one_novel_splicesite	at_least_one_novel_splicesite	NA	NA	-34	1	NA	NA	0	0	novel	novel	ENSMUSG00000059456.13	ENSMUSG00000059456.13	31	30	FALSE	0	1034	NA	NA	NA	NA
PB.14650.4025	Ptk2b	novel_not_in_catalog	incomplete-splice_match	at_least_one_novel_splicesite	internal_fragment	NA	NA	-5453	-3	37816	17625	-5417	-17625	novel	ENSMUST00000022622.13	ENSMUSG00000059456.13	ENSMUSG00000059456.13	21	8	TRUE	13	2214	NA	NA	-42	1
PB.14650.4035	Ptk2b	novel_not_in_catalog	incomplete-splice_match	at_least_one_novel_splicesite	internal_fragment	NA	NA	-3060	-1	41027	4291	-2206	-4291	novel	ENSMUST00000022622.13	ENSMUSG00000059456.13	ENSMUSG00000059456.13	15	11	TRUE	3	1349	NA	NA	-72	36
PB.14650.4044	Ptk2b	novel_not_in_catalog	novel_not_in_catalog	at_least_one_novel_splicesite	at_least_one_novel_splicesite	NA	NA	-24	1	NA	NA	0	-23655	novel	novel	ENSMUSG00000059456.13	ENSMUSG00000059456.13	28	5	TRUE	22	3126	NA	NA	NA	NA
PB.14650.10276	Ptk2b	novel_in_catalog	incomplete-splice_match	intron_retention	5prime_fragment	NA	NA	-8	-2	0	21115	0	-21115	novel	ENSMUST00000022622.13	ENSMUSG00000059456.13	ENSMUSG00000059456.13	30	11	TRUE	18	3267	NA	NA	0	1
PB.14650.4051	Ptk2b	novel_not_in_catalog	novel_not_in_catalog	at_least_one_novel_splicesite	at_least_one_novel_splicesite	NA	NA	-5462	-1	NA	NA	-5417	-4343	novel	novel	ENSMUSG00000059456.13	ENSMUSG00000059456.13	21	16	TRUE	5	1351	NA	NA	NA	NA
PB.14650.4069	Ptk2b	incomplete-splice_match	incomplete-splice_match	3prime_fragment	3prime_fragment	110720	-4	-50	0	43217	0	-16	0	ENSMUST00000089250.8	ENSMUST00000089250.8	ENSMUSG00000059456.13	ENSMUSG00000059456.13	11	11	FALSE	0	830	5	4	-29	0
PB.14650.4080	Ptk2b	novel_in_catalog	novel_in_catalog	combination_of_known_splicesites	combination_of_known_splicesites	NA	NA	-15	0	NA	NA	0	0	novel	novel	ENSMUSG00000059456.13	ENSMUSG00000059456.13	30	29	FALSE	0	1018	NA	NA	NA	NA
PB.14650.4127	Ptk2b	novel_not_in_catalog	novel_not_in_catalog	at_least_one_novel_splicesite	at_least_one_novel_splicesite	NA	NA	-34	0	NA	NA	0	766	novel	novel	ENSMUSG00000059456.13	ENSMUSG00000059456.13	26	25	FALSE	0	271	NA	NA	NA	NA
PB.14650.4141	Ptk2b	incomplete-splice_match	incomplete-splice_match	3prime_fragment	3prime_fragment	102406	-2	-8364	-2	34906	0	-8327	0	ENSMUST00000089250.8	ENSMUST00000089250.8	ENSMUSG00000059456.13	ENSMUSG00000059456.13	24	24	FALSE	0	831	0	2	-37	0
PB.14650.418	Ptk2b	novel_not_in_catalog	novel_not_in_catalog	at_least_one_novel_splicesite	at_least_one_novel_splicesite	NA	NA	-5408	-6	NA	NA	-5357	343	novel	novel	ENSMUSG00000059456.13	ENSMUSG00000059456.13	16	16	FALSE	0	489	NA	NA	NA	NA
PB.14650.41934	Ptk2b	novel_not_in_catalog	novel_not_in_catalog	at_least_one_novel_splicesite	at_least_one_novel_splicesite	NA	NA	-4	-1	NA	NA	0	-19310	novel	novel	ENSMUSG00000059456.13	ENSMUSG00000059456.13	25	8	TRUE	16	2679	NA	NA	NA	NA
PB.14650.4239	Ptk2b	novel_not_in_catalog	novel_not_in_catalog	at_least_one_novel_splicesite	at_least_one_novel_splicesite	NA	NA	-5408	1	NA	NA	-5357	-2313	novel	novel	ENSMUSG00000059456.13	ENSMUSG00000059456.13	19	17	TRUE	2	1218	NA	NA	NA	NA
PB.14650.4256	Ptk2b	novel_not_in_catalog	novel_not_in_catalog	at_least_one_novel_splicesite	at_least_one_novel_splicesite	NA	NA	-15	-1	NA	NA	0	-19867	novel	novel	ENSMUSG00000059456.13	ENSMUSG00000059456.13	29	11	TRUE	17	2887	NA	NA	NA	NA
PB.14650.426	Ptk2b	novel_not_in_catalog	novel_not_in_catalog	at_least_one_novel_splicesite	at_least_one_novel_splicesite	NA	NA	37	-2	NA	NA	0	-16492	novel	novel	ENSMUSG00000059456.13	ENSMUSG00000059456.13	31	18	TRUE	12	2242	NA	NA	NA	NA
PB.14650.4334	Ptk2b	novel_not_in_catalog	novel_not_in_catalog	at_least_one_novel_splicesite	at_least_one_novel_splicesite	NA	NA	1	-2	NA	NA	0	-21117	novel	novel	ENSMUSG00000059456.13	ENSMUSG00000059456.13	32	12	TRUE	18	2813	NA	NA	NA	NA
PB.14650.4360	Ptk2b	novel_not_in_catalog	novel_not_in_catalog	at_least_one_novel_splicesite	at_least_one_novel_splicesite	NA	NA	-28	1	NA	NA	0	-2313	novel	novel	ENSMUSG00000059456.13	ENSMUSG00000059456.13	29	26	TRUE	2	1402	NA	NA	NA	NA
PB.14650.4373	Ptk2b	novel_not_in_catalog	novel_not_in_catalog	at_least_one_novel_splicesite	at_least_one_novel_splicesite	NA	NA	-4513	2	NA	NA	-2206	0	novel	novel	ENSMUSG00000059456.13	ENSMUSG00000059456.13	18	15	FALSE	0	1057	NA	NA	NA	NA
PB.14650.4395	Ptk2b	novel_not_in_catalog	novel_not_in_catalog	at_least_one_novel_splicesite	at_least_one_novel_splicesite	NA	NA	4	-1	NA	NA	0	0	novel	novel	ENSMUSG00000059456.13	ENSMUSG00000059456.13	31	30	FALSE	0	998	NA	NA	NA	NA
PB.14650.4400	Ptk2b	incomplete-splice_match	incomplete-splice_match	3prime_fragment	3prime_fragment	108892	0	-1878	0	41361	0	-1872	0	ENSMUST00000089250.8	ENSMUST00000089250.8	ENSMUSG00000059456.13	ENSMUSG00000059456.13	14	14	FALSE	0	798	1	0	-5	0
PB.14650.44192	Ptk2b	novel_not_in_catalog	novel_not_in_catalog	at_least_one_novel_splicesite	at_least_one_novel_splicesite	NA	NA	-11	2	NA	NA	0	0	novel	novel	ENSMUSG00000059456.13	ENSMUSG00000059456.13	24	23	FALSE	0	1007	NA	NA	NA	NA
PB.14650.44195	Ptk2b	novel_not_in_catalog	novel_not_in_catalog	at_least_one_novel_splicesite	at_least_one_novel_splicesite	NA	NA	0	-1	NA	NA	0	420	novel	novel	ENSMUSG00000059456.13	ENSMUSG00000059456.13	25	24	FALSE	0	508	NA	NA	NA	NA
PB.14650.4423	Ptk2b	novel_not_in_catalog	novel_not_in_catalog	at_least_one_novel_splicesite	at_least_one_novel_splicesite	NA	NA	-5425	-1	NA	NA	-5417	0	novel	novel	ENSMUSG00000059456.13	ENSMUSG00000059456.13	20	20	FALSE	0	799	NA	NA	NA	NA
PB.14650.4444	Ptk2b	novel_not_in_catalog	novel_not_in_catalog	at_least_one_novel_splicesite	at_least_one_novel_splicesite	NA	NA	-15	0	NA	NA	0	0	novel	novel	ENSMUSG00000059456.13	ENSMUSG00000059456.13	31	30	FALSE	0	1014	NA	NA	NA	NA
PB.14650.4450	Ptk2b	novel_not_in_catalog	novel_not_in_catalog	at_least_one_novel_splicesite	at_least_one_novel_splicesite	NA	NA	-20034	-1	NA	NA	-19868	-2313	novel	novel	ENSMUSG00000059456.13	ENSMUSG00000059456.13	28	26	TRUE	2	1326	NA	NA	NA	NA
PB.14650.4465	Ptk2b	novel_not_in_catalog	incomplete-splice_match	at_least_one_novel_splicesite	5prime_fragment	NA	NA	1	1	0	24773	0	-24773	novel	ENSMUST00000022622.13	ENSMUSG00000059456.13	ENSMUSG00000059456.13	30	5	TRUE	24	3324	NA	NA	0	1
PB.14650.4569	Ptk2b	novel_not_in_catalog	novel_not_in_catalog	at_least_one_novel_splicesite	at_least_one_novel_splicesite	NA	NA	-34	-1	NA	NA	0	-2313	novel	novel	ENSMUSG00000059456.13	ENSMUSG00000059456.13	29	26	TRUE	2	1401	NA	NA	NA	NA
PB.14650.458	Ptk2b	novel_in_catalog	novel_in_catalog	combination_of_known_junctions	combination_of_known_junctions	NA	NA	-1512	-2	NA	NA	-1435	0	novel	novel	ENSMUSG00000059456.13	ENSMUSG00000059456.13	14	14	FALSE	0	871	NA	NA	NA	NA
PB.14650.459	Ptk2b	novel_not_in_catalog	novel_not_in_catalog	at_least_one_novel_splicesite	at_least_one_novel_splicesite	NA	NA	844	-2	NA	NA	972	-2313	novel	novel	ENSMUSG00000059456.13	ENSMUSG00000059456.13	9	7	TRUE	2	1296	NA	NA	NA	NA
PB.14650.4606	Ptk2b	novel_not_in_catalog	novel_not_in_catalog	at_least_one_novel_splicesite	at_least_one_novel_splicesite	NA	NA	-3608	-1	NA	NA	-3594	0	novel	novel	ENSMUSG00000059456.13	ENSMUSG00000059456.13	18	18	FALSE	0	809	NA	NA	NA	NA
PB.14650.4607	Ptk2b	novel_not_in_catalog	novel_not_in_catalog	at_least_one_novel_splicesite	at_least_one_novel_splicesite	NA	NA	-2872	0	NA	NA	3520	-2336	novel	novel	ENSMUSG00000059456.13	ENSMUSG00000059456.13	10	8	TRUE	2	1205	NA	NA	NA	NA
PB.14650.4629	Ptk2b	novel_not_in_catalog	incomplete-splice_match	at_least_one_novel_splicesite	internal_fragment	NA	NA	-7888	-2	35357	4291	-7876	-4291	novel	ENSMUST00000022622.13	ENSMUSG00000059456.13	ENSMUSG00000059456.13	22	19	TRUE	3	1251	NA	NA	-18	36
PB.14650.465	Ptk2b	incomplete-splice_match	incomplete-splice_match	3prime_fragment	3prime_fragment	48230	11	-1416	-2	50410	0	7177	0	ENSMUST00000178730.7	ENSMUST00000022622.13	ENSMUSG00000059456.13	ENSMUSG00000059456.13	9	8	FALSE	0	889	-7	-11	-45	0
PB.14650.4702	Ptk2b	novel_not_in_catalog	novel_not_in_catalog	at_least_one_novel_splicesite	at_least_one_novel_splicesite	NA	NA	-8	-1	NA	NA	0	98	novel	novel	ENSMUSG00000059456.13	ENSMUSG00000059456.13	30	29	FALSE	0	912	NA	NA	NA	NA
PB.14650.4716	Ptk2b	novel_not_in_catalog	novel_not_in_catalog	at_least_one_novel_splicesite	at_least_one_novel_splicesite	NA	NA	-64	-1	NA	NA	0	-2440	novel	novel	ENSMUSG00000059456.13	ENSMUSG00000059456.13	28	25	TRUE	2	1563	NA	NA	NA	NA
PB.14650.4723	Ptk2b	novel_not_in_catalog	novel_not_in_catalog	at_least_one_novel_splicesite	at_least_one_novel_splicesite	NA	NA	-5434	-2	NA	NA	-5417	-16484	novel	novel	ENSMUSG00000059456.13	ENSMUSG00000059456.13	19	9	TRUE	10	2129	NA	NA	NA	NA
PB.14650.4737	Ptk2b	novel_not_in_catalog	novel_not_in_catalog	at_least_one_novel_splicesite	at_least_one_novel_splicesite	NA	NA	-2871	-4	NA	NA	3520	-2427	novel	novel	ENSMUSG00000059456.13	ENSMUSG00000059456.13	8	6	TRUE	2	1286	NA	NA	NA	NA
PB.14650.474	Ptk2b	incomplete-splice_match	incomplete-splice_match	3prime_fragment	3prime_fragment	34659	18	-8611	-9	34638	0	-8595	0	ENSMUST00000178730.7	ENSMUST00000022622.13	ENSMUSG00000059456.13	ENSMUSG00000059456.13	26	26	FALSE	0	794	0	-18	-16	0
PB.14650.4797	Ptk2b	novel_not_in_catalog	novel_not_in_catalog	at_least_one_novel_splicesite	at_least_one_novel_splicesite	NA	NA	2	-15	NA	NA	0	-4551	novel	novel	ENSMUSG00000059456.13	ENSMUSG00000059456.13	30	24	TRUE	6	1424	NA	NA	NA	NA
PB.14650.48046	Ptk2b	novel_not_in_catalog	novel_not_in_catalog	at_least_one_novel_splicesite	at_least_one_novel_splicesite	NA	NA	19	-1	NA	NA	0	-4551	novel	novel	ENSMUSG00000059456.13	ENSMUSG00000059456.13	17	10	TRUE	6	1596	NA	NA	NA	NA
PB.14650.4808	Ptk2b	novel_not_in_catalog	novel_not_in_catalog	at_least_one_novel_splicesite	at_least_one_novel_splicesite	NA	NA	-20102	-2	NA	NA	-19868	-16492	novel	novel	ENSMUSG00000059456.13	ENSMUSG00000059456.13	29	17	TRUE	12	2376	NA	NA	NA	NA
PB.14650.4823	Ptk2b	novel_not_in_catalog	novel_not_in_catalog	at_least_one_novel_splicesite	at_least_one_novel_splicesite	NA	NA	-15	-6	NA	NA	0	-2313	novel	novel	ENSMUSG00000059456.13	ENSMUSG00000059456.13	29	26	TRUE	2	1377	NA	NA	NA	NA
PB.14650.4853	Ptk2b	novel_not_in_catalog	novel_not_in_catalog	at_least_one_novel_splicesite	at_least_one_novel_splicesite	NA	NA	-5414	-4	NA	NA	-5357	-2313	novel	novel	ENSMUSG00000059456.13	ENSMUSG00000059456.13	19	17	TRUE	2	1214	NA	NA	NA	NA
PB.14650.4872	Ptk2b	novel_not_in_catalog	novel_not_in_catalog	at_least_one_novel_splicesite	at_least_one_novel_splicesite	NA	NA	1828	-54	NA	NA	13912	-211	novel	novel	ENSMUSG00000059456.13	ENSMUSG00000059456.13	5	3	FALSE	0	1413	NA	NA	NA	NA
PB.14650.4875	Ptk2b	novel_not_in_catalog	incomplete-splice_match	at_least_one_novel_splicesite	internal_fragment	NA	NA	-1518	2	41798	4291	-1435	-4291	novel	ENSMUST00000022622.13	ENSMUSG00000059456.13	ENSMUSG00000059456.13	12	9	TRUE	3	1326	NA	NA	-81	36
PB.14650.489	Ptk2b	novel_not_in_catalog	novel_not_in_catalog	at_least_one_novel_splicesite	at_least_one_novel_splicesite	NA	NA	-5462	-1	NA	NA	-5417	-2336	novel	novel	ENSMUSG00000059456.13	ENSMUSG00000059456.13	21	19	TRUE	2	1237	NA	NA	NA	NA
PB.14650.4920	Ptk2b	novel_not_in_catalog	incomplete-splice_match	at_least_one_novel_splicesite	internal_fragment	NA	NA	-5462	-9	37816	4474	-5417	-4474	novel	ENSMUST00000022622.13	ENSMUSG00000059456.13	ENSMUSG00000059456.13	20	15	TRUE	4	1357	NA	NA	-42	0
PB.14650.493	Ptk2b	novel_not_in_catalog	novel_not_in_catalog	at_least_one_novel_splicesite	at_least_one_novel_splicesite	NA	NA	-63	-2	NA	NA	0	0	novel	novel	ENSMUSG00000059456.13	ENSMUSG00000059456.13	31	30	FALSE	0	1055	NA	NA	NA	NA
PB.14650.7792	Ptk2b	novel_not_in_catalog	incomplete-splice_match	at_least_one_novel_splicesite	internal_fragment	NA	NA	-5408	0	37876	15185	-5357	-15185	novel	ENSMUST00000022622.13	ENSMUSG00000059456.13	ENSMUSG00000059456.13	12	11	TRUE	1	137	NA	NA	-102	1
PB.14650.498	Ptk2b	novel_not_in_catalog	novel_not_in_catalog	at_least_one_novel_splicesite	at_least_one_novel_splicesite	NA	NA	23	-2	NA	NA	0	-2313	novel	novel	ENSMUSG00000059456.13	ENSMUSG00000059456.13	29	26	TRUE	2	1352	NA	NA	NA	NA
PB.14650.5026	Ptk2b	novel_not_in_catalog	incomplete-splice_match	at_least_one_novel_splicesite	internal_fragment	NA	NA	850	-1	44205	4474	972	-4474	novel	ENSMUST00000022622.13	ENSMUSG00000059456.13	ENSMUSG00000059456.13	10	5	TRUE	4	1447	NA	NA	-137	0
PB.14650.1248	Ptk2b	novel_not_in_catalog	novel_not_in_catalog	at_least_one_novel_splicesite	at_least_one_novel_splicesite	NA	NA	-2274	0	NA	NA	-2206	-11223	novel	novel	ENSMUSG00000059456.13	ENSMUSG00000059456.13	14	8	TRUE	6	1679	NA	NA	NA	NA
PB.14650.5560	Ptk2b	novel_not_in_catalog	novel_not_in_catalog	at_least_one_novel_splicesite	at_least_one_novel_splicesite	NA	NA	-4924	-16	NA	NA	-2206	-2313	novel	novel	ENSMUSG00000059456.13	ENSMUSG00000059456.13	18	12	TRUE	2	1447	NA	NA	NA	NA
PB.14650.5087	Ptk2b	novel_not_in_catalog	novel_not_in_catalog	at_least_one_novel_splicesite	at_least_one_novel_splicesite	NA	NA	-57	-2	NA	NA	0	-4551	novel	novel	ENSMUSG00000059456.13	ENSMUSG00000059456.13	31	24	TRUE	6	1666	NA	NA	NA	NA
PB.14650.5091	Ptk2b	novel_not_in_catalog	novel_not_in_catalog	at_least_one_novel_splicesite	at_least_one_novel_splicesite	NA	NA	-2	-1	NA	NA	0	-2313	novel	novel	ENSMUSG00000059456.13	ENSMUSG00000059456.13	28	26	TRUE	2	1204	NA	NA	NA	NA
PB.14650.5101	Ptk2b	novel_not_in_catalog	novel_not_in_catalog	at_least_one_novel_splicesite	at_least_one_novel_splicesite	NA	NA	-1	0	NA	NA	0	-4343	novel	novel	ENSMUSG00000059456.13	ENSMUSG00000059456.13	30	25	TRUE	5	1344	NA	NA	NA	NA
PB.14650.5102	Ptk2b	novel_not_in_catalog	novel_not_in_catalog	at_least_one_novel_splicesite	at_least_one_novel_splicesite	NA	NA	-8364	-1	NA	NA	-8327	0	novel	novel	ENSMUSG00000059456.13	ENSMUSG00000059456.13	25	25	FALSE	0	823	NA	NA	NA	NA
PB.14650.511	Ptk2b	novel_not_in_catalog	incomplete-splice_match	at_least_one_novel_splicesite	5prime_fragment	NA	NA	-30	2	0	4474	0	-4474	novel	ENSMUST00000022622.13	ENSMUSG00000059456.13	ENSMUSG00000059456.13	30	24	TRUE	4	1560	NA	NA	0	0
PB.14650.5130	Ptk2b	novel_not_in_catalog	novel_not_in_catalog	at_least_one_novel_splicesite	at_least_one_novel_splicesite	NA	NA	-3	0	NA	NA	0	0	novel	novel	ENSMUSG00000059456.13	ENSMUSG00000059456.13	31	30	FALSE	0	1002	NA	NA	NA	NA
PB.14650.514	Ptk2b	incomplete-splice_match	incomplete-splice_match	3prime_fragment	3prime_fragment	35445	2	-7825	-2	35411	0	-7822	0	ENSMUST00000178730.7	ENSMUST00000022622.13	ENSMUSG00000059456.13	ENSMUSG00000059456.13	24	24	FALSE	0	797	-69	-2	-72	0
PB.14650.5206	Ptk2b	novel_not_in_catalog	novel_not_in_catalog	at_least_one_novel_splicesite	at_least_one_novel_splicesite	NA	NA	-15	-1	NA	NA	0	766	novel	novel	ENSMUSG00000059456.13	ENSMUSG00000059456.13	23	22	FALSE	0	251	NA	NA	NA	NA
PB.14650.5246	Ptk2b	novel_not_in_catalog	novel_not_in_catalog	at_least_one_novel_splicesite	at_least_one_novel_splicesite	NA	NA	-20036	-1	NA	NA	-19868	0	novel	novel	ENSMUSG00000059456.13	ENSMUSG00000059456.13	28	28	FALSE	0	954	NA	NA	NA	NA
PB.14650.5295	Ptk2b	novel_not_in_catalog	novel_not_in_catalog	at_least_one_novel_splicesite	at_least_one_novel_splicesite	NA	NA	-225	-6	NA	NA	-16	-11223	novel	novel	ENSMUSG00000059456.13	ENSMUSG00000059456.13	12	4	TRUE	7	1537	NA	NA	NA	NA
PB.14650.5309	Ptk2b	novel_not_in_catalog	novel_not_in_catalog	at_least_one_novel_splicesite	at_least_one_novel_splicesite	NA	NA	584	1	NA	NA	7177	0	novel	novel	ENSMUSG00000059456.13	ENSMUSG00000059456.13	8	8	FALSE	0	1010	NA	NA	NA	NA
PB.14650.53102	Ptk2b	novel_not_in_catalog	novel_not_in_catalog	at_least_one_novel_splicesite	at_least_one_novel_splicesite	NA	NA	-19858	-1	NA	NA	-19832	98	novel	novel	ENSMUSG00000059456.13	ENSMUSG00000059456.13	28	28	FALSE	0	714	NA	NA	NA	NA
PB.14650.53106	Ptk2b	novel_not_in_catalog	novel_not_in_catalog	at_least_one_novel_splicesite	at_least_one_novel_splicesite	NA	NA	865	2	NA	NA	972	387	novel	novel	ENSMUSG00000059456.13	ENSMUSG00000059456.13	5	5	FALSE	0	509	NA	NA	NA	NA
PB.14650.5314	Ptk2b	novel_not_in_catalog	novel_not_in_catalog	at_least_one_novel_splicesite	at_least_one_novel_splicesite	NA	NA	-31	0	NA	NA	0	-19804	novel	novel	ENSMUSG00000059456.13	ENSMUSG00000059456.13	30	12	TRUE	17	2841	NA	NA	NA	NA
PB.14650.533	Ptk2b	novel_not_in_catalog	novel_not_in_catalog	at_least_one_novel_splicesite	at_least_one_novel_splicesite	NA	NA	-7861	-1	NA	NA	-7822	-2313	novel	novel	ENSMUSG00000059456.13	ENSMUSG00000059456.13	22	20	TRUE	2	1199	NA	NA	NA	NA
PB.14650.534	Ptk2b	novel_in_catalog	novel_in_catalog	combination_of_known_splicesites	combination_of_known_splicesites	NA	NA	-33	-3	NA	NA	0	-2313	novel	novel	ENSMUSG00000059456.13	ENSMUSG00000059456.13	30	27	TRUE	2	1398	NA	NA	NA	NA
PB.14650.5359	Ptk2b	novel_not_in_catalog	novel_not_in_catalog	at_least_one_novel_splicesite	at_least_one_novel_splicesite	NA	NA	-3	0	NA	NA	0	0	novel	novel	ENSMUSG00000059456.13	ENSMUSG00000059456.13	31	30	FALSE	0	1006	NA	NA	NA	NA
PB.14650.542	Ptk2b	incomplete-splice_match	incomplete-splice_match	3prime_fragment	3prime_fragment	42968	5	-302	-1	43217	0	-16	0	ENSMUST00000178730.7	ENSMUST00000022622.13	ENSMUSG00000059456.13	ENSMUSG00000059456.13	13	12	FALSE	0	921	0	-5	-29	0
PB.14650.5440	Ptk2b	novel_not_in_catalog	novel_not_in_catalog	at_least_one_novel_splicesite	at_least_one_novel_splicesite	NA	NA	-17242	0	NA	NA	-17225	-2313	novel	novel	ENSMUSG00000059456.13	ENSMUSG00000059456.13	25	23	TRUE	2	1187	NA	NA	NA	NA
PB.14650.5515	Ptk2b	novel_not_in_catalog	novel_not_in_catalog	at_least_one_novel_splicesite	at_least_one_novel_splicesite	NA	NA	-15	1	NA	NA	0	-19379	novel	novel	ENSMUSG00000059456.13	ENSMUSG00000059456.13	30	13	TRUE	16	2831	NA	NA	NA	NA
PB.14650.5539	Ptk2b	novel_not_in_catalog	novel_not_in_catalog	at_least_one_novel_splicesite	at_least_one_novel_splicesite	NA	NA	2609	-6	NA	NA	13912	0	novel	novel	ENSMUSG00000059456.13	ENSMUSG00000059456.13	5	3	FALSE	0	907	NA	NA	NA	NA
PB.14650.560	Ptk2b	novel_not_in_catalog	novel_not_in_catalog	at_least_one_novel_splicesite	at_least_one_novel_splicesite	NA	NA	-1499	-2	NA	NA	-1435	-11223	novel	novel	ENSMUSG00000059456.13	ENSMUSG00000059456.13	14	6	TRUE	8	1683	NA	NA	NA	NA
PB.14650.5614	Ptk2b	novel_not_in_catalog	novel_not_in_catalog	at_least_one_novel_splicesite	at_least_one_novel_splicesite	NA	NA	-35	0	NA	NA	0	-4551	novel	novel	ENSMUSG00000059456.13	ENSMUSG00000059456.13	25	18	TRUE	6	1651	NA	NA	NA	NA
PB.14650.5619	Ptk2b	novel_not_in_catalog	novel_not_in_catalog	at_least_one_novel_splicesite	at_least_one_novel_splicesite	NA	NA	-2872	0	NA	NA	3520	0	novel	novel	ENSMUSG00000059456.13	ENSMUSG00000059456.13	10	10	FALSE	0	812	NA	NA	NA	NA
PB.14650.564	Ptk2b	novel_not_in_catalog	novel_not_in_catalog	at_least_one_novel_splicesite	at_least_one_novel_splicesite	NA	NA	-7896	0	NA	NA	-7876	-19317	novel	novel	ENSMUSG00000059456.13	ENSMUSG00000059456.13	24	8	TRUE	16	2570	NA	NA	NA	NA
PB.14650.567	Ptk2b	novel_not_in_catalog	incomplete-splice_match	at_least_one_novel_splicesite	5prime_fragment	NA	NA	1	0	0	4291	0	-4291	novel	ENSMUST00000022622.13	ENSMUSG00000059456.13	ENSMUSG00000059456.13	29	25	TRUE	3	1447	NA	NA	0	36
PB.14650.5702	Ptk2b	novel_not_in_catalog	novel_not_in_catalog	at_least_one_novel_splicesite	at_least_one_novel_splicesite	NA	NA	25	0	NA	NA	0	343	novel	novel	ENSMUSG00000059456.13	ENSMUSG00000059456.13	26	25	FALSE	0	631	NA	NA	NA	NA
PB.14650.571	Ptk2b	novel_not_in_catalog	novel_not_in_catalog	at_least_one_novel_splicesite	at_least_one_novel_splicesite	NA	NA	-35	1	NA	NA	0	-3088	novel	novel	ENSMUSG00000059456.13	ENSMUSG00000059456.13	29	25	TRUE	3	1551	NA	NA	NA	NA
PB.14650.5716	Ptk2b	novel_not_in_catalog	novel_not_in_catalog	at_least_one_novel_splicesite	at_least_one_novel_splicesite	NA	NA	836	0	NA	NA	843	-2313	novel	novel	ENSMUSG00000059456.13	ENSMUSG00000059456.13	10	8	TRUE	2	1177	NA	NA	NA	NA
PB.14650.5748	Ptk2b	novel_not_in_catalog	novel_not_in_catalog	at_least_one_novel_splicesite	at_least_one_novel_splicesite	NA	NA	-19375	0	NA	NA	-19342	-11223	novel	novel	ENSMUSG00000059456.13	ENSMUSG00000059456.13	28	20	TRUE	8	1687	NA	NA	NA	NA
PB.14650.5793	Ptk2b	novel_not_in_catalog	novel_not_in_catalog	at_least_one_novel_splicesite	at_least_one_novel_splicesite	NA	NA	-64	1	NA	NA	0	-20695	novel	novel	ENSMUSG00000059456.13	ENSMUSG00000059456.13	30	11	TRUE	18	2902	NA	NA	NA	NA
PB.14650.580	Ptk2b	novel_not_in_catalog	novel_not_in_catalog	at_least_one_novel_splicesite	at_least_one_novel_splicesite	NA	NA	-5462	5	NA	NA	-5417	-121	novel	novel	ENSMUSG00000059456.13	ENSMUSG00000059456.13	21	21	FALSE	0	968	NA	NA	NA	NA
PB.14650.581	Ptk2b	novel_not_in_catalog	novel_not_in_catalog	at_least_one_novel_splicesite	at_least_one_novel_splicesite	NA	NA	-5462	0	NA	NA	-5417	-15333	novel	novel	ENSMUSG00000059456.13	ENSMUSG00000059456.13	18	11	TRUE	7	1828	NA	NA	NA	NA
PB.14650.5827	Ptk2b	novel_not_in_catalog	novel_not_in_catalog	at_least_one_novel_splicesite	at_least_one_novel_splicesite	NA	NA	17	-1	NA	NA	0	-19867	novel	novel	ENSMUSG00000059456.13	ENSMUSG00000059456.13	30	12	TRUE	17	2855	NA	NA	NA	NA
PB.14650.5914	Ptk2b	novel_not_in_catalog	novel_not_in_catalog	at_least_one_novel_splicesite	at_least_one_novel_splicesite	NA	NA	-5447	0	NA	NA	-5417	-16492	novel	novel	ENSMUSG00000059456.13	ENSMUSG00000059456.13	21	9	TRUE	12	2170	NA	NA	NA	NA
PB.14650.593	Ptk2b	novel_not_in_catalog	novel_not_in_catalog	at_least_one_novel_splicesite	at_least_one_novel_splicesite	NA	NA	-3607	-1	NA	NA	-2206	-2313	novel	novel	ENSMUSG00000059456.13	ENSMUSG00000059456.13	17	13	TRUE	2	1391	NA	NA	NA	NA
PB.14650.595	Ptk2b	incomplete-splice_match	incomplete-splice_match	3prime_fragment	3prime_fragment	109258	-2	-1512	-2	41798	0	-1435	0	ENSMUST00000089250.8	ENSMUST00000089250.8	ENSMUSG00000059456.13	ENSMUSG00000059456.13	13	13	FALSE	0	871	-4	2	-81	0
PB.14650.5955	Ptk2b	novel_not_in_catalog	novel_not_in_catalog	at_least_one_novel_splicesite	at_least_one_novel_splicesite	NA	NA	-14	-2	NA	NA	0	-4551	novel	novel	ENSMUSG00000059456.13	ENSMUSG00000059456.13	30	23	TRUE	6	1572	NA	NA	NA	NA
PB.14650.5957	Ptk2b	novel_not_in_catalog	novel_not_in_catalog	at_least_one_novel_splicesite	at_least_one_novel_splicesite	NA	NA	-7895	0	NA	NA	-7876	437	novel	novel	ENSMUSG00000059456.13	ENSMUSG00000059456.13	19	19	FALSE	0	378	NA	NA	NA	NA
PB.14650.5974	Ptk2b	novel_not_in_catalog	novel_not_in_catalog	at_least_one_novel_splicesite	at_least_one_novel_splicesite	NA	NA	838	-4	NA	NA	843	0	novel	novel	ENSMUSG00000059456.13	ENSMUSG00000059456.13	11	11	FALSE	0	788	NA	NA	NA	NA
PB.14650.6022	Ptk2b	novel_not_in_catalog	novel_not_in_catalog	at_least_one_novel_splicesite	at_least_one_novel_splicesite	NA	NA	-5462	0	NA	NA	-5417	0	novel	novel	ENSMUSG00000059456.13	ENSMUSG00000059456.13	21	21	FALSE	0	832	NA	NA	NA	NA
PB.14650.603	Ptk2b	novel_not_in_catalog	novel_not_in_catalog	at_least_one_novel_splicesite	at_least_one_novel_splicesite	NA	NA	-426	0	NA	NA	0	0	novel	novel	ENSMUSG00000059456.13	ENSMUSG00000059456.13	31	30	FALSE	0	1420	NA	NA	NA	NA
PB.14650.6042	Ptk2b	novel_not_in_catalog	novel_not_in_catalog	at_least_one_novel_splicesite	at_least_one_novel_splicesite	NA	NA	-19381	-1	NA	NA	-19342	-2313	novel	novel	ENSMUSG00000059456.13	ENSMUSG00000059456.13	26	24	TRUE	2	1199	NA	NA	NA	NA
PB.14650.605	Ptk2b	novel_not_in_catalog	novel_not_in_catalog	at_least_one_novel_splicesite	at_least_one_novel_splicesite	NA	NA	-3608	0	NA	NA	-2206	-2313	novel	novel	ENSMUSG00000059456.13	ENSMUSG00000059456.13	15	11	TRUE	2	1389	NA	NA	NA	NA
PB.14650.6074	Ptk2b	novel_not_in_catalog	novel_not_in_catalog	at_least_one_novel_splicesite	at_least_one_novel_splicesite	NA	NA	-19354	1	NA	NA	-19342	-2313	novel	novel	ENSMUSG00000059456.13	ENSMUSG00000059456.13	27	25	TRUE	2	1179	NA	NA	NA	NA
PB.14650.6091	Ptk2b	novel_not_in_catalog	novel_not_in_catalog	at_least_one_novel_splicesite	at_least_one_novel_splicesite	NA	NA	-5453	0	NA	NA	-5417	221	novel	novel	ENSMUSG00000059456.13	ENSMUSG00000059456.13	13	13	FALSE	0	611	NA	NA	NA	NA
PB.14650.6098	Ptk2b	novel_in_catalog	novel_in_catalog	combination_of_known_splicesites	combination_of_known_splicesites	NA	NA	27	1	NA	NA	0	-20695	novel	novel	ENSMUSG00000059456.13	ENSMUSG00000059456.13	30	11	TRUE	18	2811	NA	NA	NA	NA
PB.14650.6176	Ptk2b	novel_not_in_catalog	novel_not_in_catalog	at_least_one_novel_splicesite	at_least_one_novel_splicesite	NA	NA	-5453	-2	NA	NA	-5417	0	novel	novel	ENSMUSG00000059456.13	ENSMUSG00000059456.13	21	21	FALSE	0	826	NA	NA	NA	NA
PB.14650.6187	Ptk2b	novel_not_in_catalog	novel_not_in_catalog	at_least_one_novel_splicesite	at_least_one_novel_splicesite	NA	NA	-1878	-2	NA	NA	-1872	0	novel	novel	ENSMUSG00000059456.13	ENSMUSG00000059456.13	14	14	FALSE	0	796	NA	NA	NA	NA
PB.14650.6188	Ptk2b	novel_not_in_catalog	novel_not_in_catalog	at_least_one_novel_splicesite	at_least_one_novel_splicesite	NA	NA	-35	1	NA	NA	0	-11223	novel	novel	ENSMUSG00000059456.13	ENSMUSG00000059456.13	26	22	TRUE	3	944	NA	NA	NA	NA
PB.14650.6257	Ptk2b	novel_not_in_catalog	incomplete-splice_match	at_least_one_novel_splicesite	internal_fragment	NA	NA	-20125	-1	23365	4291	-19868	-4291	novel	ENSMUST00000022622.13	ENSMUSG00000059456.13	ENSMUSG00000059456.13	27	24	TRUE	3	1506	NA	NA	-84	36
PB.14650.630	Ptk2b	novel_not_in_catalog	novel_not_in_catalog	at_least_one_novel_splicesite	at_least_one_novel_splicesite	NA	NA	-1518	-1	NA	NA	-1435	-2313	novel	novel	ENSMUSG00000059456.13	ENSMUSG00000059456.13	13	11	TRUE	2	1248	NA	NA	NA	NA
PB.14650.6357	Ptk2b	novel_not_in_catalog	novel_not_in_catalog	at_least_one_novel_splicesite	at_least_one_novel_splicesite	NA	NA	849	-2	NA	NA	972	-2440	novel	novel	ENSMUSG00000059456.13	ENSMUSG00000059456.13	8	6	TRUE	2	1418	NA	NA	NA	NA
PB.14650.6366	Ptk2b	novel_not_in_catalog	novel_not_in_catalog	at_least_one_novel_splicesite	at_least_one_novel_splicesite	NA	NA	-1518	-1	NA	NA	-1435	-2336	novel	novel	ENSMUSG00000059456.13	ENSMUSG00000059456.13	14	12	TRUE	2	1275	NA	NA	NA	NA
PB.14650.6431	Ptk2b	novel_not_in_catalog	novel_not_in_catalog	at_least_one_novel_splicesite	at_least_one_novel_splicesite	NA	NA	-2865	-2	NA	NA	3520	-2313	novel	novel	ENSMUSG00000059456.13	ENSMUSG00000059456.13	8	6	TRUE	2	1168	NA	NA	NA	NA
PB.14650.644	Ptk2b	novel_in_catalog	novel_in_catalog	combination_of_known_junctions	combination_of_known_junctions	NA	NA	-303	1	NA	NA	-16	0	novel	novel	ENSMUSG00000059456.13	ENSMUSG00000059456.13	13	12	FALSE	0	924	NA	NA	NA	NA
PB.14650.6510	Ptk2b	novel_not_in_catalog	novel_not_in_catalog	at_least_one_novel_splicesite	at_least_one_novel_splicesite	NA	NA	-36	-2	NA	NA	0	-2313	novel	novel	ENSMUSG00000059456.13	ENSMUSG00000059456.13	30	27	TRUE	2	1407	NA	NA	NA	NA
PB.14650.6513	Ptk2b	novel_not_in_catalog	novel_not_in_catalog	at_least_one_novel_splicesite	at_least_one_novel_splicesite	NA	NA	0	0	NA	NA	0	572	novel	novel	ENSMUSG00000059456.13	ENSMUSG00000059456.13	25	24	FALSE	0	431	NA	NA	NA	NA
PB.14650.4470	Ptk2b	novel_not_in_catalog	novel_not_in_catalog	at_least_one_novel_splicesite	at_least_one_novel_splicesite	NA	NA	-7484	-3	NA	NA	-5417	-2427	novel	novel	ENSMUSG00000059456.13	ENSMUSG00000059456.13	21	17	TRUE	2	1491	NA	NA	NA	NA
PB.14650.671	Ptk2b	novel_not_in_catalog	novel_not_in_catalog	at_least_one_novel_splicesite	at_least_one_novel_splicesite	NA	NA	-50	-2	NA	NA	-16	-2313	novel	novel	ENSMUSG00000059456.13	ENSMUSG00000059456.13	10	8	TRUE	2	1198	NA	NA	NA	NA
PB.14650.679	Ptk2b	novel_not_in_catalog	novel_not_in_catalog	at_least_one_novel_splicesite	at_least_one_novel_splicesite	NA	NA	-19916	-2	NA	NA	-19868	-2313	novel	novel	ENSMUSG00000059456.13	ENSMUSG00000059456.13	27	25	TRUE	2	1212	NA	NA	NA	NA
PB.14650.6856	Ptk2b	novel_not_in_catalog	novel_not_in_catalog	at_least_one_novel_splicesite	at_least_one_novel_splicesite	NA	NA	-5462	-2	NA	NA	-5417	-2404	novel	novel	ENSMUSG00000059456.13	ENSMUSG00000059456.13	20	18	TRUE	2	1295	NA	NA	NA	NA
PB.14650.6860	Ptk2b	novel_not_in_catalog	novel_not_in_catalog	at_least_one_novel_splicesite	at_least_one_novel_splicesite	NA	NA	834	0	NA	NA	843	0	novel	novel	ENSMUSG00000059456.13	ENSMUSG00000059456.13	11	11	FALSE	0	796	NA	NA	NA	NA
PB.14650.6882	Ptk2b	novel_not_in_catalog	novel_not_in_catalog	at_least_one_novel_splicesite	at_least_one_novel_splicesite	NA	NA	-7893	-7	NA	NA	-7876	0	novel	novel	ENSMUSG00000059456.13	ENSMUSG00000059456.13	23	23	FALSE	0	797	NA	NA	NA	NA
PB.14650.6891	Ptk2b	novel_not_in_catalog	novel_not_in_catalog	at_least_one_novel_splicesite	at_least_one_novel_splicesite	NA	NA	-35	-1	NA	NA	0	-24010	novel	novel	ENSMUSG00000059456.13	ENSMUSG00000059456.13	30	7	TRUE	22	3183	NA	NA	NA	NA
PB.14650.6978	Ptk2b	novel_not_in_catalog	novel_not_in_catalog	at_least_one_novel_splicesite	at_least_one_novel_splicesite	NA	NA	614	0	NA	NA	7177	-2313	novel	novel	ENSMUSG00000059456.13	ENSMUSG00000059456.13	6	4	TRUE	2	1357	NA	NA	NA	NA
PB.14650.702	Ptk2b	novel_in_catalog	novel_in_catalog	combination_of_known_splicesites	combination_of_known_splicesites	NA	NA	-1518	0	NA	NA	-1435	0	novel	novel	ENSMUSG00000059456.13	ENSMUSG00000059456.13	13	13	FALSE	0	879	NA	NA	NA	NA
PB.14650.7020	Ptk2b	novel_not_in_catalog	novel_not_in_catalog	at_least_one_novel_splicesite	at_least_one_novel_splicesite	NA	NA	7	1	NA	NA	0	343	novel	novel	ENSMUSG00000059456.13	ENSMUSG00000059456.13	26	25	FALSE	0	650	NA	NA	NA	NA
PB.14650.7032	Ptk2b	novel_not_in_catalog	incomplete-splice_match	at_least_one_novel_splicesite	internal_fragment	NA	NA	-7448	-6	37816	4291	-5417	-4291	novel	ENSMUST00000022622.13	ENSMUSG00000059456.13	ENSMUSG00000059456.13	21	16	TRUE	3	1418	NA	NA	-42	36
PB.14650.706	Ptk2b	novel_not_in_catalog	novel_not_in_catalog	at_least_one_novel_splicesite	at_least_one_novel_splicesite	NA	NA	-8	0	NA	NA	0	299	novel	novel	ENSMUSG00000059456.13	ENSMUSG00000059456.13	27	26	FALSE	0	712	NA	NA	NA	NA
PB.14650.7090	Ptk2b	novel_not_in_catalog	novel_not_in_catalog	at_least_one_novel_splicesite	at_least_one_novel_splicesite	NA	NA	587	0	NA	NA	7177	-211	novel	novel	ENSMUSG00000059456.13	ENSMUSG00000059456.13	8	8	FALSE	0	1221	NA	NA	NA	NA
PB.14650.7105	Ptk2b	incomplete-splice_match	incomplete-splice_match	3prime_fragment	3prime_fragment	102156	-3	-8614	-1	34638	0	-8595	0	ENSMUST00000089250.8	ENSMUST00000089250.8	ENSMUSG00000059456.13	ENSMUSG00000059456.13	25	25	FALSE	0	814	3	3	-16	0
PB.14650.7168	Ptk2b	novel_not_in_catalog	novel_not_in_catalog	at_least_one_novel_splicesite	at_least_one_novel_splicesite	NA	NA	-7886	-12	NA	NA	-7876	-2427	novel	novel	ENSMUSG00000059456.13	ENSMUSG00000059456.13	22	20	TRUE	2	1273	NA	NA	NA	NA
PB.14650.7184	Ptk2b	novel_not_in_catalog	novel_not_in_catalog	at_least_one_novel_splicesite	at_least_one_novel_splicesite	NA	NA	-5408	0	NA	NA	-5357	-4551	novel	novel	ENSMUSG00000059456.13	ENSMUSG00000059456.13	21	15	TRUE	6	1464	NA	NA	NA	NA
PB.14650.722	Ptk2b	novel_in_catalog	novel_in_catalog	combination_of_known_junctions	combination_of_known_junctions	NA	NA	-20016	-6	NA	NA	-19868	0	novel	novel	ENSMUSG00000059456.13	ENSMUSG00000059456.13	29	29	FALSE	0	929	NA	NA	NA	NA
PB.14650.7337	Ptk2b	novel_not_in_catalog	novel_not_in_catalog	at_least_one_novel_splicesite	at_least_one_novel_splicesite	NA	NA	-20038	2	NA	NA	-19868	0	novel	novel	ENSMUSG00000059456.13	ENSMUSG00000059456.13	29	29	FALSE	0	959	NA	NA	NA	NA
PB.14650.734	Ptk2b	novel_not_in_catalog	novel_not_in_catalog	at_least_one_novel_splicesite	at_least_one_novel_splicesite	NA	NA	-5462	-20	NA	NA	-5417	-2313	novel	novel	ENSMUSG00000059456.13	ENSMUSG00000059456.13	19	17	TRUE	2	1186	NA	NA	NA	NA
PB.14650.7399	Ptk2b	novel_not_in_catalog	novel_not_in_catalog	at_least_one_novel_splicesite	at_least_one_novel_splicesite	NA	NA	-3123	-5	NA	NA	-2206	-2313	novel	novel	ENSMUSG00000059456.13	ENSMUSG00000059456.13	15	12	TRUE	2	1328	NA	NA	NA	NA
PB.14650.752	Ptk2b	incomplete-splice_match	incomplete-splice_match	3prime_fragment	3prime_fragment	23918	-1	-19352	0	23891	0	-19342	0	ENSMUST00000178730.7	ENSMUST00000022622.13	ENSMUSG00000059456.13	ENSMUSG00000059456.13	28	28	FALSE	0	807	-27	1	-37	0
PB.14650.7533	Ptk2b	novel_not_in_catalog	novel_not_in_catalog	at_least_one_novel_splicesite	at_least_one_novel_splicesite	NA	NA	8	-9	NA	NA	0	0	novel	novel	ENSMUSG00000059456.13	ENSMUSG00000059456.13	31	30	FALSE	0	977	NA	NA	NA	NA
PB.14650.755	Ptk2b	novel_not_in_catalog	full-splice_match	at_least_one_novel_splicesite	multi-exon	NA	NA	-11	0	75	0	75	0	novel	ENSMUST00000022622.13	ENSMUSG00000059456.13	ENSMUSG00000059456.13	31	30	FALSE	0	879	NA	NA	-75	0
PB.14650.760	Ptk2b	incomplete-splice_match	incomplete-splice_match	3prime_fragment	3prime_fragment	11862	1	2258	-1	11869	0	11869	0	ENSMUST00000154865.7	ENSMUST00000154865.7	ENSMUSG00000059456.13	ENSMUSG00000059456.13	6	6	FALSE	0	798	1	-1	-6	0
PB.14650.7649	Ptk2b	novel_not_in_catalog	novel_not_in_catalog	at_least_one_novel_splicesite	at_least_one_novel_splicesite	NA	NA	4248	-1	NA	NA	13912	0	novel	novel	ENSMUSG00000059456.13	ENSMUSG00000059456.13	3	3	FALSE	0	851	NA	NA	NA	NA
PB.14650.7660	Ptk2b	novel_not_in_catalog	novel_not_in_catalog	at_least_one_novel_splicesite	at_least_one_novel_splicesite	NA	NA	-8	0	NA	NA	0	-2313	novel	novel	ENSMUSG00000059456.13	ENSMUSG00000059456.13	29	26	TRUE	2	1381	NA	NA	NA	NA
PB.14650.7717	Ptk2b	novel_not_in_catalog	novel_not_in_catalog	at_least_one_novel_splicesite	at_least_one_novel_splicesite	NA	NA	-302	0	NA	NA	-16	-4551	novel	novel	ENSMUSG00000059456.13	ENSMUSG00000059456.13	12	5	TRUE	6	1543	NA	NA	NA	NA
PB.14650.7759	Ptk2b	novel_not_in_catalog	novel_not_in_catalog	at_least_one_novel_splicesite	at_least_one_novel_splicesite	NA	NA	-5462	-1	NA	NA	-5417	-4551	novel	novel	ENSMUSG00000059456.13	ENSMUSG00000059456.13	15	9	TRUE	6	1448	NA	NA	NA	NA
PB.14650.7877	Ptk2b	novel_not_in_catalog	novel_not_in_catalog	at_least_one_novel_splicesite	at_least_one_novel_splicesite	NA	NA	1048	-1	NA	NA	11674	-121	novel	novel	ENSMUSG00000059456.13	ENSMUSG00000059456.13	7	7	FALSE	0	1934	NA	NA	NA	NA
PB.14650.7942	Ptk2b	novel_not_in_catalog	novel_not_in_catalog	at_least_one_novel_splicesite	at_least_one_novel_splicesite	NA	NA	-19339	-2	NA	NA	-17225	-2427	novel	novel	ENSMUSG00000059456.13	ENSMUSG00000059456.13	26	23	TRUE	2	1345	NA	NA	NA	NA
PB.14650.812	Ptk2b	novel_not_in_catalog	novel_not_in_catalog	at_least_one_novel_splicesite	at_least_one_novel_splicesite	NA	NA	-1391	-9	NA	NA	7177	-2313	novel	novel	ENSMUSG00000059456.13	ENSMUSG00000059456.13	8	5	TRUE	2	1231	NA	NA	NA	NA
PB.14650.8131	Ptk2b	novel_not_in_catalog	novel_not_in_catalog	at_least_one_novel_splicesite	at_least_one_novel_splicesite	NA	NA	848	1	NA	NA	972	-3088	novel	novel	ENSMUSG00000059456.13	ENSMUSG00000059456.13	9	6	TRUE	3	1433	NA	NA	NA	NA
PB.14650.817	Ptk2b	novel_in_catalog	novel_in_catalog	combination_of_known_splicesites	combination_of_known_splicesites	NA	NA	-305	-2	NA	NA	-16	-2313	novel	novel	ENSMUSG00000059456.13	ENSMUSG00000059456.13	12	9	TRUE	2	1301	NA	NA	NA	NA
PB.14650.8242	Ptk2b	novel_not_in_catalog	novel_not_in_catalog	at_least_one_novel_splicesite	at_least_one_novel_splicesite	NA	NA	-3123	0	NA	NA	-2206	432	novel	novel	ENSMUSG00000059456.13	ENSMUSG00000059456.13	12	11	FALSE	0	536	NA	NA	NA	NA
PB.14650.8719	Ptk2b	novel_not_in_catalog	incomplete-splice_match	at_least_one_novel_splicesite	internal_fragment	NA	NA	-50	0	43217	4291	-16	-4291	novel	ENSMUST00000022622.13	ENSMUSG00000059456.13	ENSMUSG00000059456.13	10	7	TRUE	3	1280	NA	NA	-29	36
PB.14650.8300	Ptk2b	novel_not_in_catalog	novel_not_in_catalog	at_least_one_novel_splicesite	at_least_one_novel_splicesite	NA	NA	-1875	-1	NA	NA	-1872	0	novel	novel	ENSMUSG00000059456.13	ENSMUSG00000059456.13	15	15	FALSE	0	789	NA	NA	NA	NA
PB.14650.8455	Ptk2b	novel_not_in_catalog	novel_not_in_catalog	at_least_one_novel_splicesite	at_least_one_novel_splicesite	NA	NA	-6874	-2	NA	NA	-5417	0	novel	novel	ENSMUSG00000059456.13	ENSMUSG00000059456.13	21	20	FALSE	0	930	NA	NA	NA	NA
PB.14650.8462	Ptk2b	novel_not_in_catalog	novel_not_in_catalog	at_least_one_novel_splicesite	at_least_one_novel_splicesite	NA	NA	584	1	NA	NA	7177	-2313	novel	novel	ENSMUSG00000059456.13	ENSMUSG00000059456.13	7	5	TRUE	2	1384	NA	NA	NA	NA
PB.14650.8475	Ptk2b	novel_not_in_catalog	novel_not_in_catalog	at_least_one_novel_splicesite	at_least_one_novel_splicesite	NA	NA	-1879	-11	NA	NA	-1872	-2313	novel	novel	ENSMUSG00000059456.13	ENSMUSG00000059456.13	13	11	TRUE	2	1157	NA	NA	NA	NA
PB.14650.853	Ptk2b	novel_not_in_catalog	novel_not_in_catalog	at_least_one_novel_splicesite	at_least_one_novel_splicesite	NA	NA	-221	-1	NA	NA	0	-19325	novel	novel	ENSMUSG00000059456.13	ENSMUSG00000059456.13	28	14	TRUE	14	2798	NA	NA	NA	NA
PB.14650.854	Ptk2b	novel_not_in_catalog	novel_not_in_catalog	at_least_one_novel_splicesite	at_least_one_novel_splicesite	NA	NA	-1512	1	NA	NA	-1435	-2313	novel	novel	ENSMUSG00000059456.13	ENSMUSG00000059456.13	12	10	TRUE	2	1239	NA	NA	NA	NA
PB.14650.859	Ptk2b	novel_not_in_catalog	novel_not_in_catalog	at_least_one_novel_splicesite	at_least_one_novel_splicesite	NA	NA	-302	0	NA	NA	-16	-2427	novel	novel	ENSMUSG00000059456.13	ENSMUSG00000059456.13	11	8	TRUE	2	1414	NA	NA	NA	NA
PB.14650.19259	Ptk2b	novel_not_in_catalog	novel_not_in_catalog	at_least_one_novel_splicesite	at_least_one_novel_splicesite	NA	NA	-32	0	NA	NA	-16	-2313	novel	novel	ENSMUSG00000059456.13	ENSMUSG00000059456.13	9	7	TRUE	2	1182	NA	NA	NA	NA
PB.14650.8688	Ptk2b	novel_not_in_catalog	novel_not_in_catalog	at_least_one_novel_splicesite	at_least_one_novel_splicesite	NA	NA	-24	1	NA	NA	0	0	novel	novel	ENSMUSG00000059456.13	ENSMUSG00000059456.13	30	29	FALSE	0	964	NA	NA	NA	NA
PB.14650.871	Ptk2b	novel_not_in_catalog	novel_not_in_catalog	at_least_one_novel_splicesite	at_least_one_novel_splicesite	NA	NA	-5408	3	NA	NA	-5357	226	novel	novel	ENSMUSG00000059456.13	ENSMUSG00000059456.13	16	16	FALSE	0	625	NA	NA	NA	NA
PB.14650.8744	Ptk2b	novel_not_in_catalog	novel_not_in_catalog	at_least_one_novel_splicesite	at_least_one_novel_splicesite	NA	NA	-25	0	NA	NA	0	387	novel	novel	ENSMUSG00000059456.13	ENSMUSG00000059456.13	26	25	FALSE	0	581	NA	NA	NA	NA
PB.14650.8748	Ptk2b	novel_not_in_catalog	novel_not_in_catalog	at_least_one_novel_splicesite	at_least_one_novel_splicesite	NA	NA	-19911	-1	NA	NA	-19868	-2427	novel	novel	ENSMUSG00000059456.13	ENSMUSG00000059456.13	27	25	TRUE	2	1317	NA	NA	NA	NA
PB.14650.8792	Ptk2b	novel_not_in_catalog	novel_not_in_catalog	at_least_one_novel_splicesite	at_least_one_novel_splicesite	NA	NA	-5462	-3	NA	NA	-5417	0	novel	novel	ENSMUSG00000059456.13	ENSMUSG00000059456.13	20	20	FALSE	0	829	NA	NA	NA	NA
PB.14650.8796	Ptk2b	novel_not_in_catalog	novel_not_in_catalog	at_least_one_novel_splicesite	at_least_one_novel_splicesite	NA	NA	-2278	-2	NA	NA	-2206	0	novel	novel	ENSMUSG00000059456.13	ENSMUSG00000059456.13	16	16	FALSE	0	862	NA	NA	NA	NA
PB.14650.8922	Ptk2b	novel_not_in_catalog	novel_not_in_catalog	at_least_one_novel_splicesite	at_least_one_novel_splicesite	NA	NA	2	-2	NA	NA	0	0	novel	novel	ENSMUSG00000059456.13	ENSMUSG00000059456.13	31	30	FALSE	0	995	NA	NA	NA	NA
PB.14650.8928	Ptk2b	novel_not_in_catalog	novel_not_in_catalog	at_least_one_novel_splicesite	at_least_one_novel_splicesite	NA	NA	-13	-1	NA	NA	0	-21599	novel	novel	ENSMUSG00000059456.13	ENSMUSG00000059456.13	31	10	TRUE	20	2905	NA	NA	NA	NA
PB.14650.893	Ptk2b	novel_not_in_catalog	novel_not_in_catalog	at_least_one_novel_splicesite	at_least_one_novel_splicesite	NA	NA	4079	-2	NA	NA	13912	0	novel	novel	ENSMUSG00000059456.13	ENSMUSG00000059456.13	3	3	FALSE	0	1019	NA	NA	NA	NA
PB.14650.89489	Ptk2b	incomplete-splice_match	novel_in_catalog	5prime_fragment	mono-exon	16	39131	6	-39131	NA	NA	0	-59195	ENSMUST00000127083.1	novel	ENSMUSG00000059456.13	ENSMUSG00000059456.13	2	1	FALSE	0	1508	-16	1440	NA	NA
PB.14650.9003	Ptk2b	novel_not_in_catalog	novel_not_in_catalog	at_least_one_novel_splicesite	at_least_one_novel_splicesite	NA	NA	-3608	0	NA	NA	-2206	-2336	novel	novel	ENSMUSG00000059456.13	ENSMUSG00000059456.13	18	14	TRUE	2	1407	NA	NA	NA	NA
PB.14650.9048	Ptk2b	novel_not_in_catalog	novel_not_in_catalog	at_least_one_novel_splicesite	at_least_one_novel_splicesite	NA	NA	-27	0	NA	NA	0	-2427	novel	novel	ENSMUSG00000059456.13	ENSMUSG00000059456.13	28	25	TRUE	2	1518	NA	NA	NA	NA
PB.14650.914	Ptk2b	novel_not_in_catalog	novel_not_in_catalog	at_least_one_novel_splicesite	at_least_one_novel_splicesite	NA	NA	-5462	1	NA	NA	-5417	437	novel	novel	ENSMUSG00000059456.13	ENSMUSG00000059456.13	16	16	FALSE	0	401	NA	NA	NA	NA
PB.14650.915	Ptk2b	novel_not_in_catalog	novel_not_in_catalog	at_least_one_novel_splicesite	at_least_one_novel_splicesite	NA	NA	-8	-1	NA	NA	0	-2313	novel	novel	ENSMUSG00000059456.13	ENSMUSG00000059456.13	30	27	TRUE	2	1384	NA	NA	NA	NA
PB.14650.1663	Ptk2b	incomplete-splice_match	incomplete-splice_match	3prime_fragment	3prime_fragment	108510	3	-2260	2	41027	0	-2206	0	ENSMUST00000089250.8	ENSMUST00000089250.8	ENSMUSG00000059456.13	ENSMUSG00000059456.13	15	15	FALSE	0	843	-18	-3	-72	0
PB.14650.9285	Ptk2b	novel_not_in_catalog	novel_not_in_catalog	at_least_one_novel_splicesite	at_least_one_novel_splicesite	NA	NA	4254	-2	NA	NA	13912	-121	novel	novel	ENSMUSG00000059456.13	ENSMUSG00000059456.13	3	3	FALSE	0	960	NA	NA	NA	NA
PB.14650.9308	Ptk2b	novel_not_in_catalog	novel_not_in_catalog	at_least_one_novel_splicesite	at_least_one_novel_splicesite	NA	NA	6	0	NA	NA	0	-21115	novel	novel	ENSMUSG00000059456.13	ENSMUSG00000059456.13	26	6	TRUE	19	2882	NA	NA	NA	NA
PB.14650.9346	Ptk2b	novel_not_in_catalog	novel_not_in_catalog	at_least_one_novel_splicesite	at_least_one_novel_splicesite	NA	NA	-36	-1	NA	NA	-19868	-2313	novel	novel	ENSMUSG00000059456.13	ENSMUSG00000059456.13	29	26	TRUE	2	1459	NA	NA	NA	NA
PB.14650.939	Ptk2b	novel_not_in_catalog	novel_not_in_catalog	at_least_one_novel_splicesite	at_least_one_novel_splicesite	NA	NA	0	-1	NA	NA	38	-2313	novel	novel	ENSMUSG00000059456.13	ENSMUSG00000059456.13	10	8	TRUE	2	1198	NA	NA	NA	NA
PB.14650.952	Ptk2b	novel_not_in_catalog	novel_not_in_catalog	at_least_one_novel_splicesite	at_least_one_novel_splicesite	NA	NA	-27	0	NA	NA	0	-2336	novel	novel	ENSMUSG00000059456.13	ENSMUSG00000059456.13	31	28	TRUE	2	1427	NA	NA	NA	NA
PB.14650.9588	Ptk2b	novel_not_in_catalog	novel_not_in_catalog	at_least_one_novel_splicesite	at_least_one_novel_splicesite	NA	NA	1	0	NA	NA	0	0	novel	novel	ENSMUSG00000059456.13	ENSMUSG00000059456.13	32	31	FALSE	0	1002	NA	NA	NA	NA
PB.14650.9707	Ptk2b	novel_not_in_catalog	novel_not_in_catalog	at_least_one_novel_splicesite	at_least_one_novel_splicesite	NA	NA	-64	-15	NA	NA	0	-2313	novel	novel	ENSMUSG00000059456.13	ENSMUSG00000059456.13	29	26	TRUE	2	1417	NA	NA	NA	NA
PB.14650.9766	Ptk2b	novel_in_catalog	novel_in_catalog	combination_of_known_junctions	combination_of_known_junctions	NA	NA	834	0	NA	NA	843	0	novel	novel	ENSMUSG00000059456.13	ENSMUSG00000059456.13	11	11	FALSE	0	805	NA	NA	NA	NA
PB.14650.9831	Ptk2b	novel_not_in_catalog	novel_not_in_catalog	at_least_one_novel_splicesite	at_least_one_novel_splicesite	NA	NA	1	0	NA	NA	0	343	novel	novel	ENSMUSG00000059456.13	ENSMUSG00000059456.13	25	24	FALSE	0	589	NA	NA	NA	NA
PB.14650.9914	Ptk2b	novel_not_in_catalog	novel_not_in_catalog	at_least_one_novel_splicesite	at_least_one_novel_splicesite	NA	NA	-34	-17	NA	NA	0	-16484	novel	novel	ENSMUSG00000059456.13	ENSMUSG00000059456.13	31	18	TRUE	12	2351	NA	NA	NA	NA
PB.14650.996	Ptk2b	novel_in_catalog	novel_in_catalog	combination_of_known_splicesites	combination_of_known_splicesites	NA	NA	-1518	0	NA	NA	-1435	-2313	novel	novel	ENSMUSG00000059456.13	ENSMUSG00000059456.13	13	11	TRUE	2	1253	NA	NA	NA	NA
PB.19309.10021	App	novel_not_in_catalog	incomplete-splice_match	at_least_one_novel_splicesite	5prime_fragment	NA	NA	0	-1	0	16069	0	-16029	novel	ENSMUST00000005406.11	ENSMUSG00000022892.11	ENSMUSG00000022892.11	14	13	TRUE	1	1117	NA	NA	0	5
PB.19309.10384	App	novel_not_in_catalog	incomplete-splice_match	at_least_one_novel_splicesite	5prime_fragment	NA	NA	6	-6	0	124465	0	-124465	novel	ENSMUST00000227737.1	ENSMUSG00000022892.11	ENSMUSG00000022892.11	15	5	TRUE	10	2200	NA	NA	0	1
PB.19309.10074	App	novel_not_in_catalog	novel_not_in_catalog	at_least_one_novel_splicesite	at_least_one_novel_splicesite	NA	NA	9573	0	NA	NA	158216	-7425	novel	novel	ENSMUSG00000022892.11	ENSMUSG00000022892.11	7	6	TRUE	1	1086	NA	NA	NA	NA
PB.19309.10087	App	novel_not_in_catalog	novel_not_in_catalog	at_least_one_novel_splicesite	at_least_one_novel_splicesite	NA	NA	11215	-5	NA	NA	159893	0	novel	novel	ENSMUSG00000022892.11	ENSMUSG00000022892.11	6	6	FALSE	0	930	NA	NA	NA	NA
PB.19309.10098	App	novel_not_in_catalog	novel_not_in_catalog	at_least_one_novel_splicesite	at_least_one_novel_splicesite	NA	NA	2	-1	NA	NA	0	81	novel	novel	ENSMUSG00000022892.11	ENSMUSG00000022892.11	10	10	FALSE	0	1004	NA	NA	NA	NA
PB.19309.10112	App	novel_not_in_catalog	novel_not_in_catalog	at_least_one_novel_splicesite	at_least_one_novel_splicesite	NA	NA	-80	0	NA	NA	148619	0	novel	novel	ENSMUSG00000022892.11	ENSMUSG00000022892.11	8	8	FALSE	0	1006	NA	NA	NA	NA
PB.19309.10123	App	incomplete-splice_match	incomplete-splice_match	3prime_fragment	3prime_fragment	53069	4755	53007	0	52909	0	52909	0	ENSMUST00000227723.1	ENSMUST00000227723.1	ENSMUSG00000022892.11	ENSMUSG00000022892.11	17	17	FALSE	0	939	0	-4755	-48	0
PB.19309.10232	App	novel_not_in_catalog	novel_not_in_catalog	at_least_one_novel_splicesite	at_least_one_novel_splicesite	NA	NA	10	2	NA	NA	0	0	novel	novel	ENSMUSG00000022892.11	ENSMUSG00000022892.11	7	7	FALSE	0	1050	NA	NA	NA	NA
PB.19309.10250	App	novel_not_in_catalog	novel_not_in_catalog	at_least_one_novel_splicesite	at_least_one_novel_splicesite	NA	NA	-52408	1	NA	NA	93564	0	novel	novel	ENSMUSG00000022892.11	ENSMUSG00000022892.11	11	11	FALSE	0	933	NA	NA	NA	NA
PB.19309.10312	App	novel_not_in_catalog	novel_not_in_catalog	at_least_one_novel_splicesite	at_least_one_novel_splicesite	NA	NA	6	-2	NA	NA	0	81	novel	novel	ENSMUSG00000022892.11	ENSMUSG00000022892.11	6	6	FALSE	0	969	NA	NA	NA	NA
PB.19309.10317	App	novel_not_in_catalog	novel_not_in_catalog	at_least_one_novel_splicesite	at_least_one_novel_splicesite	NA	NA	0	-1	NA	NA	0	-16078	novel	novel	ENSMUSG00000022892.11	ENSMUSG00000022892.11	7	4	TRUE	3	1425	NA	NA	NA	NA
PB.19309.10326	App	novel_not_in_catalog	novel_not_in_catalog	at_least_one_novel_splicesite	at_least_one_novel_splicesite	NA	NA	2	-12	NA	NA	0	-22861	novel	novel	ENSMUSG00000022892.11	ENSMUSG00000022892.11	11	7	TRUE	4	1647	NA	NA	NA	NA
PB.19309.10349	App	novel_not_in_catalog	novel_not_in_catalog	at_least_one_novel_splicesite	at_least_one_novel_splicesite	NA	NA	0	-9	NA	NA	0	0	novel	novel	ENSMUSG00000022892.11	ENSMUSG00000022892.11	15	15	FALSE	0	1018	NA	NA	NA	NA
PB.19309.10359	App	novel_not_in_catalog	novel_not_in_catalog	at_least_one_novel_splicesite	at_least_one_novel_splicesite	NA	NA	53008	-5	NA	NA	52909	0	novel	novel	ENSMUSG00000022892.11	ENSMUSG00000022892.11	15	15	FALSE	0	923	NA	NA	NA	NA
PB.19309.10362	App	novel_not_in_catalog	novel_not_in_catalog	at_least_one_novel_splicesite	at_least_one_novel_splicesite	NA	NA	-52410	0	NA	NA	93564	0	novel	novel	ENSMUSG00000022892.11	ENSMUSG00000022892.11	12	12	FALSE	0	932	NA	NA	NA	NA
PB.19309.10369	App	novel_not_in_catalog	novel_not_in_catalog	at_least_one_novel_splicesite	at_least_one_novel_splicesite	NA	NA	9575	1	NA	NA	158216	0	novel	novel	ENSMUSG00000022892.11	ENSMUSG00000022892.11	6	6	FALSE	0	911	NA	NA	NA	NA
PB.19309.10370	App	novel_not_in_catalog	novel_not_in_catalog	at_least_one_novel_splicesite	at_least_one_novel_splicesite	NA	NA	-28902	-4	NA	NA	143318	-58349	novel	novel	ENSMUSG00000022892.11	ENSMUSG00000022892.11	11	5	TRUE	5	1925	NA	NA	NA	NA
PB.19309.10372	App	novel_not_in_catalog	novel_not_in_catalog	at_least_one_novel_splicesite	at_least_one_novel_splicesite	NA	NA	-80	-1	NA	NA	148619	0	novel	novel	ENSMUSG00000022892.11	ENSMUSG00000022892.11	9	9	FALSE	0	967	NA	NA	NA	NA
PB.19309.10375	App	novel_not_in_catalog	novel_not_in_catalog	at_least_one_novel_splicesite	at_least_one_novel_splicesite	NA	NA	11208	0	NA	NA	159835	150	novel	novel	ENSMUSG00000022892.11	ENSMUSG00000022892.11	6	6	FALSE	0	734	NA	NA	NA	NA
PB.19309.10444	App	novel_not_in_catalog	novel_not_in_catalog	at_least_one_novel_splicesite	at_least_one_novel_splicesite	NA	NA	-80	-9	NA	NA	148619	0	novel	novel	ENSMUSG00000022892.11	ENSMUSG00000022892.11	8	8	FALSE	0	947	NA	NA	NA	NA
PB.19309.10448	App	novel_in_catalog	novel_in_catalog	combination_of_known_splicesites	combination_of_known_splicesites	NA	NA	53047	-1	NA	NA	52909	0	novel	novel	ENSMUSG00000022892.11	ENSMUSG00000022892.11	12	12	FALSE	0	935	NA	NA	NA	NA
PB.19309.10455	App	novel_not_in_catalog	novel_not_in_catalog	at_least_one_novel_splicesite	at_least_one_novel_splicesite	NA	NA	1	-5	NA	NA	0	31	novel	novel	ENSMUSG00000022892.11	ENSMUSG00000022892.11	16	16	FALSE	0	1044	NA	NA	NA	NA
PB.19309.10486	App	novel_not_in_catalog	novel_not_in_catalog	at_least_one_novel_splicesite	at_least_one_novel_splicesite	NA	NA	32	-9	NA	NA	0	-124640	novel	novel	ENSMUSG00000022892.11	ENSMUSG00000022892.11	16	5	TRUE	11	2583	NA	NA	NA	NA
PB.19309.10487	App	novel_not_in_catalog	novel_not_in_catalog	at_least_one_novel_splicesite	at_least_one_novel_splicesite	NA	NA	-16120	-9	NA	NA	129856	0	novel	novel	ENSMUSG00000022892.11	ENSMUSG00000022892.11	11	11	FALSE	0	915	NA	NA	NA	NA
PB.19309.10513	App	novel_not_in_catalog	novel_not_in_catalog	at_least_one_novel_splicesite	at_least_one_novel_splicesite	NA	NA	-3346	0	NA	NA	142910	-10388	novel	novel	ENSMUSG00000022892.11	ENSMUSG00000022892.11	9	7	TRUE	2	1552	NA	NA	NA	NA
PB.19309.10582	App	novel_not_in_catalog	novel_not_in_catalog	at_least_one_novel_splicesite	at_least_one_novel_splicesite	NA	NA	-269	0	NA	NA	195323	0	novel	novel	ENSMUSG00000022892.11	ENSMUSG00000022892.11	5	5	FALSE	0	938	NA	NA	NA	NA
PB.19309.10590	App	novel_not_in_catalog	novel_not_in_catalog	at_least_one_novel_splicesite	at_least_one_novel_splicesite	NA	NA	-21	0	NA	NA	148619	-10388	novel	novel	ENSMUSG00000022892.11	ENSMUSG00000022892.11	7	5	TRUE	2	1245	NA	NA	NA	NA
PB.19309.10607	App	novel_not_in_catalog	novel_not_in_catalog	at_least_one_novel_splicesite	at_least_one_novel_splicesite	NA	NA	9574	-9	NA	NA	158216	-10388	novel	novel	ENSMUSG00000022892.11	ENSMUSG00000022892.11	6	4	TRUE	2	1228	NA	NA	NA	NA
PB.19309.10626	App	novel_in_catalog	novel_in_catalog	combination_of_known_splicesites	combination_of_known_splicesites	NA	NA	-5	-1	NA	NA	0	0	novel	novel	ENSMUSG00000022892.11	ENSMUSG00000022892.11	13	13	FALSE	0	1073	NA	NA	NA	NA
PB.19309.10653	App	novel_not_in_catalog	novel_not_in_catalog	at_least_one_novel_splicesite	at_least_one_novel_splicesite	NA	NA	-4	1	NA	NA	0	0	novel	novel	ENSMUSG00000022892.11	ENSMUSG00000022892.11	16	16	FALSE	0	1075	NA	NA	NA	NA
PB.19309.10657	App	novel_not_in_catalog	novel_not_in_catalog	at_least_one_novel_splicesite	at_least_one_novel_splicesite	NA	NA	11205	-1	NA	NA	159835	81	novel	novel	ENSMUSG00000022892.11	ENSMUSG00000022892.11	7	7	FALSE	0	812	NA	NA	NA	NA
PB.19309.10698	App	novel_not_in_catalog	novel_not_in_catalog	at_least_one_novel_splicesite	at_least_one_novel_splicesite	NA	NA	30	1	NA	NA	0	0	novel	novel	ENSMUSG00000022892.11	ENSMUSG00000022892.11	17	17	FALSE	0	1005	NA	NA	NA	NA
PB.19309.10707	App	novel_not_in_catalog	novel_not_in_catalog	at_least_one_novel_splicesite	at_least_one_novel_splicesite	NA	NA	93	0	NA	NA	0	-10330	novel	novel	ENSMUSG00000022892.11	ENSMUSG00000022892.11	8	6	TRUE	2	1226	NA	NA	NA	NA
PB.19309.10712	App	novel_in_catalog	novel_in_catalog	combination_of_known_junctions	combination_of_known_junctions	NA	NA	70376	-5	NA	NA	90735	0	novel	novel	ENSMUSG00000022892.11	ENSMUSG00000022892.11	13	12	FALSE	0	1064	NA	NA	NA	NA
PB.19309.10713	App	novel_not_in_catalog	novel_not_in_catalog	at_least_one_novel_splicesite	at_least_one_novel_splicesite	NA	NA	3	2	NA	NA	0	-70120	novel	novel	ENSMUSG00000022892.11	ENSMUSG00000022892.11	12	4	TRUE	8	2108	NA	NA	NA	NA
PB.19309.10724	App	novel_not_in_catalog	novel_not_in_catalog	at_least_one_novel_splicesite	at_least_one_novel_splicesite	NA	NA	13	-9	NA	NA	0	0	novel	novel	ENSMUSG00000022892.11	ENSMUSG00000022892.11	15	15	FALSE	0	1036	NA	NA	NA	NA
PB.19309.10750	App	novel_not_in_catalog	novel_not_in_catalog	at_least_one_novel_splicesite	at_least_one_novel_splicesite	NA	NA	-11	-5	NA	NA	0	-101111	novel	novel	ENSMUSG00000022892.11	ENSMUSG00000022892.11	16	6	TRUE	10	2423	NA	NA	NA	NA
PB.19309.10761	App	novel_not_in_catalog	novel_not_in_catalog	at_least_one_novel_splicesite	at_least_one_novel_splicesite	NA	NA	-8	0	NA	NA	0	0	novel	novel	ENSMUSG00000022892.11	ENSMUSG00000022892.11	16	16	FALSE	0	1080	NA	NA	NA	NA
PB.19309.10782	App	novel_not_in_catalog	novel_not_in_catalog	at_least_one_novel_splicesite	at_least_one_novel_splicesite	NA	NA	-11	0	NA	NA	0	31	novel	novel	ENSMUSG00000022892.11	ENSMUSG00000022892.11	16	16	FALSE	0	1022	NA	NA	NA	NA
PB.19309.10785	App	novel_not_in_catalog	novel_not_in_catalog	at_least_one_novel_splicesite	at_least_one_novel_splicesite	NA	NA	-28896	2	NA	NA	143318	-22861	novel	novel	ENSMUSG00000022892.11	ENSMUSG00000022892.11	11	6	TRUE	4	1778	NA	NA	NA	NA
PB.19309.10808	App	novel_not_in_catalog	novel_not_in_catalog	at_least_one_novel_splicesite	at_least_one_novel_splicesite	NA	NA	-303	-11	NA	NA	195323	81	novel	novel	ENSMUSG00000022892.11	ENSMUSG00000022892.11	5	5	FALSE	0	840	NA	NA	NA	NA
PB.19309.10822	App	novel_not_in_catalog	novel_not_in_catalog	at_least_one_novel_splicesite	at_least_one_novel_splicesite	NA	NA	-2736	1	NA	NA	143318	-22854	novel	novel	ENSMUSG00000022892.11	ENSMUSG00000022892.11	10	6	TRUE	4	1575	NA	NA	NA	NA
PB.19309.10851	App	novel_not_in_catalog	novel_not_in_catalog	at_least_one_novel_splicesite	at_least_one_novel_splicesite	NA	NA	515	-1	NA	NA	210741	797	novel	novel	ENSMUSG00000022892.11	ENSMUSG00000022892.11	3	3	FALSE	0	139	NA	NA	NA	NA
PB.19309.10872	App	novel_in_catalog	novel_in_catalog	combination_of_known_splicesites	combination_of_known_splicesites	NA	NA	-80	0	NA	NA	148619	0	novel	novel	ENSMUSG00000022892.11	ENSMUSG00000022892.11	7	7	FALSE	0	968	NA	NA	NA	NA
PB.19309.10876	App	novel_not_in_catalog	novel_not_in_catalog	at_least_one_novel_splicesite	at_least_one_novel_splicesite	NA	NA	2	-9	NA	NA	0	-88328	novel	novel	ENSMUSG00000022892.11	ENSMUSG00000022892.11	16	7	TRUE	9	2308	NA	NA	NA	NA
PB.19309.10877	App	novel_not_in_catalog	novel_not_in_catalog	at_least_one_novel_splicesite	at_least_one_novel_splicesite	NA	NA	-80	-9	NA	NA	148619	81	novel	novel	ENSMUSG00000022892.11	ENSMUSG00000022892.11	8	8	FALSE	0	866	NA	NA	NA	NA
PB.19309.10910	App	novel_in_catalog	novel_in_catalog	combination_of_known_splicesites	combination_of_known_splicesites	NA	NA	0	-5	NA	NA	0	0	novel	novel	ENSMUSG00000022892.11	ENSMUSG00000022892.11	13	13	FALSE	0	1057	NA	NA	NA	NA
PB.19309.10915	App	novel_not_in_catalog	novel_not_in_catalog	at_least_one_novel_splicesite	at_least_one_novel_splicesite	NA	NA	-565	0	NA	NA	148064	0	novel	novel	ENSMUSG00000022892.11	ENSMUSG00000022892.11	7	7	FALSE	0	896	NA	NA	NA	NA
PB.19309.10938	App	novel_not_in_catalog	novel_not_in_catalog	at_least_one_novel_splicesite	at_least_one_novel_splicesite	NA	NA	-303	0	NA	NA	195323	81	novel	novel	ENSMUSG00000022892.11	ENSMUSG00000022892.11	5	5	FALSE	0	851	NA	NA	NA	NA
PB.19309.10952	App	novel_not_in_catalog	novel_not_in_catalog	at_least_one_novel_splicesite	at_least_one_novel_splicesite	NA	NA	-80	0	NA	NA	148619	-10388	novel	novel	ENSMUSG00000022892.11	ENSMUSG00000022892.11	7	5	TRUE	2	1304	NA	NA	NA	NA
PB.19309.10955	App	novel_not_in_catalog	novel_not_in_catalog	at_least_one_novel_splicesite	at_least_one_novel_splicesite	NA	NA	-11	2	NA	NA	0	0	novel	novel	ENSMUSG00000022892.11	ENSMUSG00000022892.11	8	8	FALSE	0	1043	NA	NA	NA	NA
PB.19309.10962	App	novel_not_in_catalog	novel_not_in_catalog	at_least_one_novel_splicesite	at_least_one_novel_splicesite	NA	NA	-1	2	NA	NA	0	86	novel	novel	ENSMUSG00000022892.11	ENSMUSG00000022892.11	6	6	FALSE	0	947	NA	NA	NA	NA
PB.19309.10984	App	novel_not_in_catalog	novel_not_in_catalog	at_least_one_novel_splicesite	at_least_one_novel_splicesite	NA	NA	-1	-2	NA	NA	0	0	novel	novel	ENSMUSG00000022892.11	ENSMUSG00000022892.11	12	12	FALSE	0	1034	NA	NA	NA	NA
PB.19309.10986	App	novel_not_in_catalog	novel_not_in_catalog	at_least_one_novel_splicesite	at_least_one_novel_splicesite	NA	NA	-303	1	NA	NA	195414	0	novel	novel	ENSMUSG00000022892.11	ENSMUSG00000022892.11	4	4	FALSE	0	1031	NA	NA	NA	NA
PB.19309.11015	App	novel_not_in_catalog	novel_not_in_catalog	at_least_one_novel_splicesite	at_least_one_novel_splicesite	NA	NA	6	0	NA	NA	0	0	novel	novel	ENSMUSG00000022892.11	ENSMUSG00000022892.11	14	14	FALSE	0	1033	NA	NA	NA	NA
PB.19309.11017	App	novel_not_in_catalog	novel_not_in_catalog	at_least_one_novel_splicesite	at_least_one_novel_splicesite	NA	NA	-2736	-1	NA	NA	143318	-22911	novel	novel	ENSMUSG00000022892.11	ENSMUSG00000022892.11	10	6	TRUE	4	1554	NA	NA	NA	NA
PB.19309.11018	App	novel_not_in_catalog	novel_not_in_catalog	at_least_one_novel_splicesite	at_least_one_novel_splicesite	NA	NA	-2	1	NA	NA	0	0	novel	novel	ENSMUSG00000022892.11	ENSMUSG00000022892.11	7	7	FALSE	0	1040	NA	NA	NA	NA
PB.19309.11020	App	novel_not_in_catalog	novel_not_in_catalog	at_least_one_novel_splicesite	at_least_one_novel_splicesite	NA	NA	9575	-1	NA	NA	158216	81	novel	novel	ENSMUSG00000022892.11	ENSMUSG00000022892.11	7	7	FALSE	0	823	NA	NA	NA	NA
PB.19309.11021	App	novel_not_in_catalog	novel_not_in_catalog	at_least_one_novel_splicesite	at_least_one_novel_splicesite	NA	NA	-52404	0	NA	NA	93564	-10388	novel	novel	ENSMUSG00000022892.11	ENSMUSG00000022892.11	11	9	TRUE	2	1264	NA	NA	NA	NA
PB.19309.11046	App	novel_not_in_catalog	novel_not_in_catalog	at_least_one_novel_splicesite	at_least_one_novel_splicesite	NA	NA	-65300	2	NA	NA	80742	0	novel	novel	ENSMUSG00000022892.11	ENSMUSG00000022892.11	14	14	FALSE	0	992	NA	NA	NA	NA
PB.19309.11073	App	novel_not_in_catalog	novel_not_in_catalog	at_least_one_novel_splicesite	at_least_one_novel_splicesite	NA	NA	23	-1	NA	NA	0	-16049	novel	novel	ENSMUSG00000022892.11	ENSMUSG00000022892.11	12	9	TRUE	3	1375	NA	NA	NA	NA
PB.19309.11128	App	novel_not_in_catalog	novel_not_in_catalog	at_least_one_novel_splicesite	at_least_one_novel_splicesite	NA	NA	-10	0	NA	NA	0	-10388	novel	novel	ENSMUSG00000022892.11	ENSMUSG00000022892.11	9	7	TRUE	2	1390	NA	NA	NA	NA
PB.19309.11148	App	novel_not_in_catalog	novel_not_in_catalog	at_least_one_novel_splicesite	at_least_one_novel_splicesite	NA	NA	-80	-9	NA	NA	148619	31	novel	novel	ENSMUSG00000022892.11	ENSMUSG00000022892.11	7	7	FALSE	0	916	NA	NA	NA	NA
PB.19309.11151	App	novel_in_catalog	novel_in_catalog	combination_of_known_splicesites	combination_of_known_splicesites	NA	NA	37	0	NA	NA	0	0	novel	novel	ENSMUSG00000022892.11	ENSMUSG00000022892.11	11	11	FALSE	0	1002	NA	NA	NA	NA
PB.19309.11160	App	novel_not_in_catalog	novel_not_in_catalog	at_least_one_novel_splicesite	at_least_one_novel_splicesite	NA	NA	3	0	NA	NA	0	-10330	novel	novel	ENSMUSG00000022892.11	ENSMUSG00000022892.11	15	13	TRUE	2	1316	NA	NA	NA	NA
PB.19309.11186	App	novel_not_in_catalog	novel_not_in_catalog	at_least_one_novel_splicesite	at_least_one_novel_splicesite	NA	NA	-200	-9	NA	NA	207835	0	novel	novel	ENSMUSG00000022892.11	ENSMUSG00000022892.11	5	3	FALSE	0	1093	NA	NA	NA	NA
PB.19309.19828	App	novel_not_in_catalog	novel_not_in_catalog	at_least_one_novel_splicesite	at_least_one_novel_splicesite	NA	NA	-52366	0	NA	NA	143318	0	novel	novel	ENSMUSG00000022892.11	ENSMUSG00000022892.11	13	11	FALSE	0	1361	NA	NA	NA	NA
PB.19309.11200	App	novel_not_in_catalog	novel_not_in_catalog	at_least_one_novel_splicesite	at_least_one_novel_splicesite	NA	NA	-303	0	NA	NA	195323	0	novel	novel	ENSMUSG00000022892.11	ENSMUSG00000022892.11	4	4	FALSE	0	944	NA	NA	NA	NA
PB.19309.7460	App	full-splice_match	full-splice_match	multi-exon	multi-exon	-23	-1774	5	1772	0	0	0	0	ENSMUST00000226801.1	ENSMUST00000226801.1	ENSMUSG00000022892.11	ENSMUSG00000022892.11	17	17	FALSE	0	2837	23	1774	0	0
PB.19309.11226	App	novel_not_in_catalog	novel_not_in_catalog	at_least_one_novel_splicesite	at_least_one_novel_splicesite	NA	NA	-272	2	NA	NA	195323	0	novel	novel	ENSMUSG00000022892.11	ENSMUSG00000022892.11	5	5	FALSE	0	903	NA	NA	NA	NA
PB.19309.11267	App	novel_not_in_catalog	novel_not_in_catalog	at_least_one_novel_splicesite	at_least_one_novel_splicesite	NA	NA	-80	1	NA	NA	148619	840	novel	novel	ENSMUSG00000022892.11	ENSMUSG00000022892.11	5	5	FALSE	0	117	NA	NA	NA	NA
PB.19309.11283	App	novel_not_in_catalog	novel_not_in_catalog	at_least_one_novel_splicesite	at_least_one_novel_splicesite	NA	NA	11205	-9	NA	NA	159835	-7425	novel	novel	ENSMUSG00000022892.11	ENSMUSG00000022892.11	6	5	TRUE	1	1054	NA	NA	NA	NA
PB.19309.11293	App	novel_not_in_catalog	novel_not_in_catalog	at_least_one_novel_splicesite	at_least_one_novel_splicesite	NA	NA	-52502	0	NA	NA	93564	86	novel	novel	ENSMUSG00000022892.11	ENSMUSG00000022892.11	12	12	FALSE	0	938	NA	NA	NA	NA
PB.19309.11335	App	novel_in_catalog	novel_in_catalog	combination_of_known_splicesites	combination_of_known_splicesites	NA	NA	-55265	-5	NA	NA	90735	-46	novel	novel	ENSMUSG00000022892.11	ENSMUSG00000022892.11	3	3	FALSE	0	1029	NA	NA	NA	NA
PB.19309.11345	App	novel_not_in_catalog	novel_not_in_catalog	at_least_one_novel_splicesite	at_least_one_novel_splicesite	NA	NA	-45	0	NA	NA	148619	688	novel	novel	ENSMUSG00000022892.11	ENSMUSG00000022892.11	8	8	FALSE	0	245	NA	NA	NA	NA
PB.19309.11366	App	novel_in_catalog	novel_in_catalog	combination_of_known_splicesites	combination_of_known_splicesites	NA	NA	3	-5	NA	NA	0	0	novel	novel	ENSMUSG00000022892.11	ENSMUSG00000022892.11	15	15	FALSE	0	1073	NA	NA	NA	NA
PB.19309.11402	App	novel_not_in_catalog	incomplete-splice_match	at_least_one_novel_splicesite	5prime_fragment	NA	NA	0	0	0	127441	0	-127441	novel	ENSMUST00000227737.1	ENSMUSG00000022892.11	ENSMUSG00000022892.11	7	4	TRUE	2	1331	NA	NA	0	-39
PB.19309.11420	App	novel_not_in_catalog	novel_not_in_catalog	at_least_one_novel_splicesite	at_least_one_novel_splicesite	NA	NA	11209	-3	NA	NA	159835	81	novel	novel	ENSMUSG00000022892.11	ENSMUSG00000022892.11	5	5	FALSE	0	806	NA	NA	NA	NA
PB.19309.11445	App	novel_not_in_catalog	novel_not_in_catalog	at_least_one_novel_splicesite	at_least_one_novel_splicesite	NA	NA	28	-1	NA	NA	158216	81	novel	novel	ENSMUSG00000022892.11	ENSMUSG00000022892.11	9	8	FALSE	0	878	NA	NA	NA	NA
PB.19309.11446	App	novel_not_in_catalog	novel_not_in_catalog	at_least_one_novel_splicesite	at_least_one_novel_splicesite	NA	NA	-28901	0	NA	NA	143318	472	novel	novel	ENSMUSG00000022892.11	ENSMUSG00000022892.11	7	6	FALSE	0	749	NA	NA	NA	NA
PB.19309.11456	App	novel_not_in_catalog	incomplete-splice_match	at_least_one_novel_splicesite	internal_fragment	NA	NA	11205	-9	159835	16069	159835	-16029	novel	ENSMUST00000227723.1	ENSMUSG00000022892.11	ENSMUSG00000022892.11	4	3	TRUE	1	961	NA	NA	-3	5
PB.19309.11461	App	novel_not_in_catalog	novel_not_in_catalog	at_least_one_novel_splicesite	at_least_one_novel_splicesite	NA	NA	5	0	NA	NA	0	86	novel	novel	ENSMUSG00000022892.11	ENSMUSG00000022892.11	16	16	FALSE	0	948	NA	NA	NA	NA
PB.19309.11468	App	novel_not_in_catalog	novel_not_in_catalog	at_least_one_novel_splicesite	at_least_one_novel_splicesite	NA	NA	11	-1	NA	NA	0	-147913	novel	novel	ENSMUSG00000022892.11	ENSMUSG00000022892.11	16	3	TRUE	13	2864	NA	NA	NA	NA
PB.19309.15384	App	novel_not_in_catalog	novel_not_in_catalog	at_least_one_novel_splicesite	at_least_one_novel_splicesite	NA	NA	-2739	-3	NA	NA	143318	0	novel	novel	ENSMUSG00000022892.11	ENSMUSG00000022892.11	10	10	FALSE	0	1049	NA	NA	NA	NA
PB.19309.11497	App	novel_not_in_catalog	novel_not_in_catalog	at_least_one_novel_splicesite	at_least_one_novel_splicesite	NA	NA	7	-1	NA	NA	0	-58349	novel	novel	ENSMUSG00000022892.11	ENSMUSG00000022892.11	16	11	TRUE	5	1745	NA	NA	NA	NA
PB.19309.11518	App	novel_not_in_catalog	novel_not_in_catalog	at_least_one_novel_splicesite	at_least_one_novel_splicesite	NA	NA	-80	-10	NA	NA	148619	81	novel	novel	ENSMUSG00000022892.11	ENSMUSG00000022892.11	8	8	FALSE	0	865	NA	NA	NA	NA
PB.19309.11521	App	novel_not_in_catalog	novel_not_in_catalog	at_least_one_novel_splicesite	at_least_one_novel_splicesite	NA	NA	-2742	-1	NA	NA	143318	-7425	novel	novel	ENSMUSG00000022892.11	ENSMUSG00000022892.11	10	9	TRUE	1	1195	NA	NA	NA	NA
PB.19309.11536	App	novel_not_in_catalog	novel_not_in_catalog	at_least_one_novel_splicesite	at_least_one_novel_splicesite	NA	NA	0	-1	NA	NA	0	0	novel	novel	ENSMUSG00000022892.11	ENSMUSG00000022892.11	15	15	FALSE	0	1041	NA	NA	NA	NA
PB.19309.11541	App	novel_not_in_catalog	novel_not_in_catalog	at_least_one_novel_splicesite	at_least_one_novel_splicesite	NA	NA	1	0	NA	NA	0	-124584	novel	novel	ENSMUSG00000022892.11	ENSMUSG00000022892.11	16	5	TRUE	11	2579	NA	NA	NA	NA
PB.19309.11571	App	novel_not_in_catalog	novel_not_in_catalog	at_least_one_novel_splicesite	at_least_one_novel_splicesite	NA	NA	-28770	-9	NA	NA	143318	81	novel	novel	ENSMUSG00000022892.11	ENSMUSG00000022892.11	12	11	FALSE	0	988	NA	NA	NA	NA
PB.19309.116130	App	novel_not_in_catalog	novel_not_in_catalog	at_least_one_novel_splicesite	at_least_one_novel_splicesite	NA	NA	-544	48	NA	NA	148619	0	novel	novel	ENSMUSG00000022892.11	ENSMUSG00000022892.11	9	8	FALSE	0	863	NA	NA	NA	NA
PB.19309.115996	App	novel_not_in_catalog	novel_not_in_catalog	at_least_one_novel_splicesite	at_least_one_novel_splicesite	NA	NA	53058	-24	NA	NA	52930	0	novel	novel	ENSMUSG00000022892.11	ENSMUSG00000022892.11	15	15	FALSE	0	681	NA	NA	NA	NA
PB.19309.116036	App	incomplete-splice_match	incomplete-splice_match	3prime_fragment	3prime_fragment	142593	171	-3489	33	142910	0	142910	0	ENSMUST00000226801.1	ENSMUST00000226801.1	ENSMUSG00000022892.11	ENSMUSG00000022892.11	9	9	FALSE	0	1186	749	-171	283	0
PB.19309.11610	App	novel_not_in_catalog	novel_not_in_catalog	at_least_one_novel_splicesite	at_least_one_novel_splicesite	NA	NA	-52495	0	NA	NA	93564	-22854	novel	novel	ENSMUSG00000022892.11	ENSMUSG00000022892.11	12	8	TRUE	4	1572	NA	NA	NA	NA
PB.19309.116217	App	novel_not_in_catalog	novel_not_in_catalog	at_least_one_novel_splicesite	at_least_one_novel_splicesite	NA	NA	-2710	34	NA	NA	143318	0	novel	novel	ENSMUSG00000022892.11	ENSMUSG00000022892.11	10	10	FALSE	0	816	NA	NA	NA	NA
PB.19309.11622	App	novel_not_in_catalog	novel_not_in_catalog	at_least_one_novel_splicesite	at_least_one_novel_splicesite	NA	NA	-5	1	NA	NA	0	865	novel	novel	ENSMUSG00000022892.11	ENSMUSG00000022892.11	15	15	FALSE	0	178	NA	NA	NA	NA
PB.19309.116233	App	novel_not_in_catalog	novel_not_in_catalog	at_least_one_novel_splicesite	at_least_one_novel_splicesite	NA	NA	-52388	28	NA	NA	93564	-70120	novel	novel	ENSMUSG00000022892.11	ENSMUSG00000022892.11	12	4	TRUE	8	1816	NA	NA	NA	NA
PB.19309.116292	App	novel_not_in_catalog	novel_not_in_catalog	at_least_one_novel_splicesite	at_least_one_novel_splicesite	NA	NA	-2690	33	NA	NA	143318	86	novel	novel	ENSMUSG00000022892.11	ENSMUSG00000022892.11	10	10	FALSE	0	709	NA	NA	NA	NA
PB.19309.116571	App	novel_not_in_catalog	novel_not_in_catalog	at_least_one_novel_splicesite	at_least_one_novel_splicesite	NA	NA	-28817	32	NA	NA	143318	178	novel	novel	ENSMUSG00000022892.11	ENSMUSG00000022892.11	10	9	FALSE	0	785	NA	NA	NA	NA
PB.19309.11670	App	novel_not_in_catalog	novel_not_in_catalog	at_least_one_novel_splicesite	at_least_one_novel_splicesite	NA	NA	-303	1	NA	NA	195323	797	novel	novel	ENSMUSG00000022892.11	ENSMUSG00000022892.11	5	5	FALSE	0	143	NA	NA	NA	NA
PB.19309.11687	App	novel_not_in_catalog	novel_not_in_catalog	at_least_one_novel_splicesite	at_least_one_novel_splicesite	NA	NA	-28742	-5	NA	NA	143318	0	novel	novel	ENSMUSG00000022892.11	ENSMUSG00000022892.11	11	10	FALSE	0	1045	NA	NA	NA	NA
PB.19309.11705	App	novel_not_in_catalog	novel_not_in_catalog	at_least_one_novel_splicesite	at_least_one_novel_splicesite	NA	NA	-1	-5	NA	NA	0	81	novel	novel	ENSMUSG00000022892.11	ENSMUSG00000022892.11	15	15	FALSE	0	1004	NA	NA	NA	NA
PB.19309.11709	App	novel_not_in_catalog	novel_not_in_catalog	at_least_one_novel_splicesite	at_least_one_novel_splicesite	NA	NA	-565	0	NA	NA	148064	-58349	novel	novel	ENSMUSG00000022892.11	ENSMUSG00000022892.11	9	4	TRUE	5	1605	NA	NA	NA	NA
PB.19309.11720	App	novel_not_in_catalog	novel_not_in_catalog	at_least_one_novel_splicesite	at_least_one_novel_splicesite	NA	NA	-63	-9	NA	NA	148619	31	novel	novel	ENSMUSG00000022892.11	ENSMUSG00000022892.11	8	8	FALSE	0	899	NA	NA	NA	NA
PB.19309.117255	App	novel_not_in_catalog	novel_not_in_catalog	at_least_one_novel_splicesite	at_least_one_novel_splicesite	NA	NA	70367	28	NA	NA	90739	0	novel	novel	ENSMUSG00000022892.11	ENSMUSG00000022892.11	14	13	FALSE	0	956	NA	NA	NA	NA
PB.19309.117341	App	novel_not_in_catalog	novel_not_in_catalog	at_least_one_novel_splicesite	at_least_one_novel_splicesite	NA	NA	-28818	27	NA	NA	129878	0	novel	novel	ENSMUSG00000022892.11	ENSMUSG00000022892.11	11	10	FALSE	0	897	NA	NA	NA	NA
PB.19309.117477	App	novel_not_in_catalog	novel_not_in_catalog	at_least_one_novel_splicesite	at_least_one_novel_splicesite	NA	NA	45	19	NA	NA	0	0	novel	novel	ENSMUSG00000022892.11	ENSMUSG00000022892.11	15	15	FALSE	0	807	NA	NA	NA	NA
PB.19309.11772	App	novel_not_in_catalog	novel_not_in_catalog	at_least_one_novel_splicesite	at_least_one_novel_splicesite	NA	NA	1	0	NA	NA	0	-70120	novel	novel	ENSMUSG00000022892.11	ENSMUSG00000022892.11	16	8	TRUE	8	2139	NA	NA	NA	NA
PB.19309.11800	App	novel_in_catalog	novel_in_catalog	combination_of_known_splicesites	combination_of_known_splicesites	NA	NA	-69	0	NA	NA	148619	0	novel	novel	ENSMUSG00000022892.11	ENSMUSG00000022892.11	6	6	FALSE	0	955	NA	NA	NA	NA
PB.19309.11810	App	novel_not_in_catalog	novel_not_in_catalog	at_least_one_novel_splicesite	at_least_one_novel_splicesite	NA	NA	6	-9	NA	NA	0	86	novel	novel	ENSMUSG00000022892.11	ENSMUSG00000022892.11	6	6	FALSE	0	957	NA	NA	NA	NA
PB.19309.11831	App	novel_not_in_catalog	novel_not_in_catalog	at_least_one_novel_splicesite	at_least_one_novel_splicesite	NA	NA	9592	-9	NA	NA	158216	31	novel	novel	ENSMUSG00000022892.11	ENSMUSG00000022892.11	7	7	FALSE	0	841	NA	NA	NA	NA
PB.19309.11835	App	novel_not_in_catalog	novel_not_in_catalog	at_least_one_novel_splicesite	at_least_one_novel_splicesite	NA	NA	9579	0	NA	NA	158216	-10330	novel	novel	ENSMUSG00000022892.11	ENSMUSG00000022892.11	6	4	TRUE	2	1174	NA	NA	NA	NA
PB.19309.11884	App	novel_not_in_catalog	novel_not_in_catalog	at_least_one_novel_splicesite	at_least_one_novel_splicesite	NA	NA	-52699	-2	NA	NA	93564	0	novel	novel	ENSMUSG00000022892.11	ENSMUSG00000022892.11	11	11	FALSE	0	1209	NA	NA	NA	NA
PB.19309.11902	App	novel_not_in_catalog	novel_not_in_catalog	at_least_one_novel_splicesite	at_least_one_novel_splicesite	NA	NA	53039	2	NA	NA	52909	0	novel	novel	ENSMUSG00000022892.11	ENSMUSG00000022892.11	14	14	FALSE	0	899	NA	NA	NA	NA
PB.19309.1191	App	novel_not_in_catalog	novel_not_in_catalog	at_least_one_novel_splicesite	at_least_one_novel_splicesite	NA	NA	3	1773	NA	NA	0	2157	novel	novel	ENSMUSG00000022892.11	ENSMUSG00000022892.11	8	8	FALSE	0	652	NA	NA	NA	NA
PB.19309.11959	App	novel_not_in_catalog	novel_not_in_catalog	at_least_one_novel_splicesite	at_least_one_novel_splicesite	NA	NA	53005	0	NA	NA	52909	86	novel	novel	ENSMUSG00000022892.11	ENSMUSG00000022892.11	13	13	FALSE	0	857	NA	NA	NA	NA
PB.19309.12005	App	novel_not_in_catalog	novel_not_in_catalog	at_least_one_novel_splicesite	at_least_one_novel_splicesite	NA	NA	11205	-2	NA	NA	159835	86	novel	novel	ENSMUSG00000022892.11	ENSMUSG00000022892.11	4	4	FALSE	0	799	NA	NA	NA	NA
PB.19309.12053	App	novel_not_in_catalog	novel_not_in_catalog	at_least_one_novel_splicesite	at_least_one_novel_splicesite	NA	NA	-52404	2	NA	NA	93564	0	novel	novel	ENSMUSG00000022892.11	ENSMUSG00000022892.11	10	10	FALSE	0	918	NA	NA	NA	NA
PB.19309.12094	App	novel_not_in_catalog	novel_not_in_catalog	at_least_one_novel_splicesite	at_least_one_novel_splicesite	NA	NA	1	-1	NA	NA	0	0	novel	novel	ENSMUSG00000022892.11	ENSMUSG00000022892.11	15	15	FALSE	0	1063	NA	NA	NA	NA
PB.19309.12097	App	novel_not_in_catalog	novel_not_in_catalog	at_least_one_novel_splicesite	at_least_one_novel_splicesite	NA	NA	53005	-9	NA	NA	52909	-124584	novel	novel	ENSMUSG00000022892.11	ENSMUSG00000022892.11	15	4	TRUE	11	2463	NA	NA	NA	NA
PB.19309.12178	App	novel_not_in_catalog	novel_not_in_catalog	at_least_one_novel_splicesite	at_least_one_novel_splicesite	NA	NA	-52406	0	NA	NA	93564	-70120	novel	novel	ENSMUSG00000022892.11	ENSMUSG00000022892.11	13	5	TRUE	8	2000	NA	NA	NA	NA
PB.19309.12187	App	novel_not_in_catalog	novel_not_in_catalog	at_least_one_novel_splicesite	at_least_one_novel_splicesite	NA	NA	1	-27	NA	NA	0	-70120	novel	novel	ENSMUSG00000022892.11	ENSMUSG00000022892.11	16	8	TRUE	8	2081	NA	NA	NA	NA
PB.19309.12199	App	novel_not_in_catalog	novel_not_in_catalog	at_least_one_novel_splicesite	at_least_one_novel_splicesite	NA	NA	2	1	NA	NA	0	0	novel	novel	ENSMUSG00000022892.11	ENSMUSG00000022892.11	15	15	FALSE	0	1064	NA	NA	NA	NA
PB.19309.12209	App	novel_not_in_catalog	novel_not_in_catalog	at_least_one_novel_splicesite	at_least_one_novel_splicesite	NA	NA	4	0	NA	NA	0	840	novel	novel	ENSMUSG00000022892.11	ENSMUSG00000022892.11	15	15	FALSE	0	193	NA	NA	NA	NA
PB.19309.12229	App	novel_not_in_catalog	novel_not_in_catalog	at_least_one_novel_splicesite	at_least_one_novel_splicesite	NA	NA	9573	-9	NA	NA	158216	0	novel	novel	ENSMUSG00000022892.11	ENSMUSG00000022892.11	6	6	FALSE	0	891	NA	NA	NA	NA
PB.19309.12318	App	novel_in_catalog	novel_in_catalog	combination_of_known_splicesites	combination_of_known_splicesites	NA	NA	82	-1	NA	NA	0	-16078	novel	novel	ENSMUSG00000022892.11	ENSMUSG00000022892.11	9	6	TRUE	3	1345	NA	NA	NA	NA
PB.19309.12359	App	novel_not_in_catalog	novel_not_in_catalog	at_least_one_novel_splicesite	at_least_one_novel_splicesite	NA	NA	-52609	-9	NA	NA	93564	0	novel	novel	ENSMUSG00000022892.11	ENSMUSG00000022892.11	12	12	FALSE	0	1112	NA	NA	NA	NA
PB.19309.12434	App	novel_not_in_catalog	novel_not_in_catalog	at_least_one_novel_splicesite	at_least_one_novel_splicesite	NA	NA	0	0	NA	NA	0	0	novel	novel	ENSMUSG00000022892.11	ENSMUSG00000022892.11	6	6	FALSE	0	1070	NA	NA	NA	NA
PB.19309.12445	App	novel_not_in_catalog	novel_not_in_catalog	at_least_one_novel_splicesite	at_least_one_novel_splicesite	NA	NA	11205	0	NA	NA	159835	0	novel	novel	ENSMUSG00000022892.11	ENSMUSG00000022892.11	6	6	FALSE	0	887	NA	NA	NA	NA
PB.19309.12461	App	novel_not_in_catalog	novel_not_in_catalog	at_least_one_novel_splicesite	at_least_one_novel_splicesite	NA	NA	11205	0	NA	NA	159835	-10388	novel	novel	ENSMUSG00000022892.11	ENSMUSG00000022892.11	5	3	TRUE	2	1235	NA	NA	NA	NA
PB.19309.12472	App	novel_not_in_catalog	novel_not_in_catalog	at_least_one_novel_splicesite	at_least_one_novel_splicesite	NA	NA	7	-5	NA	NA	0	81	novel	novel	ENSMUSG00000022892.11	ENSMUSG00000022892.11	16	16	FALSE	0	965	NA	NA	NA	NA
PB.19309.12542	App	novel_not_in_catalog	novel_not_in_catalog	at_least_one_novel_splicesite	at_least_one_novel_splicesite	NA	NA	7	-1	NA	NA	0	31	novel	novel	ENSMUSG00000022892.11	ENSMUSG00000022892.11	9	9	FALSE	0	1054	NA	NA	NA	NA
PB.19309.12576	App	novel_not_in_catalog	novel_not_in_catalog	at_least_one_novel_splicesite	at_least_one_novel_splicesite	NA	NA	-28896	0	NA	NA	143318	-10388	novel	novel	ENSMUSG00000022892.11	ENSMUSG00000022892.11	10	7	TRUE	2	1552	NA	NA	NA	NA
PB.19309.12624	App	novel_not_in_catalog	novel_not_in_catalog	at_least_one_novel_splicesite	at_least_one_novel_splicesite	NA	NA	-28902	-9	NA	NA	143318	0	novel	novel	ENSMUSG00000022892.11	ENSMUSG00000022892.11	7	6	FALSE	0	1201	NA	NA	NA	NA
PB.19309.12688	App	novel_not_in_catalog	novel_not_in_catalog	at_least_one_novel_splicesite	at_least_one_novel_splicesite	NA	NA	-52402	-1	NA	NA	93564	81	novel	novel	ENSMUSG00000022892.11	ENSMUSG00000022892.11	6	6	FALSE	0	844	NA	NA	NA	NA
PB.19309.12710	App	novel_not_in_catalog	novel_not_in_catalog	at_least_one_novel_splicesite	at_least_one_novel_splicesite	NA	NA	53000	1	NA	NA	52909	-16078	novel	novel	ENSMUSG00000022892.11	ENSMUSG00000022892.11	10	7	TRUE	3	1335	NA	NA	NA	NA
PB.19309.12711	App	novel_not_in_catalog	novel_not_in_catalog	at_least_one_novel_splicesite	at_least_one_novel_splicesite	NA	NA	512	0	NA	NA	210741	0	novel	novel	ENSMUSG00000022892.11	ENSMUSG00000022892.11	2	2	FALSE	0	943	NA	NA	NA	NA
PB.19309.12719	App	novel_not_in_catalog	novel_not_in_catalog	at_least_one_novel_splicesite	at_least_one_novel_splicesite	NA	NA	-28782	1	NA	NA	143318	86	novel	novel	ENSMUSG00000022892.11	ENSMUSG00000022892.11	11	10	FALSE	0	1005	NA	NA	NA	NA
PB.19309.12723	App	novel_in_catalog	novel_in_catalog	combination_of_known_splicesites	combination_of_known_splicesites	NA	NA	10	0	NA	NA	0	-22861	novel	novel	ENSMUSG00000022892.11	ENSMUSG00000022892.11	9	5	TRUE	4	1596	NA	NA	NA	NA
PB.19309.12769	App	novel_not_in_catalog	novel_not_in_catalog	at_least_one_novel_splicesite	at_least_one_novel_splicesite	NA	NA	-249	-5	NA	NA	195365	0	novel	novel	ENSMUSG00000022892.11	ENSMUSG00000022892.11	3	3	FALSE	0	915	NA	NA	NA	NA
PB.19309.12792	App	novel_not_in_catalog	novel_not_in_catalog	at_least_one_novel_splicesite	at_least_one_novel_splicesite	NA	NA	9577	-1	NA	NA	158216	31	novel	novel	ENSMUSG00000022892.11	ENSMUSG00000022892.11	7	7	FALSE	0	871	NA	NA	NA	NA
PB.19309.12819	App	novel_not_in_catalog	novel_not_in_catalog	at_least_one_novel_splicesite	at_least_one_novel_splicesite	NA	NA	0	-1	NA	NA	0	301	novel	novel	ENSMUSG00000022892.11	ENSMUSG00000022892.11	16	16	FALSE	0	738	NA	NA	NA	NA
PB.19309.12843	App	novel_not_in_catalog	novel_not_in_catalog	at_least_one_novel_splicesite	at_least_one_novel_splicesite	NA	NA	-2	1	NA	NA	0	-16049	novel	novel	ENSMUSG00000022892.11	ENSMUSG00000022892.11	11	8	TRUE	3	1402	NA	NA	NA	NA
PB.19309.12914	App	novel_not_in_catalog	novel_not_in_catalog	at_least_one_novel_splicesite	at_least_one_novel_splicesite	NA	NA	14	0	NA	NA	0	0	novel	novel	ENSMUSG00000022892.11	ENSMUSG00000022892.11	4	4	FALSE	0	1054	NA	NA	NA	NA
PB.19309.12918	App	novel_not_in_catalog	novel_not_in_catalog	at_least_one_novel_splicesite	at_least_one_novel_splicesite	NA	NA	-289	-1	NA	NA	195323	0	novel	novel	ENSMUSG00000022892.11	ENSMUSG00000022892.11	4	4	FALSE	0	917	NA	NA	NA	NA
PB.19309.12940	App	novel_not_in_catalog	novel_not_in_catalog	at_least_one_novel_splicesite	at_least_one_novel_splicesite	NA	NA	-28902	-9	NA	NA	143318	0	novel	novel	ENSMUSG00000022892.11	ENSMUSG00000022892.11	11	10	FALSE	0	1201	NA	NA	NA	NA
PB.19309.12978	App	novel_in_catalog	novel_in_catalog	combination_of_known_splicesites	combination_of_known_splicesites	NA	NA	31	-1	NA	NA	0	0	novel	novel	ENSMUSG00000022892.11	ENSMUSG00000022892.11	14	14	FALSE	0	1002	NA	NA	NA	NA
PB.19309.12980	App	novel_not_in_catalog	novel_not_in_catalog	at_least_one_novel_splicesite	at_least_one_novel_splicesite	NA	NA	4	-2	NA	NA	0	31	novel	novel	ENSMUSG00000022892.11	ENSMUSG00000022892.11	15	15	FALSE	0	990	NA	NA	NA	NA
PB.19309.12984	App	novel_not_in_catalog	novel_not_in_catalog	at_least_one_novel_splicesite	at_least_one_novel_splicesite	NA	NA	0	-1	NA	NA	0	0	novel	novel	ENSMUSG00000022892.11	ENSMUSG00000022892.11	15	15	FALSE	0	1034	NA	NA	NA	NA
PB.19309.12990	App	novel_not_in_catalog	novel_not_in_catalog	at_least_one_novel_splicesite	at_least_one_novel_splicesite	NA	NA	63	0	NA	NA	0	-101111	novel	novel	ENSMUSG00000022892.11	ENSMUSG00000022892.11	16	6	TRUE	10	2355	NA	NA	NA	NA
PB.19309.12991	App	novel_in_catalog	novel_in_catalog	combination_of_known_splicesites	combination_of_known_splicesites	NA	NA	0	-1	NA	NA	0	0	novel	novel	ENSMUSG00000022892.11	ENSMUSG00000022892.11	15	15	FALSE	0	1034	NA	NA	NA	NA
PB.19309.12997	App	novel_not_in_catalog	novel_not_in_catalog	at_least_one_novel_splicesite	at_least_one_novel_splicesite	NA	NA	0	-1	NA	NA	0	31	novel	novel	ENSMUSG00000022892.11	ENSMUSG00000022892.11	16	16	FALSE	0	1005	NA	NA	NA	NA
PB.19309.13015	App	novel_not_in_catalog	novel_not_in_catalog	at_least_one_novel_splicesite	at_least_one_novel_splicesite	NA	NA	53005	0	NA	NA	52909	0	novel	novel	ENSMUSG00000022892.11	ENSMUSG00000022892.11	15	15	FALSE	0	931	NA	NA	NA	NA
PB.19309.13016	App	novel_not_in_catalog	novel_not_in_catalog	at_least_one_novel_splicesite	at_least_one_novel_splicesite	NA	NA	80	0	NA	NA	0	-58276	novel	novel	ENSMUSG00000022892.11	ENSMUSG00000022892.11	13	8	TRUE	5	1603	NA	NA	NA	NA
PB.19309.13018	App	novel_not_in_catalog	novel_not_in_catalog	at_least_one_novel_splicesite	at_least_one_novel_splicesite	NA	NA	5	-9	NA	NA	0	0	novel	novel	ENSMUSG00000022892.11	ENSMUSG00000022892.11	14	14	FALSE	0	1053	NA	NA	NA	NA
PB.19309.13024	App	novel_not_in_catalog	novel_not_in_catalog	at_least_one_novel_splicesite	at_least_one_novel_splicesite	NA	NA	9	0	NA	NA	0	81	novel	novel	ENSMUSG00000022892.11	ENSMUSG00000022892.11	13	13	FALSE	0	947	NA	NA	NA	NA
PB.19309.13032	App	novel_not_in_catalog	novel_not_in_catalog	at_least_one_novel_splicesite	at_least_one_novel_splicesite	NA	NA	70383	0	NA	NA	90735	0	novel	novel	ENSMUSG00000022892.11	ENSMUSG00000022892.11	15	14	FALSE	0	1072	NA	NA	NA	NA
PB.19309.13047	App	novel_not_in_catalog	novel_not_in_catalog	at_least_one_novel_splicesite	at_least_one_novel_splicesite	NA	NA	70373	0	NA	NA	90735	0	novel	novel	ENSMUSG00000022892.11	ENSMUSG00000022892.11	14	13	FALSE	0	1079	NA	NA	NA	NA
PB.19309.13067	App	novel_not_in_catalog	novel_not_in_catalog	at_least_one_novel_splicesite	at_least_one_novel_splicesite	NA	NA	-52527	-5	NA	NA	93564	-70120	novel	novel	ENSMUSG00000022892.11	ENSMUSG00000022892.11	12	4	TRUE	8	2116	NA	NA	NA	NA
PB.19309.13082	App	novel_not_in_catalog	novel_not_in_catalog	at_least_one_novel_splicesite	at_least_one_novel_splicesite	NA	NA	-52397	0	NA	NA	93564	0	novel	novel	ENSMUSG00000022892.11	ENSMUSG00000022892.11	12	12	FALSE	0	909	NA	NA	NA	NA
PB.19309.13085	App	novel_not_in_catalog	novel_not_in_catalog	at_least_one_novel_splicesite	at_least_one_novel_splicesite	NA	NA	-52409	-9	NA	NA	93564	0	novel	novel	ENSMUSG00000022892.11	ENSMUSG00000022892.11	11	11	FALSE	0	912	NA	NA	NA	NA
PB.19309.13115	App	novel_not_in_catalog	novel_not_in_catalog	at_least_one_novel_splicesite	at_least_one_novel_splicesite	NA	NA	-11	0	NA	NA	0	31	novel	novel	ENSMUSG00000022892.11	ENSMUSG00000022892.11	8	8	FALSE	0	1020	NA	NA	NA	NA
PB.19309.13122	App	novel_not_in_catalog	novel_not_in_catalog	at_least_one_novel_splicesite	at_least_one_novel_splicesite	NA	NA	0	0	NA	NA	0	-22752	novel	novel	ENSMUSG00000022892.11	ENSMUSG00000022892.11	10	6	TRUE	4	1501	NA	NA	NA	NA
PB.19309.13123	App	novel_not_in_catalog	novel_not_in_catalog	at_least_one_novel_splicesite	at_least_one_novel_splicesite	NA	NA	23	-3	NA	NA	0	865	novel	novel	ENSMUSG00000022892.11	ENSMUSG00000022892.11	15	15	FALSE	0	136	NA	NA	NA	NA
PB.19309.13124	App	novel_not_in_catalog	novel_not_in_catalog	at_least_one_novel_splicesite	at_least_one_novel_splicesite	NA	NA	0	-5	NA	NA	0	865	novel	novel	ENSMUSG00000022892.11	ENSMUSG00000022892.11	16	16	FALSE	0	157	NA	NA	NA	NA
PB.19309.13126	App	novel_not_in_catalog	novel_not_in_catalog	at_least_one_novel_splicesite	at_least_one_novel_splicesite	NA	NA	-2739	0	NA	NA	143318	81	novel	novel	ENSMUSG00000022892.11	ENSMUSG00000022892.11	10	10	FALSE	0	924	NA	NA	NA	NA
PB.19309.13128	App	novel_not_in_catalog	novel_not_in_catalog	at_least_one_novel_splicesite	at_least_one_novel_splicesite	NA	NA	-28904	0	NA	NA	143318	31	novel	novel	ENSMUSG00000022892.11	ENSMUSG00000022892.11	11	10	FALSE	0	1191	NA	NA	NA	NA
PB.19309.13135	App	novel_not_in_catalog	novel_not_in_catalog	at_least_one_novel_splicesite	at_least_one_novel_splicesite	NA	NA	-11	2	NA	NA	0	840	novel	novel	ENSMUSG00000022892.11	ENSMUSG00000022892.11	14	14	FALSE	0	203	NA	NA	NA	NA
PB.19309.13142	App	novel_not_in_catalog	novel_not_in_catalog	at_least_one_novel_splicesite	at_least_one_novel_splicesite	NA	NA	-7	0	NA	NA	0	0	novel	novel	ENSMUSG00000022892.11	ENSMUSG00000022892.11	9	9	FALSE	0	1047	NA	NA	NA	NA
PB.19309.18250	App	novel_in_catalog	novel_in_catalog	combination_of_known_splicesites	combination_of_known_splicesites	NA	NA	-55262	-9	NA	NA	90735	0	novel	novel	ENSMUSG00000022892.11	ENSMUSG00000022892.11	8	8	FALSE	0	936	NA	NA	NA	NA
PB.19309.13169	App	novel_not_in_catalog	novel_not_in_catalog	at_least_one_novel_splicesite	at_least_one_novel_splicesite	NA	NA	-28902	0	NA	NA	143318	0	novel	novel	ENSMUSG00000022892.11	ENSMUSG00000022892.11	7	6	FALSE	0	1220	NA	NA	NA	NA
PB.19309.13170	App	novel_not_in_catalog	novel_not_in_catalog	at_least_one_novel_splicesite	at_least_one_novel_splicesite	NA	NA	-28815	-9	NA	NA	143318	0	novel	novel	ENSMUSG00000022892.11	ENSMUSG00000022892.11	8	7	FALSE	0	1154	NA	NA	NA	NA
PB.19309.13179	App	novel_not_in_catalog	novel_not_in_catalog	at_least_one_novel_splicesite	at_least_one_novel_splicesite	NA	NA	-80	-3	NA	NA	148619	-22810	novel	novel	ENSMUSG00000022892.11	ENSMUSG00000022892.11	8	4	TRUE	4	1481	NA	NA	NA	NA
PB.19309.13198	App	novel_not_in_catalog	novel_not_in_catalog	at_least_one_novel_splicesite	at_least_one_novel_splicesite	NA	NA	0	0	NA	NA	0	-10330	novel	novel	ENSMUSG00000022892.11	ENSMUSG00000022892.11	5	3	TRUE	2	1317	NA	NA	NA	NA
PB.19309.13201	App	novel_not_in_catalog	novel_not_in_catalog	at_least_one_novel_splicesite	at_least_one_novel_splicesite	NA	NA	-66	-9	NA	NA	148619	0	novel	novel	ENSMUSG00000022892.11	ENSMUSG00000022892.11	8	8	FALSE	0	933	NA	NA	NA	NA
PB.19309.13206	App	novel_not_in_catalog	novel_not_in_catalog	at_least_one_novel_splicesite	at_least_one_novel_splicesite	NA	NA	-3	0	NA	NA	0	-16049	novel	novel	ENSMUSG00000022892.11	ENSMUSG00000022892.11	6	3	TRUE	3	1437	NA	NA	NA	NA
PB.19309.13215	App	novel_not_in_catalog	novel_not_in_catalog	at_least_one_novel_splicesite	at_least_one_novel_splicesite	NA	NA	-55251	1	NA	NA	90735	81	novel	novel	ENSMUSG00000022892.11	ENSMUSG00000022892.11	7	7	FALSE	0	861	NA	NA	NA	NA
PB.19309.13216	App	novel_not_in_catalog	novel_not_in_catalog	at_least_one_novel_splicesite	at_least_one_novel_splicesite	NA	NA	11205	0	NA	NA	159835	0	novel	novel	ENSMUSG00000022892.11	ENSMUSG00000022892.11	5	5	FALSE	0	897	NA	NA	NA	NA
PB.19309.13218	App	novel_not_in_catalog	novel_not_in_catalog	at_least_one_novel_splicesite	at_least_one_novel_splicesite	NA	NA	9573	-2	NA	NA	158216	0	novel	novel	ENSMUSG00000022892.11	ENSMUSG00000022892.11	6	6	FALSE	0	945	NA	NA	NA	NA
PB.19309.13228	App	novel_not_in_catalog	novel_not_in_catalog	at_least_one_novel_splicesite	at_least_one_novel_splicesite	NA	NA	75	2	NA	NA	0	81	novel	novel	ENSMUSG00000022892.11	ENSMUSG00000022892.11	5	5	FALSE	0	873	NA	NA	NA	NA
PB.19309.30298	App	novel_not_in_catalog	novel_not_in_catalog	at_least_one_novel_splicesite	at_least_one_novel_splicesite	NA	NA	-55257	3	NA	NA	93655	0	novel	novel	ENSMUSG00000022892.11	ENSMUSG00000022892.11	7	6	FALSE	0	1121	NA	NA	NA	NA
PB.19309.13249	App	novel_not_in_catalog	novel_not_in_catalog	at_least_one_novel_splicesite	at_least_one_novel_splicesite	NA	NA	11239	-5	NA	NA	159865	0	novel	novel	ENSMUSG00000022892.11	ENSMUSG00000022892.11	5	5	FALSE	0	878	NA	NA	NA	NA
PB.19309.13258	App	novel_not_in_catalog	novel_not_in_catalog	at_least_one_novel_splicesite	at_least_one_novel_splicesite	NA	NA	-52394	-5	NA	NA	93564	488	novel	novel	ENSMUSG00000022892.11	ENSMUSG00000022892.11	8	8	FALSE	0	413	NA	NA	NA	NA
PB.19309.13264	App	novel_not_in_catalog	novel_not_in_catalog	at_least_one_novel_splicesite	at_least_one_novel_splicesite	NA	NA	-2384	0	NA	NA	207835	-46	novel	novel	ENSMUSG00000022892.11	ENSMUSG00000022892.11	3	3	FALSE	0	1019	NA	NA	NA	NA
PB.19309.13265	App	novel_not_in_catalog	novel_not_in_catalog	at_least_one_novel_splicesite	at_least_one_novel_splicesite	NA	NA	-2382	2	NA	NA	207835	0	novel	novel	ENSMUSG00000022892.11	ENSMUSG00000022892.11	3	3	FALSE	0	963	NA	NA	NA	NA
PB.19309.13266	App	novel_not_in_catalog	novel_not_in_catalog	at_least_one_novel_splicesite	at_least_one_novel_splicesite	NA	NA	11205	-1	NA	NA	159835	0	novel	novel	ENSMUSG00000022892.11	ENSMUSG00000022892.11	3	3	FALSE	0	893	NA	NA	NA	NA
PB.19309.13270	App	novel_not_in_catalog	novel_not_in_catalog	at_least_one_novel_splicesite	at_least_one_novel_splicesite	NA	NA	11246	0	NA	NA	195323	-16	novel	novel	ENSMUSG00000022892.11	ENSMUSG00000022892.11	4	3	FALSE	0	1019	NA	NA	NA	NA
PB.19309.13320	App	novel_not_in_catalog	novel_not_in_catalog	at_least_one_novel_splicesite	at_least_one_novel_splicesite	NA	NA	-11	-2	NA	NA	0	0	novel	novel	ENSMUSG00000022892.11	ENSMUSG00000022892.11	16	16	FALSE	0	1039	NA	NA	NA	NA
PB.19309.13391	App	novel_not_in_catalog	novel_not_in_catalog	at_least_one_novel_splicesite	at_least_one_novel_splicesite	NA	NA	53012	-9	NA	NA	52909	0	novel	novel	ENSMUSG00000022892.11	ENSMUSG00000022892.11	15	15	FALSE	0	915	NA	NA	NA	NA
PB.19309.13426	App	novel_not_in_catalog	novel_not_in_catalog	at_least_one_novel_splicesite	at_least_one_novel_splicesite	NA	NA	-52633	-9	NA	NA	93564	-58349	novel	novel	ENSMUSG00000022892.11	ENSMUSG00000022892.11	12	7	TRUE	5	1855	NA	NA	NA	NA
PB.19309.20893	App	novel_not_in_catalog	novel_not_in_catalog	at_least_one_novel_splicesite	at_least_one_novel_splicesite	NA	NA	-55265	0	NA	NA	90735	-10388	novel	novel	ENSMUSG00000022892.11	ENSMUSG00000022892.11	12	10	TRUE	2	1296	NA	NA	NA	NA
PB.19309.17404	App	novel_in_catalog	novel_in_catalog	combination_of_known_splicesites	combination_of_known_splicesites	NA	NA	-55208	-9	NA	NA	90735	-10388	novel	novel	ENSMUSG00000022892.11	ENSMUSG00000022892.11	7	5	TRUE	2	1220	NA	NA	NA	NA
PB.19309.13548	App	novel_not_in_catalog	novel_not_in_catalog	at_least_one_novel_splicesite	at_least_one_novel_splicesite	NA	NA	0	2	NA	NA	0	-69577	novel	novel	ENSMUSG00000022892.11	ENSMUSG00000022892.11	16	9	TRUE	7	1980	NA	NA	NA	NA
PB.19309.13589	App	novel_not_in_catalog	novel_not_in_catalog	at_least_one_novel_splicesite	at_least_one_novel_splicesite	NA	NA	130	-9	NA	NA	0	178	novel	novel	ENSMUSG00000022892.11	ENSMUSG00000022892.11	13	13	FALSE	0	710	NA	NA	NA	NA
PB.19309.18227	App	novel_not_in_catalog	novel_not_in_catalog	at_least_one_novel_splicesite	at_least_one_novel_splicesite	NA	NA	6	0	NA	NA	0	-22911	novel	novel	ENSMUSG00000022892.11	ENSMUSG00000022892.11	16	12	TRUE	4	1560	NA	NA	NA	NA
PB.19309.13758	App	novel_not_in_catalog	incomplete-splice_match	at_least_one_novel_splicesite	5prime_fragment	NA	NA	12	-1	0	124504	0	-124504	novel	ENSMUST00000227737.1	ENSMUSG00000022892.11	ENSMUSG00000022892.11	10	5	TRUE	4	1670	NA	NA	0	-38
PB.19309.13809	App	novel_not_in_catalog	novel_not_in_catalog	at_least_one_novel_splicesite	at_least_one_novel_splicesite	NA	NA	-510	-9	NA	NA	148619	31	novel	novel	ENSMUSG00000022892.11	ENSMUSG00000022892.11	6	5	FALSE	0	935	NA	NA	NA	NA
PB.19309.138306	App	novel_not_in_catalog	novel_not_in_catalog	at_least_one_novel_splicesite	at_least_one_novel_splicesite	NA	NA	-28866	218	NA	NA	129878	-22911	novel	novel	ENSMUSG00000022892.11	ENSMUSG00000022892.11	12	7	TRUE	4	1254	NA	NA	NA	NA
PB.19309.138432	App	incomplete-splice_match	incomplete-splice_match	3prime_fragment	3prime_fragment	148208	598	-565	110	148064	0	148064	0	ENSMUST00000226801.1	ENSMUST00000226801.1	ENSMUSG00000022892.11	ENSMUSG00000022892.11	8	8	FALSE	0	298	2	-598	-3	0
PB.19309.138512	App	novel_not_in_catalog	novel_not_in_catalog	at_least_one_novel_splicesite	at_least_one_novel_splicesite	NA	NA	-63767	136	NA	NA	90735	0	novel	novel	ENSMUSG00000022892.11	ENSMUSG00000022892.11	14	13	FALSE	0	792	NA	NA	NA	NA
PB.19309.138532	App	novel_not_in_catalog	novel_not_in_catalog	at_least_one_novel_splicesite	at_least_one_novel_splicesite	NA	NA	-52406	116	NA	NA	93564	0	novel	novel	ENSMUSG00000022892.11	ENSMUSG00000022892.11	14	14	FALSE	0	376	NA	NA	NA	NA
PB.19309.13877	App	novel_in_catalog	novel_in_catalog	combination_of_known_splicesites	combination_of_known_splicesites	NA	NA	-303	0	NA	NA	195323	0	novel	novel	ENSMUSG00000022892.11	ENSMUSG00000022892.11	3	3	FALSE	0	972	NA	NA	NA	NA
PB.19309.139085	App	novel_not_in_catalog	novel_not_in_catalog	at_least_one_novel_splicesite	at_least_one_novel_splicesite	NA	NA	0	63	NA	NA	0	0	novel	novel	ENSMUSG00000022892.11	ENSMUSG00000022892.11	16	16	FALSE	0	446	NA	NA	NA	NA
PB.19309.13922	App	novel_not_in_catalog	novel_not_in_catalog	at_least_one_novel_splicesite	at_least_one_novel_splicesite	NA	NA	-565	-9	NA	NA	148064	86	novel	novel	ENSMUSG00000022892.11	ENSMUSG00000022892.11	6	6	FALSE	0	791	NA	NA	NA	NA
PB.19309.13923	App	novel_not_in_catalog	novel_not_in_catalog	at_least_one_novel_splicesite	at_least_one_novel_splicesite	NA	NA	16	-6	NA	NA	0	0	novel	novel	ENSMUSG00000022892.11	ENSMUSG00000022892.11	14	14	FALSE	0	1005	NA	NA	NA	NA
PB.19309.13976	App	novel_not_in_catalog	novel_not_in_catalog	at_least_one_novel_splicesite	at_least_one_novel_splicesite	NA	NA	-52399	0	NA	NA	93564	31	novel	novel	ENSMUSG00000022892.11	ENSMUSG00000022892.11	12	12	FALSE	0	890	NA	NA	NA	NA
PB.19309.13982	App	novel_not_in_catalog	novel_not_in_catalog	at_least_one_novel_splicesite	at_least_one_novel_splicesite	NA	NA	0	3	NA	NA	0	-22861	novel	novel	ENSMUSG00000022892.11	ENSMUSG00000022892.11	15	11	TRUE	4	1605	NA	NA	NA	NA
PB.19309.140175	App	incomplete-splice_match	incomplete-splice_match	3prime_fragment	3prime_fragment	90849	642	-55265	56	90735	0	90735	0	ENSMUST00000227021.1	ENSMUST00000227021.1	ENSMUSG00000022892.11	ENSMUSG00000022892.11	13	13	FALSE	0	306	2	-642	-65	0
PB.19309.14036	App	novel_not_in_catalog	novel_not_in_catalog	at_least_one_novel_splicesite	at_least_one_novel_splicesite	NA	NA	3	-1	NA	NA	0	31	novel	novel	ENSMUSG00000022892.11	ENSMUSG00000022892.11	16	16	FALSE	0	1002	NA	NA	NA	NA
PB.19309.14039	App	novel_in_catalog	novel_in_catalog	combination_of_known_splicesites	combination_of_known_splicesites	NA	NA	-28902	-3	NA	NA	143318	0	novel	novel	ENSMUSG00000022892.11	ENSMUSG00000022892.11	6	5	FALSE	0	1214	NA	NA	NA	NA
PB.19309.14079	App	novel_in_catalog	novel_in_catalog	combination_of_known_splicesites	combination_of_known_splicesites	NA	NA	-303	0	NA	NA	195323	-7484	novel	novel	ENSMUSG00000022892.11	ENSMUSG00000022892.11	4	3	TRUE	1	1177	NA	NA	NA	NA
PB.19309.141270	App	novel_not_in_catalog	novel_not_in_catalog	at_least_one_novel_splicesite	at_least_one_novel_splicesite	NA	NA	0	13	NA	NA	0	-70071	novel	novel	ENSMUSG00000022892.11	ENSMUSG00000022892.11	16	8	TRUE	8	1376	NA	NA	NA	NA
PB.19309.14172	App	novel_not_in_catalog	novel_not_in_catalog	at_least_one_novel_splicesite	at_least_one_novel_splicesite	NA	NA	-303	-9	NA	NA	195323	0	novel	novel	ENSMUSG00000022892.11	ENSMUSG00000022892.11	5	5	FALSE	0	923	NA	NA	NA	NA
PB.19309.14198	App	novel_not_in_catalog	novel_not_in_catalog	at_least_one_novel_splicesite	at_least_one_novel_splicesite	NA	NA	-28902	-7	NA	NA	143318	31	novel	novel	ENSMUSG00000022892.11	ENSMUSG00000022892.11	11	10	FALSE	0	1172	NA	NA	NA	NA
PB.19309.142132	App	incomplete-splice_match	incomplete-splice_match	5prime_fragment	5prime_fragment	71	7877	17	-7172	0	7316	0	-7276	ENSMUST00000005406.11	ENSMUST00000005406.11	ENSMUSG00000022892.11	ENSMUSG00000022892.11	15	15	FALSE	0	456	-71	402	0	72
PB.19309.7601	App	full-splice_match	full-splice_match	multi-exon	multi-exon	48	2980	-11	1773	0	0	0	0	ENSMUST00000227723.1	ENSMUST00000227723.1	ENSMUSG00000022892.11	ENSMUSG00000022892.11	18	18	FALSE	0	2826	-48	-2980	0	0
PB.19309.14251	App	novel_not_in_catalog	novel_not_in_catalog	at_least_one_novel_splicesite	at_least_one_novel_splicesite	NA	NA	-52486	-9	NA	NA	93564	-58349	novel	novel	ENSMUSG00000022892.11	ENSMUSG00000022892.11	12	7	TRUE	5	1708	NA	NA	NA	NA
PB.19309.142791	App	incomplete-splice_match	incomplete-splice_match	internal_fragment	internal_fragment	148734	19295	-67	-18791	148619	22641	148619	-22601	ENSMUST00000226232.1	ENSMUST00000227723.1	ENSMUSG00000022892.11	ENSMUSG00000022892.11	4	4	FALSE	0	4095	-10	4125	-72	89
PB.19309.142867	App	novel_not_in_catalog	novel_not_in_catalog	at_least_one_novel_splicesite	at_least_one_novel_splicesite	NA	NA	0	18882	NA	NA	0	-18923	novel	novel	ENSMUSG00000022892.11	ENSMUSG00000022892.11	13	13	FALSE	0	362	NA	NA	NA	NA
PB.19309.142869	App	incomplete-splice_match	incomplete-splice_match	internal_fragment	internal_fragment	148236	19291	-565	-18787	148064	22641	148064	-22601	ENSMUST00000226232.1	ENSMUST00000227723.1	ENSMUSG00000022892.11	ENSMUSG00000022892.11	5	5	FALSE	0	4042	2	4129	-3	89
PB.19309.143071	App	novel_not_in_catalog	novel_not_in_catalog	at_least_one_novel_splicesite	at_least_one_novel_splicesite	NA	NA	9577	18880	NA	NA	158216	-18923	novel	novel	ENSMUSG00000022892.11	ENSMUSG00000022892.11	4	4	FALSE	0	228	NA	NA	NA	NA
PB.19309.143116	App	incomplete-splice_match	incomplete-splice_match	5prime_fragment	5prime_fragment	176	20549	122	17969	0	22641	0	-22601	ENSMUST00000005406.11	ENSMUST00000005406.11	ENSMUSG00000022892.11	ENSMUSG00000022892.11	12	12	FALSE	0	3004	-176	3072	0	89
PB.19309.14318	App	novel_not_in_catalog	novel_not_in_catalog	at_least_one_novel_splicesite	at_least_one_novel_splicesite	NA	NA	-289	0	NA	NA	195323	688	novel	novel	ENSMUSG00000022892.11	ENSMUSG00000022892.11	5	5	FALSE	0	230	NA	NA	NA	NA
PB.19309.14332	App	novel_in_catalog	novel_in_catalog	combination_of_known_splicesites	combination_of_known_splicesites	NA	NA	11205	0	NA	NA	159835	0	novel	novel	ENSMUSG00000022892.11	ENSMUSG00000022892.11	5	5	FALSE	0	897	NA	NA	NA	NA
PB.19309.14356	App	novel_not_in_catalog	novel_not_in_catalog	at_least_one_novel_splicesite	at_least_one_novel_splicesite	NA	NA	-303	0	NA	NA	195323	0	novel	novel	ENSMUSG00000022892.11	ENSMUSG00000022892.11	2	2	FALSE	0	942	NA	NA	NA	NA
PB.19309.15130	App	novel_not_in_catalog	novel_not_in_catalog	at_least_one_novel_splicesite	at_least_one_novel_splicesite	NA	NA	70367	-10	NA	NA	90735	-58349	novel	novel	ENSMUSG00000022892.11	ENSMUSG00000022892.11	14	8	TRUE	5	1791	NA	NA	NA	NA
PB.19309.143655	App	novel_in_catalog	novel_not_in_catalog	combination_of_known_junctions	at_least_one_novel_splicesite	NA	NA	-3	181	NA	NA	0	-37827	novel	novel	ENSMUSG00000022892.11	ENSMUSG00000022892.11	12	12	FALSE	0	621	NA	NA	NA	NA
PB.19309.143705	App	novel_in_catalog	novel_not_in_catalog	combination_of_known_junctions	at_least_one_novel_splicesite	NA	NA	16	-11	NA	NA	0	-39461	novel	novel	ENSMUSG00000022892.11	ENSMUSG00000022892.11	12	12	FALSE	0	247	NA	NA	NA	NA
PB.19309.143711	App	incomplete-splice_match	novel_not_in_catalog	3prime_fragment	at_least_one_novel_splicesite	158346	15	9576	-15	NA	NA	158216	-39461	ENSMUST00000227990.1	novel	ENSMUSG00000022892.11	ENSMUSG00000022892.11	3	3	FALSE	0	129	-2	-15	NA	NA
PB.19309.143718	App	full-splice_match	novel_not_in_catalog	multi-exon	at_least_one_novel_splicesite	0	17	0	-17	NA	NA	0	-39461	ENSMUST00000227990.1	novel	ENSMUSG00000022892.11	ENSMUSG00000022892.11	14	14	FALSE	0	257	0	-17	NA	NA
PB.19309.143722	App	novel_in_catalog	novel_not_in_catalog	combination_of_known_junctions	at_least_one_novel_splicesite	NA	NA	-28900	-20	NA	NA	143318	-39461	novel	novel	ENSMUSG00000022892.11	ENSMUSG00000022892.11	7	6	FALSE	0	435	NA	NA	NA	NA
PB.19309.14373	App	novel_not_in_catalog	novel_not_in_catalog	at_least_one_novel_splicesite	at_least_one_novel_splicesite	NA	NA	-52410	0	NA	NA	93564	81	novel	novel	ENSMUSG00000022892.11	ENSMUSG00000022892.11	3	3	FALSE	0	851	NA	NA	NA	NA
PB.19309.14392	App	novel_not_in_catalog	novel_not_in_catalog	at_least_one_novel_splicesite	at_least_one_novel_splicesite	NA	NA	3	0	NA	NA	0	81	novel	novel	ENSMUSG00000022892.11	ENSMUSG00000022892.11	7	7	FALSE	0	1007	NA	NA	NA	NA
PB.19309.14410	App	novel_not_in_catalog	novel_not_in_catalog	at_least_one_novel_splicesite	at_least_one_novel_splicesite	NA	NA	-10	1	NA	NA	0	-147913	novel	novel	ENSMUSG00000022892.11	ENSMUSG00000022892.11	16	3	TRUE	13	2852	NA	NA	NA	NA
PB.19309.14421	App	novel_not_in_catalog	novel_not_in_catalog	at_least_one_novel_splicesite	at_least_one_novel_splicesite	NA	NA	11205	-9	NA	NA	159835	0	novel	novel	ENSMUSG00000022892.11	ENSMUSG00000022892.11	7	7	FALSE	0	878	NA	NA	NA	NA
PB.19309.144356	App	incomplete-splice_match	incomplete-splice_match	5prime_fragment	5prime_fragment	-14	48648	-11	-29047	0	88020	0	-88020	ENSMUST00000227990.1	ENSMUST00000227737.1	ENSMUSG00000022892.11	ENSMUSG00000022892.11	7	7	FALSE	0	199	14	224	0	182
PB.19309.144428	App	novel_not_in_catalog	novel_not_in_catalog	at_least_one_novel_splicesite	at_least_one_novel_splicesite	NA	NA	1	-41174	NA	NA	0	-100272	novel	novel	ENSMUSG00000022892.11	ENSMUSG00000022892.11	7	7	FALSE	0	363	NA	NA	NA	NA
PB.19309.14453	App	novel_not_in_catalog	novel_not_in_catalog	at_least_one_novel_splicesite	at_least_one_novel_splicesite	NA	NA	-80	-2	NA	NA	148619	865	novel	novel	ENSMUSG00000022892.11	ENSMUSG00000022892.11	7	7	FALSE	0	96	NA	NA	NA	NA
PB.19309.14456	App	novel_not_in_catalog	novel_not_in_catalog	at_least_one_novel_splicesite	at_least_one_novel_splicesite	NA	NA	1	-2	NA	NA	0	0	novel	novel	ENSMUSG00000022892.11	ENSMUSG00000022892.11	11	11	FALSE	0	1064	NA	NA	NA	NA
PB.19309.14472	App	novel_not_in_catalog	novel_not_in_catalog	at_least_one_novel_splicesite	at_least_one_novel_splicesite	NA	NA	-2708	-9	NA	NA	143318	-58276	novel	novel	ENSMUSG00000022892.11	ENSMUSG00000022892.11	11	6	TRUE	5	1611	NA	NA	NA	NA
PB.19309.14523	App	novel_not_in_catalog	novel_not_in_catalog	at_least_one_novel_splicesite	at_least_one_novel_splicesite	NA	NA	6520	0	NA	NA	207835	86	novel	novel	ENSMUSG00000022892.11	ENSMUSG00000022892.11	4	3	FALSE	0	908	NA	NA	NA	NA
PB.19309.14574	App	novel_not_in_catalog	novel_not_in_catalog	at_least_one_novel_splicesite	at_least_one_novel_splicesite	NA	NA	3	-5	NA	NA	0	31	novel	novel	ENSMUSG00000022892.11	ENSMUSG00000022892.11	13	13	FALSE	0	1019	NA	NA	NA	NA
PB.19309.14582	App	novel_not_in_catalog	novel_not_in_catalog	at_least_one_novel_splicesite	at_least_one_novel_splicesite	NA	NA	-7	-5	NA	NA	0	81	novel	novel	ENSMUSG00000022892.11	ENSMUSG00000022892.11	7	7	FALSE	0	983	NA	NA	NA	NA
PB.19309.14655	App	novel_not_in_catalog	novel_not_in_catalog	at_least_one_novel_splicesite	at_least_one_novel_splicesite	NA	NA	9670	0	NA	NA	159835	0	novel	novel	ENSMUSG00000022892.11	ENSMUSG00000022892.11	7	6	FALSE	0	967	NA	NA	NA	NA
PB.19309.14670	App	novel_not_in_catalog	novel_not_in_catalog	at_least_one_novel_splicesite	at_least_one_novel_splicesite	NA	NA	-303	1	NA	NA	195323	81	novel	novel	ENSMUSG00000022892.11	ENSMUSG00000022892.11	5	5	FALSE	0	859	NA	NA	NA	NA
PB.19309.14785	App	novel_not_in_catalog	novel_not_in_catalog	at_least_one_novel_splicesite	at_least_one_novel_splicesite	NA	NA	263	0	NA	NA	51644	0	novel	novel	ENSMUSG00000022892.11	ENSMUSG00000022892.11	17	16	FALSE	0	1569	NA	NA	NA	NA
PB.19309.14793	App	novel_not_in_catalog	novel_not_in_catalog	at_least_one_novel_splicesite	at_least_one_novel_splicesite	NA	NA	9573	0	NA	NA	158216	31	novel	novel	ENSMUSG00000022892.11	ENSMUSG00000022892.11	6	6	FALSE	0	879	NA	NA	NA	NA
PB.19309.14798	App	novel_not_in_catalog	novel_not_in_catalog	at_least_one_novel_splicesite	at_least_one_novel_splicesite	NA	NA	53016	-5	NA	NA	52909	-70071	novel	novel	ENSMUSG00000022892.11	ENSMUSG00000022892.11	15	7	TRUE	8	1948	NA	NA	NA	NA
PB.19309.14846	App	novel_not_in_catalog	novel_not_in_catalog	at_least_one_novel_splicesite	at_least_one_novel_splicesite	NA	NA	0	0	NA	NA	0	0	novel	novel	ENSMUSG00000022892.11	ENSMUSG00000022892.11	16	16	FALSE	0	1038	NA	NA	NA	NA
PB.19309.14977	App	novel_in_catalog	novel_in_catalog	combination_of_known_splicesites	combination_of_known_splicesites	NA	NA	0	-1	NA	NA	0	-10330	novel	novel	ENSMUSG00000022892.11	ENSMUSG00000022892.11	8	6	TRUE	2	1316	NA	NA	NA	NA
PB.19309.14982	App	novel_not_in_catalog	novel_not_in_catalog	at_least_one_novel_splicesite	at_least_one_novel_splicesite	NA	NA	-80	1	NA	NA	148619	0	novel	novel	ENSMUSG00000022892.11	ENSMUSG00000022892.11	7	7	FALSE	0	957	NA	NA	NA	NA
PB.19309.21478	App	novel_not_in_catalog	novel_not_in_catalog	at_least_one_novel_splicesite	at_least_one_novel_splicesite	NA	NA	-55266	-11	NA	NA	90735	840	novel	novel	ENSMUSG00000022892.11	ENSMUSG00000022892.11	4	4	FALSE	0	98	NA	NA	NA	NA
PB.19309.15016	App	novel_not_in_catalog	novel_not_in_catalog	at_least_one_novel_splicesite	at_least_one_novel_splicesite	NA	NA	-540	-1	NA	NA	148619	-22854	novel	novel	ENSMUSG00000022892.11	ENSMUSG00000022892.11	9	4	TRUE	4	1569	NA	NA	NA	NA
PB.19309.15114	App	novel_not_in_catalog	novel_not_in_catalog	at_least_one_novel_splicesite	at_least_one_novel_splicesite	NA	NA	-2392	2	NA	NA	207835	797	novel	novel	ENSMUSG00000022892.11	ENSMUSG00000022892.11	3	3	FALSE	0	136	NA	NA	NA	NA
PB.19309.15156	App	novel_not_in_catalog	novel_not_in_catalog	at_least_one_novel_splicesite	at_least_one_novel_splicesite	NA	NA	-565	2	NA	NA	148064	0	novel	novel	ENSMUSG00000022892.11	ENSMUSG00000022892.11	9	9	FALSE	0	928	NA	NA	NA	NA
PB.19309.15185	App	novel_not_in_catalog	novel_not_in_catalog	at_least_one_novel_splicesite	at_least_one_novel_splicesite	NA	NA	9583	-9	NA	NA	158216	-10388	novel	novel	ENSMUSG00000022892.11	ENSMUSG00000022892.11	6	4	TRUE	2	1219	NA	NA	NA	NA
PB.19309.15194	App	novel_not_in_catalog	novel_not_in_catalog	at_least_one_novel_splicesite	at_least_one_novel_splicesite	NA	NA	-563	-1	NA	NA	148064	0	novel	novel	ENSMUSG00000022892.11	ENSMUSG00000022892.11	8	8	FALSE	0	890	NA	NA	NA	NA
PB.19309.15254	App	novel_in_catalog	novel_in_catalog	combination_of_known_splicesites	combination_of_known_splicesites	NA	NA	9577	-9	NA	NA	158216	0	novel	novel	ENSMUSG00000022892.11	ENSMUSG00000022892.11	6	6	FALSE	0	887	NA	NA	NA	NA
PB.19309.15392	App	novel_not_in_catalog	novel_not_in_catalog	at_least_one_novel_splicesite	at_least_one_novel_splicesite	NA	NA	-28902	0	NA	NA	143318	0	novel	novel	ENSMUSG00000022892.11	ENSMUSG00000022892.11	12	11	FALSE	0	1220	NA	NA	NA	NA
PB.19309.15421	App	novel_in_catalog	novel_in_catalog	combination_of_known_splicesites	combination_of_known_splicesites	NA	NA	134	-9	NA	NA	0	0	novel	novel	ENSMUSG00000022892.11	ENSMUSG00000022892.11	14	14	FALSE	0	924	NA	NA	NA	NA
PB.19309.15460	App	novel_not_in_catalog	novel_not_in_catalog	at_least_one_novel_splicesite	at_least_one_novel_splicesite	NA	NA	9602	2	NA	NA	158288	688	novel	novel	ENSMUSG00000022892.11	ENSMUSG00000022892.11	7	7	FALSE	0	257	NA	NA	NA	NA
PB.19309.15500	App	novel_not_in_catalog	novel_not_in_catalog	at_least_one_novel_splicesite	at_least_one_novel_splicesite	NA	NA	-80	-10	NA	NA	158216	86	novel	novel	ENSMUSG00000022892.11	ENSMUSG00000022892.11	6	5	FALSE	0	969	NA	NA	NA	NA
PB.19309.15509	App	novel_not_in_catalog	novel_not_in_catalog	at_least_one_novel_splicesite	at_least_one_novel_splicesite	NA	NA	9618	0	NA	NA	158288	86	novel	novel	ENSMUSG00000022892.11	ENSMUSG00000022892.11	7	7	FALSE	0	851	NA	NA	NA	NA
PB.19309.15520	App	novel_not_in_catalog	novel_not_in_catalog	at_least_one_novel_splicesite	at_least_one_novel_splicesite	NA	NA	-10	-2	NA	NA	0	-22861	novel	novel	ENSMUSG00000022892.11	ENSMUSG00000022892.11	16	12	TRUE	4	1610	NA	NA	NA	NA
PB.19309.15530	App	novel_not_in_catalog	novel_not_in_catalog	at_least_one_novel_splicesite	at_least_one_novel_splicesite	NA	NA	-67	-9	NA	NA	148619	0	novel	novel	ENSMUSG00000022892.11	ENSMUSG00000022892.11	8	8	FALSE	0	934	NA	NA	NA	NA
PB.19309.15546	App	novel_not_in_catalog	novel_not_in_catalog	at_least_one_novel_splicesite	at_least_one_novel_splicesite	NA	NA	-80	-3	NA	NA	148619	0	novel	novel	ENSMUSG00000022892.11	ENSMUSG00000022892.11	7	7	FALSE	0	960	NA	NA	NA	NA
PB.19309.15557	App	novel_not_in_catalog	novel_not_in_catalog	at_least_one_novel_splicesite	at_least_one_novel_splicesite	NA	NA	-565	-5	NA	NA	148064	31	novel	novel	ENSMUSG00000022892.11	ENSMUSG00000022892.11	9	9	FALSE	0	850	NA	NA	NA	NA
PB.19309.15558	App	novel_not_in_catalog	novel_not_in_catalog	at_least_one_novel_splicesite	at_least_one_novel_splicesite	NA	NA	-4	0	NA	NA	0	-124584	novel	novel	ENSMUSG00000022892.11	ENSMUSG00000022892.11	16	5	TRUE	11	2585	NA	NA	NA	NA
PB.19309.15606	App	novel_not_in_catalog	novel_not_in_catalog	at_least_one_novel_splicesite	at_least_one_novel_splicesite	NA	NA	64	-9	NA	NA	0	81	novel	novel	ENSMUSG00000022892.11	ENSMUSG00000022892.11	16	16	FALSE	0	873	NA	NA	NA	NA
PB.19309.15618	App	novel_not_in_catalog	novel_not_in_catalog	at_least_one_novel_splicesite	at_least_one_novel_splicesite	NA	NA	0	-1	NA	NA	0	0	novel	novel	ENSMUSG00000022892.11	ENSMUSG00000022892.11	16	16	FALSE	0	1034	NA	NA	NA	NA
PB.19309.15621	App	novel_not_in_catalog	novel_not_in_catalog	at_least_one_novel_splicesite	at_least_one_novel_splicesite	NA	NA	6	0	NA	NA	0	-59965	novel	novel	ENSMUSG00000022892.11	ENSMUSG00000022892.11	11	5	TRUE	6	1861	NA	NA	NA	NA
PB.19309.28553	App	novel_not_in_catalog	novel_not_in_catalog	at_least_one_novel_splicesite	at_least_one_novel_splicesite	NA	NA	-2742	0	NA	NA	143318	0	novel	novel	ENSMUSG00000022892.11	ENSMUSG00000022892.11	9	9	FALSE	0	1018	NA	NA	NA	NA
PB.19309.15673	App	novel_in_catalog	novel_in_catalog	combination_of_known_splicesites	combination_of_known_splicesites	NA	NA	0	0	NA	NA	0	0	novel	novel	ENSMUSG00000022892.11	ENSMUSG00000022892.11	8	8	FALSE	0	1040	NA	NA	NA	NA
PB.19309.15709	App	novel_not_in_catalog	novel_not_in_catalog	at_least_one_novel_splicesite	at_least_one_novel_splicesite	NA	NA	-28886	-9	NA	NA	143318	-22774	novel	novel	ENSMUSG00000022892.11	ENSMUSG00000022892.11	11	6	TRUE	4	1670	NA	NA	NA	NA
PB.19309.33744	App	novel_not_in_catalog	novel_not_in_catalog	at_least_one_novel_splicesite	at_least_one_novel_splicesite	NA	NA	-55232	-9	NA	NA	93655	0	novel	novel	ENSMUSG00000022892.11	ENSMUSG00000022892.11	13	12	FALSE	0	1084	NA	NA	NA	NA
PB.19309.15730	App	novel_in_catalog	novel_in_catalog	combination_of_known_splicesites	combination_of_known_splicesites	NA	NA	0	3	NA	NA	0	-124640	novel	novel	ENSMUSG00000022892.11	ENSMUSG00000022892.11	15	4	TRUE	11	2628	NA	NA	NA	NA
PB.19309.15766	App	novel_not_in_catalog	novel_not_in_catalog	at_least_one_novel_splicesite	at_least_one_novel_splicesite	NA	NA	9574	-9	NA	NA	158216	-22774	novel	novel	ENSMUSG00000022892.11	ENSMUSG00000022892.11	7	3	TRUE	4	1375	NA	NA	NA	NA
PB.19309.24380	App	novel_in_catalog	novel_in_catalog	combination_of_known_splicesites	combination_of_known_splicesites	NA	NA	-2733	0	NA	NA	143318	0	novel	novel	ENSMUSG00000022892.11	ENSMUSG00000022892.11	9	9	FALSE	0	1009	NA	NA	NA	NA
PB.19309.15829	App	novel_not_in_catalog	novel_not_in_catalog	at_least_one_novel_splicesite	at_least_one_novel_splicesite	NA	NA	-566	-1	NA	NA	148064	0	novel	novel	ENSMUSG00000022892.11	ENSMUSG00000022892.11	9	9	FALSE	0	893	NA	NA	NA	NA
PB.19309.15836	App	novel_not_in_catalog	novel_not_in_catalog	at_least_one_novel_splicesite	at_least_one_novel_splicesite	NA	NA	9573	-9	NA	NA	158216	31	novel	novel	ENSMUSG00000022892.11	ENSMUSG00000022892.11	7	7	FALSE	0	860	NA	NA	NA	NA
PB.19309.15871	App	novel_not_in_catalog	novel_not_in_catalog	at_least_one_novel_splicesite	at_least_one_novel_splicesite	NA	NA	9577	3	NA	NA	158216	797	novel	novel	ENSMUSG00000022892.11	ENSMUSG00000022892.11	8	8	FALSE	0	102	NA	NA	NA	NA
PB.19309.15952	App	novel_not_in_catalog	novel_not_in_catalog	at_least_one_novel_splicesite	at_least_one_novel_splicesite	NA	NA	-303	-1	NA	NA	195323	0	novel	novel	ENSMUSG00000022892.11	ENSMUSG00000022892.11	4	4	FALSE	0	938	NA	NA	NA	NA
PB.19309.16044	App	novel_not_in_catalog	novel_not_in_catalog	at_least_one_novel_splicesite	at_least_one_novel_splicesite	NA	NA	11205	0	NA	NA	159835	81	novel	novel	ENSMUSG00000022892.11	ENSMUSG00000022892.11	6	6	FALSE	0	816	NA	NA	NA	NA
PB.19309.16123	App	novel_in_catalog	novel_in_catalog	combination_of_known_splicesites	combination_of_known_splicesites	NA	NA	53006	0	NA	NA	52909	-70071	novel	novel	ENSMUSG00000022892.11	ENSMUSG00000022892.11	14	6	TRUE	8	1973	NA	NA	NA	NA
PB.19309.16321	App	novel_not_in_catalog	novel_not_in_catalog	at_least_one_novel_splicesite	at_least_one_novel_splicesite	NA	NA	-80	0	NA	NA	148619	0	novel	novel	ENSMUSG00000022892.11	ENSMUSG00000022892.11	6	6	FALSE	0	966	NA	NA	NA	NA
PB.19309.16410	App	novel_not_in_catalog	novel_not_in_catalog	at_least_one_novel_splicesite	at_least_one_novel_splicesite	NA	NA	-303	0	NA	NA	195323	865	novel	novel	ENSMUSG00000022892.11	ENSMUSG00000022892.11	4	4	FALSE	0	77	NA	NA	NA	NA
PB.19309.16497	App	novel_not_in_catalog	novel_not_in_catalog	at_least_one_novel_splicesite	at_least_one_novel_splicesite	NA	NA	-303	-1	NA	NA	195323	31	novel	novel	ENSMUSG00000022892.11	ENSMUSG00000022892.11	4	4	FALSE	0	907	NA	NA	NA	NA
PB.19309.16547	App	novel_not_in_catalog	novel_not_in_catalog	at_least_one_novel_splicesite	at_least_one_novel_splicesite	NA	NA	-52402	0	NA	NA	93564	-10330	novel	novel	ENSMUSG00000022892.11	ENSMUSG00000022892.11	11	9	TRUE	2	1204	NA	NA	NA	NA
PB.19309.16584	App	novel_not_in_catalog	novel_not_in_catalog	at_least_one_novel_splicesite	at_least_one_novel_splicesite	NA	NA	-28899	-11	NA	NA	143318	81	novel	novel	ENSMUSG00000022892.11	ENSMUSG00000022892.11	10	9	FALSE	0	1115	NA	NA	NA	NA
PB.19309.16653	App	novel_not_in_catalog	novel_not_in_catalog	at_least_one_novel_splicesite	at_least_one_novel_splicesite	NA	NA	53073	-1	NA	NA	52930	136	novel	novel	ENSMUSG00000022892.11	ENSMUSG00000022892.11	13	13	FALSE	0	754	NA	NA	NA	NA
PB.19309.16667	App	novel_not_in_catalog	novel_not_in_catalog	at_least_one_novel_splicesite	at_least_one_novel_splicesite	NA	NA	4	0	NA	NA	0	-7416	novel	novel	ENSMUSG00000022892.11	ENSMUSG00000022892.11	5	4	TRUE	1	1231	NA	NA	NA	NA
PB.19309.16686	App	novel_not_in_catalog	novel_not_in_catalog	at_least_one_novel_splicesite	at_least_one_novel_splicesite	NA	NA	11226	3	NA	NA	159865	-16049	novel	novel	ENSMUSG00000022892.11	ENSMUSG00000022892.11	6	3	TRUE	3	1261	NA	NA	NA	NA
PB.19309.16722	App	novel_not_in_catalog	novel_not_in_catalog	at_least_one_novel_splicesite	at_least_one_novel_splicesite	NA	NA	-28902	0	NA	NA	143318	0	novel	novel	ENSMUSG00000022892.11	ENSMUSG00000022892.11	11	10	FALSE	0	1220	NA	NA	NA	NA
PB.19309.16736	App	novel_not_in_catalog	novel_not_in_catalog	at_least_one_novel_splicesite	at_least_one_novel_splicesite	NA	NA	0	-1	NA	NA	0	86	novel	novel	ENSMUSG00000022892.11	ENSMUSG00000022892.11	7	7	FALSE	0	948	NA	NA	NA	NA
PB.19309.16754	App	novel_not_in_catalog	novel_not_in_catalog	at_least_one_novel_splicesite	at_least_one_novel_splicesite	NA	NA	11228	-5	NA	NA	159865	86	novel	novel	ENSMUSG00000022892.11	ENSMUSG00000022892.11	3	3	FALSE	0	803	NA	NA	NA	NA
PB.19309.16762	App	novel_not_in_catalog	novel_not_in_catalog	at_least_one_novel_splicesite	at_least_one_novel_splicesite	NA	NA	-11	3	NA	NA	0	-22861	novel	novel	ENSMUSG00000022892.11	ENSMUSG00000022892.11	16	12	TRUE	4	1616	NA	NA	NA	NA
PB.19309.16786	App	novel_not_in_catalog	novel_not_in_catalog	at_least_one_novel_splicesite	at_least_one_novel_splicesite	NA	NA	53006	-9	NA	NA	52909	86	novel	novel	ENSMUSG00000022892.11	ENSMUSG00000022892.11	5	5	FALSE	0	835	NA	NA	NA	NA
PB.19309.16811	App	novel_not_in_catalog	novel_not_in_catalog	at_least_one_novel_splicesite	at_least_one_novel_splicesite	NA	NA	-301	0	NA	NA	195323	-7425	novel	novel	ENSMUSG00000022892.11	ENSMUSG00000022892.11	5	4	TRUE	1	1116	NA	NA	NA	NA
PB.19309.16838	App	novel_in_catalog	novel_in_catalog	combination_of_known_splicesites	combination_of_known_splicesites	NA	NA	-80	-2	NA	NA	148619	0	novel	novel	ENSMUSG00000022892.11	ENSMUSG00000022892.11	6	6	FALSE	0	994	NA	NA	NA	NA
PB.19309.16848	App	novel_not_in_catalog	novel_not_in_catalog	at_least_one_novel_splicesite	at_least_one_novel_splicesite	NA	NA	-80	2	NA	NA	148619	-10330	novel	novel	ENSMUSG00000022892.11	ENSMUSG00000022892.11	7	5	TRUE	2	1238	NA	NA	NA	NA
PB.19309.16859	App	novel_not_in_catalog	novel_not_in_catalog	at_least_one_novel_splicesite	at_least_one_novel_splicesite	NA	NA	2	0	NA	NA	0	0	novel	novel	ENSMUSG00000022892.11	ENSMUSG00000022892.11	11	11	FALSE	0	1025	NA	NA	NA	NA
PB.19309.16911	App	novel_not_in_catalog	novel_not_in_catalog	at_least_one_novel_splicesite	at_least_one_novel_splicesite	NA	NA	-52345	0	NA	NA	143318	81	novel	novel	ENSMUSG00000022892.11	ENSMUSG00000022892.11	12	10	FALSE	0	1269	NA	NA	NA	NA
PB.19309.17016	App	novel_not_in_catalog	novel_not_in_catalog	at_least_one_novel_splicesite	at_least_one_novel_splicesite	NA	NA	11216	-5	NA	NA	159865	0	novel	novel	ENSMUSG00000022892.11	ENSMUSG00000022892.11	6	6	FALSE	0	901	NA	NA	NA	NA
PB.19309.17047	App	novel_not_in_catalog	novel_not_in_catalog	at_least_one_novel_splicesite	at_least_one_novel_splicesite	NA	NA	0	3	NA	NA	0	31	novel	novel	ENSMUSG00000022892.11	ENSMUSG00000022892.11	16	16	FALSE	0	999	NA	NA	NA	NA
PB.19309.17080	App	novel_not_in_catalog	novel_not_in_catalog	at_least_one_novel_splicesite	at_least_one_novel_splicesite	NA	NA	53005	-5	NA	NA	52909	0	novel	novel	ENSMUSG00000022892.11	ENSMUSG00000022892.11	15	15	FALSE	0	926	NA	NA	NA	NA
PB.19309.17110	App	novel_not_in_catalog	novel_not_in_catalog	at_least_one_novel_splicesite	at_least_one_novel_splicesite	NA	NA	-11	0	NA	NA	0	0	novel	novel	ENSMUSG00000022892.11	ENSMUSG00000022892.11	15	15	FALSE	0	1051	NA	NA	NA	NA
PB.19309.17116	App	novel_not_in_catalog	novel_not_in_catalog	at_least_one_novel_splicesite	at_least_one_novel_splicesite	NA	NA	-2392	-9	NA	NA	207835	0	novel	novel	ENSMUSG00000022892.11	ENSMUSG00000022892.11	3	3	FALSE	0	922	NA	NA	NA	NA
PB.19309.17118	App	novel_not_in_catalog	novel_not_in_catalog	at_least_one_novel_splicesite	at_least_one_novel_splicesite	NA	NA	70367	-9	NA	NA	90735	0	novel	novel	ENSMUSG00000022892.11	ENSMUSG00000022892.11	14	13	FALSE	0	1069	NA	NA	NA	NA
PB.19309.17194	App	novel_not_in_catalog	novel_not_in_catalog	at_least_one_novel_splicesite	at_least_one_novel_splicesite	NA	NA	62	-1	NA	NA	0	-127503	novel	novel	ENSMUSG00000022892.11	ENSMUSG00000022892.11	16	4	TRUE	12	2689	NA	NA	NA	NA
PB.19309.17233	App	novel_not_in_catalog	novel_not_in_catalog	at_least_one_novel_splicesite	at_least_one_novel_splicesite	NA	NA	-11	2	NA	NA	0	0	novel	novel	ENSMUSG00000022892.11	ENSMUSG00000022892.11	16	16	FALSE	0	1043	NA	NA	NA	NA
PB.19309.17250	App	novel_not_in_catalog	novel_not_in_catalog	at_least_one_novel_splicesite	at_least_one_novel_splicesite	NA	NA	1	2	NA	NA	0	0	novel	novel	ENSMUSG00000022892.11	ENSMUSG00000022892.11	11	11	FALSE	0	1028	NA	NA	NA	NA
PB.19309.17295	App	novel_not_in_catalog	novel_not_in_catalog	at_least_one_novel_splicesite	at_least_one_novel_splicesite	NA	NA	9579	0	NA	NA	158216	-16078	novel	novel	ENSMUSG00000022892.11	ENSMUSG00000022892.11	6	4	TRUE	2	1220	NA	NA	NA	NA
PB.19309.17303	App	novel_not_in_catalog	novel_not_in_catalog	at_least_one_novel_splicesite	at_least_one_novel_splicesite	NA	NA	-52348	0	NA	NA	143318	0	novel	novel	ENSMUSG00000022892.11	ENSMUSG00000022892.11	13	11	FALSE	0	1350	NA	NA	NA	NA
PB.19309.17355	App	novel_not_in_catalog	novel_not_in_catalog	at_least_one_novel_splicesite	at_least_one_novel_splicesite	NA	NA	11205	1	NA	NA	159835	-10388	novel	novel	ENSMUSG00000022892.11	ENSMUSG00000022892.11	5	3	TRUE	2	1233	NA	NA	NA	NA
PB.19309.17506	App	novel_not_in_catalog	novel_not_in_catalog	at_least_one_novel_splicesite	at_least_one_novel_splicesite	NA	NA	53005	-9	NA	NA	52909	-124640	novel	novel	ENSMUSG00000022892.11	ENSMUSG00000022892.11	15	4	TRUE	11	2519	NA	NA	NA	NA
PB.19309.17514	App	novel_not_in_catalog	novel_not_in_catalog	at_least_one_novel_splicesite	at_least_one_novel_splicesite	NA	NA	53038	-5	NA	NA	52909	86	novel	novel	ENSMUSG00000022892.11	ENSMUSG00000022892.11	15	15	FALSE	0	807	NA	NA	NA	NA
PB.19309.17533	App	novel_not_in_catalog	novel_not_in_catalog	at_least_one_novel_splicesite	at_least_one_novel_splicesite	NA	NA	22	0	NA	NA	0	-70120	novel	novel	ENSMUSG00000022892.11	ENSMUSG00000022892.11	16	8	TRUE	8	2097	NA	NA	NA	NA
PB.19309.17588	App	novel_not_in_catalog	novel_not_in_catalog	at_least_one_novel_splicesite	at_least_one_novel_splicesite	NA	NA	39	0	NA	NA	158216	-10388	novel	novel	ENSMUSG00000022892.11	ENSMUSG00000022892.11	7	4	TRUE	2	1290	NA	NA	NA	NA
PB.19309.17621	App	novel_in_catalog	novel_in_catalog	combination_of_known_splicesites	combination_of_known_splicesites	NA	NA	0	0	NA	NA	0	0	novel	novel	ENSMUSG00000022892.11	ENSMUSG00000022892.11	15	15	FALSE	0	1037	NA	NA	NA	NA
PB.19309.17625	App	novel_not_in_catalog	novel_not_in_catalog	at_least_one_novel_splicesite	at_least_one_novel_splicesite	NA	NA	3	-1	NA	NA	0	-84906	novel	novel	ENSMUSG00000022892.11	ENSMUSG00000022892.11	18	8	TRUE	10	2298	NA	NA	NA	NA
PB.19309.17627	App	novel_not_in_catalog	novel_not_in_catalog	at_least_one_novel_splicesite	at_least_one_novel_splicesite	NA	NA	-52410	0	NA	NA	93564	31	novel	novel	ENSMUSG00000022892.11	ENSMUSG00000022892.11	12	12	FALSE	0	901	NA	NA	NA	NA
PB.19309.17686	App	novel_not_in_catalog	novel_not_in_catalog	at_least_one_novel_splicesite	at_least_one_novel_splicesite	NA	NA	9	0	NA	NA	0	0	novel	novel	ENSMUSG00000022892.11	ENSMUSG00000022892.11	17	17	FALSE	0	1059	NA	NA	NA	NA
PB.19309.17725	App	novel_not_in_catalog	novel_not_in_catalog	at_least_one_novel_splicesite	at_least_one_novel_splicesite	NA	NA	14	-9	NA	NA	0	81	novel	novel	ENSMUSG00000022892.11	ENSMUSG00000022892.11	16	16	FALSE	0	954	NA	NA	NA	NA
PB.19309.17788	App	novel_not_in_catalog	novel_not_in_catalog	at_least_one_novel_splicesite	at_least_one_novel_splicesite	NA	NA	-52410	-9	NA	NA	93564	0	novel	novel	ENSMUSG00000022892.11	ENSMUSG00000022892.11	12	12	FALSE	0	913	NA	NA	NA	NA
PB.19309.17829	App	novel_not_in_catalog	novel_not_in_catalog	at_least_one_novel_splicesite	at_least_one_novel_splicesite	NA	NA	11238	0	NA	NA	159865	0	novel	novel	ENSMUSG00000022892.11	ENSMUSG00000022892.11	3	3	FALSE	0	934	NA	NA	NA	NA
PB.19309.17942	App	novel_not_in_catalog	novel_not_in_catalog	at_least_one_novel_splicesite	at_least_one_novel_splicesite	NA	NA	-52699	-9	NA	NA	93564	-70120	novel	novel	ENSMUSG00000022892.11	ENSMUSG00000022892.11	12	4	TRUE	8	2284	NA	NA	NA	NA
PB.19309.17952	App	novel_not_in_catalog	novel_not_in_catalog	at_least_one_novel_splicesite	at_least_one_novel_splicesite	NA	NA	9586	-1	NA	NA	158216	86	novel	novel	ENSMUSG00000022892.11	ENSMUSG00000022892.11	4	4	FALSE	0	807	NA	NA	NA	NA
PB.19309.17961	App	novel_not_in_catalog	novel_not_in_catalog	at_least_one_novel_splicesite	at_least_one_novel_splicesite	NA	NA	-2742	-2	NA	NA	143318	86	novel	novel	ENSMUSG00000022892.11	ENSMUSG00000022892.11	7	7	FALSE	0	920	NA	NA	NA	NA
PB.19309.18128	App	novel_not_in_catalog	novel_not_in_catalog	at_least_one_novel_splicesite	at_least_one_novel_splicesite	NA	NA	-2742	0	NA	NA	143318	-10388	novel	novel	ENSMUSG00000022892.11	ENSMUSG00000022892.11	9	7	TRUE	2	1356	NA	NA	NA	NA
PB.19309.18217	App	novel_in_catalog	novel_in_catalog	combination_of_known_splicesites	combination_of_known_splicesites	NA	NA	11215	-9	NA	NA	159865	0	novel	novel	ENSMUSG00000022892.11	ENSMUSG00000022892.11	5	5	FALSE	0	898	NA	NA	NA	NA
PB.19309.18226	App	novel_not_in_catalog	novel_not_in_catalog	at_least_one_novel_splicesite	at_least_one_novel_splicesite	NA	NA	53007	-1	NA	NA	52909	-58349	novel	novel	ENSMUSG00000022892.11	ENSMUSG00000022892.11	15	10	TRUE	5	1654	NA	NA	NA	NA
PB.19309.18231	App	novel_not_in_catalog	novel_not_in_catalog	at_least_one_novel_splicesite	at_least_one_novel_splicesite	NA	NA	4	2	NA	NA	0	81	novel	novel	ENSMUSG00000022892.11	ENSMUSG00000022892.11	13	13	FALSE	0	944	NA	NA	NA	NA
PB.19309.18353	App	novel_not_in_catalog	novel_not_in_catalog	at_least_one_novel_splicesite	at_least_one_novel_splicesite	NA	NA	-76	-9	NA	NA	148619	840	novel	novel	ENSMUSG00000022892.11	ENSMUSG00000022892.11	4	4	FALSE	0	103	NA	NA	NA	NA
PB.19309.18413	App	novel_not_in_catalog	novel_not_in_catalog	at_least_one_novel_splicesite	at_least_one_novel_splicesite	NA	NA	-303	-9	NA	NA	195323	31	novel	novel	ENSMUSG00000022892.11	ENSMUSG00000022892.11	5	5	FALSE	0	892	NA	NA	NA	NA
PB.19309.18441	App	novel_not_in_catalog	novel_not_in_catalog	at_least_one_novel_splicesite	at_least_one_novel_splicesite	NA	NA	-52481	-2	NA	NA	93564	-46	novel	novel	ENSMUSG00000022892.11	ENSMUSG00000022892.11	12	12	FALSE	0	1077	NA	NA	NA	NA
PB.19309.18504	App	novel_not_in_catalog	novel_not_in_catalog	at_least_one_novel_splicesite	at_least_one_novel_splicesite	NA	NA	-80	-7	NA	NA	148619	513	novel	novel	ENSMUSG00000022892.11	ENSMUSG00000022892.11	5	5	FALSE	0	436	NA	NA	NA	NA
PB.19309.18530	App	novel_not_in_catalog	novel_not_in_catalog	at_least_one_novel_splicesite	at_least_one_novel_splicesite	NA	NA	-52435	-1	NA	NA	93564	178	novel	novel	ENSMUSG00000022892.11	ENSMUSG00000022892.11	9	9	FALSE	0	775	NA	NA	NA	NA
PB.19309.18561	App	novel_not_in_catalog	novel_not_in_catalog	at_least_one_novel_splicesite	at_least_one_novel_splicesite	NA	NA	-303	0	NA	NA	195323	0	novel	novel	ENSMUSG00000022892.11	ENSMUSG00000022892.11	5	5	FALSE	0	982	NA	NA	NA	NA
PB.19309.18584	App	novel_not_in_catalog	novel_not_in_catalog	at_least_one_novel_splicesite	at_least_one_novel_splicesite	NA	NA	0	0	NA	NA	0	0	novel	novel	ENSMUSG00000022892.11	ENSMUSG00000022892.11	17	17	FALSE	0	1068	NA	NA	NA	NA
PB.19309.18644	App	novel_not_in_catalog	novel_not_in_catalog	at_least_one_novel_splicesite	at_least_one_novel_splicesite	NA	NA	-2392	-3	NA	NA	207835	0	novel	novel	ENSMUSG00000022892.11	ENSMUSG00000022892.11	3	3	FALSE	0	935	NA	NA	NA	NA
PB.19309.18705	App	novel_not_in_catalog	novel_not_in_catalog	at_least_one_novel_splicesite	at_least_one_novel_splicesite	NA	NA	54	-9	NA	NA	158216	0	novel	novel	ENSMUSG00000022892.11	ENSMUSG00000022892.11	7	6	FALSE	0	918	NA	NA	NA	NA
PB.19309.18806	App	novel_not_in_catalog	novel_not_in_catalog	at_least_one_novel_splicesite	at_least_one_novel_splicesite	NA	NA	-80	2	NA	NA	148619	797	novel	novel	ENSMUSG00000022892.11	ENSMUSG00000022892.11	8	8	FALSE	0	161	NA	NA	NA	NA
PB.19309.18833	App	novel_not_in_catalog	novel_not_in_catalog	at_least_one_novel_splicesite	at_least_one_novel_splicesite	NA	NA	9615	0	NA	NA	158288	797	novel	novel	ENSMUSG00000022892.11	ENSMUSG00000022892.11	7	7	FALSE	0	143	NA	NA	NA	NA
PB.19309.18835	App	novel_not_in_catalog	novel_not_in_catalog	at_least_one_novel_splicesite	at_least_one_novel_splicesite	NA	NA	70373	2	NA	NA	90735	0	novel	novel	ENSMUSG00000022892.11	ENSMUSG00000022892.11	15	14	FALSE	0	1074	NA	NA	NA	NA
PB.19309.18915	App	novel_not_in_catalog	novel_not_in_catalog	at_least_one_novel_splicesite	at_least_one_novel_splicesite	NA	NA	9575	2	NA	NA	158216	-16049	novel	novel	ENSMUSG00000022892.11	ENSMUSG00000022892.11	7	4	TRUE	3	1262	NA	NA	NA	NA
PB.19309.18950	App	novel_not_in_catalog	novel_not_in_catalog	at_least_one_novel_splicesite	at_least_one_novel_splicesite	NA	NA	58	1	NA	NA	0	0	novel	novel	ENSMUSG00000022892.11	ENSMUSG00000022892.11	6	6	FALSE	0	977	NA	NA	NA	NA
PB.19309.19022	App	novel_not_in_catalog	novel_not_in_catalog	at_least_one_novel_splicesite	at_least_one_novel_splicesite	NA	NA	53005	-1	NA	NA	52909	81	novel	novel	ENSMUSG00000022892.11	ENSMUSG00000022892.11	15	15	FALSE	0	849	NA	NA	NA	NA
PB.19309.19274	App	novel_not_in_catalog	novel_not_in_catalog	at_least_one_novel_splicesite	at_least_one_novel_splicesite	NA	NA	7	0	NA	NA	0	-16049	novel	novel	ENSMUSG00000022892.11	ENSMUSG00000022892.11	15	12	TRUE	3	1382	NA	NA	NA	NA
PB.19309.19298	App	novel_in_catalog	novel_in_catalog	combination_of_known_splicesites	combination_of_known_splicesites	NA	NA	-55221	-9	NA	NA	90735	0	novel	novel	ENSMUSG00000022892.11	ENSMUSG00000022892.11	12	12	FALSE	0	895	NA	NA	NA	NA
PB.19309.19317	App	novel_not_in_catalog	novel_not_in_catalog	at_least_one_novel_splicesite	at_least_one_novel_splicesite	NA	NA	11235	0	NA	NA	159865	0	novel	novel	ENSMUSG00000022892.11	ENSMUSG00000022892.11	6	6	FALSE	0	897	NA	NA	NA	NA
PB.19309.19337	App	novel_not_in_catalog	novel_not_in_catalog	at_least_one_novel_splicesite	at_least_one_novel_splicesite	NA	NA	11288	-1	NA	NA	195323	31	novel	novel	ENSMUSG00000022892.11	ENSMUSG00000022892.11	6	5	FALSE	0	926	NA	NA	NA	NA
PB.19309.19410	App	novel_not_in_catalog	novel_not_in_catalog	at_least_one_novel_splicesite	at_least_one_novel_splicesite	NA	NA	6	-9	NA	NA	0	0	novel	novel	ENSMUSG00000022892.11	ENSMUSG00000022892.11	11	11	FALSE	0	1012	NA	NA	NA	NA
PB.19309.19420	App	novel_not_in_catalog	novel_not_in_catalog	at_least_one_novel_splicesite	at_least_one_novel_splicesite	NA	NA	52998	-2	NA	NA	52909	81	novel	novel	ENSMUSG00000022892.11	ENSMUSG00000022892.11	16	16	FALSE	0	862	NA	NA	NA	NA
PB.19309.19479	App	novel_not_in_catalog	novel_not_in_catalog	at_least_one_novel_splicesite	at_least_one_novel_splicesite	NA	NA	-28884	-1	NA	NA	143318	840	novel	novel	ENSMUSG00000022892.11	ENSMUSG00000022892.11	8	7	FALSE	0	351	NA	NA	NA	NA
PB.19309.19517	App	novel_in_catalog	novel_in_catalog	combination_of_known_splicesites	combination_of_known_splicesites	NA	NA	7	0	NA	NA	0	-7484	novel	novel	ENSMUSG00000022892.11	ENSMUSG00000022892.11	15	14	TRUE	1	1265	NA	NA	NA	NA
PB.19309.19539	App	novel_not_in_catalog	novel_not_in_catalog	at_least_one_novel_splicesite	at_least_one_novel_splicesite	NA	NA	-563	-3	NA	NA	148064	86	novel	novel	ENSMUSG00000022892.11	ENSMUSG00000022892.11	9	9	FALSE	0	802	NA	NA	NA	NA
PB.19309.19586	App	novel_not_in_catalog	novel_not_in_catalog	at_least_one_novel_splicesite	at_least_one_novel_splicesite	NA	NA	-28890	0	NA	NA	143318	688	novel	novel	ENSMUSG00000022892.11	ENSMUSG00000022892.11	11	10	FALSE	0	520	NA	NA	NA	NA
PB.19309.19589	App	novel_not_in_catalog	novel_not_in_catalog	at_least_one_novel_splicesite	at_least_one_novel_splicesite	NA	NA	53010	0	NA	NA	52909	0	novel	novel	ENSMUSG00000022892.11	ENSMUSG00000022892.11	15	15	FALSE	0	936	NA	NA	NA	NA
PB.19309.19608	App	novel_not_in_catalog	novel_not_in_catalog	at_least_one_novel_splicesite	at_least_one_novel_splicesite	NA	NA	-52451	0	NA	NA	93564	0	novel	novel	ENSMUSG00000022892.11	ENSMUSG00000022892.11	12	12	FALSE	0	963	NA	NA	NA	NA
PB.19309.19628	App	novel_not_in_catalog	novel_not_in_catalog	at_least_one_novel_splicesite	at_least_one_novel_splicesite	NA	NA	-285	-5	NA	NA	195323	0	novel	novel	ENSMUSG00000022892.11	ENSMUSG00000022892.11	5	5	FALSE	0	909	NA	NA	NA	NA
PB.19309.19631	App	novel_in_catalog	novel_in_catalog	combination_of_known_splicesites	combination_of_known_splicesites	NA	NA	0	-1	NA	NA	0	-22861	novel	novel	ENSMUSG00000022892.11	ENSMUSG00000022892.11	12	8	TRUE	4	1605	NA	NA	NA	NA
PB.19309.19712	App	novel_not_in_catalog	novel_not_in_catalog	at_least_one_novel_splicesite	at_least_one_novel_splicesite	NA	NA	9586	-4	NA	NA	158216	0	novel	novel	ENSMUSG00000022892.11	ENSMUSG00000022892.11	7	7	FALSE	0	883	NA	NA	NA	NA
PB.19309.19838	App	novel_not_in_catalog	novel_not_in_catalog	at_least_one_novel_splicesite	at_least_one_novel_splicesite	NA	NA	-555	0	NA	NA	148619	81	novel	novel	ENSMUSG00000022892.11	ENSMUSG00000022892.11	10	9	FALSE	0	949	NA	NA	NA	NA
PB.19309.20012	App	novel_not_in_catalog	novel_not_in_catalog	at_least_one_novel_splicesite	at_least_one_novel_splicesite	NA	NA	-5	-5	NA	NA	0	-88328	novel	novel	ENSMUSG00000022892.11	ENSMUSG00000022892.11	18	7	TRUE	11	2433	NA	NA	NA	NA
PB.19309.20033	App	novel_not_in_catalog	novel_not_in_catalog	at_least_one_novel_splicesite	at_least_one_novel_splicesite	NA	NA	53005	-11	NA	NA	52909	0	novel	novel	ENSMUSG00000022892.11	ENSMUSG00000022892.11	15	15	FALSE	0	920	NA	NA	NA	NA
PB.19309.20068	App	novel_in_catalog	novel_in_catalog	combination_of_known_splicesites	combination_of_known_splicesites	NA	NA	-52386	0	NA	NA	93564	0	novel	novel	ENSMUSG00000022892.11	ENSMUSG00000022892.11	3	3	FALSE	0	948	NA	NA	NA	NA
PB.19309.20094	App	novel_not_in_catalog	incomplete-splice_match	at_least_one_novel_splicesite	3prime_fragment	NA	NA	568	-11	210789	0	210789	0	novel	ENSMUST00000227723.1	ENSMUSG00000022892.11	ENSMUSG00000022892.11	3	2	TRUE	1	908	NA	NA	-99	0
PB.19309.20142	App	novel_not_in_catalog	novel_not_in_catalog	at_least_one_novel_splicesite	at_least_one_novel_splicesite	NA	NA	1	0	NA	NA	0	0	novel	novel	ENSMUSG00000022892.11	ENSMUSG00000022892.11	15	15	FALSE	0	1057	NA	NA	NA	NA
PB.19309.20253	App	novel_not_in_catalog	novel_not_in_catalog	at_least_one_novel_splicesite	at_least_one_novel_splicesite	NA	NA	-9	-9	NA	NA	0	0	novel	novel	ENSMUSG00000022892.11	ENSMUSG00000022892.11	16	16	FALSE	0	1062	NA	NA	NA	NA
PB.19309.20555	App	novel_not_in_catalog	novel_not_in_catalog	at_least_one_novel_splicesite	at_least_one_novel_splicesite	NA	NA	-12	-9	NA	NA	0	81	novel	novel	ENSMUSG00000022892.11	ENSMUSG00000022892.11	16	16	FALSE	0	952	NA	NA	NA	NA
PB.19309.20557	App	novel_in_catalog	novel_in_catalog	combination_of_known_splicesites	combination_of_known_splicesites	NA	NA	9573	-9	NA	NA	158216	0	novel	novel	ENSMUSG00000022892.11	ENSMUSG00000022892.11	5	5	FALSE	0	931	NA	NA	NA	NA
PB.19309.20597	App	novel_in_catalog	novel_in_catalog	combination_of_known_splicesites	combination_of_known_splicesites	NA	NA	-566	0	NA	NA	148064	0	novel	novel	ENSMUSG00000022892.11	ENSMUSG00000022892.11	7	7	FALSE	0	937	NA	NA	NA	NA
PB.19309.20690	App	novel_not_in_catalog	novel_not_in_catalog	at_least_one_novel_splicesite	at_least_one_novel_splicesite	NA	NA	9574	0	NA	NA	158216	0	novel	novel	ENSMUSG00000022892.11	ENSMUSG00000022892.11	6	6	FALSE	0	899	NA	NA	NA	NA
PB.19309.20694	App	novel_in_catalog	novel_in_catalog	combination_of_known_splicesites	combination_of_known_splicesites	NA	NA	4	1	NA	NA	0	-70120	novel	novel	ENSMUSG00000022892.11	ENSMUSG00000022892.11	14	6	TRUE	8	2113	NA	NA	NA	NA
PB.19309.20734	App	novel_not_in_catalog	novel_not_in_catalog	at_least_one_novel_splicesite	at_least_one_novel_splicesite	NA	NA	-52373	-1	NA	NA	93564	31	novel	novel	ENSMUSG00000022892.11	ENSMUSG00000022892.11	12	12	FALSE	0	863	NA	NA	NA	NA
PB.19309.20758	App	novel_not_in_catalog	novel_not_in_catalog	at_least_one_novel_splicesite	at_least_one_novel_splicesite	NA	NA	-84	0	NA	NA	148619	-22861	novel	novel	ENSMUSG00000022892.11	ENSMUSG00000022892.11	8	4	TRUE	4	1542	NA	NA	NA	NA
PB.19309.21104	App	novel_not_in_catalog	novel_not_in_catalog	at_least_one_novel_splicesite	at_least_one_novel_splicesite	NA	NA	-52372	-1	NA	NA	93655	0	novel	novel	ENSMUSG00000022892.11	ENSMUSG00000022892.11	6	6	FALSE	0	981	NA	NA	NA	NA
PB.19309.21189	App	novel_not_in_catalog	novel_not_in_catalog	at_least_one_novel_splicesite	at_least_one_novel_splicesite	NA	NA	53012	0	NA	NA	52909	0	novel	novel	ENSMUSG00000022892.11	ENSMUSG00000022892.11	15	15	FALSE	0	934	NA	NA	NA	NA
PB.19309.21257	App	novel_not_in_catalog	novel_not_in_catalog	at_least_one_novel_splicesite	at_least_one_novel_splicesite	NA	NA	-52410	-9	NA	NA	93564	0	novel	novel	ENSMUSG00000022892.11	ENSMUSG00000022892.11	13	13	FALSE	0	913	NA	NA	NA	NA
PB.19309.21295	App	novel_not_in_catalog	novel_not_in_catalog	at_least_one_novel_splicesite	at_least_one_novel_splicesite	NA	NA	-2742	1	NA	NA	143318	0	novel	novel	ENSMUSG00000022892.11	ENSMUSG00000022892.11	9	9	FALSE	0	1016	NA	NA	NA	NA
PB.19309.21316	App	novel_not_in_catalog	novel_not_in_catalog	at_least_one_novel_splicesite	at_least_one_novel_splicesite	NA	NA	0	-1	NA	NA	0	0	novel	novel	ENSMUSG00000022892.11	ENSMUSG00000022892.11	18	18	FALSE	0	1033	NA	NA	NA	NA
PB.19309.21732	App	novel_not_in_catalog	novel_not_in_catalog	at_least_one_novel_splicesite	at_least_one_novel_splicesite	NA	NA	-83	0	NA	NA	148619	0	novel	novel	ENSMUSG00000022892.11	ENSMUSG00000022892.11	9	9	FALSE	0	969	NA	NA	NA	NA
PB.19309.21790	App	novel_not_in_catalog	novel_not_in_catalog	at_least_one_novel_splicesite	at_least_one_novel_splicesite	NA	NA	-10	2	NA	NA	0	-101142	novel	novel	ENSMUSG00000022892.11	ENSMUSG00000022892.11	16	6	TRUE	10	2454	NA	NA	NA	NA
PB.19309.21963	App	novel_not_in_catalog	novel_not_in_catalog	at_least_one_novel_splicesite	at_least_one_novel_splicesite	NA	NA	-566	-9	NA	NA	148064	-22911	novel	novel	ENSMUSG00000022892.11	ENSMUSG00000022892.11	9	5	TRUE	4	1407	NA	NA	NA	NA
PB.19309.22083	App	novel_not_in_catalog	novel_not_in_catalog	at_least_one_novel_splicesite	at_least_one_novel_splicesite	NA	NA	-2742	0	NA	NA	143318	-58349	novel	novel	ENSMUSG00000022892.11	ENSMUSG00000022892.11	10	5	TRUE	5	1727	NA	NA	NA	NA
PB.19309.22132	App	novel_not_in_catalog	novel_not_in_catalog	at_least_one_novel_splicesite	at_least_one_novel_splicesite	NA	NA	-55257	-5	NA	NA	90735	-16078	novel	novel	ENSMUSG00000022892.11	ENSMUSG00000022892.11	8	5	TRUE	3	1326	NA	NA	NA	NA
PB.19309.22199	App	novel_not_in_catalog	novel_not_in_catalog	at_least_one_novel_splicesite	at_least_one_novel_splicesite	NA	NA	1	0	NA	NA	0	-69577	novel	novel	ENSMUSG00000022892.11	ENSMUSG00000022892.11	15	8	TRUE	7	1990	NA	NA	NA	NA
PB.19309.22341	App	novel_not_in_catalog	novel_not_in_catalog	at_least_one_novel_splicesite	at_least_one_novel_splicesite	NA	NA	3	0	NA	NA	0	86	novel	novel	ENSMUSG00000022892.11	ENSMUSG00000022892.11	14	14	FALSE	0	1010	NA	NA	NA	NA
PB.19309.22344	App	novel_not_in_catalog	novel_not_in_catalog	at_least_one_novel_splicesite	at_least_one_novel_splicesite	NA	NA	-303	-1	NA	NA	195323	0	novel	novel	ENSMUSG00000022892.11	ENSMUSG00000022892.11	6	6	FALSE	0	938	NA	NA	NA	NA
PB.19309.22382	App	novel_not_in_catalog	novel_not_in_catalog	at_least_one_novel_splicesite	at_least_one_novel_splicesite	NA	NA	-28902	-1	NA	NA	143318	-22861	novel	novel	ENSMUSG00000022892.11	ENSMUSG00000022892.11	10	5	TRUE	4	1788	NA	NA	NA	NA
PB.19309.22437	App	novel_not_in_catalog	novel_not_in_catalog	at_least_one_novel_splicesite	at_least_one_novel_splicesite	NA	NA	9584	-9	NA	NA	158216	865	novel	novel	ENSMUSG00000022892.11	ENSMUSG00000022892.11	6	6	FALSE	0	15	NA	NA	NA	NA
PB.19309.22474	App	novel_not_in_catalog	novel_not_in_catalog	at_least_one_novel_splicesite	at_least_one_novel_splicesite	NA	NA	6	0	NA	NA	0	-22911	novel	novel	ENSMUSG00000022892.11	ENSMUSG00000022892.11	7	3	TRUE	4	1684	NA	NA	NA	NA
PB.19309.22621	App	novel_in_catalog	novel_in_catalog	combination_of_known_splicesites	combination_of_known_splicesites	NA	NA	-52410	3	NA	NA	93564	0	novel	novel	ENSMUSG00000022892.11	ENSMUSG00000022892.11	11	11	FALSE	0	925	NA	NA	NA	NA
PB.19309.22658	App	novel_not_in_catalog	novel_not_in_catalog	at_least_one_novel_splicesite	at_least_one_novel_splicesite	NA	NA	-2742	3	NA	NA	143318	-59910	novel	novel	ENSMUSG00000022892.11	ENSMUSG00000022892.11	11	5	TRUE	6	1786	NA	NA	NA	NA
PB.19309.22749	App	novel_not_in_catalog	novel_not_in_catalog	at_least_one_novel_splicesite	at_least_one_novel_splicesite	NA	NA	-2	1	NA	NA	0	-70120	novel	novel	ENSMUSG00000022892.11	ENSMUSG00000022892.11	16	8	TRUE	8	2143	NA	NA	NA	NA
PB.19309.22826	App	novel_not_in_catalog	novel_not_in_catalog	at_least_one_novel_splicesite	at_least_one_novel_splicesite	NA	NA	-2742	0	NA	NA	143265	0	novel	novel	ENSMUSG00000022892.11	ENSMUSG00000022892.11	5	5	FALSE	0	965	NA	NA	NA	NA
PB.19309.22839	App	novel_not_in_catalog	novel_not_in_catalog	at_least_one_novel_splicesite	at_least_one_novel_splicesite	NA	NA	70369	-5	NA	NA	90735	-16078	novel	novel	ENSMUSG00000022892.11	ENSMUSG00000022892.11	14	10	TRUE	3	1462	NA	NA	NA	NA
PB.19309.23033	App	novel_in_catalog	novel_in_catalog	combination_of_known_splicesites	combination_of_known_splicesites	NA	NA	3	-9	NA	NA	0	-10388	novel	novel	ENSMUSG00000022892.11	ENSMUSG00000022892.11	5	3	TRUE	2	1407	NA	NA	NA	NA
PB.19309.23081	App	novel_not_in_catalog	novel_not_in_catalog	at_least_one_novel_splicesite	at_least_one_novel_splicesite	NA	NA	-82	-11	NA	NA	148619	0	novel	novel	ENSMUSG00000022892.11	ENSMUSG00000022892.11	7	7	FALSE	0	947	NA	NA	NA	NA
PB.19309.23191	App	novel_not_in_catalog	novel_not_in_catalog	at_least_one_novel_splicesite	at_least_one_novel_splicesite	NA	NA	22	0	NA	NA	0	0	novel	novel	ENSMUSG00000022892.11	ENSMUSG00000022892.11	16	16	FALSE	0	1012	NA	NA	NA	NA
PB.19309.23288	App	novel_not_in_catalog	novel_not_in_catalog	at_least_one_novel_splicesite	at_least_one_novel_splicesite	NA	NA	-52433	0	NA	NA	93564	-7425	novel	novel	ENSMUSG00000022892.11	ENSMUSG00000022892.11	4	3	TRUE	1	1121	NA	NA	NA	NA
PB.19309.23454	App	novel_not_in_catalog	novel_not_in_catalog	at_least_one_novel_splicesite	at_least_one_novel_splicesite	NA	NA	2	3	NA	NA	0	0	novel	novel	ENSMUSG00000022892.11	ENSMUSG00000022892.11	9	9	FALSE	0	1059	NA	NA	NA	NA
PB.19309.23462	App	novel_not_in_catalog	novel_not_in_catalog	at_least_one_novel_splicesite	at_least_one_novel_splicesite	NA	NA	9573	-9	NA	NA	158216	81	novel	novel	ENSMUSG00000022892.11	ENSMUSG00000022892.11	7	7	FALSE	0	810	NA	NA	NA	NA
PB.19309.23501	App	novel_not_in_catalog	novel_not_in_catalog	at_least_one_novel_splicesite	at_least_one_novel_splicesite	NA	NA	11222	-7	NA	NA	159865	31	novel	novel	ENSMUSG00000022892.11	ENSMUSG00000022892.11	6	6	FALSE	0	862	NA	NA	NA	NA
PB.19309.23626	App	novel_not_in_catalog	incomplete-splice_match	at_least_one_novel_splicesite	5prime_fragment	NA	NA	1	-2	0	101074	0	-101074	novel	ENSMUST00000227737.1	ENSMUSG00000022892.11	ENSMUSG00000022892.11	9	6	TRUE	2	1336	NA	NA	0	-124
PB.19309.23650	App	novel_not_in_catalog	novel_not_in_catalog	at_least_one_novel_splicesite	at_least_one_novel_splicesite	NA	NA	1	-5	NA	NA	0	-22861	novel	novel	ENSMUSG00000022892.11	ENSMUSG00000022892.11	11	7	TRUE	4	1655	NA	NA	NA	NA
PB.19309.23692	App	novel_not_in_catalog	novel_not_in_catalog	at_least_one_novel_splicesite	at_least_one_novel_splicesite	NA	NA	9592	2	NA	NA	158216	488	novel	novel	ENSMUSG00000022892.11	ENSMUSG00000022892.11	4	4	FALSE	0	395	NA	NA	NA	NA
PB.19309.23721	App	novel_not_in_catalog	novel_not_in_catalog	at_least_one_novel_splicesite	at_least_one_novel_splicesite	NA	NA	9577	0	NA	NA	158216	0	novel	novel	ENSMUSG00000022892.11	ENSMUSG00000022892.11	4	4	FALSE	0	936	NA	NA	NA	NA
PB.19309.23806	App	novel_in_catalog	novel_in_catalog	combination_of_known_splicesites	combination_of_known_splicesites	NA	NA	-80	1	NA	NA	148619	0	novel	novel	ENSMUSG00000022892.11	ENSMUSG00000022892.11	7	7	FALSE	0	957	NA	NA	NA	NA
PB.19309.23951	App	novel_not_in_catalog	novel_not_in_catalog	at_least_one_novel_splicesite	at_least_one_novel_splicesite	NA	NA	9675	0	NA	NA	159835	0	novel	novel	ENSMUSG00000022892.11	ENSMUSG00000022892.11	7	6	FALSE	0	912	NA	NA	NA	NA
PB.19309.24006	App	novel_not_in_catalog	novel_not_in_catalog	at_least_one_novel_splicesite	at_least_one_novel_splicesite	NA	NA	8	2	NA	NA	0	840	novel	novel	ENSMUSG00000022892.11	ENSMUSG00000022892.11	7	7	FALSE	0	181	NA	NA	NA	NA
PB.19309.24053	App	novel_not_in_catalog	novel_not_in_catalog	at_least_one_novel_splicesite	at_least_one_novel_splicesite	NA	NA	-274	-1	NA	NA	195323	0	novel	novel	ENSMUSG00000022892.11	ENSMUSG00000022892.11	5	5	FALSE	0	912	NA	NA	NA	NA
PB.19309.24117	App	novel_in_catalog	novel_in_catalog	combination_of_known_splicesites	combination_of_known_splicesites	NA	NA	-52410	-5	NA	NA	93564	0	novel	novel	ENSMUSG00000022892.11	ENSMUSG00000022892.11	10	10	FALSE	0	957	NA	NA	NA	NA
PB.19309.24164	App	novel_not_in_catalog	novel_not_in_catalog	at_least_one_novel_splicesite	at_least_one_novel_splicesite	NA	NA	53030	3	NA	NA	52909	0	novel	novel	ENSMUSG00000022892.11	ENSMUSG00000022892.11	16	16	FALSE	0	909	NA	NA	NA	NA
PB.19309.24185	App	novel_not_in_catalog	novel_not_in_catalog	at_least_one_novel_splicesite	at_least_one_novel_splicesite	NA	NA	9577	0	NA	NA	158216	81	novel	novel	ENSMUSG00000022892.11	ENSMUSG00000022892.11	6	6	FALSE	0	825	NA	NA	NA	NA
PB.19309.24207	App	novel_not_in_catalog	novel_not_in_catalog	at_least_one_novel_splicesite	at_least_one_novel_splicesite	NA	NA	0	0	NA	NA	0	-10388	novel	novel	ENSMUSG00000022892.11	ENSMUSG00000022892.11	15	13	TRUE	2	1376	NA	NA	NA	NA
PB.19309.24236	App	novel_not_in_catalog	novel_not_in_catalog	at_least_one_novel_splicesite	at_least_one_novel_splicesite	NA	NA	-6	-2	NA	NA	0	86	novel	novel	ENSMUSG00000022892.11	ENSMUSG00000022892.11	10	10	FALSE	0	980	NA	NA	NA	NA
PB.19309.24310	App	novel_not_in_catalog	novel_not_in_catalog	at_least_one_novel_splicesite	at_least_one_novel_splicesite	NA	NA	38	-9	NA	NA	158216	0	novel	novel	ENSMUSG00000022892.11	ENSMUSG00000022892.11	8	7	FALSE	0	934	NA	NA	NA	NA
PB.19309.24345	App	novel_not_in_catalog	novel_not_in_catalog	at_least_one_novel_splicesite	at_least_one_novel_splicesite	NA	NA	-52410	-9	NA	NA	93564	-16049	novel	novel	ENSMUSG00000022892.11	ENSMUSG00000022892.11	12	9	TRUE	3	1275	NA	NA	NA	NA
PB.19309.24439	App	novel_not_in_catalog	novel_not_in_catalog	at_least_one_novel_splicesite	at_least_one_novel_splicesite	NA	NA	14	-1	NA	NA	0	0	novel	novel	ENSMUSG00000022892.11	ENSMUSG00000022892.11	13	13	FALSE	0	1050	NA	NA	NA	NA
PB.19309.24610	App	novel_not_in_catalog	novel_not_in_catalog	at_least_one_novel_splicesite	at_least_one_novel_splicesite	NA	NA	70367	0	NA	NA	90735	0	novel	novel	ENSMUSG00000022892.11	ENSMUSG00000022892.11	15	14	FALSE	0	1088	NA	NA	NA	NA
PB.19309.24640	App	novel_not_in_catalog	novel_not_in_catalog	at_least_one_novel_splicesite	at_least_one_novel_splicesite	NA	NA	53005	-1	NA	NA	52909	-22854	novel	novel	ENSMUSG00000022892.11	ENSMUSG00000022892.11	15	11	TRUE	4	1506	NA	NA	NA	NA
PB.19309.24643	App	novel_not_in_catalog	novel_not_in_catalog	at_least_one_novel_splicesite	at_least_one_novel_splicesite	NA	NA	-2742	0	NA	NA	143318	0	novel	novel	ENSMUSG00000022892.11	ENSMUSG00000022892.11	10	10	FALSE	0	1018	NA	NA	NA	NA
PB.19309.24703	App	novel_in_catalog	novel_in_catalog	combination_of_known_splicesites	combination_of_known_splicesites	NA	NA	53005	-12	NA	NA	52909	-10388	novel	novel	ENSMUSG00000022892.11	ENSMUSG00000022892.11	9	7	TRUE	2	1257	NA	NA	NA	NA
PB.19309.24746	App	novel_not_in_catalog	novel_not_in_catalog	at_least_one_novel_splicesite	at_least_one_novel_splicesite	NA	NA	-55250	-1	NA	NA	90735	0	novel	novel	ENSMUSG00000022892.11	ENSMUSG00000022892.11	12	12	FALSE	0	942	NA	NA	NA	NA
PB.19309.24787	App	novel_not_in_catalog	novel_not_in_catalog	at_least_one_novel_splicesite	at_least_one_novel_splicesite	NA	NA	-2742	3	NA	NA	143318	0	novel	novel	ENSMUSG00000022892.11	ENSMUSG00000022892.11	7	7	FALSE	0	1011	NA	NA	NA	NA
PB.19309.24835	App	novel_not_in_catalog	novel_not_in_catalog	at_least_one_novel_splicesite	at_least_one_novel_splicesite	NA	NA	53007	-9	NA	NA	52909	81	novel	novel	ENSMUSG00000022892.11	ENSMUSG00000022892.11	15	15	FALSE	0	839	NA	NA	NA	NA
PB.19309.24890	App	novel_not_in_catalog	novel_not_in_catalog	at_least_one_novel_splicesite	at_least_one_novel_splicesite	NA	NA	73	-9	NA	NA	0	86	novel	novel	ENSMUSG00000022892.11	ENSMUSG00000022892.11	13	13	FALSE	0	859	NA	NA	NA	NA
PB.19309.25024	App	novel_not_in_catalog	novel_not_in_catalog	at_least_one_novel_splicesite	at_least_one_novel_splicesite	NA	NA	-303	0	NA	NA	195323	0	novel	novel	ENSMUSG00000022892.11	ENSMUSG00000022892.11	5	5	FALSE	0	939	NA	NA	NA	NA
PB.19309.25184	App	novel_not_in_catalog	incomplete-splice_match	at_least_one_novel_splicesite	5prime_fragment	NA	NA	3	0	0	147899	0	-147899	novel	ENSMUST00000227737.1	ENSMUSG00000022892.11	ENSMUSG00000022892.11	4	3	FALSE	0	1138	NA	NA	0	-67
PB.19309.25200	App	novel_not_in_catalog	novel_not_in_catalog	at_least_one_novel_splicesite	at_least_one_novel_splicesite	NA	NA	10	0	NA	NA	0	0	novel	novel	ENSMUSG00000022892.11	ENSMUSG00000022892.11	13	13	FALSE	0	1017	NA	NA	NA	NA
PB.19309.25231	App	novel_not_in_catalog	novel_not_in_catalog	at_least_one_novel_splicesite	at_least_one_novel_splicesite	NA	NA	0	0	NA	NA	0	-124584	novel	novel	ENSMUSG00000022892.11	ENSMUSG00000022892.11	15	4	TRUE	11	2581	NA	NA	NA	NA
PB.19309.25242	App	novel_not_in_catalog	novel_not_in_catalog	at_least_one_novel_splicesite	at_least_one_novel_splicesite	NA	NA	-10	1	NA	NA	0	865	novel	novel	ENSMUSG00000022892.11	ENSMUSG00000022892.11	13	13	FALSE	0	183	NA	NA	NA	NA
PB.19309.25249	App	novel_not_in_catalog	novel_not_in_catalog	at_least_one_novel_splicesite	at_least_one_novel_splicesite	NA	NA	-7	3	NA	NA	0	0	novel	novel	ENSMUSG00000022892.11	ENSMUSG00000022892.11	13	13	FALSE	0	1080	NA	NA	NA	NA
PB.19309.25268	App	novel_in_catalog	novel_in_catalog	combination_of_known_splicesites	combination_of_known_splicesites	NA	NA	53005	-1	NA	NA	52909	0	novel	novel	ENSMUSG00000022892.11	ENSMUSG00000022892.11	14	14	FALSE	0	940	NA	NA	NA	NA
PB.19309.25556	App	novel_not_in_catalog	novel_not_in_catalog	at_least_one_novel_splicesite	at_least_one_novel_splicesite	NA	NA	-1	0	NA	NA	0	-7425	novel	novel	ENSMUSG00000022892.11	ENSMUSG00000022892.11	5	4	TRUE	1	1217	NA	NA	NA	NA
PB.19309.25597	App	novel_not_in_catalog	novel_not_in_catalog	at_least_one_novel_splicesite	at_least_one_novel_splicesite	NA	NA	9579	-1	NA	NA	159893	0	novel	novel	ENSMUSG00000022892.11	ENSMUSG00000022892.11	7	6	FALSE	0	1065	NA	NA	NA	NA
PB.19309.25685	App	novel_not_in_catalog	novel_not_in_catalog	at_least_one_novel_splicesite	at_least_one_novel_splicesite	NA	NA	-8	-3	NA	NA	0	0	novel	novel	ENSMUSG00000022892.11	ENSMUSG00000022892.11	15	15	FALSE	0	1074	NA	NA	NA	NA
PB.19309.25762	App	novel_not_in_catalog	novel_not_in_catalog	at_least_one_novel_splicesite	at_least_one_novel_splicesite	NA	NA	0	0	NA	NA	0	-124517	novel	novel	ENSMUSG00000022892.11	ENSMUSG00000022892.11	16	5	TRUE	11	2512	NA	NA	NA	NA
PB.19309.25785	App	novel_not_in_catalog	novel_not_in_catalog	at_least_one_novel_splicesite	at_least_one_novel_splicesite	NA	NA	0	1	NA	NA	0	-22854	novel	novel	ENSMUSG00000022892.11	ENSMUSG00000022892.11	10	6	TRUE	4	1631	NA	NA	NA	NA
PB.19309.26044	App	novel_in_catalog	novel_in_catalog	combination_of_known_splicesites	combination_of_known_splicesites	NA	NA	0	-1	NA	NA	0	0	novel	novel	ENSMUSG00000022892.11	ENSMUSG00000022892.11	9	9	FALSE	0	1029	NA	NA	NA	NA
PB.19309.26471	App	novel_not_in_catalog	novel_not_in_catalog	at_least_one_novel_splicesite	at_least_one_novel_splicesite	NA	NA	-28901	-5	NA	NA	143318	31	novel	novel	ENSMUSG00000022892.11	ENSMUSG00000022892.11	11	10	FALSE	0	1173	NA	NA	NA	NA
PB.19309.26591	App	novel_in_catalog	novel_in_catalog	combination_of_known_splicesites	combination_of_known_splicesites	NA	NA	53037	1	NA	NA	52909	0	novel	novel	ENSMUSG00000022892.11	ENSMUSG00000022892.11	13	13	FALSE	0	907	NA	NA	NA	NA
PB.19309.26618	App	novel_not_in_catalog	novel_not_in_catalog	at_least_one_novel_splicesite	at_least_one_novel_splicesite	NA	NA	-68	2	NA	NA	148619	0	novel	novel	ENSMUSG00000022892.11	ENSMUSG00000022892.11	7	7	FALSE	0	946	NA	NA	NA	NA
PB.19309.26642	App	novel_not_in_catalog	novel_not_in_catalog	at_least_one_novel_splicesite	at_least_one_novel_splicesite	NA	NA	-28856	-9	NA	NA	143318	31	novel	novel	ENSMUSG00000022892.11	ENSMUSG00000022892.11	11	10	FALSE	0	1124	NA	NA	NA	NA
PB.19309.7368	App	full-splice_match	full-splice_match	multi-exon	multi-exon	54	-1772	0	1767	0	0	0	0	ENSMUST00000005406.11	ENSMUST00000005406.11	ENSMUSG00000022892.11	ENSMUSG00000022892.11	16	16	FALSE	0	2806	-54	1772	0	0
PB.19309.26829	App	novel_not_in_catalog	novel_not_in_catalog	at_least_one_novel_splicesite	at_least_one_novel_splicesite	NA	NA	-10	-9	NA	NA	0	0	novel	novel	ENSMUSG00000022892.11	ENSMUSG00000022892.11	8	8	FALSE	0	1031	NA	NA	NA	NA
PB.19309.26871	App	novel_not_in_catalog	novel_not_in_catalog	at_least_one_novel_splicesite	at_least_one_novel_splicesite	NA	NA	-303	-9	NA	NA	195323	31	novel	novel	ENSMUSG00000022892.11	ENSMUSG00000022892.11	5	5	FALSE	0	892	NA	NA	NA	NA
PB.19309.26989	App	novel_not_in_catalog	novel_not_in_catalog	at_least_one_novel_splicesite	at_least_one_novel_splicesite	NA	NA	-28898	-5	NA	NA	143318	-10330	novel	novel	ENSMUSG00000022892.11	ENSMUSG00000022892.11	10	7	TRUE	2	1481	NA	NA	NA	NA
PB.19309.7377	App	incomplete-splice_match	incomplete-splice_match	3prime_fragment	3prime_fragment	143437	-1770	-2696	1765	143318	0	143318	0	ENSMUST00000005406.11	ENSMUST00000227723.1	ENSMUSG00000022892.11	ENSMUSG00000022892.11	10	10	FALSE	0	2739	-44	1770	-125	0
PB.19309.27109	App	novel_not_in_catalog	novel_not_in_catalog	at_least_one_novel_splicesite	at_least_one_novel_splicesite	NA	NA	-565	2	NA	NA	148064	-22854	novel	novel	ENSMUSG00000022892.11	ENSMUSG00000022892.11	9	5	TRUE	4	1453	NA	NA	NA	NA
PB.19309.27124	App	novel_not_in_catalog	novel_not_in_catalog	at_least_one_novel_splicesite	at_least_one_novel_splicesite	NA	NA	-254	0	NA	NA	195323	86	novel	novel	ENSMUSG00000022892.11	ENSMUSG00000022892.11	5	5	FALSE	0	804	NA	NA	NA	NA
PB.19309.27148	App	novel_not_in_catalog	novel_not_in_catalog	at_least_one_novel_splicesite	at_least_one_novel_splicesite	NA	NA	53000	-11	NA	NA	52909	-7425	novel	novel	ENSMUSG00000022892.11	ENSMUSG00000022892.11	15	14	TRUE	1	1101	NA	NA	NA	NA
PB.19309.27160	App	novel_not_in_catalog	novel_not_in_catalog	at_least_one_novel_splicesite	at_least_one_novel_splicesite	NA	NA	11212	0	NA	NA	159865	31	novel	novel	ENSMUSG00000022892.11	ENSMUSG00000022892.11	3	3	FALSE	0	889	NA	NA	NA	NA
PB.19309.27179	App	novel_not_in_catalog	incomplete-splice_match	at_least_one_novel_splicesite	internal_fragment	NA	NA	53010	2	52909	127441	52909	-127441	novel	ENSMUST00000227737.1	ENSMUSG00000022892.11	ENSMUSG00000022892.11	6	3	TRUE	2	1219	NA	NA	-48	-39
PB.19309.27193	App	novel_not_in_catalog	novel_not_in_catalog	at_least_one_novel_splicesite	at_least_one_novel_splicesite	NA	NA	-303	0	NA	NA	195323	0	novel	novel	ENSMUSG00000022892.11	ENSMUSG00000022892.11	3	3	FALSE	0	982	NA	NA	NA	NA
PB.19309.272	App	incomplete-splice_match	incomplete-splice_match	3prime_fragment	3prime_fragment	195532	-1769	-243	1764	195365	0	195365	0	ENSMUST00000005406.11	ENSMUST00000227723.1	ENSMUSG00000022892.11	ENSMUSG00000022892.11	5	5	FALSE	0	2690	-59	1769	-92	0
PB.19309.27450	App	novel_not_in_catalog	novel_not_in_catalog	at_least_one_novel_splicesite	at_least_one_novel_splicesite	NA	NA	-285	-9	NA	NA	195323	86	novel	novel	ENSMUSG00000022892.11	ENSMUSG00000022892.11	5	5	FALSE	0	819	NA	NA	NA	NA
PB.19309.27475	App	novel_not_in_catalog	novel_not_in_catalog	at_least_one_novel_splicesite	at_least_one_novel_splicesite	NA	NA	-565	0	NA	NA	148064	-10330	novel	novel	ENSMUSG00000022892.11	ENSMUSG00000022892.11	8	6	TRUE	2	1176	NA	NA	NA	NA
PB.19309.27487	App	novel_not_in_catalog	novel_not_in_catalog	at_least_one_novel_splicesite	at_least_one_novel_splicesite	NA	NA	11214	1	NA	NA	159865	178	novel	novel	ENSMUSG00000022892.11	ENSMUSG00000022892.11	3	3	FALSE	0	738	NA	NA	NA	NA
PB.19309.27780	App	novel_not_in_catalog	novel_not_in_catalog	at_least_one_novel_splicesite	at_least_one_novel_splicesite	NA	NA	11	-1	NA	NA	0	0	novel	novel	ENSMUSG00000022892.11	ENSMUSG00000022892.11	17	17	FALSE	0	1022	NA	NA	NA	NA
PB.19309.27856	App	novel_not_in_catalog	novel_not_in_catalog	at_least_one_novel_splicesite	at_least_one_novel_splicesite	NA	NA	0	2	NA	NA	0	0	novel	novel	ENSMUSG00000022892.11	ENSMUSG00000022892.11	16	16	FALSE	0	1029	NA	NA	NA	NA
PB.19309.27954	App	novel_not_in_catalog	novel_not_in_catalog	at_least_one_novel_splicesite	at_least_one_novel_splicesite	NA	NA	-28902	0	NA	NA	143318	0	novel	novel	ENSMUSG00000022892.11	ENSMUSG00000022892.11	11	10	FALSE	0	1210	NA	NA	NA	NA
PB.19309.28083	App	novel_not_in_catalog	novel_not_in_catalog	at_least_one_novel_splicesite	at_least_one_novel_splicesite	NA	NA	-28902	-9	NA	NA	143318	0	novel	novel	ENSMUSG00000022892.11	ENSMUSG00000022892.11	11	10	FALSE	0	1201	NA	NA	NA	NA
PB.19309.28310	App	novel_not_in_catalog	novel_not_in_catalog	at_least_one_novel_splicesite	at_least_one_novel_splicesite	NA	NA	-565	0	NA	NA	148064	31	novel	novel	ENSMUSG00000022892.11	ENSMUSG00000022892.11	9	9	FALSE	0	865	NA	NA	NA	NA
PB.19309.28426	App	novel_not_in_catalog	novel_not_in_catalog	at_least_one_novel_splicesite	at_least_one_novel_splicesite	NA	NA	4	0	NA	NA	0	-16049	novel	novel	ENSMUSG00000022892.11	ENSMUSG00000022892.11	7	4	TRUE	3	1457	NA	NA	NA	NA
PB.19309.7375	App	incomplete-splice_match	incomplete-splice_match	3prime_fragment	3prime_fragment	93480	-1794	-52653	1789	93564	0	93564	0	ENSMUST00000005406.11	ENSMUST00000005406.11	ENSMUSG00000022892.11	ENSMUSG00000022892.11	12	12	FALSE	0	2966	245	1794	-39	0
PB.19309.28627	App	novel_in_catalog	novel_in_catalog	combination_of_known_junctions	combination_of_known_junctions	NA	NA	4	3	NA	NA	0	0	novel	novel	ENSMUSG00000022892.11	ENSMUSG00000022892.11	12	12	FALSE	0	1066	NA	NA	NA	NA
PB.19309.28676	App	novel_not_in_catalog	novel_not_in_catalog	at_least_one_novel_splicesite	at_least_one_novel_splicesite	NA	NA	0	-1	NA	NA	0	-10330	novel	novel	ENSMUSG00000022892.11	ENSMUSG00000022892.11	10	8	TRUE	2	1344	NA	NA	NA	NA
PB.19309.28692	App	novel_not_in_catalog	novel_not_in_catalog	at_least_one_novel_splicesite	at_least_one_novel_splicesite	NA	NA	-55265	-10	NA	NA	90735	31	novel	novel	ENSMUSG00000022892.11	ENSMUSG00000022892.11	13	13	FALSE	0	907	NA	NA	NA	NA
PB.19309.28878	App	novel_not_in_catalog	novel_not_in_catalog	at_least_one_novel_splicesite	at_least_one_novel_splicesite	NA	NA	-28762	-1	NA	NA	143318	86	novel	novel	ENSMUSG00000022892.11	ENSMUSG00000022892.11	11	10	FALSE	0	983	NA	NA	NA	NA
PB.19309.28901	App	novel_not_in_catalog	novel_not_in_catalog	at_least_one_novel_splicesite	at_least_one_novel_splicesite	NA	NA	70461	0	NA	NA	90735	0	novel	novel	ENSMUSG00000022892.11	ENSMUSG00000022892.11	12	11	FALSE	0	994	NA	NA	NA	NA
PB.19309.139077	App	novel_not_in_catalog	incomplete-splice_match	at_least_one_novel_splicesite	3prime_fragment	NA	NA	1065	-9	52909	0	52909	0	novel	ENSMUST00000226232.1	ENSMUSG00000022892.11	ENSMUSG00000022892.11	17	16	FALSE	0	1183	NA	NA	-48	0
PB.19309.29068	App	novel_not_in_catalog	novel_not_in_catalog	at_least_one_novel_splicesite	at_least_one_novel_splicesite	NA	NA	2	-1	NA	NA	0	-70071	novel	novel	ENSMUSG00000022892.11	ENSMUSG00000022892.11	13	5	TRUE	8	2121	NA	NA	NA	NA
PB.19309.29071	App	novel_not_in_catalog	novel_not_in_catalog	at_least_one_novel_splicesite	at_least_one_novel_splicesite	NA	NA	70383	-1	NA	NA	90735	0	novel	novel	ENSMUSG00000022892.11	ENSMUSG00000022892.11	13	12	FALSE	0	1071	NA	NA	NA	NA
PB.19309.29077	App	novel_not_in_catalog	novel_not_in_catalog	at_least_one_novel_splicesite	at_least_one_novel_splicesite	NA	NA	54	-1	NA	NA	0	150	novel	novel	ENSMUSG00000022892.11	ENSMUSG00000022892.11	11	11	FALSE	0	832	NA	NA	NA	NA
PB.19309.29080	App	novel_not_in_catalog	novel_not_in_catalog	at_least_one_novel_splicesite	at_least_one_novel_splicesite	NA	NA	-2	-9	NA	NA	0	0	novel	novel	ENSMUSG00000022892.11	ENSMUSG00000022892.11	10	10	FALSE	0	1074	NA	NA	NA	NA
PB.19309.29231	App	novel_not_in_catalog	novel_not_in_catalog	at_least_one_novel_splicesite	at_least_one_novel_splicesite	NA	NA	53005	-9	NA	NA	52909	0	novel	novel	ENSMUSG00000022892.11	ENSMUSG00000022892.11	10	10	FALSE	0	922	NA	NA	NA	NA
PB.19309.294	App	incomplete-splice_match	incomplete-splice_match	3prime_fragment	3prime_fragment	160064	-1774	11240	1769	159865	0	159865	0	ENSMUST00000005406.11	ENSMUST00000227723.1	ENSMUSG00000022892.11	ENSMUSG00000022892.11	6	6	FALSE	0	2663	-32	1774	-33	0
PB.19309.29537	App	novel_not_in_catalog	novel_not_in_catalog	at_least_one_novel_splicesite	at_least_one_novel_splicesite	NA	NA	53021	-9	NA	NA	52909	0	novel	novel	ENSMUSG00000022892.11	ENSMUSG00000022892.11	7	7	FALSE	0	906	NA	NA	NA	NA
PB.19309.29569	App	novel_not_in_catalog	novel_not_in_catalog	at_least_one_novel_splicesite	at_least_one_novel_splicesite	NA	NA	-303	-1	NA	NA	195323	0	novel	novel	ENSMUSG00000022892.11	ENSMUSG00000022892.11	4	4	FALSE	0	941	NA	NA	NA	NA
PB.19309.305	App	incomplete-splice_match	incomplete-splice_match	3prime_fragment	3prime_fragment	6527	-2475	6527	1765	207835	0	207835	0	ENSMUST00000228375.1	ENSMUST00000227723.1	ENSMUSG00000022892.11	ENSMUSG00000022892.11	4	3	FALSE	0	2754	-5	2475	-47	0
PB.19309.29652	App	novel_in_catalog	novel_in_catalog	combination_of_known_splicesites	combination_of_known_splicesites	NA	NA	3	-2	NA	NA	0	-16049	novel	novel	ENSMUSG00000022892.11	ENSMUSG00000022892.11	11	8	TRUE	3	1384	NA	NA	NA	NA
PB.19309.9248	App	incomplete-splice_match	incomplete-splice_match	3prime_fragment	3prime_fragment	53059	-1777	53005	1772	52909	0	52909	0	ENSMUST00000005406.11	ENSMUST00000005406.11	ENSMUSG00000022892.11	ENSMUSG00000022892.11	15	15	FALSE	0	2715	2	1777	-48	0
PB.19309.29893	App	novel_not_in_catalog	novel_not_in_catalog	at_least_one_novel_splicesite	at_least_one_novel_splicesite	NA	NA	-28865	-5	NA	NA	117076	0	novel	novel	ENSMUSG00000022892.11	ENSMUSG00000022892.11	6	6	FALSE	0	884	NA	NA	NA	NA
PB.19309.30014	App	novel_not_in_catalog	novel_not_in_catalog	at_least_one_novel_splicesite	at_least_one_novel_splicesite	NA	NA	53005	-1	NA	NA	52909	81	novel	novel	ENSMUSG00000022892.11	ENSMUSG00000022892.11	9	9	FALSE	0	859	NA	NA	NA	NA
PB.19309.30082	App	novel_not_in_catalog	novel_not_in_catalog	at_least_one_novel_splicesite	at_least_one_novel_splicesite	NA	NA	53005	1	NA	NA	52909	0	novel	novel	ENSMUSG00000022892.11	ENSMUSG00000022892.11	13	13	FALSE	0	939	NA	NA	NA	NA
PB.19309.30717	App	novel_not_in_catalog	novel_not_in_catalog	at_least_one_novel_splicesite	at_least_one_novel_splicesite	NA	NA	14	-9	NA	NA	0	31	novel	novel	ENSMUSG00000022892.11	ENSMUSG00000022892.11	4	4	FALSE	0	1004	NA	NA	NA	NA
PB.19309.30840	App	novel_not_in_catalog	novel_not_in_catalog	at_least_one_novel_splicesite	at_least_one_novel_splicesite	NA	NA	-1	-9	NA	NA	0	0	novel	novel	ENSMUSG00000022892.11	ENSMUSG00000022892.11	16	16	FALSE	0	1081	NA	NA	NA	NA
PB.19309.30976	App	novel_not_in_catalog	novel_not_in_catalog	at_least_one_novel_splicesite	at_least_one_novel_splicesite	NA	NA	0	-1	NA	NA	0	0	novel	novel	ENSMUSG00000022892.11	ENSMUSG00000022892.11	15	15	FALSE	0	1036	NA	NA	NA	NA
PB.19309.31208	App	novel_not_in_catalog	novel_not_in_catalog	at_least_one_novel_splicesite	at_least_one_novel_splicesite	NA	NA	-28902	-5	NA	NA	129856	0	novel	novel	ENSMUSG00000022892.11	ENSMUSG00000022892.11	13	12	FALSE	0	1121	NA	NA	NA	NA
PB.19309.31282	App	novel_not_in_catalog	novel_not_in_catalog	at_least_one_novel_splicesite	at_least_one_novel_splicesite	NA	NA	-295	-1	NA	NA	195323	0	novel	novel	ENSMUSG00000022892.11	ENSMUSG00000022892.11	4	4	FALSE	0	930	NA	NA	NA	NA
PB.19309.31380	App	novel_not_in_catalog	novel_not_in_catalog	at_least_one_novel_splicesite	at_least_one_novel_splicesite	NA	NA	-564	-9	NA	NA	148064	0	novel	novel	ENSMUSG00000022892.11	ENSMUSG00000022892.11	9	9	FALSE	0	916	NA	NA	NA	NA
PB.19309.31392	App	novel_not_in_catalog	novel_not_in_catalog	at_least_one_novel_splicesite	at_least_one_novel_splicesite	NA	NA	11226	1	NA	NA	159865	0	novel	novel	ENSMUSG00000022892.11	ENSMUSG00000022892.11	3	3	FALSE	0	904	NA	NA	NA	NA
PB.19309.31554	App	novel_not_in_catalog	novel_not_in_catalog	at_least_one_novel_splicesite	at_least_one_novel_splicesite	NA	NA	53017	-1	NA	NA	52909	31	novel	novel	ENSMUSG00000022892.11	ENSMUSG00000022892.11	5	5	FALSE	0	887	NA	NA	NA	NA
PB.19309.31710	App	novel_not_in_catalog	novel_not_in_catalog	at_least_one_novel_splicesite	at_least_one_novel_splicesite	NA	NA	9589	-1	NA	NA	158216	0	novel	novel	ENSMUSG00000022892.11	ENSMUSG00000022892.11	7	7	FALSE	0	890	NA	NA	NA	NA
PB.19309.31954	App	novel_not_in_catalog	novel_not_in_catalog	at_least_one_novel_splicesite	at_least_one_novel_splicesite	NA	NA	-28898	0	NA	NA	143318	86	novel	novel	ENSMUSG00000022892.11	ENSMUSG00000022892.11	9	8	FALSE	0	1120	NA	NA	NA	NA
PB.19309.31959	App	novel_not_in_catalog	novel_not_in_catalog	at_least_one_novel_splicesite	at_least_one_novel_splicesite	NA	NA	-52392	0	NA	NA	93564	-16078	novel	novel	ENSMUSG00000022892.11	ENSMUSG00000022892.11	12	9	TRUE	3	1295	NA	NA	NA	NA
PB.19309.31997	App	novel_not_in_catalog	novel_not_in_catalog	at_least_one_novel_splicesite	at_least_one_novel_splicesite	NA	NA	11205	-10	NA	NA	159835	-10388	novel	novel	ENSMUSG00000022892.11	ENSMUSG00000022892.11	5	3	TRUE	2	1215	NA	NA	NA	NA
PB.19309.32321	App	novel_not_in_catalog	novel_not_in_catalog	at_least_one_novel_splicesite	at_least_one_novel_splicesite	NA	NA	-68	-2	NA	NA	148619	0	novel	novel	ENSMUSG00000022892.11	ENSMUSG00000022892.11	7	7	FALSE	0	949	NA	NA	NA	NA
PB.19309.324	App	full-splice_match	incomplete-splice_match	multi-exon	3prime_fragment	513	-1765	513	1765	210741	0	210741	0	ENSMUST00000227654.1	ENSMUST00000227723.1	ENSMUSG00000022892.11	ENSMUSG00000022892.11	2	2	FALSE	0	2709	-513	1765	-51	0
PB.19309.32446	App	novel_not_in_catalog	novel_not_in_catalog	at_least_one_novel_splicesite	at_least_one_novel_splicesite	NA	NA	-80	1	NA	NA	148619	0	novel	novel	ENSMUSG00000022892.11	ENSMUSG00000022892.11	5	5	FALSE	0	964	NA	NA	NA	NA
PB.19309.7384	App	incomplete-splice_match	incomplete-splice_match	3prime_fragment	3prime_fragment	70422	-1770	70368	1765	90735	0	90735	0	ENSMUST00000005406.11	ENSMUST00000005406.11	ENSMUSG00000022892.11	ENSMUSG00000022892.11	14	13	FALSE	0	2854	1	1770	-65	0
PB.19309.32724	App	novel_not_in_catalog	novel_not_in_catalog	at_least_one_novel_splicesite	at_least_one_novel_splicesite	NA	NA	-39	0	NA	NA	148619	31	novel	novel	ENSMUSG00000022892.11	ENSMUSG00000022892.11	5	5	FALSE	0	884	NA	NA	NA	NA
PB.19309.32757	App	novel_in_catalog	novel_in_catalog	combination_of_known_splicesites	combination_of_known_splicesites	NA	NA	-28883	-6	NA	NA	143318	0	novel	novel	ENSMUSG00000022892.11	ENSMUSG00000022892.11	8	7	FALSE	0	1185	NA	NA	NA	NA
PB.19309.32776	App	novel_not_in_catalog	novel_not_in_catalog	at_least_one_novel_splicesite	at_least_one_novel_splicesite	NA	NA	-237	-5	NA	NA	195365	0	novel	novel	ENSMUSG00000022892.11	ENSMUSG00000022892.11	5	5	FALSE	0	903	NA	NA	NA	NA
PB.19309.32879	App	novel_not_in_catalog	novel_not_in_catalog	at_least_one_novel_splicesite	at_least_one_novel_splicesite	NA	NA	42	1	NA	NA	0	-22861	novel	novel	ENSMUSG00000022892.11	ENSMUSG00000022892.11	12	8	TRUE	4	1565	NA	NA	NA	NA
PB.19309.32932	App	novel_in_catalog	novel_in_catalog	combination_of_known_splicesites	combination_of_known_splicesites	NA	NA	-3	-9	NA	NA	0	-10388	novel	novel	ENSMUSG00000022892.11	ENSMUSG00000022892.11	13	11	TRUE	2	1413	NA	NA	NA	NA
PB.19309.330	App	incomplete-splice_match	incomplete-splice_match	3prime_fragment	3prime_fragment	148862	-1779	38	1774	158216	0	158216	0	ENSMUST00000005406.11	ENSMUST00000227723.1	ENSMUSG00000022892.11	ENSMUSG00000022892.11	8	7	FALSE	0	2729	-115	1779	-18	0
PB.19309.33368	App	novel_not_in_catalog	novel_not_in_catalog	at_least_one_novel_splicesite	at_least_one_novel_splicesite	NA	NA	-12	2	NA	NA	0	0	novel	novel	ENSMUSG00000022892.11	ENSMUSG00000022892.11	16	16	FALSE	0	1044	NA	NA	NA	NA
PB.19309.33779	App	novel_not_in_catalog	novel_not_in_catalog	at_least_one_novel_splicesite	at_least_one_novel_splicesite	NA	NA	53011	-7	NA	NA	52909	0	novel	novel	ENSMUSG00000022892.11	ENSMUSG00000022892.11	15	15	FALSE	0	958	NA	NA	NA	NA
PB.19309.33807	App	novel_in_catalog	novel_in_catalog	combination_of_known_splicesites	combination_of_known_splicesites	NA	NA	-565	-9	NA	NA	148064	0	novel	novel	ENSMUSG00000022892.11	ENSMUSG00000022892.11	8	8	FALSE	0	877	NA	NA	NA	NA
PB.19309.33982	App	novel_not_in_catalog	novel_not_in_catalog	at_least_one_novel_splicesite	at_least_one_novel_splicesite	NA	NA	-52403	-5	NA	NA	93564	-22861	novel	novel	ENSMUSG00000022892.11	ENSMUSG00000022892.11	12	8	TRUE	4	1482	NA	NA	NA	NA
PB.19309.34027	App	novel_not_in_catalog	novel_not_in_catalog	at_least_one_novel_splicesite	at_least_one_novel_splicesite	NA	NA	9571	-2	NA	NA	158216	0	novel	novel	ENSMUSG00000022892.11	ENSMUSG00000022892.11	7	7	FALSE	0	900	NA	NA	NA	NA
PB.19309.34054	App	novel_not_in_catalog	novel_not_in_catalog	at_least_one_novel_splicesite	at_least_one_novel_splicesite	NA	NA	0	3	NA	NA	0	0	novel	novel	ENSMUSG00000022892.11	ENSMUSG00000022892.11	12	12	FALSE	0	1030	NA	NA	NA	NA
PB.19309.34457	App	novel_not_in_catalog	novel_not_in_catalog	at_least_one_novel_splicesite	at_least_one_novel_splicesite	NA	NA	1	-9	NA	NA	0	0	novel	novel	ENSMUSG00000022892.11	ENSMUSG00000022892.11	3	3	FALSE	0	1071	NA	NA	NA	NA
PB.19309.34576	App	novel_not_in_catalog	novel_not_in_catalog	at_least_one_novel_splicesite	at_least_one_novel_splicesite	NA	NA	-52410	-9	NA	NA	93564	31	novel	novel	ENSMUSG00000022892.11	ENSMUSG00000022892.11	3	3	FALSE	0	882	NA	NA	NA	NA
PB.19309.34907	App	novel_not_in_catalog	novel_not_in_catalog	at_least_one_novel_splicesite	at_least_one_novel_splicesite	NA	NA	0	-1	NA	NA	0	513	novel	novel	ENSMUSG00000022892.11	ENSMUSG00000022892.11	13	13	FALSE	0	521	NA	NA	NA	NA
PB.19309.35093	App	novel_not_in_catalog	novel_not_in_catalog	at_least_one_novel_splicesite	at_least_one_novel_splicesite	NA	NA	3	-1	NA	NA	0	797	novel	novel	ENSMUSG00000022892.11	ENSMUSG00000022892.11	16	16	FALSE	0	264	NA	NA	NA	NA
PB.19309.35215	App	novel_not_in_catalog	novel_not_in_catalog	at_least_one_novel_splicesite	at_least_one_novel_splicesite	NA	NA	12	-1	NA	NA	0	0	novel	novel	ENSMUSG00000022892.11	ENSMUSG00000022892.11	16	16	FALSE	0	1021	NA	NA	NA	NA
PB.19309.35467	App	novel_not_in_catalog	novel_not_in_catalog	at_least_one_novel_splicesite	at_least_one_novel_splicesite	NA	NA	2	-9	NA	NA	0	31	novel	novel	ENSMUSG00000022892.11	ENSMUSG00000022892.11	13	13	FALSE	0	985	NA	NA	NA	NA
PB.19309.35540	App	novel_not_in_catalog	novel_not_in_catalog	at_least_one_novel_splicesite	at_least_one_novel_splicesite	NA	NA	3	2	NA	NA	0	-10330	novel	novel	ENSMUSG00000022892.11	ENSMUSG00000022892.11	15	13	TRUE	2	1360	NA	NA	NA	NA
PB.19309.35651	App	novel_not_in_catalog	novel_not_in_catalog	at_least_one_novel_splicesite	at_least_one_novel_splicesite	NA	NA	-2	-31	NA	NA	0	840	novel	novel	ENSMUSG00000022892.11	ENSMUSG00000022892.11	7	7	FALSE	0	161	NA	NA	NA	NA
PB.19309.35755	App	novel_not_in_catalog	novel_not_in_catalog	at_least_one_novel_splicesite	at_least_one_novel_splicesite	NA	NA	-80	-1	NA	NA	148619	-22695	novel	novel	ENSMUSG00000022892.11	ENSMUSG00000022892.11	9	5	TRUE	4	1368	NA	NA	NA	NA
PB.19309.35965	App	novel_not_in_catalog	novel_not_in_catalog	at_least_one_novel_splicesite	at_least_one_novel_splicesite	NA	NA	-52393	-1	NA	NA	93564	0	novel	novel	ENSMUSG00000022892.11	ENSMUSG00000022892.11	12	12	FALSE	0	951	NA	NA	NA	NA
PB.19309.36023	App	novel_not_in_catalog	novel_not_in_catalog	at_least_one_novel_splicesite	at_least_one_novel_splicesite	NA	NA	-77	-1	NA	NA	148619	0	novel	novel	ENSMUSG00000022892.11	ENSMUSG00000022892.11	6	6	FALSE	0	999	NA	NA	NA	NA
PB.19309.36163	App	novel_not_in_catalog	novel_not_in_catalog	at_least_one_novel_splicesite	at_least_one_novel_splicesite	NA	NA	0	-1	NA	NA	0	0	novel	novel	ENSMUSG00000022892.11	ENSMUSG00000022892.11	17	17	FALSE	0	1036	NA	NA	NA	NA
PB.19309.36227	App	novel_not_in_catalog	novel_not_in_catalog	at_least_one_novel_splicesite	at_least_one_novel_splicesite	NA	NA	9573	3	NA	NA	158216	-16049	novel	novel	ENSMUSG00000022892.11	ENSMUSG00000022892.11	7	4	TRUE	3	1265	NA	NA	NA	NA
PB.19309.36483	App	novel_not_in_catalog	novel_not_in_catalog	at_least_one_novel_splicesite	at_least_one_novel_splicesite	NA	NA	2	-5	NA	NA	0	-10388	novel	novel	ENSMUSG00000022892.11	ENSMUSG00000022892.11	15	13	TRUE	2	1420	NA	NA	NA	NA
PB.19309.368	App	incomplete-splice_match	incomplete-splice_match	3prime_fragment	3prime_fragment	158466	-1772	9642	1767	158288	0	158288	0	ENSMUST00000005406.11	ENSMUST00000227723.1	ENSMUSG00000022892.11	ENSMUSG00000022892.11	7	7	FALSE	0	2682	-68	1772	-90	0
PB.19309.37481	App	novel_not_in_catalog	novel_not_in_catalog	at_least_one_novel_splicesite	at_least_one_novel_splicesite	NA	NA	53006	-9	NA	NA	52909	513	novel	novel	ENSMUSG00000022892.11	ENSMUSG00000022892.11	12	12	FALSE	0	408	NA	NA	NA	NA
PB.19309.38156	App	novel_not_in_catalog	novel_not_in_catalog	at_least_one_novel_splicesite	at_least_one_novel_splicesite	NA	NA	54	2	NA	NA	0	178	novel	novel	ENSMUSG00000022892.11	ENSMUSG00000022892.11	17	17	FALSE	0	797	NA	NA	NA	NA
PB.19309.38647	App	novel_not_in_catalog	novel_not_in_catalog	at_least_one_novel_splicesite	at_least_one_novel_splicesite	NA	NA	-300	-7	NA	NA	195323	0	novel	novel	ENSMUSG00000022892.11	ENSMUSG00000022892.11	5	5	FALSE	0	922	NA	NA	NA	NA
PB.19309.38888	App	novel_not_in_catalog	novel_not_in_catalog	at_least_one_novel_splicesite	at_least_one_novel_splicesite	NA	NA	-57	-5	NA	NA	148619	-16049	novel	novel	ENSMUSG00000022892.11	ENSMUSG00000022892.11	8	5	TRUE	3	1290	NA	NA	NA	NA
PB.19309.38898	App	novel_in_catalog	novel_in_catalog	combination_of_known_splicesites	combination_of_known_splicesites	NA	NA	1	-1	NA	NA	0	0	novel	novel	ENSMUSG00000022892.11	ENSMUSG00000022892.11	10	10	FALSE	0	1032	NA	NA	NA	NA
PB.19309.39776	App	novel_not_in_catalog	novel_not_in_catalog	at_least_one_novel_splicesite	at_least_one_novel_splicesite	NA	NA	-52372	-7	NA	NA	93564	81	novel	novel	ENSMUSG00000022892.11	ENSMUSG00000022892.11	12	12	FALSE	0	796	NA	NA	NA	NA
PB.19309.39784	App	novel_not_in_catalog	novel_not_in_catalog	at_least_one_novel_splicesite	at_least_one_novel_splicesite	NA	NA	4	-5	NA	NA	0	86	novel	novel	ENSMUSG00000022892.11	ENSMUSG00000022892.11	15	15	FALSE	0	986	NA	NA	NA	NA
PB.19309.40383	App	novel_not_in_catalog	novel_not_in_catalog	at_least_one_novel_splicesite	at_least_one_novel_splicesite	NA	NA	-298	-5	NA	NA	195323	0	novel	novel	ENSMUSG00000022892.11	ENSMUSG00000022892.11	5	5	FALSE	0	922	NA	NA	NA	NA
PB.19309.40621	App	novel_not_in_catalog	novel_not_in_catalog	at_least_one_novel_splicesite	at_least_one_novel_splicesite	NA	NA	3	1	NA	NA	0	0	novel	novel	ENSMUSG00000022892.11	ENSMUSG00000022892.11	11	11	FALSE	0	1025	NA	NA	NA	NA
PB.19309.40714	App	novel_not_in_catalog	novel_not_in_catalog	at_least_one_novel_splicesite	at_least_one_novel_splicesite	NA	NA	0	-1	NA	NA	0	0	novel	novel	ENSMUSG00000022892.11	ENSMUSG00000022892.11	14	14	FALSE	0	1073	NA	NA	NA	NA
PB.19309.41493	App	novel_not_in_catalog	novel_not_in_catalog	at_least_one_novel_splicesite	at_least_one_novel_splicesite	NA	NA	4	-5	NA	NA	0	-10388	novel	novel	ENSMUSG00000022892.11	ENSMUSG00000022892.11	8	6	TRUE	2	1356	NA	NA	NA	NA
PB.19309.41505	App	novel_not_in_catalog	novel_not_in_catalog	at_least_one_novel_splicesite	at_least_one_novel_splicesite	NA	NA	4	-9	NA	NA	0	-46	novel	novel	ENSMUSG00000022892.11	ENSMUSG00000022892.11	16	16	FALSE	0	1100	NA	NA	NA	NA
PB.19309.43607	App	novel_not_in_catalog	novel_not_in_catalog	at_least_one_novel_splicesite	at_least_one_novel_splicesite	NA	NA	53035	-2	NA	NA	52909	0	novel	novel	ENSMUSG00000022892.11	ENSMUSG00000022892.11	16	16	FALSE	0	906	NA	NA	NA	NA
PB.19309.43950	App	novel_not_in_catalog	novel_not_in_catalog	at_least_one_novel_splicesite	at_least_one_novel_splicesite	NA	NA	-80	3	NA	NA	148619	31	novel	novel	ENSMUSG00000022892.11	ENSMUSG00000022892.11	8	8	FALSE	0	928	NA	NA	NA	NA
PB.19309.44048	App	novel_not_in_catalog	novel_not_in_catalog	at_least_one_novel_splicesite	at_least_one_novel_splicesite	NA	NA	9586	-2	NA	NA	158216	0	novel	novel	ENSMUSG00000022892.11	ENSMUSG00000022892.11	6	6	FALSE	0	892	NA	NA	NA	NA
PB.19309.45014	App	novel_not_in_catalog	novel_not_in_catalog	at_least_one_novel_splicesite	at_least_one_novel_splicesite	NA	NA	0	-1	NA	NA	0	-147913	novel	novel	ENSMUSG00000022892.11	ENSMUSG00000022892.11	16	3	TRUE	13	2837	NA	NA	NA	NA
PB.19309.45102	App	novel_not_in_catalog	novel_not_in_catalog	at_least_one_novel_splicesite	at_least_one_novel_splicesite	NA	NA	-2392	-9	NA	NA	207835	31	novel	novel	ENSMUSG00000022892.11	ENSMUSG00000022892.11	3	3	FALSE	0	891	NA	NA	NA	NA
PB.19309.45712	App	novel_not_in_catalog	novel_not_in_catalog	at_least_one_novel_splicesite	at_least_one_novel_splicesite	NA	NA	70367	-9	NA	NA	90735	-58349	novel	novel	ENSMUSG00000022892.11	ENSMUSG00000022892.11	14	8	TRUE	5	1788	NA	NA	NA	NA
PB.19309.46530	App	novel_not_in_catalog	novel_not_in_catalog	at_least_one_novel_splicesite	at_least_one_novel_splicesite	NA	NA	-52302	-2	NA	NA	143318	513	novel	novel	ENSMUSG00000022892.11	ENSMUSG00000022892.11	12	10	FALSE	0	789	NA	NA	NA	NA
PB.19309.46652	App	novel_not_in_catalog	novel_not_in_catalog	at_least_one_novel_splicesite	at_least_one_novel_splicesite	NA	NA	-303	-9	NA	NA	195323	31	novel	novel	ENSMUSG00000022892.11	ENSMUSG00000022892.11	6	6	FALSE	0	892	NA	NA	NA	NA
PB.19309.47062	App	novel_not_in_catalog	novel_not_in_catalog	at_least_one_novel_splicesite	at_least_one_novel_splicesite	NA	NA	-65330	-3	NA	NA	80742	0	novel	novel	ENSMUSG00000022892.11	ENSMUSG00000022892.11	16	16	FALSE	0	1024	NA	NA	NA	NA
PB.19309.47204	App	novel_not_in_catalog	novel_not_in_catalog	at_least_one_novel_splicesite	at_least_one_novel_splicesite	NA	NA	13	-9	NA	NA	0	-70120	novel	novel	ENSMUSG00000022892.11	ENSMUSG00000022892.11	16	8	TRUE	8	2118	NA	NA	NA	NA
PB.19309.7399	App	incomplete-splice_match	incomplete-splice_match	3prime_fragment	3prime_fragment	158346	-1776	9573	1774	158216	0	158216	0	ENSMUST00000226801.1	ENSMUST00000226801.1	ENSMUSG00000022892.11	ENSMUSG00000022892.11	6	6	FALSE	0	2686	1	1776	-18	0
PB.19309.47915	App	novel_not_in_catalog	novel_not_in_catalog	at_least_one_novel_splicesite	at_least_one_novel_splicesite	NA	NA	9	3	NA	NA	0	0	novel	novel	ENSMUSG00000022892.11	ENSMUSG00000022892.11	16	16	FALSE	0	1021	NA	NA	NA	NA
PB.19309.48212	App	novel_not_in_catalog	novel_not_in_catalog	at_least_one_novel_splicesite	at_least_one_novel_splicesite	NA	NA	9429	1	NA	NA	158114	31	novel	novel	ENSMUSG00000022892.11	ENSMUSG00000022892.11	4	4	FALSE	0	912	NA	NA	NA	NA
PB.19309.48428	App	novel_not_in_catalog	novel_not_in_catalog	at_least_one_novel_splicesite	at_least_one_novel_splicesite	NA	NA	-565	3	NA	NA	148064	840	novel	novel	ENSMUSG00000022892.11	ENSMUSG00000022892.11	6	6	FALSE	0	49	NA	NA	NA	NA
PB.19309.49518	App	novel_in_catalog	novel_in_catalog	combination_of_known_splicesites	combination_of_known_splicesites	NA	NA	53010	-9	NA	NA	52909	0	novel	novel	ENSMUSG00000022892.11	ENSMUSG00000022892.11	14	14	FALSE	0	917	NA	NA	NA	NA
PB.19309.50065	App	novel_not_in_catalog	novel_not_in_catalog	at_least_one_novel_splicesite	at_least_one_novel_splicesite	NA	NA	1	3	NA	NA	0	-69555	novel	novel	ENSMUSG00000022892.11	ENSMUSG00000022892.11	17	10	TRUE	7	1957	NA	NA	NA	NA
PB.19309.54952	App	novel_not_in_catalog	novel_not_in_catalog	at_least_one_novel_splicesite	at_least_one_novel_splicesite	NA	NA	-2644	-5	NA	NA	143318	0	novel	novel	ENSMUSG00000022892.11	ENSMUSG00000022892.11	10	10	FALSE	0	905	NA	NA	NA	NA
PB.19309.55111	App	novel_not_in_catalog	novel_not_in_catalog	at_least_one_novel_splicesite	at_least_one_novel_splicesite	NA	NA	-11	-9	NA	NA	0	81	novel	novel	ENSMUSG00000022892.11	ENSMUSG00000022892.11	3	3	FALSE	0	951	NA	NA	NA	NA
PB.19309.7772	App	incomplete-splice_match	incomplete-splice_match	3prime_fragment	3prime_fragment	143350	-1773	-2732	1771	143318	0	143318	0	ENSMUST00000226801.1	ENSMUST00000226801.1	ENSMUSG00000022892.11	ENSMUSG00000022892.11	9	9	FALSE	0	2781	-8	1773	-125	0
PB.19309.59840	App	novel_not_in_catalog	novel_not_in_catalog	at_least_one_novel_splicesite	at_least_one_novel_splicesite	NA	NA	11274	0	NA	NA	195414	0	novel	novel	ENSMUSG00000022892.11	ENSMUSG00000022892.11	5	4	FALSE	0	1056	NA	NA	NA	NA
PB.19309.60773	App	novel_not_in_catalog	novel_not_in_catalog	at_least_one_novel_splicesite	at_least_one_novel_splicesite	NA	NA	-52362	0	NA	NA	93655	0	novel	novel	ENSMUSG00000022892.11	ENSMUSG00000022892.11	6	6	FALSE	0	965	NA	NA	NA	NA
PB.19309.7497	App	full-splice_match	full-splice_match	multi-exon	multi-exon	31	-1975	0	1769	0	0	0	0	ENSMUST00000226232.1	ENSMUST00000226232.1	ENSMUSG00000022892.11	ENSMUSG00000022892.11	17	17	FALSE	0	2808	-31	1975	0	0
PB.19309.61562	App	novel_not_in_catalog	novel_not_in_catalog	at_least_one_novel_splicesite	at_least_one_novel_splicesite	NA	NA	11205	-9	NA	NA	159835	150	novel	novel	ENSMUSG00000022892.11	ENSMUSG00000022892.11	4	4	FALSE	0	728	NA	NA	NA	NA
PB.19309.62292	App	novel_not_in_catalog	novel_not_in_catalog	at_least_one_novel_splicesite	at_least_one_novel_splicesite	NA	NA	0	-1	NA	NA	0	31	novel	novel	ENSMUSG00000022892.11	ENSMUSG00000022892.11	17	17	FALSE	0	998	NA	NA	NA	NA
PB.19309.62891	App	novel_not_in_catalog	novel_not_in_catalog	at_least_one_novel_splicesite	at_least_one_novel_splicesite	NA	NA	53005	-1	NA	NA	52909	-16049	novel	novel	ENSMUSG00000022892.11	ENSMUSG00000022892.11	9	6	TRUE	3	1292	NA	NA	NA	NA
PB.19309.62925	App	novel_not_in_catalog	novel_not_in_catalog	at_least_one_novel_splicesite	at_least_one_novel_splicesite	NA	NA	53005	-29	NA	NA	52909	-70120	novel	novel	ENSMUSG00000022892.11	ENSMUSG00000022892.11	15	7	TRUE	8	1984	NA	NA	NA	NA
PB.19309.63425	App	novel_not_in_catalog	novel_not_in_catalog	at_least_one_novel_splicesite	at_least_one_novel_splicesite	NA	NA	53099	-2	NA	NA	90735	-100976	novel	novel	ENSMUSG00000022892.11	ENSMUSG00000022892.11	16	4	TRUE	10	2396	NA	NA	NA	NA
PB.19309.63648	App	novel_not_in_catalog	novel_not_in_catalog	at_least_one_novel_splicesite	at_least_one_novel_splicesite	NA	NA	13	-2	NA	NA	0	0	novel	novel	ENSMUSG00000022892.11	ENSMUSG00000022892.11	7	7	FALSE	0	1043	NA	NA	NA	NA
PB.19309.65703	App	novel_not_in_catalog	novel_not_in_catalog	at_least_one_novel_splicesite	at_least_one_novel_splicesite	NA	NA	53000	-5	NA	NA	52909	0	novel	novel	ENSMUSG00000022892.11	ENSMUSG00000022892.11	14	14	FALSE	0	931	NA	NA	NA	NA
PB.19309.68017	App	novel_not_in_catalog	novel_not_in_catalog	at_least_one_novel_splicesite	at_least_one_novel_splicesite	NA	NA	0	-5	NA	NA	0	178	novel	novel	ENSMUSG00000022892.11	ENSMUSG00000022892.11	6	6	FALSE	0	845	NA	NA	NA	NA
PB.19309.69326	App	novel_not_in_catalog	novel_not_in_catalog	at_least_one_novel_splicesite	at_least_one_novel_splicesite	NA	NA	0	-11	NA	NA	0	0	novel	novel	ENSMUSG00000022892.11	ENSMUSG00000022892.11	7	7	FALSE	0	1019	NA	NA	NA	NA
PB.19309.7255	App	novel_not_in_catalog	novel_not_in_catalog	at_least_one_novel_splicesite	at_least_one_novel_splicesite	NA	NA	-207	1572	NA	NA	207835	0	novel	novel	ENSMUSG00000022892.11	ENSMUSG00000022892.11	5	3	FALSE	0	2733	NA	NA	NA	NA
PB.19309.72903	App	novel_in_catalog	novel_in_catalog	combination_of_known_splicesites	combination_of_known_splicesites	NA	NA	-28832	-7	NA	NA	143318	0	novel	novel	ENSMUSG00000022892.11	ENSMUSG00000022892.11	10	9	FALSE	0	1133	NA	NA	NA	NA
PB.19309.7365	App	incomplete-splice_match	incomplete-splice_match	3prime_fragment	3prime_fragment	157551	-5	8727	0	158114	0	158114	0	ENSMUST00000005406.11	ENSMUST00000227723.1	ENSMUSG00000022892.11	ENSMUSG00000022892.11	7	7	FALSE	0	1656	847	5	84	0
PB.19309.7376	App	incomplete-splice_match	incomplete-splice_match	3prime_fragment	3prime_fragment	148269	7	-555	0	148619	0	148619	0	ENSMUST00000005406.11	ENSMUST00000227723.1	ENSMUSG00000022892.11	ENSMUSG00000022892.11	9	8	FALSE	0	1020	-8	-7	-72	0
PB.19309.7371	App	incomplete-splice_match	incomplete-splice_match	3prime_fragment	3prime_fragment	53054	5	53051	-2	52909	0	52909	0	ENSMUST00000226801.1	ENSMUST00000226801.1	ENSMUSG00000022892.11	ENSMUSG00000022892.11	16	16	FALSE	0	890	-44	-5	-48	0
PB.19309.7380	App	novel_not_in_catalog	novel_not_in_catalog	at_least_one_novel_splicesite	at_least_one_novel_splicesite	NA	NA	-28792	0	NA	NA	129856	0	novel	novel	ENSMUSG00000022892.11	ENSMUSG00000022892.11	11	10	FALSE	0	1066	NA	NA	NA	NA
PB.19309.7388	App	incomplete-splice_match	incomplete-splice_match	3prime_fragment	3prime_fragment	160031	-3	11207	0	159835	0	159835	0	ENSMUST00000005406.11	ENSMUST00000227723.1	ENSMUSG00000022892.11	ENSMUSG00000022892.11	6	6	FALSE	0	895	1	3	-3	0
PB.19309.7395	App	novel_not_in_catalog	novel_not_in_catalog	at_least_one_novel_splicesite	at_least_one_novel_splicesite	NA	NA	6	-9	NA	NA	0	-124584	novel	novel	ENSMUSG00000022892.11	ENSMUSG00000022892.11	16	5	TRUE	11	2584	NA	NA	NA	NA
PB.19309.7409	App	novel_not_in_catalog	novel_not_in_catalog	at_least_one_novel_splicesite	at_least_one_novel_splicesite	NA	NA	70367	0	NA	NA	90735	-22911	novel	novel	ENSMUSG00000022892.11	ENSMUSG00000022892.11	14	9	TRUE	4	1707	NA	NA	NA	NA
PB.19309.7410	App	incomplete-splice_match	incomplete-splice_match	3prime_fragment	3prime_fragment	159978	1	11205	-1	159835	0	159835	0	ENSMUST00000226801.1	ENSMUST00000226801.1	ENSMUSG00000022892.11	ENSMUSG00000022892.11	5	5	FALSE	0	896	3	-1	-3	0
PB.19309.7413	App	novel_not_in_catalog	novel_not_in_catalog	at_least_one_novel_splicesite	at_least_one_novel_splicesite	NA	NA	4	0	NA	NA	0	-124640	novel	novel	ENSMUSG00000022892.11	ENSMUSG00000022892.11	16	5	TRUE	11	2620	NA	NA	NA	NA
PB.19309.7525	App	novel_not_in_catalog	incomplete-splice_match	at_least_one_novel_splicesite	3prime_fragment	NA	NA	-63823	0	90735	0	90735	0	novel	ENSMUST00000226232.1	ENSMUSG00000022892.11	ENSMUSG00000022892.11	15	14	FALSE	0	1380	NA	NA	-65	0
PB.19309.7422	App	incomplete-splice_match	incomplete-splice_match	3prime_fragment	3prime_fragment	117239	4751	-28902	2	129856	0	129856	0	ENSMUST00000227723.1	ENSMUST00000227723.1	ENSMUSG00000022892.11	ENSMUSG00000022892.11	13	12	FALSE	0	1140	1	-4751	-41	0
PB.19309.7428	App	novel_not_in_catalog	novel_not_in_catalog	at_least_one_novel_splicesite	at_least_one_novel_splicesite	NA	NA	-8	0	NA	NA	0	840	novel	novel	ENSMUSG00000022892.11	ENSMUSG00000022892.11	13	13	FALSE	0	208	NA	NA	NA	NA
PB.19309.7431	App	novel_not_in_catalog	novel_not_in_catalog	at_least_one_novel_splicesite	at_least_one_novel_splicesite	NA	NA	-565	-2	NA	NA	148064	0	novel	novel	ENSMUSG00000022892.11	ENSMUSG00000022892.11	9	9	FALSE	0	891	NA	NA	NA	NA
PB.19309.7435	App	novel_not_in_catalog	novel_not_in_catalog	at_least_one_novel_splicesite	at_least_one_novel_splicesite	NA	NA	-55246	-1	NA	NA	90735	-70071	novel	novel	ENSMUSG00000022892.11	ENSMUSG00000022892.11	13	5	TRUE	8	1972	NA	NA	NA	NA
PB.19309.7439	App	novel_not_in_catalog	novel_not_in_catalog	at_least_one_novel_splicesite	at_least_one_novel_splicesite	NA	NA	1	2	NA	NA	0	0	novel	novel	ENSMUSG00000022892.11	ENSMUSG00000022892.11	3	3	FALSE	0	1090	NA	NA	NA	NA
PB.19309.7448	App	novel_not_in_catalog	novel_not_in_catalog	at_least_one_novel_splicesite	at_least_one_novel_splicesite	NA	NA	53005	-9	NA	NA	90739	0	novel	novel	ENSMUSG00000022892.11	ENSMUSG00000022892.11	15	13	FALSE	0	1241	NA	NA	NA	NA
PB.19309.7453	App	novel_not_in_catalog	novel_not_in_catalog	at_least_one_novel_splicesite	at_least_one_novel_splicesite	NA	NA	-52396	6	NA	NA	93564	31	novel	novel	ENSMUSG00000022892.11	ENSMUSG00000022892.11	11	11	FALSE	0	895	NA	NA	NA	NA
PB.19309.7457	App	novel_not_in_catalog	novel_not_in_catalog	at_least_one_novel_splicesite	at_least_one_novel_splicesite	NA	NA	-288	-9	NA	NA	195323	0	novel	novel	ENSMUSG00000022892.11	ENSMUSG00000022892.11	5	5	FALSE	0	908	NA	NA	NA	NA
PB.19309.7495	App	novel_not_in_catalog	novel_not_in_catalog	at_least_one_novel_splicesite	at_least_one_novel_splicesite	NA	NA	-565	-1	NA	NA	148064	0	novel	novel	ENSMUSG00000022892.11	ENSMUSG00000022892.11	10	10	FALSE	0	892	NA	NA	NA	NA
PB.19309.7504	App	novel_in_catalog	novel_in_catalog	combination_of_known_splicesites	combination_of_known_splicesites	NA	NA	-9	-1	NA	NA	0	0	novel	novel	ENSMUSG00000022892.11	ENSMUSG00000022892.11	11	11	FALSE	0	1077	NA	NA	NA	NA
PB.19309.7761	App	incomplete-splice_match	incomplete-splice_match	3prime_fragment	3prime_fragment	70429	4774	70367	-9	90735	0	90735	0	ENSMUST00000227723.1	ENSMUST00000227723.1	ENSMUSG00000022892.11	ENSMUSG00000022892.11	16	15	FALSE	0	1069	2	-4774	-65	0
PB.19309.7530	App	novel_not_in_catalog	novel_not_in_catalog	at_least_one_novel_splicesite	at_least_one_novel_splicesite	NA	NA	0	-9	NA	NA	0	-16078	novel	novel	ENSMUSG00000022892.11	ENSMUSG00000022892.11	11	8	TRUE	3	1410	NA	NA	NA	NA
PB.19309.7790	App	incomplete-splice_match	incomplete-splice_match	3prime_fragment	3prime_fragment	148259	12	-514	-2	148619	0	148619	0	ENSMUST00000226801.1	ENSMUST00000226801.1	ENSMUSG00000022892.11	ENSMUSG00000022892.11	8	7	FALSE	0	977	-49	-12	-72	0
PB.19309.7536	App	novel_not_in_catalog	novel_not_in_catalog	at_least_one_novel_splicesite	at_least_one_novel_splicesite	NA	NA	-2728	2	NA	NA	143318	0	novel	novel	ENSMUSG00000022892.11	ENSMUSG00000022892.11	10	10	FALSE	0	996	NA	NA	NA	NA
PB.19309.7538	App	novel_not_in_catalog	novel_not_in_catalog	at_least_one_novel_splicesite	at_least_one_novel_splicesite	NA	NA	9597	0	NA	NA	158288	0	novel	novel	ENSMUSG00000022892.11	ENSMUSG00000022892.11	5	5	FALSE	0	958	NA	NA	NA	NA
PB.19309.7541	App	novel_not_in_catalog	novel_not_in_catalog	at_least_one_novel_splicesite	at_least_one_novel_splicesite	NA	NA	4	4	NA	NA	0	31	novel	novel	ENSMUSG00000022892.11	ENSMUSG00000022892.11	15	15	FALSE	0	1008	NA	NA	NA	NA
PB.19309.7542	App	novel_not_in_catalog	novel_not_in_catalog	at_least_one_novel_splicesite	at_least_one_novel_splicesite	NA	NA	1	0	NA	NA	0	-101111	novel	novel	ENSMUSG00000022892.11	ENSMUSG00000022892.11	16	6	TRUE	10	2452	NA	NA	NA	NA
PB.19309.7744	App	incomplete-splice_match	incomplete-splice_match	3prime_fragment	3prime_fragment	129990	-194	-16120	0	129856	0	129856	0	ENSMUST00000226232.1	ENSMUST00000226232.1	ENSMUSG00000022892.11	ENSMUSG00000022892.11	11	11	FALSE	0	924	2	194	-41	0
PB.19309.7567	App	novel_not_in_catalog	novel_not_in_catalog	at_least_one_novel_splicesite	at_least_one_novel_splicesite	NA	NA	-55259	2	NA	NA	90735	0	novel	novel	ENSMUSG00000022892.11	ENSMUSG00000022892.11	13	13	FALSE	0	944	NA	NA	NA	NA
PB.19309.7575	App	novel_not_in_catalog	novel_not_in_catalog	at_least_one_novel_splicesite	at_least_one_novel_splicesite	NA	NA	70367	-5	NA	NA	90735	0	novel	novel	ENSMUSG00000022892.11	ENSMUSG00000022892.11	14	13	FALSE	0	1073	NA	NA	NA	NA
PB.19309.10795	App	novel_not_in_catalog	novel_not_in_catalog	at_least_one_novel_splicesite	at_least_one_novel_splicesite	NA	NA	-55264	-5	NA	NA	90735	86	novel	novel	ENSMUSG00000022892.11	ENSMUSG00000022892.11	13	13	FALSE	0	856	NA	NA	NA	NA
PB.19309.76004	App	novel_not_in_catalog	novel_not_in_catalog	at_least_one_novel_splicesite	at_least_one_novel_splicesite	NA	NA	4	-9	NA	NA	0	-70120	novel	novel	ENSMUSG00000022892.11	ENSMUSG00000022892.11	16	8	TRUE	8	2127	NA	NA	NA	NA
PB.19309.7611	App	novel_in_catalog	novel_in_catalog	combination_of_known_splicesites	combination_of_known_splicesites	NA	NA	67	2	NA	NA	0	-10388	novel	novel	ENSMUSG00000022892.11	ENSMUSG00000022892.11	11	9	TRUE	2	1300	NA	NA	NA	NA
PB.19309.7613	App	novel_not_in_catalog	novel_not_in_catalog	at_least_one_novel_splicesite	at_least_one_novel_splicesite	NA	NA	6	-5	NA	NA	0	-59965	novel	novel	ENSMUSG00000022892.11	ENSMUSG00000022892.11	10	4	TRUE	6	1877	NA	NA	NA	NA
PB.19309.7614	App	incomplete-splice_match	incomplete-splice_match	3prime_fragment	3prime_fragment	117239	16	-28843	-6	129856	0	129856	0	ENSMUST00000226801.1	ENSMUST00000226801.1	ENSMUSG00000022892.11	ENSMUSG00000022892.11	12	11	FALSE	0	1061	-58	-16	-41	0
PB.19309.7630	App	novel_not_in_catalog	novel_not_in_catalog	at_least_one_novel_splicesite	at_least_one_novel_splicesite	NA	NA	-2735	1	NA	NA	143318	0	novel	novel	ENSMUSG00000022892.11	ENSMUSG00000022892.11	10	10	FALSE	0	1002	NA	NA	NA	NA
PB.19309.7636	App	novel_not_in_catalog	novel_not_in_catalog	at_least_one_novel_splicesite	at_least_one_novel_splicesite	NA	NA	70385	-2	NA	NA	90735	0	novel	novel	ENSMUSG00000022892.11	ENSMUSG00000022892.11	14	13	FALSE	0	1058	NA	NA	NA	NA
PB.19309.7657	App	incomplete-splice_match	incomplete-splice_match	3prime_fragment	3prime_fragment	93702	9	-52412	-9	93564	0	93564	0	ENSMUST00000227021.1	ENSMUST00000227021.1	ENSMUSG00000022892.11	ENSMUSG00000022892.11	12	12	FALSE	0	915	4	-9	-39	0
PB.19309.7658	App	novel_not_in_catalog	novel_not_in_catalog	at_least_one_novel_splicesite	at_least_one_novel_splicesite	NA	NA	1	0	NA	NA	0	-70120	novel	novel	ENSMUSG00000022892.11	ENSMUSG00000022892.11	16	8	TRUE	8	2147	NA	NA	NA	NA
PB.19309.7667	App	novel_not_in_catalog	novel_not_in_catalog	at_least_one_novel_splicesite	at_least_one_novel_splicesite	NA	NA	53021	-1	NA	NA	52909	0	novel	novel	ENSMUSG00000022892.11	ENSMUSG00000022892.11	15	15	FALSE	0	961	NA	NA	NA	NA
PB.19309.7678	App	novel_not_in_catalog	novel_not_in_catalog	at_least_one_novel_splicesite	at_least_one_novel_splicesite	NA	NA	-303	0	NA	NA	195323	0	novel	novel	ENSMUSG00000022892.11	ENSMUSG00000022892.11	4	4	FALSE	0	942	NA	NA	NA	NA
PB.19309.7682	App	novel_in_catalog	novel_in_catalog	combination_of_known_splicesites	combination_of_known_splicesites	NA	NA	-1	-7	NA	NA	0	0	novel	novel	ENSMUSG00000022892.11	ENSMUSG00000022892.11	7	7	FALSE	0	1062	NA	NA	NA	NA
[truncated: 2,148 more rows]
