# Supplementary material for: Long-read transcript sequencing identifies differential isoform expression in the entorhinal cortex in a transgenic model of tau pathology
Source: Nat Commun. 2024 Aug 2;15:6458. doi: 10.1038/s41467-024-50486-8 (PMC11297290; doi:10.1038/s41467-024-50486-8)
Supplement: Supplementary file 10 — Supplementary Data 7 [file 41467_2024_50486_MOESM10_ESM.xlsx]

## Sheet: SupplementaryTable7
Supplementary Data 7: Differentially expressed transcripts between WT and rTg4510 mice (genotype) in the targeted ONT and Iso-Seq datasets
Isoform	Associated Gene	Associated Transcript	Structural category	Subcategory	ONT log2FoldChange	ONT lfcSE	ONT P Value	ONT FDR	IsoSeq P Value	IsoSeq FDR	ONT Direction	IsoSeq Direction	Consistent Direction
LR.Mapt.37810	Mapt	ENSMUST00000106988.7	ISM	internal_fragment	5.51052	0.489043	1.88882e-29	4.52182e-26	NA	NA	up	NA	NA
LR.Mapt.41059	Mapt	ENSMUST00000106988.7	ISM	internal_fragment	5.91915	0.773011	1.89934e-14	2.27351e-11	NA	NA	up	NA	NA
LR.Mapt.36085	Mapt	ENSMUST00000106988.7	ISM	internal_fragment	4.87294	0.739001	4.28259e-11	3.41751e-08	NA	NA	up	NA	NA
LR.Trem2.62	Trem2	ENSMUST00000113237.3	FSM	alternative_5end	1.86693	0.307351	1.24564e-09	7.45513e-07	3.70781e-06	0.000520021	up	up	TRUE
LR.Trem2.54	Trem2	ENSMUST00000024791.14	FSM	reference_match	1.72945	0.287499	1.79337e-09	8.58665e-07	5.88681e-09	3.3025e-06	up	up	TRUE
LR.Mapt.37986	Mapt	novel	NNC	at_least_one_novel_splicesite	4.49238	0.804807	2.37871e-08	9.49104e-06	NA	NA	up	NA	NA
LR.Bin1.33284	Bin1	novel	NNC	at_least_one_novel_splicesite	2.25309	0.417665	6.87178e-08	2.35015e-05	0.00208318	0.0738649	up	up	TRUE
LR.Mapt.42429	Mapt	ENSMUST00000144836.1	ISM	internal_fragment	4.60748	0.913619	4.58046e-07	0.00013707	NA	NA	up	NA	NA
LR.Trem2.169	Trem2	novel	NNC	at_least_one_novel_splicesite	1.75177	0.351278	6.13718e-07	0.000163249	0.322443	NA	up	up	TRUE
LR.Trem2.55	Trem2	ENSMUST00000132340.1	FSM	alternative_3end5end	1.25303	0.267724	2.86453e-06	0.000685768	1.07197e-07	3.00686e-05	up	up	TRUE
LR.Ptk2b.283	Ptk2b	ENSMUST00000136216.7	ISM	intron_retention	-0.886805	0.191437	3.61534e-06	0.00078683	0.154734	0.711523	down	down	TRUE
LR.Trem2.57	Trem2	novel	NNC	at_least_one_novel_splicesite	1.54316	0.354578	1.34837e-05	0.00268999	NA	NA	up	NA	NA
LR.Snca.69	Snca	novel	NNC	at_least_one_novel_splicesite	-0.962092	0.225661	2.01306e-05	0.00370712	NA	NA	down	NA	NA
LR.Ptk2b.359	Ptk2b	ENSMUST00000089250.8	FSM	alternative_5end	1.07782	0.255893	2.53133e-05	0.00432857	7.35755e-07	0.000137586	up	up	TRUE
LR.Ptk2b.288	Ptk2b	ENSMUST00000136216.7	FSM	alternative_5end	-0.656756	0.158838	3.55328e-05	0.00531659	0.106854	0.576395	down	down	TRUE
LR.Mapt.31383	Mapt	novel	NIC	combination_of_known_junctions	-1.1884	0.287154	3.49512e-05	0.00531659	NA	NA	down	NA	NA
LR.Trem2.141	Trem2	ENSMUST00000132340.1	ISM	intron_retention	2.11633	0.524976	5.54698e-05	0.00698919	0.0268047	0.289181	up	up	TRUE
LR.Trem2.260	Trem2	novel	NNC	at_least_one_novel_splicesite	1.65467	0.41028	5.50631e-05	0.00698919	NA	NA	up	NA	NA
LR.Bin1.33288	Bin1	novel	NNC	at_least_one_novel_splicesite	1.895	0.468001	5.1409e-05	0.00698919	0.0617382	0.450389	up	up	TRUE
LR.Trem2.5312	Trem2	ENSMUST00000024791.14	ISM	3prime_fragment	1.28122	0.323209	7.36845e-05	0.00882003	0.0576239	0.442836	up	up	TRUE
LR.Trem2.58	Trem2	novel	NNC	at_least_one_novel_splicesite	1.81316	0.465498	9.81576e-05	0.0106813	NA	NA	up	NA	NA
LR.Abca7.6246	Abca7	novel	NIC	intron_retention	-1.28583	0.329239	9.40466e-05	0.0106813	0.716033	0.979783	down	up	FALSE
LR.Ptk2b.370	Ptk2b	ENSMUST00000136216.7	ISM	3prime_fragment	-0.74582	0.192819	0.000109738	0.0113178	0.0390512	0.359143	down	down	TRUE
LR.Snca.554	Snca	novel	NNC	at_least_one_novel_splicesite	-1.20152	0.311289	0.000113462	0.0113178	NA	NA	down	NA	NA
LR.Ptk2b.277	Ptk2b	ENSMUST00000136216.7	ISM	intron_retention	-0.739664	0.193471	0.000131773	0.0126185	0.0986483	0.547937	down	down	TRUE
LR.App.7374	App	ENSMUST00000005406.11	ISM	3prime_fragment	-0.580194	0.153194	0.000152281	0.0135022	0.0766417	0.505835	down	down	TRUE
LR.Trem2.254	Trem2	novel	NIC	combination_of_known_splicesites	1.82975	0.483088	0.000152106	0.0135022	NA	NA	up	NA	NA
LR.Rhbdf2.135	Rhbdf2	novel	NNC	at_least_one_novel_splicesite	1.10675	0.294099	0.000167748	0.0143424	8.62584e-05	0.00806516	up	up	TRUE
LR.Trem2.178	Trem2	novel	NNC	at_least_one_novel_splicesite	2.13598	0.573472	0.000195584	0.0161458	NA	NA	up	NA	NA
LR.Ptk2b.298	Ptk2b	ENSMUST00000136216.7	ISM	intron_retention	-0.7992	0.215595	0.000209774	0.01674	0.00849361	0.15883	down	down	TRUE
LR.Trem2.281	Trem2	novel	NNC	at_least_one_novel_splicesite	2.12332	0.574695	0.000220148	0.0168804	NA	NA	up	NA	NA
LR.Cd33.1365	Cd33	ENSMUST00000205503.1	FSM	alternative_3end5end	1.42318	0.385848	0.000225636	0.0168804	0.248849	0.814332	up	up	TRUE
LR.Bin1.43511	Bin1	ENSMUST00000025239.8	ISM	3prime_fragment	-0.736342	0.200932	0.000247703	0.0174412	0.384166	0.893499	down	down	TRUE
LR.Picalm.14123	Picalm	ENSMUST00000049537.8	ISM	3prime_fragment	-0.997264	0.271853	0.000244081	0.0174412	0.714763	0.979783	down	down	TRUE
LR.Bin1.38111	Bin1	ENSMUST00000025239.8	ISM	3prime_fragment	-0.804032	0.224045	0.000332332	0.0227315	0.443579	0.898315	down	down	TRUE
LR.App.7382	App	ENSMUST00000228375.1	ISM	3prime_fragment	-0.621946	0.174986	0.000379044	0.0238798	0.0517611	0.425495	down	down	TRUE
LR.App.7817	App	novel	NIC	combination_of_known_junctions	1.06923	0.300618	0.000375445	0.0238798	0.00344239	0.0973209	up	up	TRUE
LR.Cd33.967	Cd33	ENSMUST00000205503.1	FSM	alternative_3end5end	1.65087	0.463601	0.000369475	0.0238798	0.31489	0.858456	up	up	TRUE
LR.App.7367	App	ENSMUST00000228375.1	ISM	3prime_fragment	-0.659003	0.188054	0.000457768	0.0273974	0.0177617	0.247273	down	down	TRUE
LR.Snca.87	Snca	ENSMUST00000114268.4	ISM	3prime_fragment	-0.817181	0.232856	0.000449136	0.0273974	0.00224479	0.0738649	down	down	TRUE
LR.Snca.70	Snca	ENSMUST00000114268.4	ISM	3prime_fragment	-0.694709	0.201417	0.000562437	0.0328408	0.00237	0.0738649	down	down	TRUE
LR.Snca.78	Snca	ENSMUST00000114268.4	ISM	3prime_fragment	-0.751447	0.21876	0.000592499	0.0337724	0.0899798	0.538371	down	down	TRUE
LR.Trem2.207	Trem2	novel	NNC	at_least_one_novel_splicesite	2.85988	0.836965	0.00063322	0.0341185	NA	NA	up	NA	NA
LR.Trem2.53	Trem2	novel	NNC	at_least_one_novel_splicesite	1.84627	0.540873	0.000641324	0.0341185	NA	NA	up	NA	NA
LR.Bin1.41688	Bin1	novel	NNC	at_least_one_novel_splicesite	-0.754164	0.220191	0.000614689	0.0341185	0.934759	0.999153	down	down	TRUE
LR.Trem2.31	Trem2	novel	NIC	intron_retention	2.39521	0.703348	0.000660553	0.0343775	NA	NA	up	NA	NA
LR.Trem2.138	Trem2	novel	NIC	intron_retention	1.25263	0.374126	0.000813492	0.0399386	0.592386	NA	up	up	TRUE
LR.Trem2.5426	Trem2	ENSMUST00000113237.3	ISM	3prime_fragment	1.04497	0.31223	0.000817456	0.0399386	0.0184483	0.247273	up	up	TRUE
LR.Cd33.1367	Cd33	novel	NIC	intron_retention	1.64529	0.490496	0.000795552	0.0399386	0.0523336	0.425495	up	up	TRUE
LR.App.138423	App	ENSMUST00000227021.1	FSM	alternative_3end	1.45236	0.436918	0.000887031	0.0424711	0.453412	NA	up	up	TRUE
LR.Ptk2b.278	Ptk2b	ENSMUST00000136216.7	ISM	3prime_fragment	-0.6654	0.200901	0.000926063	0.0434705	0.0185124	0.247273	down	down	TRUE
LR.Cd33.1369	Cd33	novel	NIC	combination_of_known_junctions	1.16902	0.357451	0.00107383	0.0494373	0.112354	0.585832	up	up	TRUE
LR.Bin1.40493	Bin1	novel	NNC	at_least_one_novel_splicesite	-1.12136	0.348174	0.00127876	0.0577612	NA	NA	down	NA	NA
LR.Sorl1.2840	Sorl1	ENSMUST00000060989.8	ISM	3prime_fragment	-0.894282	0.280281	0.00141948	0.0629304	0.653596	0.954863	down	down	TRUE
LR.Bin1.295	Bin1	novel	NIC	combination_of_known_junctions	0.925006	0.293612	0.00163028	0.0709616	0.216832	0.814332	up	up	TRUE
LR.App.12981	App	novel	NNC	at_least_one_novel_splicesite	2.93749	0.942324	0.00182524	0.0772166	NA	NA	up	NA	NA
LR.Trem2.192	Trem2	novel	NNC	at_least_one_novel_splicesite	1.62042	0.520884	0.00186514	0.0772166	NA	NA	up	NA	NA
LR.Sorl1.2848	Sorl1	ENSMUST00000060989.8	ISM	3prime_fragment	-0.935643	0.300848	0.00187074	0.0772166	NA	NA	down	NA	NA
LR.Trem2.749	Trem2	novel	NNC	at_least_one_novel_splicesite	2.62855	0.850639	0.00200098	0.0811921	NA	NA	up	NA	NA
LR.Bin1.224	Bin1	ENSMUST00000234496.1	FSM	reference_match	0.822426	0.266685	0.00204317	0.0815225	0.00838082	0.15883	up	up	TRUE
LR.Fyn.14601	Fyn	ENSMUST00000099967.9	ISM	3prime_fragment	-0.603128	0.197389	0.00224661	0.0881702	0.818435	0.998135	down	down	TRUE
LR.Bin1.48852	Bin1	novel	NIC	intron_retention	-0.69336	0.228402	0.00239975	0.0926614	0.253183	0.814332	down	down	TRUE
LR.Clu.5690	Clu	novel	NNC	at_least_one_novel_splicesite	1.96546	0.65459	0.00267695	0.0935138	NA	NA	up	NA	NA
LR.Ptk2b.1642	Ptk2b	novel	NNC	at_least_one_novel_splicesite	1.81394	0.604832	0.00270797	0.0935138	NA	NA	up	NA	NA
LR.Ptk2b.281	Ptk2b	ENSMUST00000178730.7	ISM	3prime_fragment	-0.538365	0.179687	0.00273432	0.0935138	0.0146087	0.2215	down	down	TRUE
LR.Ptk2b.351	Ptk2b	ENSMUST00000089250.8	ISM	3prime_fragment	1.06991	0.354779	0.0025639	0.0935138	0.00361126	0.0973209	up	up	TRUE
LR.App.7389	App	ENSMUST00000227654.1	FSM	alternative_5end	-0.658981	0.218137	0.00251984	0.0935138	0.0101976	0.168261	down	down	TRUE
LR.Bin1.40434	Bin1	novel	NNC	at_least_one_novel_splicesite	-0.648625	0.216214	0.00270044	0.0935138	0.999826	0.999826	down	up	FALSE
LR.Apoe.1023	Apoe	novel	NNC	intron_retention	0.919809	0.305773	0.00262855	0.0935138	0.0329499	0.313468	up	up	TRUE
LR.Sorl1.5751	Sorl1	ENSMUST00000060989.8	ISM	intron_retention	-0.900591	0.297451	0.00246426	0.0935138	0.0329672	0.313468	down	down	TRUE
LR.App.7497	App	ENSMUST00000226232.1	FSM	alternative_3end	0.748991	0.250434	0.00278267	0.093827	4.99659e-06	0.000560618	up	up	TRUE
LR.Snca.1419	Snca	novel	NNC	at_least_one_novel_splicesite	-0.962452	0.323132	0.00289657	0.0963109	NA	NA	down	NA	NA
LR.Ptk2b.337	Ptk2b	ENSMUST00000178730.7	ISM	3prime_fragment	-0.563081	0.189419	0.00295223	0.0968171	0.319882	0.862279	down	down	TRUE
LR.Trem2.573	Trem2	novel	NNC	at_least_one_novel_splicesite	1.67127	0.564207	0.00305495	0.0988318	NA	NA	up	NA	NA
LR.Snca.1180	Snca	novel	NNC	at_least_one_novel_splicesite	-1.56118	0.529511	0.00319479	0.101978	NA	NA	down	NA	NA
LR.Trem2.563	Trem2	novel	NNC	at_least_one_novel_splicesite	2.10546	0.724127	0.00364232	0.114733	NA	NA	up	NA	NA
LR.Cd33.1366	Cd33	novel	NNC	at_least_one_novel_splicesite	2.42443	0.836818	0.00376504	0.116116	NA	NA	up	NA	NA
LR.Cd33.1385	Cd33	novel	NIC	intron_retention	1.70935	0.590308	0.00378322	0.116116	0.374071	NA	up	up	TRUE
LR.Snca.347	Snca	novel	NIC	combination_of_known_splicesites	-0.639067	0.221967	0.00398806	0.120853	0.957698	0.999153	down	down	TRUE
LR.Bin1.293	Bin1	novel	NNC	at_least_one_novel_splicesite	1.12474	0.391493	0.00406659	0.121693	NA	NA	up	NA	NA
LR.Trem2.261	Trem2	novel	NNC	at_least_one_novel_splicesite	1.81355	0.635901	0.00434533	0.128429	NA	NA	up	NA	NA
LR.Snca.454	Snca	novel	NNC	at_least_one_novel_splicesite	-1.25159	0.440527	0.00449562	0.13125	NA	NA	down	NA	NA
LR.Trem2.330	Trem2	novel	NNC	at_least_one_novel_splicesite	1.71912	0.608721	0.00474051	0.135853	0.0307208	0.302358	up	up	TRUE
LR.Bin1.45098	Bin1	ENSMUST00000234857.1	ISM	3prime_fragment	-0.555675	0.196881	0.00476677	0.135853	0.606022	0.942106	down	down	TRUE
LR.Apoe.16220	Apoe	novel	NNC	at_least_one_novel_splicesite	1.78197	0.632809	0.00486302	0.136966	NA	NA	up	NA	NA
LR.App.11226	App	novel	NNC	at_least_one_novel_splicesite	-0.972184	0.346613	0.00503464	0.14015	0.990672	0.999153	down	up	FALSE
LR.Bin1.268	Bin1	novel	NIC	combination_of_known_splicesites	0.830549	0.29868	0.0054236	0.149243	0.132341	0.662887	up	up	TRUE
LR.Fyn.4511	Fyn	novel	NIC	combination_of_known_junctions	0.84596	0.304696	0.0054964	0.149527	0.00169403	0.069125	up	up	TRUE
LR.Clu.38351	Clu	novel	NNC	at_least_one_novel_splicesite	1.6537	0.59953	0.00580985	0.156278	NA	NA	up	NA	NA
LR.App.7388	App	ENSMUST00000005406.11	ISM	3prime_fragment	-0.434106	0.158107	0.00603919	0.160642	0.216307	0.814332	down	down	TRUE
LR.Ptk2b.812	Ptk2b	novel	NNC	at_least_one_novel_splicesite	-1.58432	0.580338	0.00633358	0.166622	NA	NA	down	NA	NA
LR.Cd33.981	Cd33	novel	NIC	combination_of_known_junctions	1.65563	0.607986	0.0064665	0.16827	0.655417	NA	up	up	TRUE
LR.Abca1.167	Abca1	ENSMUST00000030010.3	ISM	3prime_fragment	1.83803	0.675885	0.00653926	0.168333	0.0216687	0.269943	up	up	TRUE
LR.Cd33.312	Cd33	ENSMUST00000205503.1	FSM	alternative_3end	1.88391	0.695855	0.00678263	0.172741	0.000703731	0.0394793	up	up	TRUE
LR.Sorl1.2870	Sorl1	ENSMUST00000060989.8	ISM	3prime_fragment	-0.702996	0.260375	0.00693533	0.17477	0.37453	0.890109	down	down	TRUE
LR.Snca.299	Snca	novel	NNC	at_least_one_novel_splicesite	-0.516476	0.19182	0.00709191	0.176855	NA	NA	down	NA	NA
LR.Clu.474	Clu	novel	NNC	at_least_one_novel_splicesite	0.7185	0.267662	0.00726691	0.17752	NA	NA	up	NA	NA
LR.Ptk2b.465	Ptk2b	ENSMUST00000178730.7	ISM	3prime_fragment	-0.660153	0.245904	0.00726179	0.17752	0.393053	0.893499	down	down	TRUE
LR.Apoe.1688	Apoe	novel	NIC	intron_retention	0.639953	0.240558	0.00780744	0.188798	NA	NA	up	NA	NA
LR.Trem2.645	Trem2	novel	NIC	intron_retention	1.84121	0.693886	0.0079669	0.190576	NA	NA	up	NA	NA
LR.Snca.362	Snca	novel	NNC	at_least_one_novel_splicesite	-1.36231	0.514005	0.00804016	0.190576	NA	NA	down	NA	NA
LR.Bin1.43483	Bin1	novel	NIC	combination_of_known_splicesites	-0.559735	0.212528	0.00844603	0.198233	0.277376	0.8277	down	down	TRUE
LR.Bin1.37048	Bin1	novel	NIC	combination_of_known_splicesites	-0.524255	0.200145	0.00880917	0.204749	0.989204	0.999153	down	down	TRUE
LR.Snca.235	Snca	novel	NNC	at_least_one_novel_splicesite	-0.690587	0.265051	0.00917433	0.205265	NA	NA	down	NA	NA
LR.Snca.3826	Snca	novel	NNC	at_least_one_novel_splicesite	-1.33251	0.51066	0.00907032	0.205265	NA	NA	down	NA	NA
LR.Apoe.4785	Apoe	novel	NNC	intron_retention	0.98797	0.378807	0.00910433	0.205265	NA	NA	up	NA	NA
LR.Sorl1.5764	Sorl1	ENSMUST00000060989.8	ISM	3prime_fragment	-0.557869	0.213967	0.00912678	0.205265	0.598793	0.94096	down	down	TRUE
LR.Picalm.2577	Picalm	novel	NIC	combination_of_known_junctions	1.34356	0.517224	0.00938676	0.208073	NA	NA	up	NA	NA
LR.Snca.31696	Snca	ENSMUST00000203177.1	FSM	alternative_5end	-1.95015	0.753351	0.00963554	0.211628	NA	NA	down	NA	NA
LR.Sorl1.2856	Sorl1	ENSMUST00000060989.8	ISM	3prime_fragment	-0.477591	0.184859	0.00977899	0.212826	0.41753	0.893826	down	down	TRUE
LR.Snca.75	Snca	novel	NNC	at_least_one_novel_splicesite	-0.720662	0.279613	0.00995598	0.214726	NA	NA	down	NA	NA
LR.Trem2.368	Trem2	novel	NNC	at_least_one_novel_splicesite	1.91869	0.746406	0.0101531	0.215823	NA	NA	up	NA	NA
LR.Apoe.1420	Apoe	novel	NNC	at_least_one_novel_splicesite	0.439612	0.171095	0.0101872	0.215823	NA	NA	up	NA	NA
LR.Clu.549	Clu	novel	NNC	at_least_one_novel_splicesite	0.787191	0.309415	0.0109552	0.225886	NA	NA	up	NA	NA
LR.App.7601	App	ENSMUST00000227723.1	FSM	alternative_3end5end	0.637325	0.250773	0.0110396	0.225886	0.000780039	0.039782	up	up	TRUE
LR.Abca1.18	Abca1	ENSMUST00000030010.3	ISM	3prime_fragment	0.726658	0.285678	0.0109708	0.225886	0.00172504	0.069125	up	up	TRUE
LR.Picalm.438	Picalm	novel	NNC	at_least_one_novel_splicesite	0.629197	0.247386	0.0109784	0.225886	0.0590206	0.44744	up	up	TRUE
LR.Bin1.35861	Bin1	novel	NNC	at_least_one_novel_splicesite	-0.933938	0.370111	0.0116227	0.226529	NA	NA	down	NA	NA
LR.Bin1.46303	Bin1	ENSMUST00000025239.8	ISM	3prime_fragment	-0.65255	0.25865	0.0116387	0.226529	0.937033	0.999153	down	up	FALSE
LR.Snca.1467	Snca	novel	NNC	at_least_one_novel_splicesite	-1.46332	0.57901	0.0114952	0.226529	NA	NA	down	NA	NA
LR.Fyn.12932	Fyn	ENSMUST00000099967.9	ISM	3prime_fragment	0.842904	0.333845	0.0115752	0.226529	0.0226158	0.269943	up	up	TRUE
LR.Apoe.2642	Apoe	novel	NNC	intron_retention	0.856189	0.337696	0.0112325	0.226529	NA	NA	up	NA	NA
LR.Ank1.3150	Ank1	ENSMUST00000130311.1	ISM	3prime_fragment	-1.12883	0.446998	0.0115578	0.226529	NA	NA	down	NA	NA
LR.Ptk2b.309	Ptk2b	ENSMUST00000178730.7	ISM	3prime_fragment	-0.547176	0.217673	0.0119454	0.228452	0.423765	0.897102	down	down	TRUE
LR.Snca.473	Snca	novel	NNC	at_least_one_novel_splicesite	-0.758289	0.301933	0.0120238	0.228452	0.710222	0.979783	down	up	FALSE
LR.Fyn.18363	Fyn	ENSMUST00000136659.1	ISM	3prime_fragment	-0.615386	0.244657	0.0118932	0.228452	0.0716971	0.483706	down	down	TRUE
LR.Sorl1.2876	Sorl1	ENSMUST00000060989.8	ISM	3prime_fragment	-0.686758	0.273777	0.0121261	0.228582	0.557849	NA	down	down	TRUE
LR.Clu.639	Clu	novel	NNC	at_least_one_novel_splicesite	0.794813	0.317675	0.0123506	0.228811	0.415388	0.893826	up	up	TRUE
LR.App.8196	App	novel	NNC	at_least_one_novel_splicesite	-1.55177	0.620356	0.0123696	0.228811	NA	NA	down	NA	NA
LR.Apoe.2933	Apoe	novel	NNC	at_least_one_novel_splicesite	-0.789966	0.316007	0.012425	0.228811	NA	NA	down	NA	NA
LR.App.7396	App	novel	NNC	at_least_one_novel_splicesite	-1.53072	0.614214	0.0126969	0.230275	NA	NA	down	NA	NA
LR.Bin1.45124	Bin1	novel	NNC	intron_retention	-0.620264	0.248797	0.012665	0.230275	0.487158	0.915908	down	down	TRUE
LR.App.7460	App	ENSMUST00000226801.1	FSM	alternative_5end	0.677921	0.27272	0.012927	0.232686	0.00728999	0.151976	up	up	TRUE
LR.Snca.747	Snca	novel	NNC	at_least_one_novel_splicesite	-0.892584	0.35968	0.0130793	0.23367	NA	NA	down	NA	NA
LR.Apoe.9316	Apoe	novel	NNC	intron_retention	1.57726	0.639439	0.0136393	0.24187	NA	NA	up	NA	NA
LR.Mapt.298	Mapt	ENSMUST00000106993.9	ISM	5prime_fragment	1.27768	0.519917	0.0139917	0.246295	NA	NA	up	NA	NA
LR.App.11186	App	novel	NNC	at_least_one_novel_splicesite	-1.28592	0.524645	0.0142448	0.247116	NA	NA	down	NA	NA
LR.Abca7.6196	Abca7	novel	NIC	intron_retention	-0.687932	0.280663	0.0142422	0.247116	0.949081	0.999153	down	down	TRUE
LR.Abca1.65	Abca1	ENSMUST00000030010.3	ISM	3prime_fragment	0.931109	0.380416	0.0143808	0.247682	0.0482037	0.416035	up	up	TRUE
LR.Bin1.40492	Bin1	novel	NNC	at_least_one_novel_splicesite	-0.616819	0.253052	0.0147884	0.24932	0.480662	0.915908	down	down	TRUE
LR.Picalm.5842	Picalm	ENSMUST00000207484.1	ISM	3prime_fragment	-1.31488	0.538832	0.0146774	0.24932	0.358322	NA	down	down	TRUE
LR.Abca7.6411	Abca7	novel	NIC	intron_retention	-0.780702	0.320131	0.0147405	0.24932	NA	NA	down	NA	NA
LR.Clu.43712	Clu	novel	NNC	at_least_one_novel_splicesite	0.933313	0.385417	0.0154539	0.24992	NA	NA	up	NA	NA
LR.Ptk2b.9766	Ptk2b	novel	NIC	combination_of_known_junctions	-1.68912	0.699214	0.015703	0.24992	NA	NA	down	NA	NA
LR.App.7788	App	novel	NNC	at_least_one_novel_splicesite	-0.589158	0.243727	0.0156367	0.24992	NA	NA	down	NA	NA
LR.Bin1.35860	Bin1	novel	NNC	at_least_one_novel_splicesite	-0.617927	0.255192	0.0154601	0.24992	0.0872948	0.538371	down	down	TRUE
LR.Bin1.45102	Bin1	ENSMUST00000234373.1	FSM	alternative_5end	-0.609569	0.25121	0.015244	0.24992	0.397805	0.893499	down	down	TRUE
LR.Bin1.46366	Bin1	novel	NNC	at_least_one_novel_splicesite	-0.553725	0.228423	0.0153456	0.24992	NA	NA	down	NA	NA
LR.Apoe.1032	Apoe	novel	NNC	at_least_one_novel_splicesite	0.662857	0.27455	0.0157635	0.24992	0.257126	0.814332	up	up	TRUE
LR.Picalm.14429	Picalm	ENSMUST00000049537.8	ISM	3prime_fragment	-0.562387	0.232542	0.0155877	0.24992	NA	NA	down	NA	NA
LR.Ank1.1977	Ank1	ENSMUST00000130311.1	FSM	alternative_3end5end	-0.995697	0.412142	0.0156959	0.24992	NA	NA	down	NA	NA
LR.Snca.319	Snca	novel	NNC	at_least_one_novel_splicesite	-0.675111	0.281635	0.0165249	0.260267	NA	NA	down	NA	NA
LR.Apoe.1496	Apoe	novel	NNC	at_least_one_novel_splicesite	0.759743	0.317563	0.0167378	0.261897	NA	NA	up	NA	NA
LR.Ptk2b.341	Ptk2b	ENSMUST00000178730.7	ISM	3prime_fragment	-0.576495	0.243279	0.0178034	0.265488	0.869034	0.999153	down	down	TRUE
LR.Bin1.42719	Bin1	novel	NIC	combination_of_known_splicesites	-0.519471	0.219064	0.0177243	0.265488	0.906413	0.999153	down	down	TRUE
LR.Abca1.245	Abca1	ENSMUST00000030010.3	ISM	3prime_fragment	1.65139	0.695579	0.0175905	0.265488	NA	NA	up	NA	NA
LR.Snca.1308	Snca	novel	NNC	at_least_one_novel_splicesite	-1.26039	0.530679	0.0175467	0.265488	NA	NA	down	NA	NA
LR.Snca.316	Snca	novel	NNC	at_least_one_novel_splicesite	-0.651211	0.273054	0.0170829	0.265488	NA	NA	down	NA	NA
LR.Fyn.3659	Fyn	ENSMUST00000099967.9	ISM	3prime_fragment	0.960397	0.404595	0.0176095	0.265488	NA	NA	up	NA	NA
LR.Fyn.4576	Fyn	novel	NNC	at_least_one_novel_splicesite	1.05061	0.443551	0.0178544	0.265488	0.146982	0.692916	up	up	TRUE
LR.Apoe.1323	Apoe	novel	NNC	at_least_one_novel_splicesite	1.28845	0.540781	0.0171918	0.265488	NA	NA	up	NA	NA
LR.Tardbp.9693	Tardbp	ENSMUST00000172073.7	FSM	alternative_3end5end	-1.30863	0.553517	0.0180682	0.267008	0.217271	NA	down	up	FALSE
LR.Clu.35283	Clu	novel	NIC	combination_of_known_junctions	0.612386	0.260004	0.0185081	0.268492	0.0157531	0.229792	up	up	TRUE
LR.Ptk2b.542	Ptk2b	ENSMUST00000178730.7	ISM	3prime_fragment	-0.564944	0.240153	0.0186508	0.268492	0.527956	0.925383	down	down	TRUE
LR.App.8296	App	novel	NNC	at_least_one_novel_splicesite	-1.45408	0.616335	0.0183121	0.268492	NA	NA	down	NA	NA
LR.Apoe.4566	Apoe	novel	NNC	intron_retention	1.51899	0.645157	0.0185499	0.268492	NA	NA	up	NA	NA
LR.Sorl1.1614	Sorl1	ENSMUST00000060989.8	ISM	3prime_fragment	0.964788	0.410395	0.0187294	0.268492	0.0929854	0.538371	up	up	TRUE
LR.Clu.34798	Clu	novel	NNC	at_least_one_novel_splicesite	1.08245	0.463163	0.0194351	0.271282	0.855299	0.999153	up	up	TRUE
LR.App.9058	App	ENSMUST00000226232.1	ISM	3prime_fragment	0.774908	0.331105	0.0192646	0.271282	0.0015738	0.069125	up	up	TRUE
LR.Snca.428	Snca	novel	NNC	at_least_one_novel_splicesite	-1.13167	0.483374	0.0192221	0.271282	NA	NA	down	NA	NA
LR.Snca.904	Snca	novel	NIC	combination_of_known_splicesites	-1.24764	0.533761	0.0194157	0.271282	NA	NA	down	NA	NA
LR.Fus.27055	Fus	novel	NIC	intron_retention	-1.4605	0.625352	0.0195182	0.271282	NA	NA	down	NA	NA
LR.Abca7.6354	Abca7	ENSMUST00000043866.7	ISM	3prime_fragment	-0.850032	0.36422	0.0196039	0.271282	0.748678	0.979783	down	down	TRUE
LR.Clu.139	Clu	ENSMUST00000022616.13	FSM	alternative_5end	0.584986	0.253949	0.0212477	0.272016	0.918277	0.999153	up	down	FALSE
LR.Clu.608	Clu	novel	NIC	intron_retention	0.892466	0.385124	0.0204848	0.272016	0.0618181	0.450389	up	up	TRUE
LR.Clu.64365	Clu	novel	NNC	at_least_one_novel_splicesite	1.07858	0.46563	0.0205377	0.272016	NA	NA	up	NA	NA
LR.Trem2.379	Trem2	novel	NNC	at_least_one_novel_splicesite	1.44844	0.627256	0.0209338	0.272016	NA	NA	up	NA	NA
LR.Bin1.41684	Bin1	novel	NNC	at_least_one_novel_splicesite	-0.419052	0.180271	0.0200954	0.272016	0.944729	0.999153	down	up	FALSE
LR.Tardbp.7763	Tardbp	ENSMUST00000190552.6	ISM	3prime_fragment	-0.766168	0.332146	0.0210704	0.272016	NA	NA	down	NA	NA
LR.Fyn.4626	Fyn	novel	NNC	at_least_one_novel_splicesite	1.76906	0.76075	0.0200497	0.272016	0.499911	NA	up	up	TRUE
LR.Apoe.1185	Apoe	novel	NNC	intron_retention	0.671084	0.289348	0.0203791	0.272016	NA	NA	up	NA	NA
LR.Apoe.2273	Apoe	novel	NNC	at_least_one_novel_splicesite	0.915676	0.395887	0.0207243	0.272016	NA	NA	up	NA	NA
LR.Apoe.2536	Apoe	novel	NNC	intron_retention	0.764413	0.331807	0.0212346	0.272016	NA	NA	up	NA	NA
LR.Apoe.3304	Apoe	novel	NNC	intron_retention	1.38488	0.600724	0.0211465	0.272016	NA	NA	up	NA	NA
LR.Apoe.3663	Apoe	novel	NNC	intron_retention	0.705641	0.305102	0.0207334	0.272016	NA	NA	up	NA	NA
LR.Fus.27588	Fus	ENSMUST00000121616.8	ISM	3prime_fragment	-0.453674	0.195542	0.020336	0.272016	0.0266997	0.289181	down	down	TRUE
LR.Fus.28730	Fus	ENSMUST00000121616.8	ISM	3prime_fragment	-0.497549	0.214916	0.0206084	0.272016	0.00385659	0.098343	down	down	TRUE
LR.Snca.179	Snca	novel	NNC	at_least_one_novel_splicesite	-0.825143	0.358816	0.0214692	0.27339	NA	NA	down	NA	NA
LR.Abca7.7049	Abca7	novel	NIC	intron_retention	-0.664739	0.289497	0.0216655	0.27443	0.632037	0.954863	down	down	TRUE
LR.Snca.843	Snca	novel	NNC	at_least_one_novel_splicesite	-0.851275	0.372409	0.0222623	0.279036	NA	NA	down	NA	NA
LR.Picalm.14863	Picalm	novel	NIC	intron_retention	-0.427842	0.187063	0.022187	0.279036	0.389107	0.893499	down	up	FALSE
LR.Clu.725	Clu	novel	NNC	at_least_one_novel_splicesite	1.11652	0.489869	0.0226536	0.27955	NA	NA	up	NA	NA
LR.Apoe.4186	Apoe	novel	NNC	intron_retention	0.773786	0.339236	0.0225505	0.27955	NA	NA	up	NA	NA
LR.Picalm.16010	Picalm	ENSMUST00000207084.1	ISM	3prime_fragment	-0.409045	0.179337	0.0225564	0.27955	0.345844	0.881843	down	down	TRUE
LR.Cd33.1362	Cd33	ENSMUST00000205503.1	ISM	3prime_fragment	1.12033	0.492096	0.0228077	0.280009	NA	NA	up	NA	NA
LR.Tardbp.7745	Tardbp	ENSMUST00000190552.6	FSM	alternative_5end	-0.76903	0.338129	0.0229438	0.280242	NA	NA	down	NA	NA
LR.Bin1.45261	Bin1	novel	NIC	intron_retention	-0.542888	0.239544	0.0234309	0.284739	0.579429	0.937017	down	down	TRUE
LR.App.143432	App	ENSMUST00000226232.1	ISM	internal_fragment	-1.0054	0.446971	0.0244896	0.288809	NA	NA	down	NA	NA
LR.Snca.1323	Snca	novel	NNC	at_least_one_novel_splicesite	-0.798219	0.354385	0.0242965	0.288809	NA	NA	down	NA	NA
LR.Snca.31541	Snca	ENSMUST00000114268.4	FSM	alternative_3end5end	-1.38976	0.615877	0.0240355	0.288809	NA	NA	down	NA	NA
LR.Snca.94	Snca	novel	NNC	at_least_one_novel_splicesite	-0.673706	0.299356	0.0244164	0.288809	NA	NA	down	NA	NA
LR.Apoe.1486	Apoe	novel	NNC	at_least_one_novel_splicesite	-1.01484	0.450555	0.0242952	0.288809	NA	NA	down	NA	NA
LR.Picalm.14068	Picalm	ENSMUST00000207084.1	ISM	3prime_fragment	-0.76087	0.337802	0.0242959	0.288809	0.848297	0.999153	down	up	FALSE
LR.Trem2.5268	Trem2	ENSMUST00000113237.3	ISM	3prime_fragment	1.24841	0.560175	0.0258401	0.29653	NA	NA	up	NA	NA
LR.Bin1.176	Bin1	novel	NNC	at_least_one_novel_splicesite	0.661696	0.296904	0.0258368	0.29653	0.0264057	0.289181	up	up	TRUE
LR.Snca.1314	Snca	novel	NNC	at_least_one_novel_splicesite	-1.09847	0.493462	0.0260114	0.29653	NA	NA	down	NA	NA
LR.Snca.2308	Snca	novel	NNC	at_least_one_novel_splicesite	-1.4482	0.647517	0.0253163	0.29653	NA	NA	down	NA	NA
LR.Apoe.1693	Apoe	novel	NNC	intron_retention	0.575159	0.258068	0.0258332	0.29653	NA	NA	up	NA	NA
LR.Apoe.3362	Apoe	novel	NNC	at_least_one_novel_splicesite	1.58218	0.708885	0.0256199	0.29653	NA	NA	up	NA	NA
LR.Picalm.2551	Picalm	ENSMUST00000207225.1	ISM	3prime_fragment	0.742817	0.333484	0.0259176	0.29653	0.254197	0.814332	up	up	TRUE
LR.Snca.578	Snca	novel	NNC	at_least_one_novel_splicesite	-0.635826	0.286636	0.026539	0.301111	NA	NA	down	NA	NA
LR.Snca.2954	Snca	novel	NNC	at_least_one_novel_splicesite	-1.46944	0.664621	0.0270394	0.305341	NA	NA	down	NA	NA
LR.Bin1.43660	Bin1	novel	NNC	at_least_one_novel_splicesite	-0.974355	0.441152	0.0271981	0.305691	NA	NA	down	NA	NA
LR.Snca.767	Snca	novel	NNC	at_least_one_novel_splicesite	-0.833528	0.378052	0.0274681	0.307284	NA	NA	down	NA	NA
LR.Bin1.45175	Bin1	novel	NIC	combination_of_known_splicesites	-0.570642	0.259254	0.0277297	0.307579	0.23264	0.814332	down	down	TRUE
LR.Tardbp.7752	Tardbp	novel	NIC	combination_of_known_junctions	-0.583732	0.26537	0.0278291	0.307579	0.918964	NA	down	up	FALSE
LR.Apoe.1581	Apoe	novel	NNC	at_least_one_novel_splicesite	0.694543	0.315849	0.0278799	0.307579	NA	NA	up	NA	NA
LR.App.8927	App	novel	NNC	at_least_one_novel_splicesite	-1.20531	0.550821	0.0286541	0.313233	NA	NA	down	NA	NA
LR.Trem2.297	Trem2	novel	NNC	at_least_one_novel_splicesite	1.64024	0.74936	0.0286072	0.313233	NA	NA	up	NA	NA
LR.App.8283	App	novel	NNC	at_least_one_novel_splicesite	-0.851714	0.39088	0.0293341	0.317764	NA	NA	down	NA	NA
LR.Snca.168	Snca	novel	NNC	at_least_one_novel_splicesite	-0.513192	0.235355	0.0292204	0.317764	NA	NA	down	NA	NA
LR.Clu.491	Clu	novel	NNC	at_least_one_novel_splicesite	0.589668	0.271422	0.029817	0.320679	NA	NA	up	NA	NA
LR.Ptk2b.289	Ptk2b	ENSMUST00000178730.7	ISM	3prime_fragment	-0.544708	0.25081	0.0298711	0.320679	0.773057	NA	down	down	TRUE
LR.Picalm.15041	Picalm	ENSMUST00000208089.2	ISM	3prime_fragment	-0.52013	0.240026	0.0302365	0.323152	0.216075	0.814332	down	down	TRUE
LR.Bin1.6776	Bin1	novel	NNC	at_least_one_novel_splicesite	-1.54439	0.713737	0.030479	0.324296	NA	NA	down	NA	NA
LR.App.115891	App	ENSMUST00000227723.1	ISM	3prime_fragment	-1.66027	0.769825	0.0310299	0.327249	0.0879461	0.538371	down	down	TRUE
LR.Abca1.113	Abca1	ENSMUST00000030010.3	FSM	alternative_5end	1.51512	0.702261	0.0309678	0.327249	0.274833	0.8277	up	up	TRUE
LR.Bin1.47438	Bin1	novel	NIC	intron_retention	-0.571411	0.265789	0.0315654	0.330842	0.00364303	0.0973209	down	down	TRUE
LR.Snca.712	Snca	novel	NNC	at_least_one_novel_splicesite	-0.653087	0.304171	0.0317852	0.330842	NA	NA	down	NA	NA
LR.Sorl1.2886	Sorl1	ENSMUST00000060989.8	ISM	3prime_fragment	-1.23965	0.577349	0.0317815	0.330842	NA	NA	down	NA	NA
LR.Tardbp.9961	Tardbp	ENSMUST00000190552.6	ISM	internal_fragment	-1.48864	0.694292	0.0320236	0.331881	NA	NA	down	NA	NA
LR.Snca.966	Snca	novel	NNC	at_least_one_novel_splicesite	-1.14926	0.537175	0.0323997	0.334332	NA	NA	down	NA	NA
LR.Snca.151	Snca	novel	NNC	at_least_one_novel_splicesite	-0.522798	0.244751	0.0326763	0.335738	NA	NA	down	NA	NA
LR.Snca.1977	Snca	novel	NNC	at_least_one_novel_splicesite	-0.611383	0.28672	0.0329798	0.335972	NA	NA	down	NA	NA
LR.Apoe.908	Apoe	novel	NNC	intron_retention	-1.26266	0.591688	0.0328432	0.335972	NA	NA	down	NA	NA
LR.App.7564	App	ENSMUST00000227021.1	FSM	reference_match	0.592501	0.279151	0.0337945	0.342814	0.000492174	0.0354178	up	up	TRUE
LR.Apoe.1016	Apoe	novel	NNC	intron_retention	0.451711	0.213387	0.0342719	0.34619	NA	NA	up	NA	NA
LR.Ptk2b.330	Ptk2b	ENSMUST00000178730.7	ISM	3prime_fragment	-0.52701	0.249331	0.0345409	0.347441	0.790487	0.989746	down	down	TRUE
LR.Apoe.4073	Apoe	novel	NNC	at_least_one_novel_splicesite	1.18478	0.561245	0.034773	0.348312	NA	NA	up	NA	NA
LR.Snca.82	Snca	novel	NNC	at_least_one_novel_splicesite	-0.545413	0.259072	0.0352694	0.351812	0.5107	NA	down	up	FALSE
LR.Fus.29171	Fus	novel	NIC	intron_retention	-0.426791	0.203446	0.0359222	0.356837	0.165499	0.745566	down	down	TRUE
LR.Clu.337	Clu	novel	NNC	at_least_one_novel_splicesite	0.539993	0.257805	0.0362087	0.356846	NA	NA	up	NA	NA
LR.Apoe.1218	Apoe	novel	NNC	at_least_one_novel_splicesite	0.39214	0.187229	0.0362212	0.356846	NA	NA	up	NA	NA
LR.Picalm.7181	Picalm	novel	NNC	at_least_one_novel_splicesite	-0.732294	0.349919	0.0363712	0.356855	0.980965	0.999153	down	up	FALSE
LR.App.7851	App	novel	NNC	at_least_one_novel_splicesite	-0.682327	0.327071	0.0369625	0.361177	NA	NA	down	NA	NA
LR.Bin1.42731	Bin1	novel	NNC	at_least_one_novel_splicesite	-1.34218	0.644165	0.0371977	0.361997	NA	NA	down	NA	NA
LR.Clu.43556	Clu	novel	NNC	at_least_one_novel_splicesite	0.798341	0.385879	0.0385564	0.370321	NA	NA	up	NA	NA
LR.Ptk2b.8719	Ptk2b	novel	NNC	at_least_one_novel_splicesite	-1.1147	0.539368	0.0387638	0.370321	NA	NA	down	NA	NA
LR.Abca1.131	Abca1	ENSMUST00000030010.3	ISM	intron_retention	0.908882	0.439919	0.0388265	0.370321	0.869085	0.999153	up	up	TRUE
LR.Apoe.1300	Apoe	novel	NIC	intron_retention	0.770161	0.37166	0.0382452	0.370321	NA	NA	up	NA	NA
LR.Sorl1.2871	Sorl1	ENSMUST00000060989.8	ISM	3prime_fragment	-0.441022	0.213029	0.0384296	0.370321	0.0724265	0.483706	down	down	TRUE
LR.Abca1.227	Abca1	ENSMUST00000030010.3	ISM	3prime_fragment	1.02598	0.498399	0.0395366	0.370686	0.239649	NA	up	up	TRUE
LR.Snca.124	Snca	novel	NNC	at_least_one_novel_splicesite	-0.519456	0.252556	0.0397057	0.370686	0.446669	0.898315	down	down	TRUE
LR.Snca.3555	Snca	novel	NNC	at_least_one_novel_splicesite	-1.21775	0.591232	0.0394292	0.370686	NA	NA	down	NA	NA
LR.Snca.93	Snca	novel	NNC	at_least_one_novel_splicesite	-0.518975	0.251774	0.0392767	0.370686	0.522186	0.925383	down	down	TRUE
LR.Snca.971	Snca	novel	NNC	at_least_one_novel_splicesite	-0.790933	0.385017	0.0399487	0.370686	NA	NA	down	NA	NA
LR.Apoe.1385	Apoe	novel	NNC	at_least_one_novel_splicesite	0.504421	0.24552	0.0399269	0.370686	0.81267	0.997611	up	up	TRUE
LR.Fus.27565	Fus	ENSMUST00000128851.7	ISM	3prime_fragment	-0.404638	0.196742	0.0397155	0.370686	0.446756	0.898315	down	down	TRUE
LR.Clu.43837	Clu	novel	NNC	at_least_one_novel_splicesite	0.701003	0.342501	0.0406857	0.372889	NA	NA	up	NA	NA
LR.Ptk2b.979	Ptk2b	novel	NNC	at_least_one_novel_splicesite	-1.26945	0.622	0.0412593	0.372889	NA	NA	down	NA	NA
LR.App.11102	App	novel	NNC	at_least_one_novel_splicesite	-0.946301	0.462848	0.0409022	0.372889	NA	NA	down	NA	NA
LR.Bin1.38112	Bin1	novel	NIC	combination_of_known_splicesites	-0.394345	0.193384	0.0414322	0.372889	0.189118	0.803815	down	down	TRUE
LR.Snca.1147	Snca	novel	NNC	at_least_one_novel_splicesite	-1.32594	0.649117	0.0410833	0.372889	NA	NA	down	NA	NA
LR.Snca.738	Snca	novel	NNC	at_least_one_novel_splicesite	-0.558552	0.273122	0.0408489	0.372889	NA	NA	down	NA	NA
LR.Apoe.1413	Apoe	novel	NNC	at_least_one_novel_splicesite	-1.50968	0.738753	0.0409978	0.372889	NA	NA	down	NA	NA
LR.Sorl1.5907	Sorl1	novel	NNC	at_least_one_novel_splicesite	-0.803313	0.393724	0.0413211	0.372889	NA	NA	down	NA	NA
LR.Bin1.272	Bin1	ENSMUST00000091967.12	FSM	alternative_5end	0.577921	0.283822	0.0417293	0.374157	0.993924	0.999153	up	down	FALSE
LR.Snca.315	Snca	novel	NNC	at_least_one_novel_splicesite	-0.660546	0.325814	0.0426247	0.38076	NA	NA	down	NA	NA
LR.Abca7.6850	Abca7	novel	NIC	intron_retention	-0.675597	0.334567	0.0434539	0.386724	0.760545	NA	down	down	TRUE
LR.Clu.615	Clu	novel	NNC	at_least_one_novel_splicesite	0.509251	0.252764	0.0439325	0.388097	0.313459	0.858456	up	up	TRUE
LR.Apoe.1050	Apoe	novel	NNC	at_least_one_novel_splicesite	0.442045	0.219261	0.0437927	0.388097	NA	NA	up	NA	NA
LR.Clu.651	Clu	novel	NNC	at_least_one_novel_splicesite	0.664273	0.33196	0.0453852	0.389384	NA	NA	up	NA	NA
LR.App.143421	App	ENSMUST00000226232.1	ISM	internal_fragment	-0.799634	0.400204	0.0457093	0.389384	NA	NA	down	NA	NA
LR.App.7376	App	ENSMUST00000005406.11	ISM	3prime_fragment	-0.350249	0.174545	0.0447879	0.389384	0.541054	0.929309	down	down	TRUE
LR.App.8467	App	novel	NNC	at_least_one_novel_splicesite	-0.538949	0.269486	0.0455097	0.389384	NA	NA	down	NA	NA
LR.Bin1.37085	Bin1	novel	NNC	at_least_one_novel_splicesite	-1.20605	0.603097	0.0455252	0.389384	NA	NA	down	NA	NA
LR.Bin1.821	Bin1	novel	NNC	at_least_one_novel_splicesite	1.10765	0.555181	0.0460299	0.389384	NA	NA	up	NA	NA
LR.Abca1.24	Abca1	ENSMUST00000030010.3	ISM	3prime_fragment	0.92503	0.461535	0.0450438	0.389384	0.186584	0.803815	up	up	TRUE
LR.Snca.224	Snca	novel	NNC	at_least_one_novel_splicesite	-0.538509	0.267966	0.0444719	0.389384	0.419031	0.893826	down	down	TRUE
LR.Snca.401	Snca	novel	NIC	combination_of_known_splicesites	-0.859254	0.430491	0.0459353	0.389384	NA	NA	down	NA	NA
LR.Apoe.1091	Apoe	novel	NNC	at_least_one_novel_splicesite	0.394749	0.19659	0.0446451	0.389384	NA	NA	up	NA	NA
LR.Apoe.1600	Apoe	novel	NNC	intron_retention	0.52153	0.260965	0.0456666	0.389384	NA	NA	up	NA	NA
LR.Apoe.2765	Apoe	novel	NNC	intron_retention	-0.998539	0.498575	0.0452004	0.389384	NA	NA	down	NA	NA
LR.Tardbp.3616	Tardbp	ENSMUST00000190552.6	FSM	alternative_3end5end	-0.990963	0.497867	0.0465452	0.39098	NA	NA	down	NA	NA
LR.Cd33.972	Cd33	novel	NIC	intron_retention	1.63076	0.819046	0.0464756	0.39098	0.194961	NA	up	up	TRUE
LR.Ptk2b.2170	Ptk2b	novel	NNC	at_least_one_novel_splicesite	-1.17284	0.590319	0.0469461	0.391965	NA	NA	down	NA	NA
LR.Bin1.33609	Bin1	ENSMUST00000234496.1	ISM	3prime_fragment	0.60356	0.304298	0.0473174	0.391965	0.612106	0.943424	up	up	TRUE
LR.Snca.2025	Snca	novel	NNC	at_least_one_novel_splicesite	-0.968326	0.487712	0.0470946	0.391965	NA	NA	down	NA	NA
LR.Apoe.2271	Apoe	novel	NNC	at_least_one_novel_splicesite	0.603071	0.303986	0.0472693	0.391965	NA	NA	up	NA	NA
LR.Snca.989	Snca	novel	NNC	at_least_one_novel_splicesite	-0.955283	0.482089	0.0475296	0.392365	NA	NA	down	NA	NA
LR.Clu.39341	Clu	ENSMUST00000022616.13	ISM	3prime_fragment	0.443559	0.225579	0.0492619	0.405268	0.009066	0.158938	up	up	TRUE
LR.Apoe.1327	Apoe	novel	NNC	at_least_one_novel_splicesite	0.598065	0.304504	0.0495227	0.406019	NA	NA	up	NA	NA
LR.Ptk2b.459	Ptk2b	novel	NNC	at_least_one_novel_splicesite	-0.56934	0.291002	0.0504084	0.409077	NA	NA	down	NA	NA
LR.Fus.28071	Fus	novel	NNC	at_least_one_novel_splicesite	-0.890971	0.454975	0.0501965	0.409077	NA	NA	down	NA	NA
LR.Sorl1.42262	Sorl1	ENSMUST00000060989.8	ISM	5prime_fragment	0.886981	0.453343	0.0504023	0.409077	0.112684	0.585832	up	up	TRUE
LR.Clu.44165	Clu	novel	NNC	at_least_one_novel_splicesite	1.41979	0.729819	0.0517265	0.411799	NA	NA	up	NA	NA
LR.App.138263	App	ENSMUST00000226801.1	FSM	alternative_3end5end	1.0054	0.516916	0.0517759	0.411799	0.991778	0.999153	up	down	FALSE
LR.Bin1.45081	Bin1	ENSMUST00000234496.1	ISM	3prime_fragment	-0.511795	0.262245	0.0509869	0.411799	0.944565	0.999153	down	down	TRUE
LR.Snca.1927	Snca	novel	NNC	at_least_one_novel_splicesite	-1.21482	0.623382	0.0513239	0.411799	NA	NA	down	NA	NA
LR.Snca.827	Snca	novel	NNC	at_least_one_novel_splicesite	-1.31522	0.675647	0.0515817	0.411799	NA	NA	down	NA	NA
LR.Apoe.1078	Apoe	novel	NNC	at_least_one_novel_splicesite	0.38966	0.199884	0.0512442	0.411799	NA	NA	up	NA	NA
LR.App.12711	App	novel	NNC	at_least_one_novel_splicesite	-1.11073	0.572504	0.052364	0.415097	NA	NA	down	NA	NA
LR.Bin1.35943	Bin1	novel	NNC	at_least_one_novel_splicesite	-1.29661	0.669892	0.0529221	0.415673	NA	NA	down	NA	NA
LR.Apoe.1570	Apoe	ENSMUST00000174191.1	FSM	alternative_3end5end	0.734871	0.380004	0.0531312	0.415673	0.568741	0.937017	up	up	TRUE
LR.Apoe.2154	Apoe	novel	NNC	at_least_one_novel_splicesite	0.840298	0.43388	0.0527814	0.415673	NA	NA	up	NA	NA
LR.Apoe.5342	Apoe	novel	NNC	intron_retention	1.32692	0.686111	0.053116	0.415673	NA	NA	up	NA	NA
LR.Apoe.10945	Apoe	novel	NNC	at_least_one_novel_splicesite	0.960423	0.497549	0.0535686	0.41773	NA	NA	up	NA	NA
LR.Abca7.6798	Abca7	novel	NIC	intron_retention	-0.637946	0.331436	0.0542553	0.421712	0.476982	NA	down	down	TRUE
LR.Clu.923	Clu	novel	NNC	at_least_one_novel_splicesite	1.23656	0.643916	0.0548113	0.423285	NA	NA	up	NA	NA
LR.Apoe.944	Apoe	novel	NIC	intron_retention	0.904207	0.470846	0.0548089	0.423285	NA	NA	up	NA	NA
LR.Apoe.1958	Apoe	novel	NNC	at_least_one_novel_splicesite	0.744439	0.389035	0.0556775	0.426021	NA	NA	up	NA	NA
LR.Apoe.2414	Apoe	novel	NNC	intron_retention	0.911548	0.476407	0.0556994	0.426021	NA	NA	up	NA	NA
LR.Apoe.3323	Apoe	novel	NNC	at_least_one_novel_splicesite	-1.22964	0.64264	0.0556949	0.426021	NA	NA	down	NA	NA
LR.Apoe.2624	Apoe	novel	NNC	at_least_one_novel_splicesite	0.536618	0.280889	0.0560788	0.427556	NA	NA	up	NA	NA
LR.Snca.837	Snca	novel	NNC	at_least_one_novel_splicesite	-1.01848	0.53411	0.0565365	0.429678	NA	NA	down	NA	NA
LR.Bin1.43494	Bin1	ENSMUST00000234496.1	ISM	3prime_fragment	0.529957	0.278155	0.0567463	0.429907	0.979746	0.999153	up	up	TRUE
LR.Ptk2b.1870	Ptk2b	novel	NIC	combination_of_known_splicesites	-0.916054	0.48445	0.0586358	0.435114	NA	NA	down	NA	NA
LR.Ptk2b.560	Ptk2b	novel	NNC	at_least_one_novel_splicesite	-0.443023	0.234057	0.0583849	0.435114	0.857837	0.999153	down	down	TRUE
LR.Trem2.268	Trem2	novel	NNC	at_least_one_novel_splicesite	1.25266	0.663598	0.0590693	0.435114	NA	NA	up	NA	NA
LR.Bin1.43616	Bin1	novel	NIC	combination_of_known_splicesites	1.53144	0.80763	0.0579322	0.435114	NA	NA	up	NA	NA
LR.Snca.409	Snca	novel	NNC	at_least_one_novel_splicesite	-0.593676	0.313626	0.0583653	0.435114	NA	NA	down	NA	NA
LR.Snca.502	Snca	novel	NNC	at_least_one_novel_splicesite	-0.985668	0.519442	0.0577554	0.435114	NA	NA	down	NA	NA
LR.Snca.926	Snca	novel	NNC	at_least_one_novel_splicesite	-0.792023	0.41952	0.0590358	0.435114	NA	NA	down	NA	NA
LR.Ank1.1951	Ank1	ENSMUST00000121075.7	FSM	alternative_5end	-0.443641	0.234532	0.0585444	0.435114	0.268411	0.822833	down	down	TRUE
LR.Sorl1.1616	Sorl1	ENSMUST00000060989.8	ISM	3prime_fragment	0.766023	0.405381	0.0588068	0.435114	0.563165	0.937017	up	up	TRUE
LR.Mapt.362	Mapt	novel	NIC	combination_of_known_junctions	0.729719	0.388575	0.0603897	0.443475	0.798639	0.991231	up	up	TRUE
LR.Snca.752	Snca	novel	NNC	at_least_one_novel_splicesite	-0.537826	0.286729	0.0606918	0.444331	0.532214	0.926779	down	down	TRUE
LR.Snca.455	Snca	novel	NNC	at_least_one_novel_splicesite	-0.588131	0.314472	0.0614537	0.447174	NA	NA	down	NA	NA
LR.Apoe.10597	Apoe	novel	NNC	intron_retention	1.15938	0.619736	0.0613774	0.447174	NA	NA	up	NA	NA
LR.Clu.645	Clu	novel	NNC	at_least_one_novel_splicesite	0.809947	0.435472	0.0628959	0.448831	NA	NA	up	NA	NA
LR.Bin1.45182	Bin1	novel	NNC	at_least_one_novel_splicesite	-0.602875	0.32426	0.0629938	0.448831	NA	NA	down	NA	NA
LR.Snca.1496	Snca	novel	NNC	at_least_one_novel_splicesite	-0.661705	0.355242	0.0625064	0.448831	NA	NA	down	NA	NA
LR.Snca.346	Snca	novel	NNC	at_least_one_novel_splicesite	-0.64361	0.34556	0.0625308	0.448831	NA	NA	down	NA	NA
LR.Fyn.79	Fyn	ENSMUST00000099967.9	FSM	alternative_5end	0.628965	0.338204	0.0629255	0.448831	0.0977837	0.547937	up	up	TRUE
LR.Apoe.1679	Apoe	novel	NNC	at_least_one_novel_splicesite	0.615721	0.330569	0.0625174	0.448831	NA	NA	up	NA	NA
LR.Apoe.987	Apoe	novel	NNC	at_least_one_novel_splicesite	-0.731903	0.392355	0.0621239	0.448831	NA	NA	down	NA	NA
LR.Clu.281	Clu	novel	NNC	at_least_one_novel_splicesite	0.593017	0.319895	0.0637693	0.453008	NA	NA	up	NA	NA
LR.Ptk2b.3151	Ptk2b	novel	NNC	at_least_one_novel_splicesite	-0.765213	0.413573	0.0642778	0.454376	NA	NA	down	NA	NA
LR.App.7365	App	ENSMUST00000005406.11	ISM	3prime_fragment	-0.327502	0.177644	0.0652424	0.454376	0.757619	0.979783	down	down	TRUE
LR.Bin1.39568	Bin1	novel	NIC	combination_of_known_splicesites	-0.368209	0.199759	0.0652904	0.454376	0.706806	0.979783	down	down	TRUE
LR.Tardbp.3424	Tardbp	ENSMUST00000190552.6	ISM	3prime_fragment	-0.897325	0.486336	0.0650272	0.454376	NA	NA	down	NA	NA
LR.Snca.784	Snca	novel	NNC	at_least_one_novel_splicesite	-1.21534	0.658167	0.0648113	0.454376	NA	NA	down	NA	NA
LR.Picalm.8933	Picalm	ENSMUST00000207225.1	ISM	3prime_fragment	0.846859	0.457945	0.0644208	0.454376	0.959752	0.999153	up	down	FALSE
LR.Mapt.350	Mapt	ENSMUST00000106992.9	ISM	5prime_fragment	0.955024	0.517971	0.0652156	0.454376	0.990222	0.999153	up	down	FALSE
LR.Apoe.1410	Apoe	novel	NNC	at_least_one_novel_splicesite	0.387869	0.210749	0.0657053	0.455938	NA	NA	up	NA	NA
LR.Bin1.803	Bin1	novel	NIC	intron_retention	0.856968	0.46771	0.0669118	0.459028	0.0946224	0.541665	up	up	TRUE
LR.Vgf.1662	Vgf	ENSMUST00000041543.8	FSM	alternative_3end	-0.761438	0.415885	0.0671177	0.459028	NA	NA	down	NA	NA
LR.Snca.303	Snca	novel	NNC	at_least_one_novel_splicesite	-0.595262	0.324324	0.0664477	0.459028	NA	NA	down	NA	NA
LR.Snca.68	Snca	ENSMUST00000114268.4	FSM	alternative_5end	-0.351657	0.192146	0.0672261	0.459028	0.776681	0.980243	down	down	TRUE
LR.Apoe.1005	Apoe	novel	NNC	at_least_one_novel_splicesite	-0.892461	0.486719	0.0667094	0.459028	NA	NA	down	NA	NA
LR.Apoe.1189	Apoe	novel	NNC	at_least_one_novel_splicesite	0.910502	0.497635	0.0673011	0.459028	NA	NA	up	NA	NA
LR.Tardbp.7350	Tardbp	ENSMUST00000084125.9	FSM	alternative_3end5end	1.07674	0.59041	0.068196	0.460236	0.663674	NA	up	up	TRUE
LR.Tardbp.7782	Tardbp	ENSMUST00000084125.9	FSM	alternative_3end5end	0.728139	0.398507	0.0676745	0.460236	0.00829768	0.15883	up	up	TRUE
LR.Apoe.1231	Apoe	novel	NNC	at_least_one_novel_splicesite	0.563981	0.309131	0.0680905	0.460236	NA	NA	up	NA	NA
LR.Abca7.6881	Abca7	novel	NIC	intron_retention	-0.573902	0.314748	0.0682472	0.460236	NA	NA	down	NA	NA
LR.Snca.417	Snca	novel	NNC	at_least_one_novel_splicesite	-0.681007	0.374032	0.0686494	0.460355	NA	NA	down	NA	NA
LR.Fus.28797	Fus	novel	NNC	at_least_one_novel_splicesite	-0.768444	0.421817	0.0684933	0.460355	NA	NA	down	NA	NA
LR.Apoe.3843	Apoe	novel	NNC	at_least_one_novel_splicesite	0.414886	0.228234	0.0690937	0.46204	NA	NA	up	NA	NA
LR.Apoe.12425	Apoe	novel	NNC	intron_retention	1.27915	0.704755	0.0695195	0.463592	NA	NA	up	NA	NA
LR.Clu.483	Clu	ENSMUST00000022616.13	FSM	alternative_3end	0.542475	0.300988	0.0714962	0.47545	NA	NA	up	NA	NA
LR.App.7369	App	ENSMUST00000005406.11	ISM	3prime_fragment	-0.375675	0.208625	0.0717465	0.475792	0.585793	0.937017	down	down	TRUE
LR.Ptk2b.1663	Ptk2b	ENSMUST00000089250.8	ISM	3prime_fragment	0.837411	0.466336	0.0725384	0.477079	0.0304525	0.302358	up	up	TRUE
LR.App.143436	App	ENSMUST00000005406.11	ISM	internal_fragment	-1.12078	0.623731	0.0723524	0.477079	NA	NA	down	NA	NA
LR.Bin1.342	Bin1	novel	NNC	at_least_one_novel_splicesite	0.946749	0.526755	0.0722844	0.477079	NA	NA	up	NA	NA
LR.Snca.1641	Snca	novel	NNC	at_least_one_novel_splicesite	-0.845374	0.471462	0.0729587	0.478529	NA	NA	down	NA	NA
LR.Fus.27550	Fus	ENSMUST00000141997.1	FSM	alternative_5end	-0.867251	0.484752	0.0736046	0.481447	NA	NA	down	NA	NA
LR.Ptk2b.4373	Ptk2b	novel	NNC	at_least_one_novel_splicesite	1.37636	0.770785	0.0741552	0.482501	NA	NA	up	NA	NA
LR.Apoe.1297	Apoe	novel	NNC	at_least_one_novel_splicesite	0.375079	0.210061	0.0741689	0.482501	0.794015	0.989872	up	down	FALSE
LR.Apoe.960	Apoe	novel	NNC	at_least_one_novel_splicesite	0.339902	0.190536	0.0744347	0.482918	NA	NA	up	NA	NA
LR.Bin1.423	Bin1	novel	NIC	combination_of_known_splicesites	0.896188	0.503194	0.0749122	0.484702	0.464993	NA	up	up	TRUE
LR.Clu.39362	Clu	novel	NNC	intron_retention	0.49972	0.281073	0.0754204	0.486675	NA	NA	up	NA	NA
LR.App.23604	App	novel	NNC	at_least_one_novel_splicesite	-1.14929	0.647117	0.0757301	0.48736	NA	NA	down	NA	NA
LR.App.9244	App	novel	NNC	at_least_one_novel_splicesite	-0.712241	0.401712	0.0762267	0.487933	NA	NA	down	NA	NA
LR.Apoe.1222	Apoe	novel	NNC	at_least_one_novel_splicesite	0.778258	0.438736	0.0760861	0.487933	NA	NA	up	NA	NA
LR.Ank1.1874	Ank1	ENSMUST00000173248.7	ISM	3prime_fragment	-0.897427	0.507174	0.0768165	0.490396	NA	NA	down	NA	NA
LR.App.7582	App	novel	NNC	at_least_one_novel_splicesite	-0.684697	0.389001	0.0783837	0.494191	NA	NA	down	NA	NA
LR.Bin1.115	Bin1	novel	NIC	combination_of_known_splicesites	0.581551	0.330694	0.0786495	0.494191	0.0857459	0.538371	up	up	TRUE
LR.Bin1.39576	Bin1	novel	NNC	at_least_one_novel_splicesite	-0.645435	0.366563	0.0782762	0.494191	NA	NA	down	NA	NA
LR.Bin1.41699	Bin1	novel	NNC	at_least_one_novel_splicesite	-1.02501	0.581441	0.07792	0.494191	NA	NA	down	NA	NA
LR.Picalm.16432	Picalm	ENSMUST00000208089.2	ISM	3prime_fragment	-0.475406	0.270278	0.0785862	0.494191	NA	NA	down	NA	NA
LR.Mapt.94	Mapt	novel	NIC	combination_of_known_junctions	-0.383825	0.217517	0.0776357	0.494191	0.0663903	0.477499	down	down	TRUE
LR.Clu.35297	Clu	novel	NNC	at_least_one_novel_splicesite	0.527014	0.300197	0.0791639	0.495162	NA	NA	up	NA	NA
LR.Ptk2b.474	Ptk2b	ENSMUST00000178730.7	ISM	3prime_fragment	-0.497893	0.28366	0.0792177	0.495162	0.69969	0.979783	down	up	FALSE
LR.Apoe.1431	Apoe	novel	NNC	at_least_one_novel_splicesite	-0.555646	0.317296	0.0799131	0.496914	0.896178	NA	down	up	FALSE
LR.Apoe.898	Apoe	novel	NNC	at_least_one_novel_splicesite	0.336432	0.192018	0.0797596	0.496914	NA	NA	up	NA	NA
LR.Ptk2b.287	Ptk2b	ENSMUST00000178730.7	ISM	3prime_fragment	-0.449235	0.25679	0.0802182	0.497519	0.646746	0.954863	down	up	FALSE
LR.Ptk2b.89079	Ptk2b	ENSMUST00000178730.7	ISM	internal_fragment	-1.21378	0.69464	0.0805773	0.498455	NA	NA	down	NA	NA
LR.Snca.2991	Snca	novel	NNC	at_least_one_novel_splicesite	-0.960279	0.551568	0.0816842	0.500133	NA	NA	down	NA	NA
LR.Apoe.1553	Apoe	novel	NNC	at_least_one_novel_splicesite	0.624314	0.358466	0.081574	0.500133	NA	NA	up	NA	NA
LR.Apoe.2598	Apoe	novel	NNC	at_least_one_novel_splicesite	-0.666504	0.382162	0.0811524	0.500133	NA	NA	down	NA	NA
LR.Fus.26622	Fus	ENSMUST00000077609.11	ISM	3prime_fragment	-0.307526	0.176417	0.0813038	0.500133	0.195594	0.806824	down	down	TRUE
LR.Bin1.46295	Bin1	novel	NNC	at_least_one_novel_splicesite	-0.687471	0.396162	0.0826823	0.502389	NA	NA	down	NA	NA
LR.Snca.902	Snca	novel	NNC	at_least_one_novel_splicesite	-0.980737	0.564864	0.0825223	0.502389	NA	NA	down	NA	NA
LR.Apoe.1158	Apoe	novel	NNC	intron_retention	0.523495	0.301257	0.0822628	0.502389	NA	NA	up	NA	NA
LR.Abca1.41	Abca1	ENSMUST00000030010.3	ISM	3prime_fragment	0.980846	0.565676	0.0829291	0.502613	0.154303	0.711523	up	up	TRUE
LR.Ptk2b.1397	Ptk2b	ENSMUST00000089250.8	ISM	3prime_fragment	0.920695	0.531643	0.0833108	0.503652	0.0206116	0.268909	up	up	TRUE
LR.Clu.1491	Clu	novel	NNC	at_least_one_novel_splicesite	0.821549	0.47504	0.083732	0.503654	NA	NA	up	NA	NA
LR.Abca1.117	Abca1	ENSMUST00000030010.3	ISM	3prime_fragment	1.08029	0.62438	0.0835976	0.503654	NA	NA	up	NA	NA
LR.Apoe.1198	Apoe	novel	NNC	intron_retention	0.860725	0.498175	0.0840318	0.504191	NA	NA	up	NA	NA
LR.Apoe.1382	Apoe	novel	NIC	intron_retention	0.460718	0.267056	0.0844958	0.505708	NA	NA	up	NA	NA
LR.Tardbp.7755	Tardbp	novel	NIC	intron_retention	0.576797	0.33485	0.0849693	0.507273	0.0267255	0.289181	up	up	TRUE
LR.Apoe.2893	Apoe	novel	NNC	at_least_one_novel_splicesite	1.09864	0.638979	0.0855485	0.509461	NA	NA	up	NA	NA
LR.Fus.26637	Fus	novel	NNC	at_least_one_novel_splicesite	-0.535679	0.312061	0.0860555	0.511208	NA	NA	down	NA	NA
LR.Clu.473	Clu	novel	NNC	at_least_one_novel_splicesite	1.13446	0.663046	0.0870841	0.513417	NA	NA	up	NA	NA
LR.Abca1.103	Abca1	ENSMUST00000030010.3	ISM	3prime_fragment	0.644573	0.37653	0.0869193	0.513417	0.00962413	0.16361	up	up	TRUE
LR.Tardbp.7758	Tardbp	ENSMUST00000045180.13	ISM	3prime_fragment	-0.527399	0.308439	0.0872851	0.513417	0.632623	0.954863	down	down	TRUE
LR.Apoe.906	Apoe	novel	NNC	at_least_one_novel_splicesite	0.44309	0.258648	0.0866939	0.513417	NA	NA	up	NA	NA
LR.Clu.479	Clu	novel	NNC	at_least_one_novel_splicesite	0.658976	0.385984	0.0877732	0.513763	0.873393	0.999153	up	down	FALSE
LR.Apoe.2352	Apoe	novel	NNC	at_least_one_novel_splicesite	0.442566	0.259097	0.0876162	0.513763	NA	NA	up	NA	NA
LR.App.11366	App	novel	NIC	combination_of_known_splicesites	0.926741	0.544823	0.0889439	0.514115	NA	NA	up	NA	NA
LR.App.20423	App	novel	NNC	at_least_one_novel_splicesite	-0.833581	0.488878	0.0881774	0.514115	NA	NA	down	NA	NA
LR.Abca1.184	Abca1	ENSMUST00000030010.3	ISM	3prime_fragment	1.25045	0.733763	0.088352	0.514115	NA	NA	up	NA	NA
LR.Snca.269	Snca	novel	NNC	at_least_one_novel_splicesite	-0.432569	0.254445	0.0891219	0.514115	NA	NA	down	NA	NA
LR.Snca.317	Snca	novel	NNC	at_least_one_novel_splicesite	-0.424992	0.249668	0.0887124	0.514115	0.00632216	0.141869	down	down	TRUE
LR.Apoe.3828	Apoe	novel	NNC	intron_retention	-0.925963	0.544173	0.088831	0.514115	NA	NA	down	NA	NA
LR.Clu.876	Clu	novel	NNC	at_least_one_novel_splicesite	0.840943	0.49571	0.0898022	0.514322	0.282001	NA	up	down	FALSE
LR.Tardbp.3224	Tardbp	ENSMUST00000147391.2	FSM	alternative_3end5end	-0.275482	0.162273	0.0895762	0.514322	0.74437	0.979783	down	down	TRUE
LR.Apoe.1332	Apoe	ENSMUST00000172983.7	FSM	alternative_3end5end	0.452481	0.266666	0.0897324	0.514322	0.149849	0.700543	up	up	TRUE
LR.Ptk2b.6042	Ptk2b	novel	NNC	at_least_one_novel_splicesite	-1.2039	0.712623	0.0911453	0.520768	NA	NA	down	NA	NA
LR.Apoe.1903	Apoe	novel	NNC	intron_retention	-0.738674	0.437942	0.0916627	0.522477	NA	NA	down	NA	NA
LR.Sorl1.15	Sorl1	ENSMUST00000060989.8	ISM	3prime_fragment	0.660865	0.392996	0.0926446	0.52682	0.768809	0.979783	up	up	TRUE
LR.Clu.4875	Clu	novel	NNC	at_least_one_novel_splicesite	1.17505	0.699789	0.0931232	0.527338	NA	NA	up	NA	NA
LR.Clu.64160	Clu	novel	NNC	at_least_one_novel_splicesite	0.965619	0.575158	0.0931762	0.527338	NA	NA	up	NA	NA
LR.Apoe.2081	Apoe	novel	NNC	at_least_one_novel_splicesite	0.739482	0.442123	0.0944116	0.530567	NA	NA	up	NA	NA
LR.Apoe.3258	Apoe	novel	NNC	at_least_one_novel_splicesite	-1.00466	0.600631	0.0943923	0.530567	NA	NA	down	NA	NA
LR.Apoe.940	Apoe	novel	NNC	intron_retention	0.364555	0.217851	0.0942464	0.530567	0.481728	0.915908	up	down	FALSE
LR.App.143412	App	ENSMUST00000005406.11	ISM	5prime_fragment	-0.53556	0.320447	0.0946638	0.530738	0.376942	0.890109	down	down	TRUE
LR.Apoe.4000	Apoe	novel	NNC	at_least_one_novel_splicesite	0.597531	0.358235	0.0953185	0.53316	NA	NA	up	NA	NA
LR.Clu.39435	Clu	novel	NNC	intron_retention	0.575569	0.34544	0.0956754	0.533909	NA	NA	up	NA	NA
LR.App.7416	App	novel	NNC	at_least_one_novel_splicesite	0.465667	0.279981	0.0962705	0.535981	NA	NA	up	NA	NA
LR.Ptk2b.630	Ptk2b	novel	NNC	at_least_one_novel_splicesite	-0.470154	0.283443	0.0971712	0.53974	NA	NA	down	NA	NA
LR.Apoe.2420	Apoe	novel	NNC	intron_retention	-1.06621	0.645817	0.0987507	0.546332	NA	NA	down	NA	NA
LR.Apoe.4158	Apoe	novel	NNC	at_least_one_novel_splicesite	0.626965	0.379834	0.0988144	0.546332	NA	NA	up	NA	NA
LR.Clu.44086	Clu	ENSMUST00000022616.13	ISM	internal_fragment	1.03695	0.629457	0.0994823	0.546981	NA	NA	up	NA	NA
LR.Snca.1093	Snca	novel	NNC	at_least_one_novel_splicesite	-0.967437	0.587216	0.0994558	0.546981	NA	NA	down	NA	NA
LR.Snca.294	Snca	novel	NNC	at_least_one_novel_splicesite	-1.04334	0.634122	0.0999029	0.546981	NA	NA	down	NA	NA
LR.Snca.722	Snca	novel	NIC	combination_of_known_splicesites	-0.585492	0.356271	0.100303	0.546981	NA	NA	down	NA	NA
LR.Snca.99	Snca	novel	NNC	at_least_one_novel_splicesite	-1.05168	0.639824	0.100237	0.546981	NA	NA	down	NA	NA
LR.Apoe.1183	Apoe	novel	NNC	intron_retention	0.40985	0.249245	0.100102	0.546981	NA	NA	up	NA	NA
LR.Snca.4918	Snca	novel	NNC	at_least_one_novel_splicesite	-0.9733	0.593105	0.100792	0.547794	NA	NA	down	NA	NA
LR.Rhbdf2.148	Rhbdf2	novel	NNC	at_least_one_novel_splicesite	0.904127	0.551142	0.100909	0.547794	NA	NA	up	NA	NA
LR.Clu.776	Clu	novel	NNC	at_least_one_novel_splicesite	0.640093	0.390661	0.10132	0.548345	NA	NA	up	NA	NA
LR.Clu.782	Clu	novel	NNC	at_least_one_novel_splicesite	0.551558	0.339636	0.104383	0.548345	NA	NA	up	NA	NA
LR.Ptk2b.2698	Ptk2b	novel	NNC	at_least_one_novel_splicesite	0.609851	0.375547	0.104397	0.548345	NA	NA	up	NA	NA
LR.Ptk2b.89050	Ptk2b	ENSMUST00000178730.7	ISM	internal_fragment	-0.906964	0.556942	0.103425	0.548345	NA	NA	down	NA	NA
LR.App.10698	App	novel	NNC	at_least_one_novel_splicesite	0.820383	0.504824	0.104144	0.548345	NA	NA	up	NA	NA
LR.App.8876	App	novel	NNC	at_least_one_novel_splicesite	-0.697306	0.425769	0.101473	0.548345	0.967203	NA	down	down	TRUE
LR.App.9350	App	novel	NIC	combination_of_known_splicesites	1.1029	0.675213	0.102383	0.548345	NA	NA	up	NA	NA
LR.Bin1.33686	Bin1	novel	NNC	at_least_one_novel_splicesite	-0.716809	0.438724	0.10229	0.548345	NA	NA	down	NA	NA
LR.Snca.2470	Snca	novel	NNC	at_least_one_novel_splicesite	-1.09528	0.675464	0.104905	0.548345	NA	NA	down	NA	NA
LR.Snca.2632	Snca	novel	NNC	at_least_one_novel_splicesite	-0.755754	0.46599	0.104841	0.548345	NA	NA	down	NA	NA
LR.Snca.266	Snca	novel	NNC	at_least_one_novel_splicesite	-0.608051	0.373774	0.103782	0.548345	NA	NA	down	NA	NA
LR.Snca.828	Snca	novel	NNC	at_least_one_novel_splicesite	-0.879716	0.542177	0.104683	0.548345	NA	NA	down	NA	NA
LR.Apoe.1516	Apoe	novel	NNC	intron_retention	0.408291	0.25107	0.103906	0.548345	NA	NA	up	NA	NA
LR.Apoe.1577	Apoe	ENSMUST00000172983.7	ISM	intron_retention	0.477715	0.294454	0.104724	0.548345	NA	NA	up	NA	NA
LR.Apoe.1709	Apoe	novel	NNC	intron_retention	0.416675	0.255262	0.102607	0.548345	NA	NA	up	NA	NA
LR.Apoe.1907	Apoe	novel	NNC	at_least_one_novel_splicesite	0.444179	0.272071	0.102557	0.548345	NA	NA	up	NA	NA
LR.Apoe.2735	Apoe	novel	NNC	at_least_one_novel_splicesite	0.525624	0.322581	0.103221	0.548345	NA	NA	up	NA	NA
LR.Ptk2b.1867	Ptk2b	novel	NNC	at_least_one_novel_splicesite	-0.844385	0.522501	0.106085	0.549913	NA	NA	down	NA	NA
LR.Ptk2b.2595	Ptk2b	novel	NNC	at_least_one_novel_splicesite	-0.642828	0.397091	0.105481	0.549913	NA	NA	down	NA	NA
LR.Bin1.38120	Bin1	novel	NNC	at_least_one_novel_splicesite	-0.944744	0.584247	0.105872	0.549913	NA	NA	down	NA	NA
LR.Snca.242	Snca	novel	NNC	at_least_one_novel_splicesite	-0.392389	0.242835	0.106124	0.549913	NA	NA	down	NA	NA
LR.App.267	App	ENSMUST00000005406.11	FSM	alternative_3end5end	0.586901	0.363662	0.106557	0.550967	0.0516397	0.425495	up	up	TRUE
LR.App.10009	App	novel	NNC	at_least_one_novel_splicesite	-0.964912	0.599361	0.107419	0.554228	NA	NA	down	NA	NA
LR.Snca.213	Snca	novel	NNC	at_least_one_novel_splicesite	-0.683448	0.425113	0.107905	0.555534	NA	NA	down	NA	NA
LR.App.11351	App	novel	NNC	at_least_one_novel_splicesite	0.566946	0.353914	0.109172	0.557381	0.199567	0.814332	up	up	TRUE
LR.App.8068	App	novel	NNC	at_least_one_novel_splicesite	-0.700554	0.437348	0.109195	0.557381	NA	NA	down	NA	NA
LR.Apoe.1882	Apoe	novel	NNC	at_least_one_novel_splicesite	-0.638184	0.397948	0.108783	0.557381	NA	NA	down	NA	NA
LR.Picalm.5826	Picalm	ENSMUST00000049537.8	ISM	3prime_fragment	-0.723018	0.450795	0.108742	0.557381	0.110105	NA	down	up	FALSE
LR.Snca.364	Snca	novel	NNC	at_least_one_novel_splicesite	-0.401503	0.251077	0.109793	0.557484	NA	NA	down	NA	NA
LR.Apoe.3302	Apoe	novel	NNC	at_least_one_novel_splicesite	0.957925	0.598666	0.109577	0.557484	NA	NA	up	NA	NA
LR.Apoe.4077	Apoe	novel	NNC	intron_retention	0.62735	0.392441	0.109913	0.557484	NA	NA	up	NA	NA
LR.Clu.4127	Clu	novel	NIC	combination_of_known_splicesites	1.03663	0.649519	0.110491	0.559231	NA	NA	up	NA	NA
LR.Snca.2097	Snca	novel	NNC	at_least_one_novel_splicesite	-0.816698	0.512229	0.110846	0.55966	NA	NA	down	NA	NA
LR.Apoe.3003	Apoe	novel	NNC	intron_retention	0.664196	0.41681	0.111044	0.55966	NA	NA	up	NA	NA
LR.Apoe.2473	Apoe	novel	NNC	at_least_one_novel_splicesite	0.40518	0.254775	0.111758	0.562077	NA	NA	up	NA	NA
LR.Bin1.290	Bin1	novel	NNC	at_least_one_novel_splicesite	0.638042	0.401957	0.112436	0.564081	NA	NA	up	NA	NA
LR.Apoe.2750	Apoe	novel	NNC	at_least_one_novel_splicesite	-0.753155	0.47473	0.112628	0.564081	NA	NA	down	NA	NA
LR.Abca7.5207	Abca7	ENSMUST00000043866.7	ISM	3prime_fragment	0.866378	0.546476	0.112877	0.564151	0.173234	0.771304	up	up	TRUE
LR.Clu.3099	Clu	novel	NNC	at_least_one_novel_splicesite	0.784236	0.495363	0.113387	0.565517	NA	NA	up	NA	NA
LR.App.12097	App	novel	NNC	at_least_one_novel_splicesite	-1.10949	0.701606	0.113798	0.566387	NA	NA	down	NA	NA
LR.Apoe.1253	Apoe	novel	NNC	at_least_one_novel_splicesite	-0.823304	0.521788	0.1146	0.568078	NA	NA	down	NA	NA
LR.Sorl1.5768	Sorl1	ENSMUST00000060989.8	ISM	3prime_fragment	-0.288722	0.182991	0.114612	0.568078	0.633733	0.954863	down	up	FALSE
LR.Clu.43550	Clu	novel	NNC	at_least_one_novel_splicesite	0.702319	0.446631	0.115839	0.570614	NA	NA	up	NA	NA
LR.Snca.462	Snca	novel	NNC	at_least_one_novel_splicesite	-0.468218	0.297716	0.115789	0.570614	NA	NA	down	NA	NA
LR.Apoe.1474	Apoe	novel	NNC	at_least_one_novel_splicesite	0.840794	0.534071	0.115415	0.570614	NA	NA	up	NA	NA
LR.Apoe.2224	Apoe	novel	NNC	at_least_one_novel_splicesite	0.474713	0.303008	0.117193	0.576098	NA	NA	up	NA	NA
LR.Clu.64109	Clu	novel	NNC	at_least_one_novel_splicesite	0.872615	0.557738	0.117686	0.577338	NA	NA	up	NA	NA
LR.Trem2.32	Trem2	novel	NNC	at_least_one_novel_splicesite	1.03365	0.66153	0.118169	0.578518	NA	NA	up	NA	NA
LR.Bin1.42725	Bin1	novel	NNC	at_least_one_novel_splicesite	-0.56847	0.364926	0.119288	0.581295	NA	NA	down	NA	NA
LR.Vgf.10122	Vgf	novel	NNC	at_least_one_novel_splicesite	-1.0809	0.694209	0.119464	0.581295	NA	NA	down	NA	NA
LR.Snca.159	Snca	novel	NNC	at_least_one_novel_splicesite	-0.351649	0.225763	0.119328	0.581295	NA	NA	down	NA	NA
LR.Ptk2b.1248	Ptk2b	novel	NNC	at_least_one_novel_splicesite	-0.835924	0.538441	0.120545	0.581823	NA	NA	down	NA	NA
LR.App.9436	App	ENSMUST00000227723.1	ISM	3prime_fragment	0.503881	0.32436	0.120313	0.581823	0.627999	0.954863	up	up	TRUE
LR.Snca.1741	Snca	novel	NNC	at_least_one_novel_splicesite	-0.676101	0.435441	0.120499	0.581823	NA	NA	down	NA	NA
LR.Apoe.2988	Apoe	novel	NNC	intron_retention	0.415904	0.267514	0.120017	0.581823	NA	NA	up	NA	NA
LR.App.7401	App	ENSMUST00000005406.11	ISM	3prime_fragment	-0.341002	0.220141	0.121377	0.583243	0.482813	0.915908	down	down	TRUE
LR.Snca.964	Snca	novel	NNC	at_least_one_novel_splicesite	-1.02229	0.660301	0.12157	0.583243	NA	NA	down	NA	NA
LR.Ank1.1972	Ank1	ENSMUST00000121075.7	FSM	alternative_3end5end	-0.459908	0.296896	0.121368	0.583243	0.863529	0.999153	down	up	FALSE
LR.Abca1.26	Abca1	ENSMUST00000030010.3	ISM	3prime_fragment	0.614778	0.397881	0.122314	0.585641	0.0115496	0.179982	up	up	TRUE
LR.Bin1.536	Bin1	novel	NNC	at_least_one_novel_splicesite	0.776966	0.505375	0.124194	0.593455	NA	NA	up	NA	NA
LR.App.7678	App	novel	NNC	at_least_one_novel_splicesite	-1.01656	0.66323	0.12534	0.594185	NA	NA	down	NA	NA
LR.Snca.1353	Snca	novel	NNC	intron_retention	1.1727	0.764974	0.125277	0.594185	NA	NA	up	NA	NA
LR.Apoe.3004	Apoe	novel	NNC	at_least_one_novel_splicesite	-0.886541	0.577508	0.124756	0.594185	NA	NA	down	NA	NA
LR.Fus.535	Fus	ENSMUST00000106251.9	ISM	5prime_fragment	-0.685189	0.446864	0.125196	0.594185	0.801094	NA	down	up	FALSE
LR.Tardbp.7757	Tardbp	novel	NIC	combination_of_known_junctions	-0.827428	0.540567	0.125852	0.595434	NA	NA	down	NA	NA
LR.Snca.961	Snca	novel	NNC	at_least_one_novel_splicesite	-0.85372	0.558614	0.126442	0.597045	NA	NA	down	NA	NA
LR.Clu.375	Clu	novel	NNC	at_least_one_novel_splicesite	0.553135	0.363759	0.128358	0.601347	NA	NA	up	NA	NA
LR.App.7377	App	ENSMUST00000005406.11	ISM	3prime_fragment	-0.357973	0.235295	0.128165	0.601347	0.729656	0.979783	down	down	TRUE
LR.Bin1.8291	Bin1	novel	NNC	at_least_one_novel_splicesite	-0.991124	0.651118	0.127962	0.601347	NA	NA	down	NA	NA
LR.Fus.29327	Fus	novel	NNC	at_least_one_novel_splicesite	-0.580615	0.38122	0.127748	0.601347	NA	NA	down	NA	NA
LR.Apoe.5179	Apoe	novel	NNC	intron_retention	0.740516	0.487552	0.128802	0.602248	NA	NA	up	NA	NA
LR.Clu.2484	Clu	novel	NNC	at_least_one_novel_splicesite	1.08316	0.715071	0.129834	0.602371	NA	NA	up	NA	NA
LR.App.7569	App	novel	NIC	combination_of_known_splicesites	-0.887167	0.585507	0.129719	0.602371	NA	NA	down	NA	NA
LR.Apoe.1073	Apoe	novel	NNC	intron_retention	-0.509881	0.336485	0.129693	0.602371	NA	NA	down	NA	NA
LR.Picalm.8094	Picalm	ENSMUST00000049537.8	ISM	3prime_fragment	-0.600243	0.395558	0.12915	0.602371	0.9516	0.999153	down	up	FALSE
LR.Apoe.6177	Apoe	novel	NNC	intron_retention	0.556519	0.367648	0.130095	0.602413	NA	NA	up	NA	NA
LR.Snca.887	Snca	novel	NIC	combination_of_known_splicesites	-0.45581	0.30188	0.131068	0.603771	NA	NA	down	NA	NA
LR.Apoe.1590	Apoe	novel	NNC	at_least_one_novel_splicesite	0.37456	0.248046	0.131033	0.603771	NA	NA	up	NA	NA
LR.Fus.21833	Fus	ENSMUST00000128851.7	ISM	3prime_fragment	-0.274911	0.182108	0.131145	0.603771	0.589615	0.937017	down	down	TRUE
LR.Apoe.1770	Apoe	novel	NNC	at_least_one_novel_splicesite	0.62131	0.41274	0.13224	0.607643	NA	NA	up	NA	NA
LR.Apoe.1139	Apoe	novel	NNC	intron_retention	0.609002	0.405069	0.132723	0.608693	NA	NA	up	NA	NA
LR.Apoe.909	Apoe	novel	NNC	intron_retention	-0.974026	0.648485	0.133096	0.609239	NA	NA	down	NA	NA
LR.Snca.439	Snca	novel	NNC	at_least_one_novel_splicesite	-0.671014	0.44713	0.13343	0.6096	NA	NA	down	NA	NA
LR.Tardbp.7796	Tardbp	novel	NIC	combination_of_known_junctions	-0.907907	0.605405	0.1337	0.609674	NA	NA	down	NA	NA
LR.Abca1.61	Abca1	novel	NNC	at_least_one_novel_splicesite	0.605143	0.404517	0.134663	0.611275	0.226777	0.814332	up	up	TRUE
LR.Snca.360	Snca	novel	NNC	at_least_one_novel_splicesite	-0.568454	0.380143	0.134818	0.611275	NA	NA	down	NA	NA
LR.Fus.26728	Fus	novel	NNC	at_least_one_novel_splicesite	-0.765879	0.511938	0.134643	0.611275	NA	NA	down	NA	NA
LR.Apoe.2421	Apoe	novel	NNC	at_least_one_novel_splicesite	0.581604	0.389361	0.135244	0.61205	NA	NA	up	NA	NA
LR.Abca1.73	Abca1	ENSMUST00000030010.3	ISM	intron_retention	0.622321	0.417481	0.136052	0.613897	0.20413	0.814332	up	up	TRUE
LR.Snca.425	Snca	novel	NNC	at_least_one_novel_splicesite	-0.932186	0.625534	0.136165	0.613897	NA	NA	down	NA	NA
LR.Apoe.1477	Apoe	novel	NNC	intron_retention	0.327901	0.220346	0.136719	0.614123	NA	NA	up	NA	NA
LR.Apoe.1921	Apoe	novel	NIC	combination_of_known_splicesites	0.348758	0.234367	0.136728	0.614123	0.763675	0.979783	up	down	FALSE
LR.Clu.1853	Clu	novel	NNC	at_least_one_novel_splicesite	-0.818862	0.551026	0.137261	0.615004	NA	NA	down	NA	NA
LR.Tardbp.3220	Tardbp	ENSMUST00000084125.9	FSM	alternative_3end5end	0.518455	0.349718	0.138209	0.615004	0.0495417	0.421105	up	up	TRUE
LR.Snca.2449	Snca	novel	NNC	at_least_one_novel_splicesite	-0.809467	0.545342	0.137721	0.615004	NA	NA	down	NA	NA
LR.Apoe.5616	Apoe	novel	NNC	intron_retention	0.819407	0.55241	0.137986	0.615004	NA	NA	up	NA	NA
LR.Apoe.952	Apoe	novel	NNC	intron_retention	0.495092	0.333954	0.138203	0.615004	NA	NA	up	NA	NA
LR.Vgf.1760	Vgf	novel	NNC	at_least_one_novel_splicesite	-0.72009	0.486124	0.138529	0.615285	NA	NA	down	NA	NA
LR.Bin1.37051	Bin1	ENSMUST00000025239.8	ISM	3prime_fragment	-0.452741	0.30615	0.139188	0.616966	0.548339	0.93291	down	down	TRUE
LR.Apoe.875	Apoe	ENSMUST00000174064.8	FSM	alternative_3end5end	0.343253	0.232251	0.139423	0.616966	0.103017	0.566594	up	up	TRUE
LR.Tardbp.7820	Tardbp	novel	NNC	at_least_one_novel_splicesite	-0.772341	0.523311	0.139978	0.61828	NA	NA	down	NA	NA
LR.Clu.1807	Clu	novel	NNC	at_least_one_novel_splicesite	0.902496	0.612083	0.140356	0.618808	NA	NA	up	NA	NA
LR.App.26311	App	ENSMUST00000005406.11	ISM	3prime_fragment	-0.473894	0.321678	0.140698	0.619175	NA	NA	down	NA	NA
LR.Bin1.35182	Bin1	novel	NIC	combination_of_known_splicesites	-0.411865	0.280933	0.142631	0.625384	0.775382	0.980243	down	up	FALSE
LR.Bin1.43510	Bin1	novel	NNC	at_least_one_novel_splicesite	-0.392048	0.267291	0.142446	0.625384	NA	NA	down	NA	NA
LR.Bin1.1372	Bin1	novel	NNC	at_least_one_novel_splicesite	-1.02782	0.702352	0.143358	0.626277	NA	NA	down	NA	NA
LR.Apoe.8680	Apoe	novel	NNC	at_least_one_novel_splicesite	-1.08886	0.743604	0.14311	0.626277	NA	NA	down	NA	NA
LR.Snca.474	Snca	novel	NNC	at_least_one_novel_splicesite	-0.669274	0.45821	0.144118	0.628256	NA	NA	down	NA	NA
LR.Sorl1.1640	Sorl1	ENSMUST00000060989.8	ISM	3prime_fragment	0.865064	0.592578	0.144336	0.628256	NA	NA	up	NA	NA
LR.Ptk2b.514	Ptk2b	ENSMUST00000178730.7	ISM	3prime_fragment	-0.382192	0.26207	0.144742	0.628878	0.954734	0.999153	down	down	TRUE
LR.Apoe.1368	Apoe	novel	NNC	intron_retention	0.52166	0.358129	0.145219	0.629811	NA	NA	up	NA	NA
LR.Snca.1149	Snca	novel	NNC	at_least_one_novel_splicesite	-0.651069	0.447571	0.14576	0.631012	NA	NA	down	NA	NA
LR.Clu.38726	Clu	novel	NNC	at_least_one_novel_splicesite	0.389133	0.267849	0.146278	0.631595	0.596088	0.94096	up	up	TRUE
LR.Bin1.38127	Bin1	novel	NNC	at_least_one_novel_splicesite	-0.465064	0.320229	0.146422	0.631595	NA	NA	down	NA	NA
LR.Clu.1093	Clu	novel	NNC	at_least_one_novel_splicesite	0.580793	0.401322	0.147841	0.632233	0.731929	NA	up	up	TRUE
LR.App.143415	App	ENSMUST00000226232.1	ISM	internal_fragment	-0.829606	0.57421	0.14852	0.632233	NA	NA	down	NA	NA
LR.Tardbp.9737	Tardbp	ENSMUST00000189048.6	FSM	alternative_3end	-0.820261	0.568339	0.148947	0.632233	NA	NA	down	NA	NA
LR.Snca.2886	Snca	novel	NNC	at_least_one_novel_splicesite	-0.827882	0.573337	0.148747	0.632233	NA	NA	down	NA	NA
LR.Snca.375	Snca	novel	NNC	at_least_one_novel_splicesite	-0.686581	0.473343	0.146921	0.632233	NA	NA	down	NA	NA
LR.Apoe.1120	Apoe	novel	NNC	at_least_one_novel_splicesite	0.371704	0.256997	0.148083	0.632233	NA	NA	up	NA	NA
LR.Apoe.1852	Apoe	novel	NNC	intron_retention	-0.838267	0.579502	0.148029	0.632233	NA	NA	down	NA	NA
LR.Picalm.6714	Picalm	ENSMUST00000207484.1	ISM	3prime_fragment	-0.821374	0.567046	0.147473	0.632233	NA	NA	down	NA	NA
LR.Mapt.37887	Mapt	novel	NNC	at_least_one_novel_splicesite	-0.763373	0.528788	0.148844	0.632233	NA	NA	down	NA	NA
LR.Ptk2b.4035	Ptk2b	novel	NNC	at_least_one_novel_splicesite	-0.741208	0.51504	0.150114	0.636059	NA	NA	down	NA	NA
LR.Bin1.47598	Bin1	novel	NNC	intron_retention	-0.879942	0.612695	0.15095	0.637542	NA	NA	down	NA	NA
LR.Apoe.1215	Apoe	novel	NNC	intron_retention	0.278152	0.193696	0.150997	0.637542	NA	NA	up	NA	NA
LR.Apoe.2811	Apoe	novel	NNC	at_least_one_novel_splicesite	0.68218	0.476046	0.151854	0.640034	NA	NA	up	NA	NA
LR.Apoe.1470	Apoe	novel	NNC	at_least_one_novel_splicesite	0.462287	0.323538	0.153048	0.64393	NA	NA	up	NA	NA
LR.Clu.379	Clu	novel	NNC	at_least_one_novel_splicesite	0.433537	0.304811	0.154935	0.646865	0.976557	0.999153	up	down	FALSE
LR.Clu.515	Clu	novel	NNC	at_least_one_novel_splicesite	0.568374	0.401514	0.156899	0.646865	NA	NA	up	NA	NA
LR.Clu.60901	Clu	novel	NNC	at_least_one_novel_splicesite	-0.648273	0.455812	0.154958	0.646865	NA	NA	down	NA	NA
LR.App.9367	App	novel	NNC	at_least_one_novel_splicesite	0.568483	0.401379	0.15668	0.646865	NA	NA	up	NA	NA
LR.App.9904	App	novel	NNC	at_least_one_novel_splicesite	0.724624	0.512394	0.157305	0.646865	NA	NA	up	NA	NA
LR.Abca1.112	Abca1	ENSMUST00000030010.3	ISM	3prime_fragment	0.973086	0.684925	0.155398	0.646865	NA	NA	up	NA	NA
LR.Snca.1981	Snca	novel	NNC	at_least_one_novel_splicesite	-0.8458	0.596563	0.156253	0.646865	NA	NA	down	NA	NA
LR.Snca.703	Snca	novel	NNC	at_least_one_novel_splicesite	-0.410996	0.290475	0.157095	0.646865	NA	NA	down	NA	NA
LR.Apoe.1905	Apoe	novel	NNC	at_least_one_novel_splicesite	-0.92592	0.652867	0.156122	0.646865	NA	NA	down	NA	NA
LR.Apoe.2628	Apoe	novel	NNC	at_least_one_novel_splicesite	0.533856	0.376585	0.1563	0.646865	NA	NA	up	NA	NA
LR.Cd33.1368	Cd33	novel	NIC	intron_retention	0.899017	0.631648	0.154652	0.646865	0.448611	NA	up	up	TRUE
LR.Picalm.5871	Picalm	ENSMUST00000208730.1	ISM	3prime_fragment	-0.895994	0.63234	0.156498	0.646865	NA	NA	down	NA	NA
LR.Picalm.8090	Picalm	novel	NIC	combination_of_known_junctions	-0.623493	0.441119	0.157528	0.646865	0.57841	0.937017	down	down	TRUE
LR.Sorl1.38859	Sorl1	novel	NNC	at_least_one_novel_splicesite	0.697935	0.493318	0.157134	0.646865	0.0706054	0.483706	up	up	TRUE
LR.Abca1.17	Abca1	ENSMUST00000030010.3	ISM	3prime_fragment	0.921484	0.652518	0.157892	0.647248	0.0347753	NA	up	up	TRUE
LR.App.7431	App	novel	NNC	at_least_one_novel_splicesite	-0.503716	0.357452	0.15878	0.648668	NA	NA	down	NA	NA
LR.Snca.389	Snca	novel	NNC	at_least_one_novel_splicesite	-0.325425	0.230906	0.158735	0.648668	NA	NA	down	NA	NA
LR.Apoe.1934	Apoe	novel	NNC	intron_retention	0.395597	0.281759	0.160311	0.653808	NA	NA	up	NA	NA
LR.App.14172	App	novel	NNC	at_least_one_novel_splicesite	-0.611996	0.436481	0.160881	0.653905	NA	NA	down	NA	NA
LR.Picalm.3965	Picalm	novel	NIC	combination_of_known_junctions	-0.853003	0.608081	0.160683	0.653905	NA	NA	down	NA	NA
LR.App.10657	App	novel	NNC	at_least_one_novel_splicesite	-0.579383	0.414581	0.162259	0.654736	NA	NA	down	NA	NA
LR.Snca.328	Snca	novel	NNC	at_least_one_novel_splicesite	-0.772856	0.553345	0.162505	0.654736	NA	NA	down	NA	NA
LR.Snca.334	Snca	novel	NIC	combination_of_known_splicesites	-0.350039	0.250547	0.162383	0.654736	0.893268	0.999153	down	up	FALSE
LR.Apoe.91359	Apoe	ENSMUST00000174710.1	FSM	alternative_3end5end	0.350887	0.251359	0.162727	0.654736	NA	NA	up	NA	NA
LR.Picalm.454	Picalm	ENSMUST00000209068.1	FSM	alternative_5end	0.85846	0.614721	0.162563	0.654736	NA	NA	up	NA	NA
LR.Abca7.50	Abca7	ENSMUST00000132517.7	ISM	intron_retention	-0.593449	0.423829	0.161451	0.654736	0.191618	NA	down	down	TRUE
LR.Bin1.750	Bin1	novel	NNC	at_least_one_novel_splicesite	0.916129	0.657073	0.16324	0.655698	NA	NA	up	NA	NA
LR.Apoe.1929	Apoe	novel	NNC	intron_retention	0.296099	0.21295	0.164389	0.659206	NA	NA	up	NA	NA
LR.Snca.4034	Snca	novel	NNC	at_least_one_novel_splicesite	1.08021	0.777846	0.164918	0.659223	NA	NA	up	NA	NA
LR.Fyn.13698	Fyn	ENSMUST00000146287.7	ISM	3prime_fragment	0.829796	0.597562	0.164944	0.659223	NA	NA	up	NA	NA
LR.Ptk2b.3330	Ptk2b	novel	NIC	combination_of_known_splicesites	0.533075	0.384363	0.16547	0.660227	0.0564854	0.440116	up	up	TRUE
LR.Ptk2b.4737	Ptk2b	novel	NNC	at_least_one_novel_splicesite	-0.857072	0.620236	0.167018	0.663872	NA	NA	down	NA	NA
LR.Ptk2b.488	Ptk2b	novel	NNC	at_least_one_novel_splicesite	-0.459462	0.337219	0.173039	0.663872	NA	NA	down	NA	NA
LR.Ptk2b.612	Ptk2b	ENSMUST00000089250.8	ISM	3prime_fragment	0.574255	0.420968	0.172527	0.663872	0.00902802	0.158938	up	up	TRUE
LR.Ptk2b.89053	Ptk2b	ENSMUST00000178730.7	ISM	5prime_fragment	-0.879059	0.641972	0.170903	0.663872	0.542988	NA	down	down	TRUE
LR.Ptk2b.89055	Ptk2b	ENSMUST00000178730.7	ISM	internal_fragment	-0.704429	0.512917	0.169635	0.663872	NA	NA	down	NA	NA
LR.App.13537	App	novel	NNC	at_least_one_novel_splicesite	1.06836	0.773749	0.167354	0.663872	NA	NA	up	NA	NA
LR.App.7887	App	novel	NNC	at_least_one_novel_splicesite	0.822589	0.603182	0.172646	0.663872	NA	NA	up	NA	NA
LR.App.8193	App	novel	NNC	at_least_one_novel_splicesite	-0.928369	0.67673	0.170112	0.663872	NA	NA	down	NA	NA
LR.Bin1.266	Bin1	novel	NIC	combination_of_known_junctions	0.400868	0.292415	0.17041	0.663872	0.221298	0.814332	up	up	TRUE
LR.Tardbp.7737	Tardbp	ENSMUST00000147391.2	FSM	alternative_3end5end	-0.340538	0.249307	0.171958	0.663872	0.431769	0.898315	down	down	TRUE
LR.Tardbp.9637	Tardbp	ENSMUST00000190696.6	ISM	3prime_fragment	-0.433274	0.313716	0.167247	0.663872	0.691114	0.979783	down	down	TRUE
LR.Snca.100	Snca	novel	NNC	at_least_one_novel_splicesite	-0.525483	0.383977	0.171147	0.663872	0.938265	0.999153	down	up	FALSE
LR.Snca.134	Snca	novel	NNC	at_least_one_novel_splicesite	-0.306219	0.222779	0.169273	0.663872	NA	NA	down	NA	NA
LR.Snca.522	Snca	novel	NNC	at_least_one_novel_splicesite	0.39334	0.288523	0.172792	0.663872	NA	NA	up	NA	NA
LR.Snca.933	Snca	novel	NNC	at_least_one_novel_splicesite	-0.507238	0.371955	0.172659	0.663872	NA	NA	down	NA	NA
LR.Apoe.2374	Apoe	novel	NNC	at_least_one_novel_splicesite	0.536185	0.390236	0.169441	0.663872	NA	NA	up	NA	NA
LR.Apoe.2398	Apoe	novel	NNC	intron_retention	0.60756	0.441625	0.168903	0.663872	NA	NA	up	NA	NA
LR.Apoe.3451	Apoe	novel	NNC	at_least_one_novel_splicesite	-0.58979	0.428146	0.168344	0.663872	NA	NA	down	NA	NA
LR.Apoe.7172	Apoe	novel	NNC	intron_retention	-0.831053	0.608486	0.172011	0.663872	NA	NA	down	NA	NA
LR.Fus.21769	Fus	novel	NNC	at_least_one_novel_splicesite	-0.466174	0.338509	0.168469	0.663872	NA	NA	down	NA	NA
LR.Fus.28082	Fus	novel	NNC	at_least_one_novel_splicesite	-0.857859	0.622572	0.168226	0.663872	NA	NA	down	NA	NA
LR.Fus.835	Fus	novel	NIC	intron_retention	-0.740579	0.542784	0.172439	0.663872	NA	NA	down	NA	NA
LR.Sorl1.2861	Sorl1	novel	NNC	at_least_one_novel_splicesite	0.989416	0.721472	0.170255	0.663872	NA	NA	up	NA	NA
LR.Sorl1.38848	Sorl1	ENSMUST00000060989.8	ISM	internal_fragment	0.943973	0.684316	0.167759	0.663872	0.013653	NA	up	up	TRUE
LR.Snca.111	Snca	novel	NNC	at_least_one_novel_splicesite	-0.436224	0.321119	0.17432	0.667717	NA	NA	down	NA	NA
LR.Apoe.1473	Apoe	novel	NNC	at_least_one_novel_splicesite	0.40961	0.301949	0.174924	0.668957	NA	NA	up	NA	NA
LR.Snca.3104	Snca	novel	NNC	at_least_one_novel_splicesite	-0.713798	0.52681	0.175435	0.669225	NA	NA	down	NA	NA
LR.Apoe.1565	Apoe	novel	NNC	intron_retention	0.604302	0.446119	0.175553	0.669225	NA	NA	up	NA	NA
LR.Clu.703	Clu	novel	NNC	at_least_one_novel_splicesite	0.849333	0.628453	0.176546	0.670875	0.779238	NA	up	down	FALSE
LR.Snca.1002	Snca	novel	NNC	at_least_one_novel_splicesite	-0.724908	0.536049	0.176274	0.670875	NA	NA	down	NA	NA
LR.App.8539	App	novel	NNC	at_least_one_novel_splicesite	-0.800636	0.594269	0.177896	0.673864	NA	NA	down	NA	NA
LR.Sorl1.2950	Sorl1	novel	NNC	at_least_one_novel_splicesite	0.829774	0.615679	0.177743	0.673864	0.740675	0.979783	up	up	TRUE
LR.Snca.2897	Snca	novel	NNC	at_least_one_novel_splicesite	-0.933229	0.693853	0.178627	0.6745	NA	NA	down	NA	NA
LR.Apoe.10508	Apoe	novel	NNC	intron_retention	0.881011	0.654651	0.178376	0.6745	NA	NA	up	NA	NA
LR.Apoe.2018	Apoe	novel	NNC	intron_retention	0.441964	0.329337	0.179602	0.675474	NA	NA	up	NA	NA
LR.Apoe.5803	Apoe	novel	NNC	at_least_one_novel_splicesite	-0.521026	0.388236	0.179585	0.675474	NA	NA	down	NA	NA
LR.Picalm.11860	Picalm	novel	NIC	combination_of_known_junctions	-0.682079	0.508414	0.179731	0.675474	0.740851	NA	down	up	FALSE
LR.Apoe.8399	Apoe	novel	NNC	at_least_one_novel_splicesite	0.838335	0.625992	0.180502	0.677307	NA	NA	up	NA	NA
LR.Bin1.33625	Bin1	novel	NIC	combination_of_known_splicesites	-0.292205	0.21865	0.181417	0.677831	0.614626	0.943534	down	down	TRUE
LR.Snca.163	Snca	novel	NNC	at_least_one_novel_splicesite	-0.323528	0.24213	0.181491	0.677831	0.615567	0.943534	down	down	TRUE
LR.Fus.611	Fus	novel	NNC	at_least_one_novel_splicesite	0.55372	0.414043	0.181108	0.677831	NA	NA	up	NA	NA
LR.Apoe.2981	Apoe	novel	NNC	at_least_one_novel_splicesite	0.707003	0.529561	0.181852	0.678121	NA	NA	up	NA	NA
LR.Apoe.2051	Apoe	novel	NNC	intron_retention	0.392955	0.294594	0.182242	0.678517	NA	NA	up	NA	NA
LR.Clu.1611	Clu	novel	NNC	at_least_one_novel_splicesite	-0.855853	0.644232	0.184018	0.680008	NA	NA	down	NA	NA
LR.App.8651	App	novel	NNC	at_least_one_novel_splicesite	-0.822556	0.620663	0.185076	0.680008	NA	NA	down	NA	NA
LR.Bin1.48337	Bin1	novel	NNC	intron_retention	-0.689706	0.522166	0.18655	0.680008	NA	NA	down	NA	NA
LR.Snca.243	Snca	novel	NNC	at_least_one_novel_splicesite	-0.364784	0.274485	0.183856	0.680008	NA	NA	down	NA	NA
LR.Snca.311	Snca	novel	NNC	at_least_one_novel_splicesite	-0.890107	0.673185	0.186091	0.680008	NA	NA	down	NA	NA
LR.Snca.526	Snca	novel	NNC	at_least_one_novel_splicesite	-0.571199	0.432616	0.186723	0.680008	NA	NA	down	NA	NA
LR.Fyn.4586	Fyn	novel	NIC	combination_of_known_splicesites	0.586251	0.444198	0.186903	0.680008	0.145757	0.692916	up	up	TRUE
LR.Apoe.2033	Apoe	novel	NNC	at_least_one_novel_splicesite	0.449711	0.338076	0.18345	0.680008	NA	NA	up	NA	NA
LR.Apoe.2071	Apoe	novel	NNC	at_least_one_novel_splicesite	0.417135	0.314142	0.184225	0.680008	NA	NA	up	NA	NA
LR.Apoe.2829	Apoe	novel	NNC	at_least_one_novel_splicesite	0.429828	0.325463	0.186612	0.680008	NA	NA	up	NA	NA
LR.Apoe.6096	Apoe	novel	NNC	intron_retention	0.633969	0.478932	0.185597	0.680008	NA	NA	up	NA	NA
LR.Apoe.6299	Apoe	novel	NNC	at_least_one_novel_splicesite	-0.748937	0.563472	0.183799	0.680008	NA	NA	down	NA	NA
LR.Picalm.5827	Picalm	novel	NNC	at_least_one_novel_splicesite	0.539419	0.408173	0.186319	0.680008	0.45895	0.903841	up	down	FALSE
LR.Abca7.6796	Abca7	ENSMUST00000043866.7	ISM	3prime_fragment	-0.495302	0.374061	0.185463	0.680008	0.607919	0.942106	down	down	TRUE
LR.Mapt.157	Mapt	novel	NIC	combination_of_known_junctions	-0.444836	0.336836	0.186625	0.680008	0.211428	0.814332	down	down	TRUE
LR.Snca.3091	Snca	novel	NNC	at_least_one_novel_splicesite	-1.00126	0.759206	0.187225	0.680148	NA	NA	down	NA	NA
LR.Apoe.2012	Apoe	novel	NNC	at_least_one_novel_splicesite	0.353099	0.26794	0.187561	0.680335	NA	NA	up	NA	NA
LR.Apoe.3325	Apoe	novel	NNC	at_least_one_novel_splicesite	0.626896	0.476775	0.188555	0.681874	NA	NA	up	NA	NA
LR.Sorl1.2938	Sorl1	ENSMUST00000060989.8	ISM	3prime_fragment	-0.755105	0.574269	0.188544	0.681874	0.524343	NA	down	down	TRUE
LR.Snca.1949	Snca	novel	NNC	at_least_one_novel_splicesite	-0.742564	0.565618	0.189239	0.682348	NA	NA	down	NA	NA
LR.Apoe.2194	Apoe	novel	NNC	intron_retention	-0.85411	0.65061	0.189256	0.682348	NA	NA	down	NA	NA
LR.Snca.180	Snca	novel	NNC	at_least_one_novel_splicesite	-0.392242	0.299031	0.189619	0.682628	NA	NA	down	NA	NA
LR.Apoe.2060	Apoe	novel	NNC	intron_retention	0.515696	0.394061	0.190646	0.6834	NA	NA	up	NA	NA
LR.Apoe.2365	Apoe	novel	NNC	intron_retention	0.267616	0.204343	0.190317	0.6834	NA	NA	up	NA	NA
LR.Picalm.11766	Picalm	ENSMUST00000049537.8	ISM	3prime_fragment	-0.331788	0.253718	0.190975	0.6834	0.556842	0.93398	down	up	FALSE
LR.Fus.227	Fus	ENSMUST00000174196.7	ISM	5prime_fragment	0.620776	0.474637	0.190909	0.6834	NA	NA	up	NA	NA
LR.Ptk2b.493	Ptk2b	novel	NNC	at_least_one_novel_splicesite	0.796769	0.611814	0.192812	0.683549	NA	NA	up	NA	NA
LR.App.7800	App	novel	NNC	at_least_one_novel_splicesite	-0.552418	0.423517	0.192111	0.683549	NA	NA	down	NA	NA
LR.Bin1.39573	Bin1	ENSMUST00000025239.8	ISM	3prime_fragment	-0.364346	0.279898	0.193015	0.683549	0.5225	0.925383	down	down	TRUE
LR.Snca.406	Snca	novel	NIC	combination_of_known_splicesites	-0.694233	0.532742	0.19253	0.683549	NA	NA	down	NA	NA
LR.Apoe.10634	Apoe	novel	NNC	at_least_one_novel_splicesite	0.927009	0.710288	0.191853	0.683549	NA	NA	up	NA	NA
LR.Apoe.8665	Apoe	novel	NNC	intron_retention	0.910775	0.697795	0.191818	0.683549	NA	NA	up	NA	NA
LR.Sorl1.5791	Sorl1	ENSMUST00000060989.8	ISM	3prime_fragment	-0.313386	0.240624	0.192783	0.683549	0.429055	0.898315	down	up	FALSE
LR.Picalm.14609	Picalm	novel	NIC	intron_retention	-0.471764	0.363158	0.193923	0.68521	0.142163	0.681654	down	down	TRUE
LR.Fus.517	Fus	ENSMUST00000174196.7	FSM	alternative_3end	0.937021	0.721742	0.194192	0.68521	0.975389	0.999153	up	up	TRUE
LR.Abca7.5941	Abca7	ENSMUST00000043866.7	ISM	3prime_fragment	-0.486999	0.375617	0.194793	0.68521	0.226661	0.814332	down	down	TRUE
LR.Mapt.126	Mapt	novel	NNC	at_least_one_novel_splicesite	-0.308278	0.237549	0.194375	0.68521	NA	NA	down	NA	NA
LR.Mapt.32387	Mapt	novel	NNC	at_least_one_novel_splicesite	-0.436417	0.336697	0.194916	0.68521	NA	NA	down	NA	NA
LR.Apoe.2545	Apoe	novel	NNC	at_least_one_novel_splicesite	0.584192	0.451279	0.195484	0.6862	NA	NA	up	NA	NA
LR.Ptk2b.888	Ptk2b	novel	NNC	at_least_one_novel_splicesite	-0.409319	0.317963	0.197984	0.687916	NA	NA	down	NA	NA
LR.App.117341	App	novel	NNC	at_least_one_novel_splicesite	0.705428	0.546933	0.197124	0.687916	NA	NA	up	NA	NA
LR.App.12702	App	novel	NNC	at_least_one_novel_splicesite	-0.823063	0.638901	0.19766	0.687916	NA	NA	down	NA	NA
LR.App.7517	App	ENSMUST00000227723.1	ISM	3prime_fragment	0.449413	0.348949	0.19778	0.687916	0.00222165	0.0738649	up	up	TRUE
LR.Snca.1341	Snca	novel	NNC	at_least_one_novel_splicesite	-0.803331	0.622006	0.196525	0.687916	NA	NA	down	NA	NA
LR.Snca.394	Snca	novel	NNC	at_least_one_novel_splicesite	-0.386208	0.299165	0.19672	0.687916	NA	NA	down	NA	NA
LR.Fyn.8539	Fyn	ENSMUST00000099967.9	ISM	3prime_fragment	0.568007	0.441231	0.197981	0.687916	0.400204	0.893499	up	up	TRUE
LR.Snca.1998	Snca	novel	NNC	at_least_one_novel_splicesite	-0.756418	0.589415	0.199374	0.691741	NA	NA	down	NA	NA
LR.Clu.64251	Clu	novel	NNC	at_least_one_novel_splicesite	-0.657897	0.513729	0.200323	0.693847	NA	NA	down	NA	NA
LR.Apoe.953	Apoe	novel	NNC	at_least_one_novel_splicesite	-0.500562	0.391078	0.20056	0.693847	NA	NA	down	NA	NA
LR.Clu.1794	Clu	novel	NNC	at_least_one_novel_splicesite	0.658247	0.514717	0.200949	0.694189	NA	NA	up	NA	NA
LR.Bin1.42724	Bin1	ENSMUST00000025239.8	ISM	3prime_fragment	-0.357789	0.280611	0.202297	0.697838	0.194048	0.806378	down	down	TRUE
LR.Fyn.16751	Fyn	ENSMUST00000136659.1	ISM	3prime_fragment	-0.313338	0.24593	0.202629	0.697977	0.922739	0.999153	down	up	FALSE
LR.Clu.44289	Clu	novel	NNC	at_least_one_novel_splicesite	0.768309	0.605133	0.204208	0.699556	NA	NA	up	NA	NA
LR.App.7932	App	novel	NNC	at_least_one_novel_splicesite	-0.395057	0.311156	0.204212	0.699556	NA	NA	down	NA	NA
LR.Snca.779	Snca	novel	NNC	at_least_one_novel_splicesite	-0.507036	0.399651	0.204549	0.699556	0.754362	0.979783	down	down	TRUE
LR.Apoe.9694	Apoe	novel	NNC	at_least_one_novel_splicesite	-0.733246	0.577605	0.204277	0.699556	NA	NA	down	NA	NA
LR.Fus.18813	Fus	novel	NNC	at_least_one_novel_splicesite	0.857738	0.674897	0.203758	0.699556	NA	NA	up	NA	NA
LR.Apoe.3162	Apoe	novel	NNC	at_least_one_novel_splicesite	0.601419	0.474771	0.205243	0.70093	NA	NA	up	NA	NA
LR.Sorl1.40279	Sorl1	novel	NNC	at_least_one_novel_splicesite	0.795735	0.628654	0.205593	0.701126	0.5336	0.926779	up	up	TRUE
LR.Picalm.7228	Picalm	ENSMUST00000207084.1	ISM	3prime_fragment	-0.781116	0.61815	0.206361	0.702743	NA	NA	down	NA	NA
LR.Ptk2b.2701	Ptk2b	novel	NNC	at_least_one_novel_splicesite	-0.41095	0.326816	0.208596	0.702998	NA	NA	down	NA	NA
LR.App.8424	App	novel	NNC	at_least_one_novel_splicesite	-0.754911	0.598235	0.206986	0.702998	NA	NA	down	NA	NA
LR.App.9248	App	novel	NNC	at_least_one_novel_splicesite	0.422563	0.335395	0.207707	0.702998	0.215984	0.814332	up	up	TRUE
LR.Bin1.978	Bin1	novel	NNC	at_least_one_novel_splicesite	-0.445516	0.35437	0.208678	0.702998	NA	NA	down	NA	NA
LR.Snca.138	Snca	novel	NNC	at_least_one_novel_splicesite	-0.268524	0.21375	0.209024	0.702998	NA	NA	down	NA	NA
LR.Snca.583	Snca	novel	NNC	at_least_one_novel_splicesite	-0.485414	0.38567	0.208166	0.702998	NA	NA	down	NA	NA
LR.Snca.872	Snca	novel	NNC	at_least_one_novel_splicesite	-0.587728	0.466158	0.207384	0.702998	NA	NA	down	NA	NA
LR.Picalm.14131	Picalm	novel	NIC	combination_of_known_junctions	-0.495832	0.394739	0.209079	0.702998	NA	NA	down	NA	NA
LR.Ank1.3121	Ank1	ENSMUST00000130311.1	ISM	3prime_fragment	-0.80018	0.63686	0.208954	0.702998	NA	NA	down	NA	NA
LR.Ptk2b.991	Ptk2b	novel	NNC	at_least_one_novel_splicesite	-0.564229	0.452638	0.212569	0.703859	NA	NA	down	NA	NA
LR.App.8570	App	novel	NNC	at_least_one_novel_splicesite	-0.71451	0.569937	0.209964	0.703859	NA	NA	down	NA	NA
LR.Bin1.1396	Bin1	novel	NNC	at_least_one_novel_splicesite	0.806693	0.645139	0.211147	0.703859	NA	NA	up	NA	NA
LR.Bin1.35857	Bin1	novel	NIC	combination_of_known_splicesites	-0.286485	0.229766	0.212452	0.703859	0.291723	0.849062	down	down	TRUE
LR.Bin1.46325	Bin1	novel	NNC	at_least_one_novel_splicesite	-0.402481	0.322632	0.212218	0.703859	NA	NA	down	NA	NA
LR.Snca.1513	Snca	novel	NNC	at_least_one_novel_splicesite	-0.875544	0.702195	0.212446	0.703859	NA	NA	down	NA	NA
LR.Snca.479	Snca	novel	NNC	at_least_one_novel_splicesite	-0.801158	0.64208	0.212121	0.703859	NA	NA	down	NA	NA
LR.Fyn.4514	Fyn	novel	NIC	combination_of_known_junctions	0.313862	0.251716	0.212438	0.703859	0.0976377	0.547937	up	up	TRUE
LR.Apoe.1769	Apoe	novel	NNC	intron_retention	0.508035	0.405774	0.210565	0.703859	NA	NA	up	NA	NA
LR.Apoe.2168	Apoe	novel	NNC	at_least_one_novel_splicesite	-0.533903	0.425922	0.210016	0.703859	NA	NA	down	NA	NA
LR.Fus.25902	Fus	ENSMUST00000128851.7	ISM	3prime_fragment	-0.222028	0.177432	0.210811	0.703859	0.2262	0.814332	down	down	TRUE
LR.Clu.1217	Clu	novel	NNC	at_least_one_novel_splicesite	0.544513	0.437923	0.213721	0.705817	NA	NA	up	NA	NA
LR.Clu.43687	Clu	novel	NNC	at_least_one_novel_splicesite	0.538651	0.434954	0.215564	0.705817	NA	NA	up	NA	NA
LR.Clu.836	Clu	novel	NNC	at_least_one_novel_splicesite	0.481604	0.389465	0.216244	0.705817	NA	NA	up	NA	NA
LR.App.14568	App	novel	NNC	at_least_one_novel_splicesite	-0.810243	0.651816	0.213847	0.705817	NA	NA	down	NA	NA
LR.App.7723	App	novel	NNC	at_least_one_novel_splicesite	-0.465869	0.376829	0.216352	0.705817	NA	NA	down	NA	NA
LR.App.9321	App	novel	NNC	at_least_one_novel_splicesite	-0.806745	0.652297	0.21617	0.705817	NA	NA	down	NA	NA
LR.Bin1.51549	Bin1	novel	NNC	at_least_one_novel_splicesite	-0.772153	0.624177	0.21606	0.705817	NA	NA	down	NA	NA
LR.Tardbp.9787	Tardbp	novel	NNC	intron_retention	-0.896681	0.723348	0.215114	0.705817	NA	NA	down	NA	NA
LR.Apoe.1235	Apoe	novel	NNC	at_least_one_novel_splicesite	0.378871	0.306493	0.216403	0.705817	NA	NA	up	NA	NA
LR.Apoe.5366	Apoe	novel	NNC	intron_retention	-0.598906	0.483699	0.215649	0.705817	NA	NA	down	NA	NA
LR.Fus.27611	Fus	ENSMUST00000128851.7	ISM	3prime_fragment	-0.470853	0.380074	0.215403	0.705817	NA	NA	down	NA	NA
LR.Clu.63947	Clu	novel	NNC	at_least_one_novel_splicesite	-0.577742	0.468327	0.21734	0.705862	NA	NA	down	NA	NA
LR.Snca.1623	Snca	novel	NNC	at_least_one_novel_splicesite	-0.897711	0.729885	0.218722	0.705862	NA	NA	down	NA	NA
LR.Snca.1766	Snca	novel	NNC	at_least_one_novel_splicesite	-0.665944	0.539831	0.217346	0.705862	NA	NA	down	NA	NA
LR.Snca.1792	Snca	novel	NNC	at_least_one_novel_splicesite	-0.815989	0.662695	0.218204	0.705862	NA	NA	down	NA	NA
LR.Snca.71	Snca	ENSMUST00000163779.7	FSM	alternative_5end	-0.261046	0.212206	0.21864	0.705862	0.894638	0.999153	down	down	TRUE
LR.Fyn.12242	Fyn	ENSMUST00000146287.7	ISM	3prime_fragment	-0.682402	0.554893	0.218776	0.705862	NA	NA	down	NA	NA
LR.Apoe.5527	Apoe	novel	NNC	at_least_one_novel_splicesite	0.657273	0.532745	0.217297	0.705862	NA	NA	up	NA	NA
LR.Picalm.11888	Picalm	novel	NIC	combination_of_known_junctions	-0.457603	0.371368	0.217871	0.705862	0.363661	0.890109	down	down	TRUE
LR.Snca.169	Snca	novel	NNC	at_least_one_novel_splicesite	-0.287991	0.234953	0.220296	0.70981	NA	NA	down	NA	NA
LR.Ptk2b.618	Ptk2b	novel	NNC	at_least_one_novel_splicesite	-0.704685	0.575458	0.220739	0.710282	NA	NA	down	NA	NA
LR.Clu.134	Clu	novel	NNC	at_least_one_novel_splicesite	0.520498	0.429133	0.225165	0.711617	0.948079	NA	up	up	TRUE
LR.Clu.63930	Clu	ENSMUST00000022616.13	ISM	internal_fragment	-1.03971	0.855923	0.224471	0.711617	NA	NA	down	NA	NA
LR.Clu.64102	Clu	novel	NNC	at_least_one_novel_splicesite	-0.573105	0.472211	0.224876	0.711617	NA	NA	down	NA	NA
LR.Ptk2b.3130	Ptk2b	novel	NIC	combination_of_known_junctions	-0.852939	0.700127	0.223124	0.711617	NA	NA	down	NA	NA
LR.Ptk2b.3743	Ptk2b	novel	NNC	at_least_one_novel_splicesite	0.853508	0.698863	0.22198	0.711617	NA	NA	up	NA	NA
LR.Ptk2b.8652	Ptk2b	novel	NNC	at_least_one_novel_splicesite	-0.791822	0.650314	0.223376	0.711617	NA	NA	down	NA	NA
LR.Snca.358	Snca	novel	NNC	at_least_one_novel_splicesite	-0.336282	0.277113	0.224932	0.711617	NA	NA	down	NA	NA
LR.Fyn.9488	Fyn	ENSMUST00000136659.1	ISM	5prime_fragment	-0.742427	0.609988	0.22356	0.711617	0.344353	NA	down	down	TRUE
LR.Apoe.5367	Apoe	novel	NNC	at_least_one_novel_splicesite	0.685712	0.564251	0.224266	0.711617	NA	NA	up	NA	NA
LR.Apoe.7566	Apoe	novel	NNC	intron_retention	0.753345	0.617231	0.222267	0.711617	NA	NA	up	NA	NA
LR.Apoe.90715	Apoe	novel	NNC	at_least_one_novel_splicesite	0.678922	0.559489	0.224951	0.711617	NA	NA	up	NA	NA
LR.Ank1.1713	Ank1	ENSMUST00000118733.7	ISM	3prime_fragment	-0.556061	0.457526	0.224227	0.711617	0.167883	NA	down	up	FALSE
LR.Sorl1.5750	Sorl1	novel	NNC	at_least_one_novel_splicesite	-0.266257	0.219591	0.225316	0.711617	0.845704	0.999153	down	up	FALSE
LR.Mapt.1141	Mapt	novel	NNC	at_least_one_novel_splicesite	0.54677	0.447192	0.221452	0.711617	NA	NA	up	NA	NA
LR.Bin1.3777	Bin1	novel	NNC	at_least_one_novel_splicesite	-0.760645	0.628518	0.226195	0.712514	NA	NA	down	NA	NA
LR.Apoe.1697	Apoe	novel	NNC	intron_retention	0.543015	0.448427	0.225921	0.712514	NA	NA	up	NA	NA
LR.Clu.39369	Clu	novel	NNC	at_least_one_novel_splicesite	0.836349	0.692281	0.227007	0.71362	NA	NA	up	NA	NA
LR.App.115976	App	ENSMUST00000226801.1	ISM	3prime_fragment	0.893656	0.739933	0.227142	0.71362	NA	NA	up	NA	NA
LR.Picalm.4503	Picalm	ENSMUST00000049537.8	ISM	3prime_fragment	0.523692	0.433898	0.227452	0.713657	0.334966	0.876202	up	up	TRUE
LR.Snca.1529	Snca	novel	NNC	at_least_one_novel_splicesite	-0.78223	0.649318	0.228321	0.715446	NA	NA	down	NA	NA
LR.Snca.1161	Snca	novel	NNC	at_least_one_novel_splicesite	-0.441269	0.367712	0.230124	0.717339	0.0926316	0.538371	down	down	TRUE
LR.Apoe.1116	Apoe	novel	NNC	at_least_one_novel_splicesite	0.332912	0.277355	0.230019	0.717339	NA	NA	up	NA	NA
LR.Apoe.1280	Apoe	novel	NNC	intron_retention	-0.7469	0.62228	0.230037	0.717339	NA	NA	down	NA	NA
LR.Apoe.1799	Apoe	novel	NNC	intron_retention	0.625664	0.521159	0.229936	0.717339	NA	NA	up	NA	NA
LR.Snca.91	Snca	novel	NNC	at_least_one_novel_splicesite	-0.345376	0.288515	0.231275	0.719989	NA	NA	down	NA	NA
LR.Apoe.2034	Apoe	novel	NNC	intron_retention	0.55798	0.466518	0.231676	0.720301	NA	NA	up	NA	NA
LR.Abca1.50	Abca1	ENSMUST00000030010.3	ISM	3prime_fragment	0.844214	0.706543	0.232145	0.720643	NA	NA	up	NA	NA
LR.Fus.21880	Fus	ENSMUST00000128851.7	ISM	intron_retention	-0.339243	0.284232	0.232657	0.720643	0.18858	0.803815	down	down	TRUE
LR.Sorl1.40268	Sorl1	ENSMUST00000060989.8	ISM	internal_fragment	0.797216	0.667987	0.232689	0.720643	NA	NA	up	NA	NA
LR.Clu.2711	Clu	novel	NNC	at_least_one_novel_splicesite	0.504107	0.423077	0.233448	0.721673	NA	NA	up	NA	NA
LR.Apoe.3331	Apoe	novel	NNC	at_least_one_novel_splicesite	0.645444	0.541901	0.233624	0.721673	NA	NA	up	NA	NA
LR.App.18811	App	novel	NNC	at_least_one_novel_splicesite	-0.871364	0.732365	0.234127	0.722293	NA	NA	down	NA	NA
LR.Clu.44559	Clu	novel	NNC	at_least_one_novel_splicesite	-0.794643	0.668496	0.234557	0.722689	NA	NA	down	NA	NA
LR.Apoe.3948	Apoe	novel	NNC	intron_retention	0.42774	0.360449	0.235351	0.724204	NA	NA	up	NA	NA
LR.Ptk2b.2696	Ptk2b	novel	NNC	at_least_one_novel_splicesite	-0.704178	0.594782	0.236442	0.725312	NA	NA	down	NA	NA
LR.Bin1.298	Bin1	novel	NNC	at_least_one_novel_splicesite	0.669458	0.56567	0.23662	0.725312	NA	NA	up	NA	NA
LR.Snca.471	Snca	novel	NNC	at_least_one_novel_splicesite	-0.382861	0.323114	0.236053	0.725312	NA	NA	down	NA	NA
LR.Snca.1679	Snca	novel	NNC	at_least_one_novel_splicesite	-0.609455	0.515884	0.237451	0.726001	NA	NA	down	NA	NA
LR.Apoe.1797	Apoe	novel	NNC	at_least_one_novel_splicesite	-0.467516	0.395641	0.237338	0.726001	NA	NA	down	NA	NA
LR.Apoe.1887	Apoe	novel	NNC	at_least_one_novel_splicesite	0.556551	0.471892	0.238238	0.727477	NA	NA	up	NA	NA
LR.Snca.125	Snca	novel	NNC	at_least_one_novel_splicesite	-0.78251	0.663994	0.238601	0.727658	NA	NA	down	NA	NA
LR.App.7530	App	novel	NNC	at_least_one_novel_splicesite	-0.838632	0.712574	0.239234	0.728659	0.23955	0.814332	down	down	TRUE
LR.Tardbp.3296	Tardbp	ENSMUST00000190696.6	ISM	3prime_fragment	0.750849	0.639407	0.240279	0.72931	NA	NA	up	NA	NA
LR.Sorl1.37	Sorl1	ENSMUST00000060989.8	ISM	3prime_fragment	0.680828	0.57988	0.240362	0.72931	0.882813	NA	up	up	TRUE
LR.Sorl1.42861	Sorl1	ENSMUST00000060989.8	ISM	5prime_fragment	0.45349	0.385942	0.239986	0.72931	NA	NA	up	NA	NA
LR.Bin1.33644	Bin1	novel	NNC	at_least_one_novel_splicesite	-0.704867	0.602237	0.241834	0.730171	NA	NA	down	NA	NA
LR.Bin1.43528	Bin1	novel	NNC	at_least_one_novel_splicesite	-0.467483	0.399009	0.241354	0.730171	NA	NA	down	NA	NA
LR.Snca.1624	Snca	novel	NNC	at_least_one_novel_splicesite	-0.471045	0.402487	0.241865	0.730171	NA	NA	down	NA	NA
LR.Apoe.1914	Apoe	novel	NNC	at_least_one_novel_splicesite	0.360043	0.307117	0.241064	0.730171	NA	NA	up	NA	NA
LR.Bin1.43498	Bin1	novel	NNC	at_least_one_novel_splicesite	-0.750881	0.644344	0.24388	0.731908	NA	NA	down	NA	NA
LR.Tardbp.9676	Tardbp	ENSMUST00000190696.6	ISM	3prime_fragment	-0.306816	0.26352	0.244303	0.731908	0.491188	0.915908	down	down	TRUE
LR.Snca.468	Snca	novel	NNC	at_least_one_novel_splicesite	-0.49456	0.424805	0.244341	0.731908	NA	NA	down	NA	NA
LR.Snca.803	Snca	novel	NNC	at_least_one_novel_splicesite	-0.670196	0.573727	0.242749	0.731908	NA	NA	down	NA	NA
LR.Apoe.1402	Apoe	novel	NNC	intron_retention	0.25396	0.21762	0.243216	0.731908	0.689127	0.979783	up	down	FALSE
LR.Apoe.1717	Apoe	novel	NNC	at_least_one_novel_splicesite	0.604658	0.518522	0.243566	0.731908	NA	NA	up	NA	NA
LR.Picalm.13367	Picalm	ENSMUST00000049537.8	ISM	3prime_fragment	-0.302753	0.260184	0.244581	0.731908	0.314586	0.858456	down	down	TRUE
LR.Ptk2b.2301	Ptk2b	novel	NIC	combination_of_known_junctions	-0.435314	0.374955	0.245651	0.734193	0.293615	0.849062	down	down	TRUE
LR.Clu.1261	Clu	ENSMUST00000022616.13	ISM	5prime_fragment	0.450793	0.392696	0.250992	0.734348	NA	NA	up	NA	NA
LR.Clu.43467	Clu	novel	NNC	at_least_one_novel_splicesite	0.599719	0.528282	0.256281	0.734348	NA	NA	up	NA	NA
LR.Clu.64111	Clu	novel	NNC	at_least_one_novel_splicesite	0.43189	0.377834	0.253011	0.734348	NA	NA	up	NA	NA
LR.Ptk2b.10276	Ptk2b	novel	NNC	at_least_one_novel_splicesite	-0.894372	0.774538	0.248207	0.734348	NA	NA	down	NA	NA
LR.Ptk2b.1243	Ptk2b	novel	NNC	at_least_one_novel_splicesite	0.740252	0.65128	0.255701	0.734348	NA	NA	up	NA	NA
LR.App.7368	App	ENSMUST00000005406.11	FSM	reference_match	0.308471	0.271732	0.25629	0.734348	0.0113335	0.179982	up	up	TRUE
LR.App.7455	App	ENSMUST00000226801.1	ISM	3prime_fragment	-0.276816	0.243217	0.25506	0.734348	0.644294	0.954863	down	down	TRUE
LR.App.7744	App	ENSMUST00000226232.1	ISM	3prime_fragment	-0.244627	0.214907	0.254998	0.734348	0.399529	0.893499	down	up	FALSE
LR.App.8778	App	novel	NNC	at_least_one_novel_splicesite	-0.780267	0.673696	0.246787	0.734348	NA	NA	down	NA	NA
LR.App.9498	App	novel	NNC	at_least_one_novel_splicesite	-0.727844	0.63664	0.252931	0.734348	NA	NA	down	NA	NA
LR.Bin1.38123	Bin1	novel	NNC	at_least_one_novel_splicesite	-0.786937	0.693089	0.256205	0.734348	NA	NA	down	NA	NA
LR.Bin1.40499	Bin1	novel	NNC	at_least_one_novel_splicesite	-0.673992	0.593088	0.255785	0.734348	NA	NA	down	NA	NA
LR.Bin1.45179	Bin1	novel	NNC	at_least_one_novel_splicesite	-0.448519	0.391428	0.251856	0.734348	NA	NA	down	NA	NA
LR.Abca1.109	Abca1	ENSMUST00000030010.3	ISM	3prime_fragment	0.716134	0.619359	0.247579	0.734348	NA	NA	up	NA	NA
LR.Tardbp.3472	Tardbp	novel	NIC	intron_retention	0.650575	0.5625	0.247445	0.734348	NA	NA	up	NA	NA
LR.Tardbp.7756	Tardbp	ENSMUST00000045180.13	ISM	3prime_fragment	-0.273804	0.241264	0.256429	0.734348	0.897495	NA	down	up	FALSE
LR.Snca.1662	Snca	novel	NNC	at_least_one_novel_splicesite	-0.478542	0.4146	0.248407	0.734348	NA	NA	down	NA	NA
LR.Snca.2063	Snca	novel	NNC	at_least_one_novel_splicesite	-0.623696	0.545405	0.252812	0.734348	NA	NA	down	NA	NA
LR.Snca.564	Snca	novel	NNC	at_least_one_novel_splicesite	-0.339165	0.294527	0.249502	0.734348	NA	NA	down	NA	NA
LR.Snca.589	Snca	novel	NNC	at_least_one_novel_splicesite	-0.475093	0.41834	0.256098	0.734348	NA	NA	down	NA	NA
LR.Snca.617	Snca	novel	NNC	at_least_one_novel_splicesite	-0.287737	0.253547	0.256439	0.734348	NA	NA	down	NA	NA
LR.Snca.955	Snca	novel	NNC	at_least_one_novel_splicesite	-0.570288	0.500456	0.254479	0.734348	NA	NA	down	NA	NA
LR.Apoe.1036	Apoe	novel	NNC	at_least_one_novel_splicesite	0.280001	0.242861	0.248939	0.734348	NA	NA	up	NA	NA
LR.Apoe.2644	Apoe	novel	NNC	intron_retention	0.468652	0.406037	0.248414	0.734348	NA	NA	up	NA	NA
LR.Apoe.3218	Apoe	novel	NNC	at_least_one_novel_splicesite	-0.729219	0.641036	0.255303	0.734348	NA	NA	down	NA	NA
LR.Apoe.3968	Apoe	novel	NNC	intron_retention	0.730269	0.629904	0.246321	0.734348	NA	NA	up	NA	NA
LR.Apoe.4191	Apoe	novel	NNC	intron_retention	0.556011	0.48044	0.247152	0.734348	NA	NA	up	NA	NA
LR.Apoe.4832	Apoe	novel	NNC	at_least_one_novel_splicesite	0.421221	0.368834	0.25344	0.734348	NA	NA	up	NA	NA
LR.Apoe.6187	Apoe	novel	NNC	at_least_one_novel_splicesite	0.444448	0.386881	0.25064	0.734348	NA	NA	up	NA	NA
LR.Picalm.16004	Picalm	ENSMUST00000208089.2	ISM	3prime_fragment	-0.273369	0.237699	0.250118	0.734348	0.0533331	0.427427	down	down	TRUE
LR.Picalm.7172	Picalm	novel	NIC	combination_of_known_junctions	-0.595261	0.51791	0.250411	0.734348	NA	NA	down	NA	NA
LR.Fus.27532	Fus	ENSMUST00000205351.1	FSM	mono-exon	-0.331303	0.289142	0.251873	0.734348	0.203844	0.814332	down	down	TRUE
LR.Sorl1.2955	Sorl1	ENSMUST00000060989.8	ISM	3prime_fragment	-0.539058	0.468376	0.249769	0.734348	0.851953	NA	down	up	FALSE
LR.Sorl1.5825	Sorl1	novel	NNC	at_least_one_novel_splicesite	-0.646648	0.561567	0.249524	0.734348	NA	NA	down	NA	NA
LR.Mapt.224	Mapt	novel	NIC	combination_of_known_junctions	0.335762	0.294327	0.253961	0.734348	0.0223499	0.269943	up	up	TRUE
LR.Clu.2679	Clu	novel	NNC	at_least_one_novel_splicesite	0.627856	0.553617	0.256753	0.73437	NA	NA	up	NA	NA
LR.Abca1.75	Abca1	ENSMUST00000030010.3	ISM	3prime_fragment	0.401518	0.35476	0.257718	0.735659	0.208397	0.814332	up	up	TRUE
LR.Sorl1.6005	Sorl1	novel	NNC	at_least_one_novel_splicesite	0.494212	0.436752	0.257819	0.735659	NA	NA	up	NA	NA
LR.Clu.2785	Clu	novel	NNC	at_least_one_novel_splicesite	0.721892	0.641166	0.260206	0.736832	NA	NA	up	NA	NA
LR.Ptk2b.89048	Ptk2b	ENSMUST00000178730.7	ISM	internal_fragment	-0.73679	0.654975	0.260626	0.736832	NA	NA	down	NA	NA
LR.App.7573	App	novel	NNC	at_least_one_novel_splicesite	-0.36389	0.322728	0.259512	0.736832	NA	NA	down	NA	NA
LR.Snca.2134	Snca	novel	NNC	at_least_one_novel_splicesite	-0.666377	0.591881	0.260224	0.736832	NA	NA	down	NA	NA
LR.Snca.621	Snca	novel	NNC	at_least_one_novel_splicesite	-0.735197	0.652179	0.259619	0.736832	NA	NA	down	NA	NA
LR.Apoe.1732	Apoe	novel	NNC	at_least_one_novel_splicesite	0.310925	0.276346	0.260535	0.736832	NA	NA	up	NA	NA
LR.Apoe.6262	Apoe	novel	NNC	at_least_one_novel_splicesite	-0.776537	0.689859	0.260315	0.736832	NA	NA	down	NA	NA
LR.Picalm.13388	Picalm	novel	NIC	combination_of_known_junctions	-0.344268	0.306082	0.260692	0.736832	0.224942	0.814332	down	up	FALSE
LR.App.7947	App	novel	NNC	at_least_one_novel_splicesite	0.363451	0.323553	0.261305	0.736963	NA	NA	up	NA	NA
LR.Apoe.2701	Apoe	novel	NNC	at_least_one_novel_splicesite	-0.452842	0.403172	0.261354	0.736963	NA	NA	down	NA	NA
LR.Apoe.3752	Apoe	novel	NNC	at_least_one_novel_splicesite	0.504725	0.4506	0.262663	0.739782	NA	NA	up	NA	NA
LR.Clu.502	Clu	novel	NNC	at_least_one_novel_splicesite	0.611826	0.547152	0.263481	0.740837	0.368857	NA	up	down	FALSE
LR.App.8450	App	novel	NNC	at_least_one_novel_splicesite	-0.529023	0.473275	0.263656	0.740837	0.31392	NA	down	down	TRUE
LR.Ptk2b.1403	Ptk2b	novel	NNC	at_least_one_novel_splicesite	-0.380691	0.342672	0.266589	0.7482	NA	NA	down	NA	NA
LR.App.10872	App	novel	NIC	combination_of_known_splicesites	-0.823903	0.744062	0.268163	0.750856	NA	NA	down	NA	NA
LR.Apoe.1335	Apoe	novel	NNC	at_least_one_novel_splicesite	0.769213	0.694341	0.267935	0.750856	NA	NA	up	NA	NA
LR.App.8697	App	ENSMUST00000227723.1	ISM	3prime_fragment	-0.289578	0.262037	0.269114	0.752639	0.78876	0.989746	down	up	FALSE
LR.Bin1.45301	Bin1	novel	NNC	at_least_one_novel_splicesite	-0.766594	0.695278	0.270213	0.754831	NA	NA	down	NA	NA
LR.Apoe.1672	Apoe	novel	NNC	at_least_one_novel_splicesite	0.610143	0.554709	0.271361	0.757154	NA	NA	up	NA	NA
LR.Apoe.5160	Apoe	novel	NNC	at_least_one_novel_splicesite	0.578629	0.526923	0.272148	0.758467	NA	NA	up	NA	NA
LR.Clu.39469	Clu	ENSMUST00000128539.7	ISM	5prime_fragment	-0.758947	0.694241	0.274304	0.758746	NA	NA	down	NA	NA
LR.Clu.43589	Clu	novel	NNC	at_least_one_novel_splicesite	-0.569919	0.525447	0.278083	0.758746	NA	NA	down	NA	NA
LR.Clu.43660	Clu	novel	NNC	at_least_one_novel_splicesite	0.656855	0.599651	0.273343	0.758746	NA	NA	up	NA	NA
LR.Ptk2b.294	Ptk2b	ENSMUST00000178730.7	ISM	3prime_fragment	-0.285243	0.263869	0.279697	0.758746	0.353202	0.881843	down	up	FALSE
LR.App.22839	App	novel	NNC	at_least_one_novel_splicesite	-0.276771	0.255597	0.278879	0.758746	0.48001	0.915908	down	down	TRUE
LR.App.7832	App	novel	NIC	combination_of_known_splicesites	-0.75312	0.69581	0.27909	0.758746	NA	NA	down	NA	NA
LR.App.8315	App	novel	NNC	at_least_one_novel_splicesite	-0.637178	0.590404	0.280489	0.758746	NA	NA	down	NA	NA
LR.App.8479	App	novel	NNC	at_least_one_novel_splicesite	0.687345	0.636298	0.280043	0.758746	NA	NA	up	NA	NA
LR.Bin1.1280	Bin1	novel	NNC	at_least_one_novel_splicesite	-0.48771	0.45187	0.280448	0.758746	NA	NA	down	NA	NA
LR.Bin1.2277	Bin1	novel	NIC	intron_retention	0.481739	0.445259	0.279284	0.758746	0.546111	0.93291	up	up	TRUE
LR.Bin1.43530	Bin1	novel	NNC	at_least_one_novel_splicesite	-0.656451	0.605897	0.278615	0.758746	NA	NA	down	NA	NA
LR.Snca.1184	Snca	novel	NNC	at_least_one_novel_splicesite	-0.530024	0.486907	0.276351	0.758746	NA	NA	down	NA	NA
LR.Snca.147	Snca	novel	NNC	at_least_one_novel_splicesite	-0.338211	0.312543	0.279196	0.758746	NA	NA	down	NA	NA
LR.Snca.403	Snca	novel	NNC	at_least_one_novel_splicesite	-0.446965	0.412706	0.278803	0.758746	NA	NA	down	NA	NA
LR.Apoe.12218	Apoe	novel	NNC	intron_retention	0.69074	0.63814	0.279063	0.758746	NA	NA	up	NA	NA
LR.Apoe.2059	Apoe	novel	NNC	at_least_one_novel_splicesite	0.273244	0.249053	0.272584	0.758746	0.986909	0.999153	up	up	TRUE
LR.Apoe.2240	Apoe	novel	NNC	at_least_one_novel_splicesite	0.384172	0.354862	0.278988	0.758746	NA	NA	up	NA	NA
LR.Apoe.2595	Apoe	novel	NNC	intron_retention	0.334325	0.309122	0.279461	0.758746	NA	NA	up	NA	NA
LR.Apoe.3397	Apoe	novel	NNC	at_least_one_novel_splicesite	-0.475876	0.439841	0.279285	0.758746	0.642226	NA	down	down	TRUE
LR.Picalm.2555	Picalm	novel	NIC	combination_of_known_junctions	0.562217	0.517477	0.277276	0.758746	NA	NA	up	NA	NA
LR.Fus.18710	Fus	novel	NNC	at_least_one_novel_splicesite	0.717295	0.6562	0.274348	0.758746	NA	NA	up	NA	NA
LR.Fus.20888	Fus	novel	NNC	at_least_one_novel_splicesite	-0.772172	0.711317	0.277677	0.758746	NA	NA	down	NA	NA
LR.Sorl1.2883	Sorl1	ENSMUST00000060989.8	ISM	3prime_fragment	-0.433332	0.399722	0.278329	0.758746	0.513641	0.924685	down	down	TRUE
LR.Sorl1.5871	Sorl1	novel	NNC	at_least_one_novel_splicesite	-0.459386	0.42258	0.276992	0.758746	NA	NA	down	NA	NA
LR.Abca7.6838	Abca7	novel	NIC	intron_retention	-0.27111	0.251187	0.280448	0.758746	0.93065	0.999153	down	up	FALSE
LR.Mapt.42413	Mapt	novel	NNC	at_least_one_novel_splicesite	-0.614971	0.567083	0.278167	0.758746	NA	NA	down	NA	NA
LR.Snca.73	Snca	novel	NNC	at_least_one_novel_splicesite	-0.26736	0.248108	0.281216	0.759854	NA	NA	down	NA	NA
LR.Ptk2b.9914	Ptk2b	novel	NNC	at_least_one_novel_splicesite	0.74173	0.689816	0.282259	0.760739	NA	NA	up	NA	NA
LR.Bin1.187	Bin1	novel	NNC	at_least_one_novel_splicesite	0.427442	0.397425	0.282138	0.760739	NA	NA	up	NA	NA
LR.Apoe.2394	Apoe	novel	NNC	intron_retention	-0.356521	0.331731	0.282497	0.760739	NA	NA	down	NA	NA
LR.App.7884	App	novel	NNC	at_least_one_novel_splicesite	0.97173	0.905435	0.283173	0.761703	0.88327	NA	up	up	TRUE
LR.Ptk2b.3169	Ptk2b	novel	NNC	at_least_one_novel_splicesite	-0.747674	0.698242	0.284262	0.762176	NA	NA	down	NA	NA
LR.Apoe.1447	Apoe	novel	NNC	at_least_one_novel_splicesite	0.185351	0.173103	0.284278	0.762176	NA	NA	up	NA	NA
LR.Apoe.2809	Apoe	novel	NNC	at_least_one_novel_splicesite	-0.475804	0.444385	0.284304	0.762176	NA	NA	down	NA	NA
LR.Apoe.1870	Apoe	novel	NNC	at_least_one_novel_splicesite	0.268292	0.250746	0.28463	0.762198	NA	NA	up	NA	NA
LR.Clu.1187	Clu	novel	NNC	at_least_one_novel_splicesite	0.762415	0.714691	0.286074	0.764528	NA	NA	up	NA	NA
LR.App.9775	App	novel	NIC	combination_of_known_junctions	0.525503	0.492676	0.286139	0.764528	0.0636108	NA	up	up	TRUE
LR.Bin1.41689	Bin1	ENSMUST00000234857.1	ISM	3prime_fragment	-0.459896	0.431926	0.286986	0.76546	0.92288	NA	down	up	FALSE
LR.Fus.1418	Fus	novel	NNC	at_least_one_novel_splicesite	-0.72597	0.682017	0.287127	0.76546	NA	NA	down	NA	NA
LR.App.7375	App	ENSMUST00000005406.11	ISM	3prime_fragment	-0.244882	0.230738	0.288553	0.76755	0.635447	0.954863	down	up	FALSE
LR.Picalm.6726	Picalm	ENSMUST00000049537.8	ISM	3prime_fragment	-0.54068	0.509295	0.288406	0.76755	NA	NA	down	NA	NA
LR.Picalm.9468	Picalm	ENSMUST00000049537.8	ISM	3prime_fragment	-0.277185	0.261388	0.288947	0.767746	0.70159	0.979783	down	down	TRUE
LR.Clu.1847	Clu	novel	NNC	at_least_one_novel_splicesite	-0.485098	0.46223	0.293961	0.767847	NA	NA	down	NA	NA
LR.Clu.43437	Clu	novel	NNC	at_least_one_novel_splicesite	-0.578407	0.553704	0.296201	0.767847	NA	NA	down	NA	NA
LR.Clu.68876	Clu	novel	NNC	at_least_one_novel_splicesite	0.591194	0.565309	0.295658	0.767847	NA	NA	up	NA	NA
LR.Clu.71310	Clu	novel	NNC	at_least_one_novel_splicesite	-0.341433	0.32684	0.296186	0.767847	NA	NA	down	NA	NA
LR.Ptk2b.88692	Ptk2b	ENSMUST00000111121.1	ISM	5prime_fragment	0.888979	0.84437	0.292419	0.767847	NA	NA	up	NA	NA
LR.App.10869	App	novel	NNC	at_least_one_novel_splicesite	-0.345057	0.330189	0.29601	0.767847	NA	NA	down	NA	NA
LR.App.23806	App	novel	NIC	combination_of_known_splicesites	-0.747234	0.708063	0.291278	0.767847	NA	NA	down	NA	NA
LR.App.8212	App	novel	NNC	at_least_one_novel_splicesite	-0.658687	0.625693	0.292464	0.767847	NA	NA	down	NA	NA
LR.App.9693	App	novel	NNC	at_least_one_novel_splicesite	-0.69183	0.663824	0.297324	0.767847	NA	NA	down	NA	NA
LR.Tardbp.3289	Tardbp	novel	NIC	intron_retention	0.33796	0.322699	0.294964	0.767847	0.189133	0.803815	up	up	TRUE
LR.Tardbp.3314	Tardbp	ENSMUST00000105699.7	FSM	alternative_3end5end	0.655178	0.620858	0.291298	0.767847	0.004726	0.11047	up	up	TRUE
LR.Tardbp.3395	Tardbp	novel	NIC	intron_retention	0.685502	0.65104	0.292371	0.767847	NA	NA	up	NA	NA
LR.Snca.1114	Snca	novel	NNC	at_least_one_novel_splicesite	0.343584	0.329498	0.297065	0.767847	NA	NA	up	NA	NA
LR.Snca.1158	Snca	novel	NNC	at_least_one_novel_splicesite	-0.632975	0.602388	0.293361	0.767847	NA	NA	down	NA	NA
LR.Snca.1205	Snca	novel	NNC	at_least_one_novel_splicesite	-0.629133	0.600247	0.294582	0.767847	NA	NA	down	NA	NA
LR.Snca.405	Snca	novel	NNC	at_least_one_novel_splicesite	-0.311208	0.296121	0.293281	0.767847	NA	NA	down	NA	NA
LR.Apoe.1212	Apoe	novel	NNC	at_least_one_novel_splicesite	0.340558	0.32651	0.296937	0.767847	NA	NA	up	NA	NA
LR.Apoe.1917	Apoe	novel	NNC	at_least_one_novel_splicesite	0.350053	0.333547	0.293955	0.767847	NA	NA	up	NA	NA
LR.Apoe.2299	Apoe	novel	NNC	at_least_one_novel_splicesite	0.690492	0.659878	0.295379	0.767847	NA	NA	up	NA	NA
LR.Apoe.3106	Apoe	novel	NNC	at_least_one_novel_splicesite	-0.373337	0.354234	0.291915	0.767847	NA	NA	down	NA	NA
LR.Apoe.4368	Apoe	novel	NNC	intron_retention	0.507976	0.486374	0.296293	0.767847	NA	NA	up	NA	NA
LR.Apoe.5087	Apoe	novel	NNC	intron_retention	0.390806	0.373532	0.295448	0.767847	NA	NA	up	NA	NA
LR.Apoe.5804	Apoe	novel	NNC	at_least_one_novel_splicesite	0.484775	0.458086	0.289936	0.767847	NA	NA	up	NA	NA
LR.Fus.21737	Fus	ENSMUST00000077609.11	ISM	3prime_fragment	-0.167935	0.158782	0.290217	0.767847	0.509419	0.924685	down	up	FALSE
LR.Fus.354	Fus	novel	NNC	at_least_one_novel_splicesite	0.49219	0.471789	0.296836	0.767847	NA	NA	up	NA	NA
LR.Sorl1.5794	Sorl1	ENSMUST00000060989.8	ISM	3prime_fragment	-0.274248	0.260376	0.292213	0.767847	0.226899	0.814332	down	up	FALSE
LR.App.7544	App	ENSMUST00000226232.1	ISM	3prime_fragment	0.277762	0.266737	0.297722	0.768046	0.0159748	0.229792	up	up	TRUE
LR.Ptk2b.4465	Ptk2b	novel	NNC	at_least_one_novel_splicesite	-0.58693	0.564519	0.29848	0.769172	NA	NA	down	NA	NA
LR.Apoe.3405	Apoe	novel	NNC	at_least_one_novel_splicesite	0.493561	0.475268	0.299042	0.769791	NA	NA	up	NA	NA
LR.Snca.684	Snca	novel	NNC	at_least_one_novel_splicesite	-0.372884	0.359961	0.300248	0.772067	NA	NA	down	NA	NA
LR.App.9557	App	novel	NNC	at_least_one_novel_splicesite	-0.645788	0.624412	0.301027	0.77324	NA	NA	down	NA	NA
LR.Clu.373	Clu	novel	NNC	at_least_one_novel_splicesite	0.302664	0.293732	0.302818	0.773538	NA	NA	up	NA	NA
LR.Ptk2b.89049	Ptk2b	ENSMUST00000178730.7	ISM	internal_fragment	-0.438356	0.42571	0.303148	0.773538	NA	NA	down	NA	NA
LR.App.9164	App	ENSMUST00000227021.1	ISM	3prime_fragment	0.369986	0.360225	0.304375	0.773538	0.363898	0.890109	up	down	FALSE
LR.Bin1.1172	Bin1	novel	NNC	at_least_one_novel_splicesite	0.566548	0.550448	0.303363	0.773538	NA	NA	up	NA	NA
LR.Abca1.69	Abca1	ENSMUST00000030010.3	ISM	3prime_fragment	0.393369	0.382651	0.303945	0.773538	0.00470914	0.11047	up	up	TRUE
LR.Tardbp.7746	Tardbp	novel	NIC	combination_of_known_junctions	-0.441588	0.429754	0.304169	0.773538	NA	NA	down	NA	NA
LR.Snca.200	Snca	novel	NNC	at_least_one_novel_splicesite	-0.561606	0.544186	0.302067	0.773538	0.157671	NA	down	down	TRUE
LR.Apoe.1167	Apoe	novel	NNC	at_least_one_novel_splicesite	0.254497	0.247112	0.303065	0.773538	NA	NA	up	NA	NA
LR.Fus.27626	Fus	novel	NNC	at_least_one_novel_splicesite	-0.600318	0.583606	0.303651	0.773538	NA	NA	down	NA	NA
LR.Sorl1.2845	Sorl1	ENSMUST00000060989.8	ISM	3prime_fragment	-0.469311	0.454288	0.301572	0.773538	0.997372	0.999153	down	up	FALSE
LR.Cd33.1435	Cd33	novel	NNC	at_least_one_novel_splicesite	-0.679396	0.66208	0.304819	0.773845	NA	NA	down	NA	NA
LR.App.8239	App	ENSMUST00000226232.1	ISM	3prime_fragment	0.289409	0.282275	0.305234	0.774078	0.53538	0.927001	up	up	TRUE
LR.Clu.56658	Clu	novel	NNC	at_least_one_novel_splicesite	0.619294	0.605679	0.306554	0.775781	NA	NA	up	NA	NA
LR.Ptk2b.2069	Ptk2b	novel	NNC	at_least_one_novel_splicesite	-0.596271	0.583552	0.306878	0.775781	NA	NA	down	NA	NA
LR.Snca.579	Snca	novel	NNC	at_least_one_novel_splicesite	-0.244251	0.238992	0.306778	0.775781	NA	NA	down	NA	NA
LR.Snca.2403	Snca	novel	NNC	at_least_one_novel_splicesite	-0.646819	0.638548	0.311083	0.785582	NA	NA	down	NA	NA
LR.Ptk2b.3215	Ptk2b	novel	NNC	at_least_one_novel_splicesite	-0.5502	0.544886	0.312614	0.785645	NA	NA	down	NA	NA
LR.Snca.2068	Snca	novel	NNC	at_least_one_novel_splicesite	-0.557934	0.553074	0.313077	0.785645	NA	NA	down	NA	NA
LR.Apoe.1090	Apoe	novel	NNC	at_least_one_novel_splicesite	0.424211	0.419681	0.312115	0.785645	NA	NA	up	NA	NA
LR.Apoe.1495	Apoe	novel	NNC	at_least_one_novel_splicesite	0.329167	0.325643	0.312101	0.785645	NA	NA	up	NA	NA
LR.Apoe.7734	Apoe	novel	NNC	at_least_one_novel_splicesite	-0.599045	0.5936	0.312891	0.785645	NA	NA	down	NA	NA
LR.Picalm.475	Picalm	novel	NIC	combination_of_known_junctions	0.338895	0.335852	0.312945	0.785645	0.0416256	0.376644	up	up	TRUE
LR.Apoe.9583	Apoe	novel	NNC	intron_retention	-0.442672	0.439374	0.313691	0.786364	NA	NA	down	NA	NA
LR.Snca.1003	Snca	novel	NNC	at_least_one_novel_splicesite	-0.35538	0.353732	0.315061	0.788971	NA	NA	down	NA	NA
LR.Apoe.6060	Apoe	novel	NNC	at_least_one_novel_splicesite	-0.524655	0.522614	0.315423	0.789053	NA	NA	down	NA	NA
LR.Bin1.96	Bin1	novel	NNC	at_least_one_novel_splicesite	0.587539	0.587148	0.316989	0.791315	NA	NA	up	NA	NA
LR.Snca.1840	Snca	novel	NNC	at_least_one_novel_splicesite	0.648672	0.647869	0.316711	0.791315	NA	NA	up	NA	NA
LR.App.143424	App	ENSMUST00000226232.1	ISM	internal_fragment	-0.483684	0.48445	0.318077	0.791556	NA	NA	down	NA	NA
LR.Picalm.4496	Picalm	ENSMUST00000207484.1	ISM	3prime_fragment	0.576066	0.576908	0.318018	0.791556	NA	NA	up	NA	NA
LR.Fus.554	Fus	novel	NNC	at_least_one_novel_splicesite	0.685099	0.685426	0.317542	0.791556	NA	NA	up	NA	NA
LR.Apoe.1435	Apoe	novel	NNC	at_least_one_novel_splicesite	0.433671	0.435096	0.318899	0.792776	NA	NA	up	NA	NA
LR.App.12070	App	novel	NNC	at_least_one_novel_splicesite	-0.624123	0.627229	0.319713	0.793975	NA	NA	down	NA	NA
LR.Clu.1410	Clu	novel	NNC	at_least_one_novel_splicesite	0.562136	0.567364	0.32179	0.794952	NA	NA	up	NA	NA
LR.Clu.2315	Clu	novel	NNC	at_least_one_novel_splicesite	0.573347	0.582884	0.325293	0.794952	NA	NA	up	NA	NA
LR.Clu.56893	Clu	novel	NNC	at_least_one_novel_splicesite	-0.574565	0.579204	0.321202	0.794952	NA	NA	down	NA	NA
LR.Clu.717	Clu	novel	NNC	at_least_one_novel_splicesite	0.485657	0.493647	0.325206	0.794952	NA	NA	up	NA	NA
LR.Ptk2b.2684	Ptk2b	novel	NNC	at_least_one_novel_splicesite	-0.378864	0.384191	0.324067	0.794952	NA	NA	down	NA	NA
LR.Ptk2b.293	Ptk2b	ENSMUST00000178730.7	ISM	3prime_fragment	-0.24565	0.250346	0.326474	0.794952	0.946983	0.999153	down	up	FALSE
LR.App.11160	App	novel	NNC	at_least_one_novel_splicesite	0.529318	0.534909	0.322395	0.794952	NA	NA	up	NA	NA
LR.App.143116	App	ENSMUST00000005406.11	ISM	5prime_fragment	0.509746	0.514844	0.322126	0.794952	0.603891	NA	up	up	TRUE
LR.App.290	App	ENSMUST00000005406.11	ISM	3prime_fragment	-0.512141	0.522007	0.326544	0.794952	NA	NA	down	NA	NA
LR.App.7636	App	novel	NNC	at_least_one_novel_splicesite	0.45627	0.466047	0.327569	0.794952	NA	NA	up	NA	NA
LR.Bin1.502	Bin1	novel	NNC	at_least_one_novel_splicesite	-0.43685	0.440788	0.321653	0.794952	NA	NA	down	NA	NA
LR.Tardbp.7741	Tardbp	novel	NIC	combination_of_known_junctions	0.254629	0.259813	0.327062	0.794952	0.091486	0.538371	up	down	FALSE
LR.Vgf.1670	Vgf	ENSMUST00000041543.8	FSM	alternative_3end	0.594655	0.604686	0.325405	0.794952	NA	NA	up	NA	NA
LR.Snca.1112	Snca	novel	NNC	at_least_one_novel_splicesite	-0.454975	0.4608	0.323467	0.794952	NA	NA	down	NA	NA
LR.Snca.1327	Snca	novel	NNC	at_least_one_novel_splicesite	-0.414201	0.423229	0.327743	0.794952	NA	NA	down	NA	NA
LR.Snca.2009	Snca	novel	NNC	at_least_one_novel_splicesite	-0.768099	0.777538	0.323221	0.794952	NA	NA	down	NA	NA
LR.Snca.2434	Snca	novel	NNC	at_least_one_novel_splicesite	-0.599375	0.61181	0.327246	0.794952	NA	NA	down	NA	NA
LR.Apoe.1355	Apoe	novel	NNC	intron_retention	0.297549	0.302987	0.326075	0.794952	NA	NA	up	NA	NA
LR.Apoe.1937	Apoe	novel	NNC	intron_retention	0.280919	0.285176	0.32459	0.794952	NA	NA	up	NA	NA
LR.Picalm.8088	Picalm	ENSMUST00000208730.1	ISM	3prime_fragment	-0.568405	0.57449	0.322464	0.794952	NA	NA	down	NA	NA
LR.Fus.1183	Fus	novel	NNC	at_least_one_novel_splicesite	0.804025	0.815681	0.324276	0.794952	NA	NA	up	NA	NA
LR.Sorl1.2884	Sorl1	ENSMUST00000060989.8	ISM	intron_retention	-0.271132	0.275854	0.325666	0.794952	0.377622	0.890109	down	up	FALSE
LR.Mapt.26161	Mapt	novel	NNC	at_least_one_novel_splicesite	0.707461	0.712335	0.320633	0.794952	NA	NA	up	NA	NA
LR.Apoe.7982	Apoe	novel	NNC	at_least_one_novel_splicesite	0.622467	0.637491	0.32885	0.796829	NA	NA	up	NA	NA
LR.Picalm.2567	Picalm	novel	NNC	at_least_one_novel_splicesite	-0.469772	0.481732	0.329474	0.797535	NA	NA	down	NA	NA
LR.Abca1.71	Abca1	ENSMUST00000030010.3	ISM	3prime_fragment	0.714679	0.733561	0.329928	0.797825	NA	NA	up	NA	NA
LR.Ptk2b.854	Ptk2b	novel	NNC	at_least_one_novel_splicesite	-0.426607	0.438526	0.330642	0.798414	NA	NA	down	NA	NA
LR.App.7413	App	novel	NNC	at_least_one_novel_splicesite	0.320073	0.329697	0.331642	0.798414	NA	NA	up	NA	NA
LR.Apoe.1160	Apoe	novel	NNC	at_least_one_novel_splicesite	0.213492	0.219737	0.33126	0.798414	NA	NA	up	NA	NA
LR.Apoe.2050	Apoe	novel	NNC	at_least_one_novel_splicesite	0.422534	0.435177	0.331575	0.798414	NA	NA	up	NA	NA
LR.Apoe.5291	Apoe	novel	NNC	intron_retention	0.3809	0.392512	0.331839	0.798414	0.709408	0.979783	up	up	TRUE
LR.Picalm.5837	Picalm	ENSMUST00000207084.1	ISM	3prime_fragment	-0.680103	0.701335	0.332183	0.798441	0.622721	NA	down	down	TRUE
LR.Ptk2b.952	Ptk2b	novel	NNC	at_least_one_novel_splicesite	0.615012	0.636612	0.334009	0.80122	NA	NA	up	NA	NA
LR.Sorl1.40287	Sorl1	ENSMUST00000060989.8	ISM	internal_fragment	-0.768862	0.795536	0.333809	0.80122	0.42084	0.894285	down	down	TRUE
LR.App.7380	App	novel	NNC	at_least_one_novel_splicesite	0.319183	0.330663	0.334405	0.801366	0.386492	0.893499	up	up	TRUE
LR.Bin1.2230	Bin1	novel	NIC	combination_of_known_splicesites	0.609932	0.6335	0.335649	0.802742	NA	NA	up	NA	NA
LR.Apoe.1419	Apoe	novel	NNC	at_least_one_novel_splicesite	0.28722	0.298202	0.33546	0.802742	NA	NA	up	NA	NA
LR.Bin1.430	Bin1	novel	NNC	at_least_one_novel_splicesite	0.481029	0.501551	0.337518	0.803421	NA	NA	up	NA	NA
LR.Snca.282	Snca	novel	NNC	at_least_one_novel_splicesite	-0.341164	0.355896	0.337758	0.803421	NA	NA	down	NA	NA
LR.Snca.483	Snca	novel	NNC	at_least_one_novel_splicesite	0.559933	0.582871	0.33673	0.803421	NA	NA	up	NA	NA
LR.Apoe.1302	Apoe	novel	NNC	at_least_one_novel_splicesite	0.496289	0.517335	0.337398	0.803421	NA	NA	up	NA	NA
LR.Apoe.4284	Apoe	novel	NNC	intron_retention	-0.447385	0.467656	0.338741	0.803421	NA	NA	down	NA	NA
LR.Apoe.934	Apoe	novel	NNC	at_least_one_novel_splicesite	0.231173	0.24152	0.338487	0.803421	0.664468	0.965716	up	down	FALSE
LR.Fus.210	Fus	novel	NNC	at_least_one_novel_splicesite	0.608338	0.636181	0.338954	0.803421	NA	NA	up	NA	NA
LR.Sorl1.2846	Sorl1	novel	NNC	at_least_one_novel_splicesite	0.526194	0.549871	0.338597	0.803421	0.972801	0.999153	up	up	TRUE
LR.Abca7.5620	Abca7	ENSMUST00000043866.7	ISM	3prime_fragment	0.309057	0.321825	0.336891	0.803421	0.491672	0.915908	up	up	TRUE
LR.Fyn.265	Fyn	ENSMUST00000063091.12	FSM	alternative_5end	-0.638521	0.668537	0.339526	0.803982	NA	NA	down	NA	NA
LR.Picalm.2554	Picalm	ENSMUST00000049537.8	ISM	3prime_fragment	0.414469	0.434258	0.339866	0.803992	0.239845	0.814332	up	up	TRUE
LR.Clu.63838	Clu	novel	NNC	at_least_one_novel_splicesite	-0.585877	0.615727	0.34134	0.806681	NA	NA	down	NA	NA
LR.Tardbp.9628	Tardbp	ENSMUST00000165113.7	FSM	alternative_3end5end	-0.274327	0.288812	0.342192	0.807897	0.591273	0.937017	down	up	FALSE
LR.Ptk2b.1680	Ptk2b	novel	NNC	at_least_one_novel_splicesite	0.514131	0.543403	0.344081	0.808371	NA	NA	up	NA	NA
LR.Tardbp.9642	Tardbp	ENSMUST00000105699.7	FSM	alternative_3end5end	-0.344688	0.364236	0.34398	0.808371	NA	NA	down	NA	NA
LR.Snca.350	Snca	novel	NNC	at_least_one_novel_splicesite	0.497395	0.52549	0.343875	0.808371	NA	NA	up	NA	NA
LR.Snca.791	Snca	novel	NNC	at_least_one_novel_splicesite	-0.418047	0.441638	0.343852	0.808371	0.84664	0.999153	down	up	FALSE
LR.Apoe.4492	Apoe	novel	NNC	at_least_one_novel_splicesite	0.500833	0.528968	0.343735	0.808371	NA	NA	up	NA	NA
LR.Ptk2b.301	Ptk2b	ENSMUST00000178730.7	ISM	3prime_fragment	-0.257195	0.27222	0.344758	0.809167	0.372536	0.890109	down	up	FALSE
LR.Clu.38406	Clu	novel	NNC	at_least_one_novel_splicesite	0.252695	0.267929	0.345609	0.81037	0.770204	0.979783	up	up	TRUE
LR.App.11884	App	novel	NNC	at_least_one_novel_splicesite	-0.556122	0.590307	0.346147	0.810837	NA	NA	down	NA	NA
LR.Clu.704	Clu	novel	NNC	at_least_one_novel_splicesite	0.510393	0.54327	0.347483	0.813171	NA	NA	up	NA	NA
LR.Clu.64404	Clu	novel	NNC	at_least_one_novel_splicesite	-0.513202	0.546939	0.348082	0.813778	NA	NA	down	NA	NA
LR.App.13923	App	novel	NNC	at_least_one_novel_splicesite	0.492023	0.527013	0.350506	0.813914	NA	NA	up	NA	NA
LR.App.284	App	ENSMUST00000005406.11	ISM	3prime_fragment	-0.345937	0.370207	0.350076	0.813914	0.801099	0.992089	down	up	FALSE
LR.Tardbp.7806	Tardbp	novel	NIC	combination_of_known_junctions	-0.564009	0.602024	0.348833	0.813914	0.914665	NA	down	down	TRUE
LR.Snca.2974	Snca	novel	NNC	at_least_one_novel_splicesite	-0.353262	0.377952	0.349956	0.813914	NA	NA	down	NA	NA
LR.Apoe.9067	Apoe	novel	NNC	at_least_one_novel_splicesite	-0.621513	0.665262	0.350182	0.813914	NA	NA	down	NA	NA
LR.Apoe.907	Apoe	novel	NNC	intron_retention	0.261768	0.280392	0.35052	0.813914	NA	NA	up	NA	NA
LR.Fus.21899	Fus	novel	NIC	intron_retention	-0.169649	0.181414	0.349712	0.813914	NA	NA	down	NA	NA
LR.App.7761	App	ENSMUST00000227723.1	ISM	3prime_fragment	-0.356336	0.383399	0.352675	0.816542	NA	NA	down	NA	NA
LR.Snca.1484	Snca	novel	NNC	at_least_one_novel_splicesite	-0.657512	0.707045	0.352401	0.816542	NA	NA	down	NA	NA
LR.Apoe.1715	Apoe	novel	NNC	at_least_one_novel_splicesite	0.247655	0.266297	0.352373	0.816542	NA	NA	up	NA	NA
LR.App.8222	App	novel	NNC	at_least_one_novel_splicesite	-0.635912	0.686057	0.353974	0.817383	NA	NA	down	NA	NA
LR.Snca.886	Snca	novel	NNC	at_least_one_novel_splicesite	-0.358366	0.387245	0.354746	0.817383	0.418267	0.893826	down	up	FALSE
LR.Apoe.1749	Apoe	novel	NNC	at_least_one_novel_splicesite	0.534106	0.576831	0.354482	0.817383	NA	NA	up	NA	NA
LR.Apoe.9195	Apoe	novel	NNC	at_least_one_novel_splicesite	0.652341	0.704186	0.354251	0.817383	NA	NA	up	NA	NA
LR.Abca7.3785	Abca7	novel	NNC	intron_retention	-0.691934	0.746438	0.353936	0.817383	0.702925	0.979783	down	up	FALSE
LR.Ptk2b.6257	Ptk2b	novel	NNC	at_least_one_novel_splicesite	-0.61209	0.665733	0.357875	0.818473	NA	NA	down	NA	NA
LR.App.12576	App	novel	NNC	at_least_one_novel_splicesite	-0.524043	0.567504	0.35579	0.818473	NA	NA	down	NA	NA
LR.App.8225	App	novel	NIC	combination_of_known_splicesites	0.393781	0.428474	0.358078	0.818473	NA	NA	up	NA	NA
LR.Bin1.5341	Bin1	novel	NNC	at_least_one_novel_splicesite	0.512477	0.55512	0.355913	0.818473	NA	NA	up	NA	NA
LR.Apoe.10054	Apoe	novel	NNC	at_least_one_novel_splicesite	-0.498478	0.541308	0.357115	0.818473	NA	NA	down	NA	NA
LR.Apoe.1384	Apoe	novel	NNC	at_least_one_novel_splicesite	-0.445003	0.484701	0.358568	0.818473	NA	NA	down	NA	NA
LR.Apoe.2075	Apoe	novel	NNC	at_least_one_novel_splicesite	0.391645	0.426054	0.357972	0.818473	NA	NA	up	NA	NA
LR.Apoe.2137	Apoe	novel	NNC	at_least_one_novel_splicesite	0.226878	0.247154	0.358638	0.818473	NA	NA	up	NA	NA
LR.Apoe.5790	Apoe	novel	NNC	at_least_one_novel_splicesite	0.397043	0.431971	0.358021	0.818473	NA	NA	up	NA	NA
LR.Picalm.9571	Picalm	novel	NNC	at_least_one_novel_splicesite	-0.57813	0.626798	0.356344	0.818473	NA	NA	down	NA	NA
LR.Tardbp.3214	Tardbp	ENSMUST00000045180.13	ISM	3prime_fragment	-0.416697	0.454644	0.359387	0.818622	0.328049	0.873064	down	down	TRUE
LR.Apoe.1624	Apoe	novel	NNC	intron_retention	0.361629	0.394408	0.3592	0.818622	NA	NA	up	NA	NA
LR.Picalm.3457	Picalm	ENSMUST00000049537.8	ISM	3prime_fragment	0.408819	0.446381	0.359744	0.818658	0.938652	0.999153	up	up	TRUE
LR.App.7685	App	novel	NNC	at_least_one_novel_splicesite	-0.516557	0.56561	0.361098	0.820614	NA	NA	down	NA	NA
LR.App.8859	App	novel	NNC	at_least_one_novel_splicesite	-0.307594	0.337178	0.361632	0.820614	NA	NA	down	NA	NA
LR.Apoe.6718	Apoe	novel	NNC	intron_retention	-0.377144	0.413348	0.36155	0.820614	0.916635	0.999153	down	up	FALSE
LR.Snca.381	Snca	novel	NNC	at_least_one_novel_splicesite	-0.228754	0.251041	0.362179	0.821076	0.652982	0.954863	down	down	TRUE
LR.Apoe.3935	Apoe	novel	NNC	at_least_one_novel_splicesite	-0.384351	0.422378	0.362838	0.821792	NA	NA	down	NA	NA
LR.App.11810	App	novel	NNC	at_least_one_novel_splicesite	-0.672567	0.740226	0.363563	0.821908	NA	NA	down	NA	NA
LR.Apoe.1636	Apoe	novel	NNC	intron_retention	0.237434	0.261334	0.363589	0.821908	NA	NA	up	NA	NA
LR.Apoe.4164	Apoe	novel	NNC	at_least_one_novel_splicesite	0.529725	0.583447	0.363919	0.821908	NA	NA	up	NA	NA
LR.Apoe.7464	Apoe	novel	NNC	intron_retention	0.431052	0.475248	0.364405	0.82223	NA	NA	up	NA	NA
LR.Clu.1149	Clu	novel	NNC	at_least_one_novel_splicesite	-0.503609	0.556927	0.365856	0.824725	NA	NA	down	NA	NA
LR.Tardbp.9667	Tardbp	ENSMUST00000084125.9	ISM	3prime_fragment	-0.240529	0.2668	0.367304	0.825667	0.247151	0.814332	down	up	FALSE
LR.Picalm.14425	Picalm	ENSMUST00000207084.1	ISM	3prime_fragment	-0.220426	0.244503	0.367308	0.825667	0.248939	0.814332	down	down	TRUE
LR.Sorl1.6583	Sorl1	novel	NNC	at_least_one_novel_splicesite	-0.597175	0.661724	0.366816	0.825667	NA	NA	down	NA	NA
LR.Tardbp.3323	Tardbp	ENSMUST00000165113.7	FSM	alternative_3end5end	0.462529	0.514293	0.368467	0.825945	0.681644	NA	up	up	TRUE
LR.Apoe.4953	Apoe	novel	NNC	intron_retention	0.615013	0.683723	0.368383	0.825945	NA	NA	up	NA	NA
LR.Sorl1.40303	Sorl1	ENSMUST00000060989.8	ISM	internal_fragment	-0.551786	0.612658	0.367778	0.825945	NA	NA	down	NA	NA
LR.Clu.39481	Clu	novel	NNC	at_least_one_novel_splicesite	0.600758	0.67243	0.371636	0.826944	NA	NA	up	NA	NA
LR.Clu.993	Clu	novel	NNC	at_least_one_novel_splicesite	0.313898	0.350826	0.370926	0.826944	NA	NA	up	NA	NA
LR.Bin1.304	Bin1	novel	NNC	at_least_one_novel_splicesite	0.608744	0.680029	0.370694	0.826944	NA	NA	up	NA	NA
LR.Bin1.47346	Bin1	novel	NNC	at_least_one_novel_splicesite	-0.525151	0.586528	0.370597	0.826944	NA	NA	down	NA	NA
LR.Snca.2865	Snca	novel	NNC	at_least_one_novel_splicesite	0.551397	0.61721	0.371659	0.826944	NA	NA	up	NA	NA
LR.Apoe.1087	Apoe	novel	NNC	at_least_one_novel_splicesite	-0.396996	0.444348	0.371625	0.826944	NA	NA	down	NA	NA
LR.Apoe.2714	Apoe	novel	NNC	at_least_one_novel_splicesite	0.349307	0.390196	0.370675	0.826944	NA	NA	up	NA	NA
LR.Apoe.4954	Apoe	novel	NNC	at_least_one_novel_splicesite	-0.44793	0.501411	0.371676	0.826944	NA	NA	down	NA	NA
LR.Clu.2947	Clu	novel	NNC	at_least_one_novel_splicesite	0.576984	0.647609	0.372959	0.827345	NA	NA	up	NA	NA
LR.Clu.65217	Clu	novel	NNC	at_least_one_novel_splicesite	0.644241	0.725218	0.374357	0.827345	NA	NA	up	NA	NA
LR.App.11402	App	novel	NNC	at_least_one_novel_splicesite	-0.614933	0.692079	0.374256	0.827345	NA	NA	down	NA	NA
LR.Bin1.41692	Bin1	novel	NNC	at_least_one_novel_splicesite	-0.318414	0.35825	0.374108	0.827345	NA	NA	down	NA	NA
LR.Snca.287	Snca	novel	NNC	at_least_one_novel_splicesite	-0.301551	0.338166	0.372541	0.827345	0.77108	NA	down	down	TRUE
LR.Snca.935	Snca	novel	NNC	at_least_one_novel_splicesite	-0.467303	0.524541	0.372994	0.827345	NA	NA	down	NA	NA
LR.Apoe.2555	Apoe	novel	NNC	at_least_one_novel_splicesite	0.501387	0.56472	0.374621	0.827345	NA	NA	up	NA	NA
LR.Apoe.973	Apoe	novel	NNC	intron_retention	0.177748	0.199912	0.373934	0.827345	0.881439	0.999153	up	up	TRUE
LR.Fyn.8583	Fyn	ENSMUST00000146287.7	ISM	3prime_fragment	-0.49528	0.558846	0.37548	0.828479	NA	NA	down	NA	NA
LR.Ptk2b.343	Ptk2b	novel	NNC	at_least_one_novel_splicesite	0.351787	0.397586	0.376261	0.829438	NA	NA	up	NA	NA
LR.Bin1.568	Bin1	novel	NNC	at_least_one_novel_splicesite	-0.458907	0.520629	0.378076	0.832543	NA	NA	down	NA	NA
LR.Snca.556	Snca	novel	NNC	at_least_one_novel_splicesite	-0.348291	0.395664	0.378713	0.832543	NA	NA	down	NA	NA
LR.Apoe.90632	Apoe	novel	NNC	at_least_one_novel_splicesite	0.348772	0.39614	0.378629	0.832543	NA	NA	up	NA	NA
LR.Clu.1877	Clu	novel	NNC	at_least_one_novel_splicesite	-0.406921	0.469589	0.38619	0.832611	NA	NA	down	NA	NA
LR.Clu.2337	Clu	novel	NNC	at_least_one_novel_splicesite	0.519622	0.610514	0.394702	0.832611	NA	NA	up	NA	NA
LR.Clu.39343	Clu	novel	NIC	combination_of_known_junctions	0.215413	0.246742	0.382648	0.832611	0.0723974	0.483706	up	up	TRUE
LR.Clu.43341	Clu	novel	NNC	intron_retention	-0.54561	0.632259	0.388163	0.832611	NA	NA	down	NA	NA
LR.Clu.43348	Clu	novel	NNC	at_least_one_novel_splicesite	0.297203	0.344613	0.388453	0.832611	NA	NA	up	NA	NA
LR.Clu.43849	Clu	novel	NNC	at_least_one_novel_splicesite	-0.3972	0.451998	0.37953	0.832611	NA	NA	down	NA	NA
LR.Clu.500	Clu	novel	NNC	at_least_one_novel_splicesite	0.22951	0.262231	0.381455	0.832611	0.255897	0.814332	up	down	FALSE
LR.Clu.56801	Clu	novel	NNC	at_least_one_novel_splicesite	-0.52262	0.613966	0.394648	0.832611	NA	NA	down	NA	NA
LR.Clu.932	Clu	novel	NNC	at_least_one_novel_splicesite	-0.328142	0.388053	0.39777	0.832611	NA	NA	down	NA	NA
LR.Ptk2b.1153	Ptk2b	ENSMUST00000089250.8	ISM	3prime_fragment	-0.301515	0.354275	0.394727	0.832611	0.649805	0.954863	down	down	TRUE
LR.Ptk2b.1726	Ptk2b	novel	NNC	at_least_one_novel_splicesite	-0.363266	0.418333	0.385194	0.832611	NA	NA	down	NA	NA
LR.Ptk2b.893	Ptk2b	novel	NNC	at_least_one_novel_splicesite	-0.473516	0.560504	0.39822	0.832611	NA	NA	down	NA	NA
LR.App.11862	App	novel	NNC	at_least_one_novel_splicesite	-0.636259	0.749414	0.395877	0.832611	NA	NA	down	NA	NA
LR.App.14198	App	novel	NNC	at_least_one_novel_splicesite	-0.632733	0.747247	0.397133	0.832611	NA	NA	down	NA	NA
LR.App.16591	App	novel	NNC	at_least_one_novel_splicesite	0.630352	0.72972	0.387683	0.832611	NA	NA	up	NA	NA
LR.App.19589	App	novel	NNC	at_least_one_novel_splicesite	0.497939	0.589007	0.397895	0.832611	NA	NA	up	NA	NA
LR.App.9660	App	novel	NNC	at_least_one_novel_splicesite	0.508965	0.580369	0.380505	0.832611	NA	NA	up	NA	NA
LR.Bin1.33637	Bin1	ENSMUST00000025239.8	ISM	3prime_fragment	-0.286217	0.334562	0.392276	0.832611	0.569626	0.937017	down	down	TRUE
LR.Abca1.232	Abca1	novel	NNC	at_least_one_novel_splicesite	0.522409	0.596687	0.381293	0.832611	0.265605	NA	up	up	TRUE
LR.Tardbp.7753	Tardbp	novel	NIC	combination_of_known_junctions	-0.351115	0.413021	0.395261	0.832611	0.177236	NA	down	down	TRUE
LR.Tardbp.7767	Tardbp	novel	NNC	at_least_one_novel_splicesite	-0.442616	0.513896	0.389075	0.832611	NA	NA	down	NA	NA
LR.Snca.1190	Snca	novel	NNC	at_least_one_novel_splicesite	-0.279975	0.330769	0.397309	0.832611	NA	NA	down	NA	NA
LR.Snca.132	Snca	novel	NNC	at_least_one_novel_splicesite	-0.416011	0.490917	0.396763	0.832611	NA	NA	down	NA	NA
LR.Snca.1798	Snca	novel	NNC	at_least_one_novel_splicesite	-0.570717	0.658459	0.38608	0.832611	NA	NA	down	NA	NA
LR.Snca.223	Snca	novel	NNC	at_least_one_novel_splicesite	-0.216738	0.256033	0.39726	0.832611	NA	NA	down	NA	NA
LR.Snca.2631	Snca	novel	NNC	at_least_one_novel_splicesite	-0.359795	0.417542	0.388854	0.832611	NA	NA	down	NA	NA
LR.Snca.274	Snca	novel	NNC	at_least_one_novel_splicesite	-0.38927	0.458715	0.396098	0.832611	0.989864	0.999153	down	up	FALSE
LR.Snca.297	Snca	novel	NNC	at_least_one_novel_splicesite	-0.229393	0.264097	0.385069	0.832611	NA	NA	down	NA	NA
LR.Snca.304	Snca	novel	NNC	at_least_one_novel_splicesite	-0.356928	0.40997	0.383961	0.832611	NA	NA	down	NA	NA
LR.Snca.349	Snca	novel	NNC	at_least_one_novel_splicesite	-0.403142	0.475695	0.396728	0.832611	NA	NA	down	NA	NA
LR.Snca.429	Snca	novel	NNC	at_least_one_novel_splicesite	-0.25439	0.300738	0.397617	0.832611	NA	NA	down	NA	NA
LR.Snca.545	Snca	novel	NNC	at_least_one_novel_splicesite	-0.297763	0.349924	0.394806	0.832611	NA	NA	down	NA	NA
LR.Snca.587	Snca	novel	NNC	at_least_one_novel_splicesite	-0.423147	0.490818	0.388618	0.832611	NA	NA	down	NA	NA
LR.Snca.810	Snca	novel	NNC	at_least_one_novel_splicesite	-0.268169	0.313153	0.391805	0.832611	NA	NA	down	NA	NA
LR.Apoe.1022	Apoe	novel	NNC	at_least_one_novel_splicesite	-0.609899	0.699317	0.383135	0.832611	NA	NA	down	NA	NA
LR.Apoe.1048	Apoe	novel	NNC	at_least_one_novel_splicesite	0.208323	0.237982	0.381371	0.832611	NA	NA	up	NA	NA
LR.Apoe.1455	Apoe	novel	NNC	at_least_one_novel_splicesite	0.188332	0.220978	0.394066	0.832611	NA	NA	up	NA	NA
LR.Apoe.1488	Apoe	novel	NNC	at_least_one_novel_splicesite	0.224539	0.265494	0.397699	0.832611	NA	NA	up	NA	NA
LR.Apoe.1567	Apoe	novel	NNC	at_least_one_novel_splicesite	0.215467	0.250034	0.388826	0.832611	NA	NA	up	NA	NA
LR.Apoe.1633	Apoe	novel	NNC	at_least_one_novel_splicesite	0.543008	0.628089	0.387291	0.832611	NA	NA	up	NA	NA
LR.Apoe.2074	Apoe	novel	NNC	at_least_one_novel_splicesite	0.259821	0.302725	0.390741	0.832611	NA	NA	up	NA	NA
LR.Apoe.2947	Apoe	novel	NNC	at_least_one_novel_splicesite	0.362896	0.414061	0.380795	0.832611	NA	NA	up	NA	NA
LR.Apoe.3429	Apoe	novel	NNC	at_least_one_novel_splicesite	0.520262	0.600503	0.386283	0.832611	NA	NA	up	NA	NA
LR.Apoe.5498	Apoe	novel	NNC	intron_retention	0.382243	0.438634	0.383515	0.832611	NA	NA	up	NA	NA
LR.Apoe.915	Apoe	novel	NNC	intron_retention	0.168083	0.195604	0.390176	0.832611	0.520688	0.925383	up	down	FALSE
LR.Apoe.951	Apoe	ENSMUST00000174710.1	FSM	alternative_3end5end	0.286426	0.333862	0.390938	0.832611	0.0607688	0.450389	up	up	TRUE
LR.Apoe.996	Apoe	novel	NNC	intron_retention	0.210234	0.247432	0.395512	0.832611	NA	NA	up	NA	NA
LR.Apoe.997	Apoe	novel	NNC	intron_retention	0.298428	0.343113	0.384428	0.832611	NA	NA	up	NA	NA
LR.Picalm.3974	Picalm	ENSMUST00000207484.1	ISM	3prime_fragment	0.515129	0.597097	0.388289	0.832611	0.411397	NA	up	up	TRUE
LR.Picalm.5136	Picalm	novel	NNC	at_least_one_novel_splicesite	0.293815	0.346928	0.397048	0.832611	0.0445763	0.390739	up	up	TRUE
LR.Picalm.7186	Picalm	novel	NNC	at_least_one_novel_splicesite	-0.433524	0.497886	0.383903	0.832611	0.847226	0.999153	down	down	TRUE
LR.Fus.556	Fus	ENSMUST00000128851.7	ISM	5prime_fragment	0.326661	0.378518	0.388138	0.832611	0.338857	NA	up	down	FALSE
LR.Sorl1.2879	Sorl1	novel	NNC	intron_retention	-0.308781	0.353409	0.382269	0.832611	0.762209	0.979783	down	up	FALSE
LR.Sorl1.5801	Sorl1	ENSMUST00000060989.8	ISM	3prime_fragment	-0.264979	0.3135	0.397985	0.832611	0.262973	0.822833	down	up	FALSE
LR.Sorl1.5909	Sorl1	novel	NNC	at_least_one_novel_splicesite	0.380555	0.446621	0.394173	0.832611	NA	NA	up	NA	NA
LR.Mapt.647	Mapt	ENSMUST00000132245.7	ISM	5prime_fragment	-0.600345	0.696504	0.38872	0.832611	NA	NA	down	NA	NA
LR.Apoe.1082	Apoe	novel	NNC	at_least_one_novel_splicesite	0.155059	0.183732	0.398704	0.832895	NA	NA	up	NA	NA
LR.Snca.144	Snca	novel	NNC	at_least_one_novel_splicesite	-0.361836	0.429066	0.399055	0.8329	NA	NA	down	NA	NA
LR.Clu.793	Clu	novel	NNC	at_least_one_novel_splicesite	0.551968	0.655173	0.399522	0.832923	NA	NA	up	NA	NA
LR.Ptk2b.2348	Ptk2b	novel	NNC	at_least_one_novel_splicesite	-0.400229	0.475417	0.399873	0.832923	NA	NA	down	NA	NA
LR.Tardbp.3304	Tardbp	ENSMUST00000045180.13	ISM	3prime_fragment	-0.386835	0.459737	0.400109	0.832923	NA	NA	down	NA	NA
LR.Clu.1539	Clu	novel	NIC	combination_of_known_splicesites	0.403853	0.483297	0.403367	0.833012	NA	NA	up	NA	NA
LR.Clu.2819	Clu	novel	NNC	at_least_one_novel_splicesite	0.53317	0.635772	0.401683	0.833012	NA	NA	up	NA	NA
LR.Ptk2b.923	Ptk2b	ENSMUST00000089250.8	ISM	3prime_fragment	0.624367	0.74533	0.402196	0.833012	0.0436226	0.388449	up	up	TRUE
LR.Snca.1750	Snca	novel	NNC	at_least_one_novel_splicesite	-0.360277	0.431017	0.403225	0.833012	0.293384	0.849062	down	down	TRUE
LR.Snca.1795	Snca	novel	NNC	at_least_one_novel_splicesite	-0.551217	0.659808	0.403481	0.833012	NA	NA	down	NA	NA
LR.Snca.327	Snca	novel	NNC	at_least_one_novel_splicesite	-0.403749	0.483343	0.403533	0.833012	NA	NA	down	NA	NA
LR.Apoe.1100	Apoe	novel	NNC	intron_retention	0.317224	0.379839	0.403631	0.833012	NA	NA	up	NA	NA
LR.Apoe.3764	Apoe	novel	NNC	at_least_one_novel_splicesite	0.501818	0.599458	0.402525	0.833012	NA	NA	up	NA	NA
LR.Apoe.5473	Apoe	novel	NNC	at_least_one_novel_splicesite	0.520035	0.622097	0.40319	0.833012	NA	NA	up	NA	NA
LR.Apoe.6991	Apoe	novel	NNC	at_least_one_novel_splicesite	0.541942	0.647467	0.402582	0.833012	NA	NA	up	NA	NA
LR.Apoe.2329	Apoe	novel	NNC	at_least_one_novel_splicesite	0.34127	0.409165	0.404244	0.833558	NA	NA	up	NA	NA
LR.Snca.2056	Snca	novel	NNC	at_least_one_novel_splicesite	-0.481006	0.579819	0.406777	0.838058	NA	NA	down	NA	NA
LR.Snca.283	Snca	novel	NNC	at_least_one_novel_splicesite	-0.551763	0.667792	0.408663	0.83808	NA	NA	down	NA	NA
LR.Apoe.2445	Apoe	novel	NNC	intron_retention	-0.282084	0.341567	0.408888	0.83808	NA	NA	down	NA	NA
LR.Apoe.2973	Apoe	novel	NNC	at_least_one_novel_splicesite	-0.571127	0.690981	0.408495	0.83808	NA	NA	down	NA	NA
LR.Apoe.3076	Apoe	novel	NNC	at_least_one_novel_splicesite	-0.453821	0.547906	0.407511	0.83808	NA	NA	down	NA	NA
LR.Picalm.9493	Picalm	ENSMUST00000208742.1	ISM	3prime_fragment	-0.260112	0.314934	0.408846	0.83808	0.50353	0.924685	down	up	FALSE
LR.Sorl1.2872	Sorl1	ENSMUST00000060989.8	ISM	3prime_fragment	-0.290682	0.350705	0.407188	0.83808	NA	NA	down	NA	NA
LR.Ptk2b.4069	Ptk2b	ENSMUST00000089250.8	ISM	3prime_fragment	0.527205	0.639515	0.409722	0.838355	NA	NA	up	NA	NA
LR.Snca.1966	Snca	novel	NNC	at_least_one_novel_splicesite	-0.575939	0.698617	0.409713	0.838355	NA	NA	down	NA	NA
LR.App.116177	App	ENSMUST00000227723.1	ISM	3prime_fragment	0.581517	0.706167	0.410233	0.838683	0.431724	0.898315	up	down	FALSE
LR.Clu.39352	Clu	novel	NNC	at_least_one_novel_splicesite	0.234992	0.285683	0.410758	0.838862	0.724111	0.979783	up	up	TRUE
LR.Snca.1155	Snca	novel	NNC	at_least_one_novel_splicesite	-0.388992	0.473518	0.411365	0.838862	NA	NA	down	NA	NA
LR.Snca.216	Snca	novel	NNC	at_least_one_novel_splicesite	-0.186166	0.226792	0.411722	0.838862	NA	NA	down	NA	NA
LR.Apoe.1918	Apoe	novel	NNC	at_least_one_novel_splicesite	-0.531275	0.646807	0.41143	0.838862	NA	NA	down	NA	NA
LR.Apoe.1637	Apoe	novel	NNC	intron_retention	0.256568	0.312888	0.412217	0.839155	NA	NA	up	NA	NA
LR.Clu.57006	Clu	novel	NNC	at_least_one_novel_splicesite	-0.300018	0.366801	0.413396	0.839169	NA	NA	down	NA	NA
LR.Bin1.108	Bin1	novel	NNC	at_least_one_novel_splicesite	-0.307532	0.376411	0.413922	0.839169	NA	NA	down	NA	NA
LR.Apoe.4230	Apoe	novel	NNC	at_least_one_novel_splicesite	0.604215	0.737902	0.412884	0.839169	NA	NA	up	NA	NA
LR.Apoe.9742	Apoe	novel	NNC	at_least_one_novel_splicesite	-0.559745	0.685193	0.413976	0.839169	NA	NA	down	NA	NA
LR.Fus.18654	Fus	novel	NNC	at_least_one_novel_splicesite	-0.490891	0.600019	0.413286	0.839169	NA	NA	down	NA	NA
LR.Ptk2b.533	Ptk2b	novel	NNC	at_least_one_novel_splicesite	-0.404209	0.49658	0.415653	0.839273	NA	NA	down	NA	NA
LR.Ptk2b.679	Ptk2b	novel	NNC	at_least_one_novel_splicesite	0.404328	0.496181	0.415141	0.839273	NA	NA	up	NA	NA
LR.Bin1.35191	Bin1	ENSMUST00000025239.8	ISM	3prime_fragment	-0.260652	0.319374	0.414423	0.839273	0.267125	0.822833	down	down	TRUE
LR.Snca.2723	Snca	novel	NNC	at_least_one_novel_splicesite	-0.550213	0.676642	0.416131	0.839273	NA	NA	down	NA	NA
LR.Apoe.5031	Apoe	novel	NNC	at_least_one_novel_splicesite	-0.475545	0.584516	0.415891	0.839273	NA	NA	down	NA	NA
LR.Abca7.104	Abca7	novel	NIC	combination_of_known_junctions	0.368549	0.452732	0.415613	0.839273	0.111381	0.585832	up	up	TRUE
LR.Bin1.1099	Bin1	novel	NNC	at_least_one_novel_splicesite	0.244894	0.3017	0.416955	0.840207	NA	NA	up	NA	NA
LR.Snca.397	Snca	novel	NNC	at_least_one_novel_splicesite	-0.218078	0.269194	0.417875	0.840207	0.674343	0.977536	down	down	TRUE
LR.Apoe.10385	Apoe	novel	NNC	at_least_one_novel_splicesite	0.498708	0.616671	0.418682	0.840207	NA	NA	up	NA	NA
LR.Apoe.2783	Apoe	novel	NNC	intron_retention	0.374169	0.461388	0.417386	0.840207	NA	NA	up	NA	NA
LR.Apoe.7457	Apoe	novel	NNC	at_least_one_novel_splicesite	-0.516763	0.638763	0.418512	0.840207	NA	NA	down	NA	NA
LR.Fus.29308	Fus	ENSMUST00000121616.8	ISM	3prime_fragment	-0.324856	0.401711	0.4187	0.840207	0.79568	NA	down	up	FALSE
LR.Bin1.40341	Bin1	ENSMUST00000234496.1	ISM	3prime_fragment	0.267915	0.332101	0.419824	0.840273	0.769392	0.979783	up	down	FALSE
LR.Apoe.1983	Apoe	novel	NNC	intron_retention	0.288039	0.357019	0.419788	0.840273	NA	NA	up	NA	NA
LR.Apoe.3341	Apoe	novel	NNC	at_least_one_novel_splicesite	0.362926	0.450178	0.420136	0.840273	NA	NA	up	NA	NA
LR.Apoe.894	Apoe	novel	NNC	at_least_one_novel_splicesite	0.276165	0.342462	0.420006	0.840273	NA	NA	up	NA	NA
LR.Apoe.1343	Apoe	novel	NNC	intron_retention	0.169042	0.209911	0.420646	0.84059	0.272243	0.825558	up	up	TRUE
LR.App.11521	App	novel	NNC	at_least_one_novel_splicesite	-0.541976	0.676054	0.42274	0.841031	NA	NA	down	NA	NA
LR.App.7448	App	novel	NNC	at_least_one_novel_splicesite	0.35415	0.442497	0.423512	0.841031	NA	NA	up	NA	NA
LR.Snca.1278	Snca	novel	NNC	at_least_one_novel_splicesite	-0.460721	0.57586	0.423677	0.841031	NA	NA	down	NA	NA
LR.Snca.2447	Snca	novel	NNC	at_least_one_novel_splicesite	-0.587932	0.734345	0.423351	0.841031	NA	NA	down	NA	NA
LR.Snca.3772	Snca	novel	NNC	at_least_one_novel_splicesite	-0.542137	0.676686	0.423036	0.841031	NA	NA	down	NA	NA
LR.Snca.400	Snca	novel	NNC	at_least_one_novel_splicesite	-0.417308	0.518853	0.42123	0.841031	NA	NA	down	NA	NA
LR.Apoe.1227	Apoe	novel	NNC	at_least_one_novel_splicesite	0.190591	0.237268	0.421818	0.841031	NA	NA	up	NA	NA
LR.Sorl1.2928	Sorl1	ENSMUST00000060989.8	ISM	3prime_fragment	-0.251266	0.313811	0.423311	0.841031	0.574736	0.937017	down	up	FALSE
LR.Clu.38694	Clu	novel	NIC	combination_of_known_junctions	0.229101	0.287298	0.425199	0.841177	0.0712197	0.483706	up	up	TRUE
LR.Clu.64092	Clu	novel	NNC	at_least_one_novel_splicesite	0.374719	0.474758	0.429945	0.841177	NA	NA	up	NA	NA
LR.Ptk2b.706	Ptk2b	novel	NNC	at_least_one_novel_splicesite	0.534888	0.678911	0.430778	0.841177	0.582282	NA	up	up	TRUE
LR.Ptk2b.89052	Ptk2b	ENSMUST00000127083.1	FSM	alternative_3end	0.232238	0.291471	0.42558	0.841177	0.343502	0.881843	up	down	FALSE
LR.Ptk2b.914	Ptk2b	novel	NNC	at_least_one_novel_splicesite	0.497643	0.630756	0.430134	0.841177	NA	NA	up	NA	NA
LR.App.10782	App	novel	NNC	at_least_one_novel_splicesite	0.530386	0.666413	0.426101	0.841177	NA	NA	up	NA	NA
LR.App.9240	App	novel	NNC	at_least_one_novel_splicesite	-0.439424	0.554049	0.427711	0.841177	NA	NA	down	NA	NA
LR.Bin1.1242	Bin1	ENSMUST00000025239.8	ISM	5prime_fragment	0.457521	0.57735	0.428098	0.841177	NA	NA	up	NA	NA
LR.Bin1.40339	Bin1	ENSMUST00000234857.1	ISM	3prime_fragment	0.276411	0.350164	0.429892	0.841177	0.722615	0.979783	up	up	TRUE
LR.Bin1.41694	Bin1	ENSMUST00000234496.1	ISM	3prime_fragment	0.295955	0.373501	0.428138	0.841177	0.996908	NA	up	down	FALSE
LR.Snca.2123	Snca	novel	NNC	at_least_one_novel_splicesite	-0.518299	0.655334	0.429007	0.841177	NA	NA	down	NA	NA
LR.Snca.2136	Snca	novel	NNC	at_least_one_novel_splicesite	-0.449381	0.565679	0.426957	0.841177	NA	NA	down	NA	NA
LR.Snca.2450	Snca	novel	NNC	at_least_one_novel_splicesite	-0.332323	0.416657	0.425106	0.841177	NA	NA	down	NA	NA
LR.Apoe.2472	Apoe	novel	NNC	at_least_one_novel_splicesite	-0.29351	0.371539	0.429537	0.841177	NA	NA	down	NA	NA
LR.Picalm.4500	Picalm	ENSMUST00000207225.1	ISM	3prime_fragment	0.342887	0.433	0.428426	0.841177	0.965836	0.999153	up	down	FALSE
LR.Picalm.8089	Picalm	novel	NNC	at_least_one_novel_splicesite	0.394224	0.498203	0.428773	0.841177	0.128367	NA	up	up	TRUE
LR.Picalm.8910	Picalm	ENSMUST00000208730.1	ISM	3prime_fragment	-0.447396	0.561586	0.425645	0.841177	0.634187	NA	down	up	FALSE
LR.Fus.23366	Fus	ENSMUST00000128851.7	ISM	3prime_fragment	-0.276868	0.351219	0.430517	0.841177	NA	NA	down	NA	NA
LR.Sorl1.5919	Sorl1	ENSMUST00000060989.8	ISM	3prime_fragment	-0.268302	0.335845	0.424355	0.841177	0.870314	0.999153	down	up	FALSE
LR.Mapt.428	Mapt	ENSMUST00000100347.10	ISM	5prime_fragment	0.53047	0.668486	0.427464	0.841177	NA	NA	up	NA	NA
LR.Ptk2b.3166	Ptk2b	novel	NIC	combination_of_known_splicesites	-0.41584	0.529672	0.432402	0.842286	NA	NA	down	NA	NA
LR.Apoe.1168	Apoe	novel	NNC	at_least_one_novel_splicesite	0.208592	0.265568	0.432186	0.842286	0.504212	0.924685	up	down	FALSE
LR.Mapt.1450	Mapt	novel	NNC	at_least_one_novel_splicesite	0.618108	0.787027	0.432237	0.842286	NA	NA	up	NA	NA
LR.Snca.1982	Snca	novel	NNC	at_least_one_novel_splicesite	-0.45519	0.580444	0.432917	0.842604	NA	NA	down	NA	NA
LR.Ptk2b.3384	Ptk2b	novel	NNC	at_least_one_novel_splicesite	0.474037	0.605993	0.434068	0.84279	NA	NA	up	NA	NA
LR.App.117008	App	novel	NNC	at_least_one_novel_splicesite	0.498387	0.636951	0.433946	0.84279	NA	NA	up	NA	NA
LR.Apoe.1739	Apoe	novel	NNC	intron_retention	0.230855	0.29509	0.434026	0.84279	NA	NA	up	NA	NA
LR.Clu.393	Clu	novel	NNC	at_least_one_novel_splicesite	0.383119	0.492003	0.436161	0.843702	NA	NA	up	NA	NA
LR.Clu.5749	Clu	novel	NNC	at_least_one_novel_splicesite	-0.679826	0.873057	0.436172	0.843702	NA	NA	down	NA	NA
LR.Ptk2b.3368	Ptk2b	ENSMUST00000089250.8	ISM	3prime_fragment	0.46733	0.598747	0.435089	0.843702	NA	NA	up	NA	NA
LR.App.9139	App	novel	NIC	combination_of_known_splicesites	0.54942	0.705782	0.4363	0.843702	NA	NA	up	NA	NA
LR.Picalm.2578	Picalm	ENSMUST00000208730.1	ISM	3prime_fragment	0.444855	0.571073	0.43599	0.843702	0.805292	0.993037	up	up	TRUE
LR.Bin1.254	Bin1	novel	NIC	combination_of_known_splicesites	0.470139	0.604781	0.43694	0.844258	0.339655	0.881843	up	up	TRUE
LR.Mapt.26341	Mapt	novel	NNC	at_least_one_novel_splicesite	0.493693	0.635755	0.437427	0.844516	NA	NA	up	NA	NA
LR.Clu.64300	Clu	novel	NNC	at_least_one_novel_splicesite	0.485231	0.625994	0.438259	0.844866	NA	NA	up	NA	NA
LR.App.13391	App	novel	NNC	at_least_one_novel_splicesite	-0.418781	0.540774	0.438688	0.844866	NA	NA	down	NA	NA
LR.App.138302	App	ENSMUST00000226232.1	ISM	3prime_fragment	-0.23731	0.307684	0.440541	0.844866	0.265957	0.822833	down	down	TRUE
LR.App.7824	App	novel	NNC	at_least_one_novel_splicesite	0.242195	0.313645	0.439999	0.844866	NA	NA	up	NA	NA
LR.Snca.1034	Snca	novel	NNC	at_least_one_novel_splicesite	-0.401223	0.520481	0.440784	0.844866	NA	NA	down	NA	NA
LR.Fyn.9347	Fyn	ENSMUST00000146287.7	ISM	3prime_fragment	0.368439	0.477862	0.440698	0.844866	NA	NA	up	NA	NA
LR.Apoe.5268	Apoe	novel	NNC	intron_retention	-0.39448	0.50933	0.43863	0.844866	NA	NA	down	NA	NA
LR.Apoe.919	Apoe	novel	NNC	at_least_one_novel_splicesite	0.14731	0.190944	0.44042	0.844866	NA	NA	up	NA	NA
LR.Sorl1.5783	Sorl1	ENSMUST00000060989.8	ISM	3prime_fragment	-0.21742	0.281457	0.43983	0.844866	0.766277	0.979783	down	down	TRUE
LR.Snca.1885	Snca	novel	NNC	at_least_one_novel_splicesite	-0.346874	0.45039	0.441203	0.844991	NA	NA	down	NA	NA
LR.Picalm.6399	Picalm	ENSMUST00000049537.8	ISM	3prime_fragment	-0.499673	0.649481	0.44169	0.845249	0.992431	0.999153	down	down	TRUE
LR.Apoe.5694	Apoe	novel	NNC	at_least_one_novel_splicesite	0.492688	0.641136	0.442214	0.845575	NA	NA	up	NA	NA
LR.Clu.466	Clu	novel	NIC	combination_of_known_splicesites	0.327763	0.427471	0.443231	0.845714	NA	NA	up	NA	NA
LR.Snca.729	Snca	novel	NNC	at_least_one_novel_splicesite	-0.322503	0.420718	0.443346	0.845714	NA	NA	down	NA	NA
LR.Apoe.1199	Apoe	novel	NNC	intron_retention	0.225978	0.294524	0.442924	0.845714	NA	NA	up	NA	NA
LR.App.8973	App	novel	NNC	at_least_one_novel_splicesite	0.221625	0.290444	0.44543	0.847293	0.247398	0.814332	up	up	TRUE
LR.Apoe.1418	Apoe	novel	NNC	at_least_one_novel_splicesite	-0.285469	0.373807	0.445058	0.847293	NA	NA	down	NA	NA
LR.Apoe.1795	Apoe	novel	NNC	at_least_one_novel_splicesite	0.441391	0.578667	0.445599	0.847293	NA	NA	up	NA	NA
LR.Apoe.2729	Apoe	novel	NNC	at_least_one_novel_splicesite	-0.356239	0.467493	0.446049	0.847293	NA	NA	down	NA	NA
LR.Apoe.3605	Apoe	novel	NNC	intron_retention	-0.338261	0.443531	0.445669	0.847293	NA	NA	down	NA	NA
LR.Sorl1.6093	Sorl1	novel	NNC	at_least_one_novel_splicesite	0.378143	0.49651	0.446298	0.847293	NA	NA	up	NA	NA
LR.App.11046	App	novel	NNC	at_least_one_novel_splicesite	0.515383	0.680472	0.448816	0.849683	NA	NA	up	NA	NA
LR.App.324	App	ENSMUST00000227654.1	FSM	alternative_3end5end	-0.235922	0.31159	0.448957	0.849683	0.923024	0.999153	down	up	FALSE
LR.Snca.435	Snca	novel	NNC	at_least_one_novel_splicesite	0.529595	0.699484	0.448976	0.849683	NA	NA	up	NA	NA
LR.Fus.1603	Fus	novel	NNC	at_least_one_novel_splicesite	0.579101	0.763137	0.447947	0.849683	NA	NA	up	NA	NA
LR.Apoe.2467	Apoe	novel	NNC	at_least_one_novel_splicesite	-0.470955	0.623194	0.449822	0.850611	NA	NA	down	NA	NA
LR.App.8253	App	novel	NNC	at_least_one_novel_splicesite	0.500483	0.662971	0.450303	0.850848	NA	NA	up	NA	NA
LR.Clu.44179	Clu	novel	NNC	at_least_one_novel_splicesite	-0.457687	0.608672	0.452085	0.85101	NA	NA	down	NA	NA
LR.Clu.68826	Clu	ENSMUST00000022616.13	ISM	3prime_fragment	-0.187873	0.249598	0.451628	0.85101	0.922272	0.999153	down	up	FALSE
LR.Ptk2b.88753	Ptk2b	ENSMUST00000111121.1	ISM	5prime_fragment	-0.452096	0.60229	0.452876	0.85101	0.303169	0.851276	down	down	TRUE
LR.Bin1.1849	Bin1	novel	NNC	at_least_one_novel_splicesite	-0.395591	0.527429	0.453232	0.85101	NA	NA	down	NA	NA
LR.Snca.1683	Snca	novel	NNC	at_least_one_novel_splicesite	-0.413522	0.550404	0.452469	0.85101	NA	NA	down	NA	NA
LR.Apoe.1785	Apoe	novel	NNC	at_least_one_novel_splicesite	0.32479	0.431511	0.451642	0.85101	NA	NA	up	NA	NA
LR.Apoe.4550	Apoe	novel	NNC	intron_retention	0.464969	0.618026	0.451844	0.85101	NA	NA	up	NA	NA
LR.Apoe.5014	Apoe	novel	NNC	at_least_one_novel_splicesite	0.319986	0.426321	0.452908	0.85101	NA	NA	up	NA	NA
LR.Ptk2b.1632	Ptk2b	novel	NNC	at_least_one_novel_splicesite	0.27948	0.372966	0.453651	0.851128	NA	NA	up	NA	NA
LR.Clu.57035	Clu	novel	NNC	at_least_one_novel_splicesite	-0.409802	0.553371	0.458963	0.851229	NA	NA	down	NA	NA
LR.Ptk2b.2985	Ptk2b	novel	NNC	at_least_one_novel_splicesite	0.506851	0.681561	0.457082	0.851229	0.641737	0.954863	up	down	FALSE
LR.Ptk2b.4413	Ptk2b	novel	NNC	at_least_one_novel_splicesite	-0.303928	0.406074	0.454186	0.851229	NA	NA	down	NA	NA
LR.Tardbp.7822	Tardbp	ENSMUST00000045180.13	ISM	3prime_fragment	-0.243293	0.326947	0.456795	0.851229	0.295822	NA	down	down	TRUE
LR.Tardbp.9625	Tardbp	ENSMUST00000084125.9	FSM	alternative_3end5end	0.223877	0.302192	0.458788	0.851229	0.0355651	0.332534	up	up	TRUE
LR.Snca.265	Snca	novel	NNC	at_least_one_novel_splicesite	0.348166	0.470468	0.459275	0.851229	NA	NA	up	NA	NA
LR.Snca.2675	Snca	novel	NNC	at_least_one_novel_splicesite	-0.482536	0.650407	0.458148	0.851229	NA	NA	down	NA	NA
LR.Apoe.2115	Apoe	novel	NNC	at_least_one_novel_splicesite	0.43247	0.580874	0.456565	0.851229	NA	NA	up	NA	NA
LR.Apoe.2303	Apoe	novel	NNC	intron_retention	-0.323537	0.43379	0.455766	0.851229	NA	NA	down	NA	NA
LR.Apoe.2858	Apoe	novel	NNC	at_least_one_novel_splicesite	0.199635	0.268781	0.457639	0.851229	NA	NA	up	NA	NA
LR.Apoe.3891	Apoe	novel	NNC	at_least_one_novel_splicesite	0.260691	0.350198	0.45663	0.851229	NA	NA	up	NA	NA
LR.Apoe.4360	Apoe	novel	NNC	intron_retention	0.42534	0.574903	0.459393	0.851229	NA	NA	up	NA	NA
LR.Apoe.5145	Apoe	novel	NNC	at_least_one_novel_splicesite	0.211053	0.284641	0.458408	0.851229	NA	NA	up	NA	NA
LR.Picalm.5162	Picalm	ENSMUST00000049537.8	ISM	3prime_fragment	-0.270965	0.365179	0.458084	0.851229	0.877244	0.999153	down	down	TRUE
LR.Ank1.1978	Ank1	novel	NIC	combination_of_known_junctions	-0.380945	0.512507	0.457302	0.851229	0.441226	0.898315	down	down	TRUE
LR.Sorl1.41834	Sorl1	ENSMUST00000060989.8	ISM	5prime_fragment	0.383937	0.513874	0.454978	0.851229	0.238579	0.814332	up	up	TRUE
LR.Clu.64906	Clu	novel	NNC	at_least_one_novel_splicesite	-0.465534	0.631337	0.460892	0.852288	NA	NA	down	NA	NA
LR.Snca.465	Snca	novel	NNC	at_least_one_novel_splicesite	-0.378785	0.513853	0.461033	0.852288	NA	NA	down	NA	NA
LR.Apoe.2080	Apoe	novel	NNC	at_least_one_novel_splicesite	-0.187416	0.254037	0.460665	0.852288	NA	NA	down	NA	NA
LR.Snca.413	Snca	novel	NNC	at_least_one_novel_splicesite	-0.242109	0.328879	0.461631	0.852734	NA	NA	down	NA	NA
LR.Clu.286	Clu	novel	NNC	at_least_one_novel_splicesite	-0.193885	0.264266	0.463147	0.853745	0.356281	NA	down	down	TRUE
LR.App.12359	App	novel	NNC	at_least_one_novel_splicesite	-0.273237	0.372059	0.46271	0.853745	NA	NA	down	NA	NA
LR.Apoe.1588	Apoe	novel	NNC	at_least_one_novel_splicesite	-0.213767	0.291431	0.463248	0.853745	NA	NA	down	NA	NA
LR.Clu.1337	Clu	novel	NNC	at_least_one_novel_splicesite	0.434187	0.594147	0.464917	0.854127	NA	NA	up	NA	NA
LR.Snca.1167	Snca	novel	NNC	at_least_one_novel_splicesite	-0.496104	0.678108	0.464412	0.854127	NA	NA	down	NA	NA
LR.Apoe.2006	Apoe	novel	NNC	at_least_one_novel_splicesite	0.288583	0.3955	0.465595	0.854127	NA	NA	up	NA	NA
LR.Apoe.3736	Apoe	novel	NNC	intron_retention	0.33442	0.457413	0.464711	0.854127	0.518225	NA	up	up	TRUE
LR.Apoe.8175	Apoe	novel	NNC	intron_retention	0.337187	0.46042	0.463957	0.854127	NA	NA	up	NA	NA
LR.Picalm.443	Picalm	ENSMUST00000208730.1	FSM	alternative_5end	0.262569	0.359643	0.465339	0.854127	NA	NA	up	NA	NA
LR.Sorl1.2926	Sorl1	ENSMUST00000060989.8	ISM	3prime_fragment	-0.273832	0.376168	0.466643	0.855393	0.909633	0.999153	down	up	FALSE
LR.Apoe.2656	Apoe	novel	NNC	intron_retention	-0.328665	0.455289	0.470366	0.861558	NA	NA	down	NA	NA
LR.Clu.1441	Clu	novel	NNC	at_least_one_novel_splicesite	0.381485	0.529135	0.470934	0.861939	NA	NA	up	NA	NA
LR.Bin1.142	Bin1	novel	NNC	at_least_one_novel_splicesite	0.187328	0.260682	0.472383	0.86393	NA	NA	up	NA	NA
LR.Fus.276	Fus	novel	NNC	at_least_one_novel_splicesite	0.46658	0.650251	0.473042	0.864475	NA	NA	up	NA	NA
LR.Apoe.3467	Apoe	novel	NNC	at_least_one_novel_splicesite	0.287655	0.402042	0.47431	0.865471	NA	NA	up	NA	NA
LR.Fus.241	Fus	novel	NNC	at_least_one_novel_splicesite	0.303518	0.424026	0.474114	0.865471	NA	NA	up	NA	NA
LR.Bin1.1470	Bin1	novel	NNC	at_least_one_novel_splicesite	0.34066	0.477719	0.475785	0.866337	0.477703	0.915908	up	up	TRUE
LR.Snca.1215	Snca	novel	NNC	at_least_one_novel_splicesite	-0.277406	0.38941	0.476232	0.866337	0.745047	0.979783	down	down	TRUE
LR.Snca.630	Snca	novel	NNC	at_least_one_novel_splicesite	-0.222837	0.312575	0.475902	0.866337	NA	NA	down	NA	NA
LR.Apoe.1820	Apoe	novel	NNC	at_least_one_novel_splicesite	0.236552	0.331926	0.476053	0.866337	NA	NA	up	NA	NA
LR.Ptk2b.571	Ptk2b	novel	NNC	at_least_one_novel_splicesite	0.293972	0.417023	0.480854	0.867311	NA	NA	up	NA	NA
LR.App.144459	App	ENSMUST00000227990.1	ISM	5prime_fragment	-0.31054	0.44017	0.480499	0.867311	NA	NA	down	NA	NA
LR.Bin1.5883	Bin1	novel	NNC	at_least_one_novel_splicesite	0.380909	0.536982	0.478107	0.867311	NA	NA	up	NA	NA
LR.Bin1.816	Bin1	novel	NNC	at_least_one_novel_splicesite	0.492725	0.698539	0.480583	0.867311	NA	NA	up	NA	NA
LR.Snca.2021	Snca	novel	NNC	at_least_one_novel_splicesite	-0.417125	0.587224	0.477498	0.867311	NA	NA	down	NA	NA
LR.Snca.503	Snca	novel	NNC	at_least_one_novel_splicesite	-0.300704	0.426077	0.480344	0.867311	NA	NA	down	NA	NA
LR.Snca.768	Snca	novel	NNC	at_least_one_novel_splicesite	-0.428183	0.604687	0.478879	0.867311	NA	NA	down	NA	NA
LR.Fyn.4703	Fyn	novel	NIC	combination_of_known_junctions	0.506196	0.715343	0.479177	0.867311	NA	NA	up	NA	NA
LR.Apoe.2775	Apoe	novel	NIC	intron_retention	0.213835	0.301796	0.478609	0.867311	NA	NA	up	NA	NA
LR.Picalm.11805	Picalm	ENSMUST00000207084.1	ISM	3prime_fragment	0.299169	0.424388	0.480846	0.867311	0.750978	0.979783	up	up	TRUE
LR.Picalm.8097	Picalm	ENSMUST00000207084.1	ISM	3prime_fragment	0.387693	0.550302	0.481115	0.867311	0.436237	NA	up	down	FALSE
LR.Sorl1.5787	Sorl1	novel	NNC	at_least_one_novel_splicesite	0.279003	0.394596	0.47953	0.867311	0.142009	0.681654	up	up	TRUE
LR.Clu.3355	Clu	novel	NNC	at_least_one_novel_splicesite	0.334908	0.476022	0.481709	0.867677	NA	NA	up	NA	NA
LR.Snca.699	Snca	novel	NNC	at_least_one_novel_splicesite	0.211517	0.300869	0.482043	0.867677	NA	NA	up	NA	NA
LR.Ptk2b.4492	Ptk2b	novel	NNC	at_least_one_novel_splicesite	-0.433468	0.617173	0.482464	0.867783	NA	NA	down	NA	NA
LR.Ptk2b.3606	Ptk2b	novel	NNC	at_least_one_novel_splicesite	0.318931	0.454642	0.482991	0.868079	NA	NA	up	NA	NA
LR.Snca.939	Snca	novel	NNC	at_least_one_novel_splicesite	0.391067	0.558192	0.483555	0.86844	NA	NA	up	NA	NA
LR.App.7657	App	ENSMUST00000227021.1	ISM	3prime_fragment	0.328649	0.470959	0.485284	0.870624	0.0298234	0.302358	up	up	TRUE
LR.Bin1.41691	Bin1	novel	NNC	at_least_one_novel_splicesite	-0.410984	0.589235	0.485498	0.870624	NA	NA	down	NA	NA
LR.Clu.777	Clu	novel	NNC	at_least_one_novel_splicesite	0.307505	0.443197	0.487786	0.870809	NA	NA	up	NA	NA
LR.App.9746	App	ENSMUST00000226801.1	ISM	3prime_fragment	0.272426	0.393205	0.488413	0.870809	0.315872	0.858456	up	down	FALSE
LR.Bin1.777	Bin1	novel	NNC	at_least_one_novel_splicesite	-0.4286	0.617329	0.487506	0.870809	NA	NA	down	NA	NA
LR.Apoe.1162	Apoe	novel	NNC	at_least_one_novel_splicesite	-0.252378	0.364148	0.48827	0.870809	NA	NA	down	NA	NA
LR.Apoe.3179	Apoe	novel	NNC	intron_retention	0.163486	0.23602	0.488512	0.870809	NA	NA	up	NA	NA
LR.Apoe.3516	Apoe	novel	NNC	at_least_one_novel_splicesite	0.290543	0.417837	0.486836	0.870809	NA	NA	up	NA	NA
LR.Sorl1.2885	Sorl1	ENSMUST00000060989.8	ISM	3prime_fragment	0.464419	0.669678	0.487998	0.870809	0.348406	0.881843	up	down	FALSE
LR.Sorl1.5755	Sorl1	ENSMUST00000060989.8	ISM	3prime_fragment	-0.293037	0.421207	0.486613	0.870809	0.553906	0.933358	down	down	TRUE
LR.Apoe.8623	Apoe	novel	NNC	at_least_one_novel_splicesite	-0.435563	0.631728	0.490522	0.873743	NA	NA	down	NA	NA
LR.Ptk2b.1330	Ptk2b	novel	NNC	at_least_one_novel_splicesite	-0.412716	0.600482	0.491888	0.874874	0.550832	NA	down	down	TRUE
LR.Apoe.2459	Apoe	novel	NNC	at_least_one_novel_splicesite	0.224422	0.326455	0.491799	0.874874	NA	NA	up	NA	NA
LR.Clu.614	Clu	novel	NNC	at_least_one_novel_splicesite	0.235182	0.342982	0.492903	0.875426	NA	NA	up	NA	NA
LR.App.116036	App	ENSMUST00000226801.1	ISM	3prime_fragment	0.368186	0.536984	0.49293	0.875426	0.427594	NA	up	down	FALSE
LR.App.10359	App	novel	NNC	at_least_one_novel_splicesite	0.297748	0.435659	0.494328	0.875579	NA	NA	up	NA	NA
LR.App.10513	App	novel	NNC	at_least_one_novel_splicesite	0.495581	0.725096	0.49431	0.875579	NA	NA	up	NA	NA
LR.Fyn.9324	Fyn	ENSMUST00000099967.9	ISM	3prime_fragment	0.16927	0.247759	0.494479	0.875579	0.41811	0.893826	up	up	TRUE
LR.Apoe.4001	Apoe	novel	NNC	at_least_one_novel_splicesite	0.412315	0.602625	0.49385	0.875579	NA	NA	up	NA	NA
LR.Snca.32432	Snca	ENSMUST00000203177.1	ISM	5prime_fragment	-0.519322	0.76134	0.495166	0.876147	NA	NA	down	NA	NA
LR.Clu.511	Clu	novel	NNC	at_least_one_novel_splicesite	0.337624	0.497671	0.497513	0.879001	NA	NA	up	NA	NA
LR.Apoe.4041	Apoe	novel	NNC	at_least_one_novel_splicesite	0.416185	0.613105	0.497255	0.879001	NA	NA	up	NA	NA
LR.Clu.1064	Clu	novel	NNC	at_least_one_novel_splicesite	0.25797	0.381885	0.499348	0.879648	NA	NA	up	NA	NA
LR.Clu.61100	Clu	novel	NNC	at_least_one_novel_splicesite	0.422313	0.628778	0.501812	0.879648	NA	NA	up	NA	NA
LR.Clu.63830	Clu	ENSMUST00000022616.13	ISM	3prime_fragment	0.440672	0.653698	0.500234	0.879648	NA	NA	up	NA	NA
LR.App.7614	App	ENSMUST00000226801.1	ISM	3prime_fragment	-0.192935	0.285587	0.49931	0.879648	0.480354	0.915908	down	up	FALSE
LR.Bin1.2151	Bin1	novel	NNC	at_least_one_novel_splicesite	0.46206	0.685924	0.500546	0.879648	0.545662	NA	up	up	TRUE
LR.Apoe.1192	Apoe	novel	NNC	at_least_one_novel_splicesite	0.330279	0.491825	0.501878	0.879648	NA	NA	up	NA	NA
LR.Apoe.1322	Apoe	novel	NNC	at_least_one_novel_splicesite	0.238939	0.355304	0.501271	0.879648	NA	NA	up	NA	NA
LR.Apoe.1442	Apoe	novel	NNC	intron_retention	-0.25775	0.38386	0.501921	0.879648	NA	NA	down	NA	NA
LR.Apoe.5066	Apoe	novel	NNC	at_least_one_novel_splicesite	0.235962	0.348798	0.498723	0.879648	NA	NA	up	NA	NA
LR.Apoe.7807	Apoe	novel	NNC	at_least_one_novel_splicesite	-0.384436	0.571071	0.500829	0.879648	NA	NA	down	NA	NA
LR.Sorl1.3076	Sorl1	ENSMUST00000060989.8	ISM	3prime_fragment	-0.413333	0.612166	0.49955	0.879648	0.73209	0.979783	down	down	TRUE
LR.Apoe.3489	Apoe	novel	NNC	intron_retention	0.260708	0.388702	0.502403	0.879848	NA	NA	up	NA	NA
LR.Clu.1463	Clu	novel	NNC	at_least_one_novel_splicesite	0.287056	0.434204	0.508543	0.879901	0.303485	0.851276	up	up	TRUE
LR.Clu.166	Clu	novel	NNC	at_least_one_novel_splicesite	0.354644	0.539663	0.511078	0.879901	NA	NA	up	NA	NA
LR.Clu.1839	Clu	novel	NNC	at_least_one_novel_splicesite	-0.403528	0.620216	0.515289	0.879901	NA	NA	down	NA	NA
LR.Clu.2046	Clu	novel	NNC	at_least_one_novel_splicesite	-0.267085	0.407558	0.512256	0.879901	NA	NA	down	NA	NA
LR.Clu.2441	Clu	novel	NNC	at_least_one_novel_splicesite	0.402754	0.606636	0.506745	0.879901	NA	NA	up	NA	NA
LR.Clu.866	Clu	novel	NIC	combination_of_known_splicesites	-0.250792	0.384348	0.514071	0.879901	0.583296	0.937017	down	up	FALSE
LR.Ptk2b.1222	Ptk2b	novel	NNC	at_least_one_novel_splicesite	0.259904	0.391496	0.506771	0.879901	NA	NA	up	NA	NA
LR.Ptk2b.1652	Ptk2b	novel	NNC	at_least_one_novel_splicesite	-0.288267	0.443939	0.516119	0.879901	NA	NA	down	NA	NA
LR.Ptk2b.406	Ptk2b	ENSMUST00000178730.7	ISM	3prime_fragment	-0.186788	0.288431	0.517243	0.879901	0.484596	0.915908	down	up	FALSE
LR.App.11497	App	novel	NNC	at_least_one_novel_splicesite	0.359366	0.544227	0.509046	0.879901	NA	NA	up	NA	NA
LR.App.272	App	ENSMUST00000005406.11	ISM	3prime_fragment	-0.198674	0.301567	0.510021	0.879901	0.252037	0.814332	down	up	FALSE
LR.App.7409	App	novel	NNC	at_least_one_novel_splicesite	-0.157631	0.23866	0.508944	0.879901	0.331629	0.873445	down	up	FALSE
LR.App.7630	App	novel	NNC	at_least_one_novel_splicesite	-0.248316	0.384689	0.518605	0.879901	NA	NA	down	NA	NA
LR.App.8730	App	novel	NNC	at_least_one_novel_splicesite	-0.224545	0.335827	0.50373	0.879901	NA	NA	down	NA	NA
LR.Bin1.100	Bin1	novel	NNC	at_least_one_novel_splicesite	0.308314	0.469249	0.511157	0.879901	NA	NA	up	NA	NA
LR.Bin1.35198	Bin1	ENSMUST00000234857.1	ISM	3prime_fragment	-0.326468	0.497144	0.511381	0.879901	0.878392	NA	down	up	FALSE
LR.Bin1.35853	Bin1	ENSMUST00000234496.1	ISM	3prime_fragment	0.185836	0.286162	0.516074	0.879901	0.73972	0.979783	up	down	FALSE
LR.Bin1.45180	Bin1	novel	NNC	at_least_one_novel_splicesite	-0.308083	0.464805	0.507444	0.879901	NA	NA	down	NA	NA
LR.Snca.1255	Snca	novel	NIC	combination_of_known_splicesites	-0.334525	0.51206	0.513567	0.879901	NA	NA	down	NA	NA
LR.Snca.1595	Snca	novel	NNC	at_least_one_novel_splicesite	0.414952	0.622909	0.505314	0.879901	NA	NA	up	NA	NA
LR.Snca.1784	Snca	novel	NNC	at_least_one_novel_splicesite	-0.343836	0.515603	0.504861	0.879901	NA	NA	down	NA	NA
LR.Snca.343	Snca	novel	NNC	at_least_one_novel_splicesite	-0.327835	0.504288	0.515631	0.879901	NA	NA	down	NA	NA
LR.Apoe.1098	Apoe	novel	NNC	at_least_one_novel_splicesite	0.323563	0.498483	0.516277	0.879901	NA	NA	up	NA	NA
LR.Apoe.1108	Apoe	novel	NNC	at_least_one_novel_splicesite	0.169684	0.254046	0.50418	0.879901	NA	NA	up	NA	NA
LR.Apoe.1124	Apoe	novel	NNC	at_least_one_novel_splicesite	0.361553	0.540776	0.503762	0.879901	NA	NA	up	NA	NA
LR.Apoe.14376	Apoe	novel	NNC	at_least_one_novel_splicesite	-0.458307	0.688926	0.505892	0.879901	NA	NA	down	NA	NA
LR.Apoe.1529	Apoe	novel	NNC	at_least_one_novel_splicesite	-0.175588	0.271254	0.517426	0.879901	NA	NA	down	NA	NA
LR.Apoe.1574	Apoe	novel	NIC	intron_retention	0.249463	0.379088	0.510499	0.879901	NA	NA	up	NA	NA
LR.Apoe.1974	Apoe	novel	NNC	at_least_one_novel_splicesite	0.224551	0.341576	0.510927	0.879901	NA	NA	up	NA	NA
LR.Apoe.2156	Apoe	novel	NNC	at_least_one_novel_splicesite	0.222831	0.344891	0.51822	0.879901	NA	NA	up	NA	NA
LR.Apoe.2859	Apoe	novel	NNC	at_least_one_novel_splicesite	0.371	0.571624	0.51632	0.879901	NA	NA	up	NA	NA
LR.Apoe.2905	Apoe	novel	NNC	intron_retention	-0.39954	0.600973	0.506165	0.879901	NA	NA	down	NA	NA
LR.Apoe.2964	Apoe	novel	NNC	at_least_one_novel_splicesite	0.321761	0.493564	0.514456	0.879901	NA	NA	up	NA	NA
LR.Apoe.3055	Apoe	novel	NNC	intron_retention	0.224806	0.34787	0.518127	0.879901	NA	NA	up	NA	NA
LR.Apoe.3080	Apoe	novel	NNC	at_least_one_novel_splicesite	0.255662	0.396032	0.518565	0.879901	NA	NA	up	NA	NA
LR.Apoe.3165	Apoe	novel	NNC	intron_retention	-0.375312	0.575798	0.514522	0.879901	NA	NA	down	NA	NA
LR.Apoe.3740	Apoe	novel	NNC	at_least_one_novel_splicesite	-0.276177	0.412885	0.503562	0.879901	NA	NA	down	NA	NA
LR.Apoe.4319	Apoe	novel	NNC	at_least_one_novel_splicesite	0.310695	0.471182	0.509643	0.879901	NA	NA	up	NA	NA
LR.Apoe.937	Apoe	novel	NNC	at_least_one_novel_splicesite	0.36725	0.562046	0.513488	0.879901	NA	NA	up	NA	NA
LR.Sorl1.40262	Sorl1	novel	NNC	at_least_one_novel_splicesite	0.393792	0.601417	0.512613	0.879901	NA	NA	up	NA	NA
LR.Sorl1.5786	Sorl1	ENSMUST00000060989.8	ISM	3prime_fragment	-0.227116	0.345946	0.511499	0.879901	0.940194	0.999153	down	up	FALSE
LR.Sorl1.5811	Sorl1	novel	NNC	at_least_one_novel_splicesite	0.440264	0.681639	0.51835	0.879901	NA	NA	up	NA	NA
LR.Sorl1.6917	Sorl1	novel	NNC	at_least_one_novel_splicesite	-0.34666	0.523675	0.507987	0.879901	NA	NA	down	NA	NA
LR.Abca7.47	Abca7	novel	NNC	at_least_one_novel_splicesite	0.368169	0.558542	0.509793	0.879901	0.130516	NA	up	up	TRUE
LR.Clu.43517	Clu	novel	NNC	at_least_one_novel_splicesite	0.4163	0.645637	0.519064	0.880056	NA	NA	up	NA	NA
LR.Clu.12442	Clu	novel	NNC	at_least_one_novel_splicesite	-0.366122	0.573809	0.523437	0.880973	NA	NA	down	NA	NA
LR.Clu.355	Clu	novel	NNC	at_least_one_novel_splicesite	-0.418353	0.655551	0.523363	0.880973	NA	NA	down	NA	NA
LR.Clu.64303	Clu	novel	NNC	at_least_one_novel_splicesite	-0.426708	0.667545	0.52268	0.880973	NA	NA	down	NA	NA
LR.Ptk2b.534	Ptk2b	novel	NIC	combination_of_known_splicesites	0.21497	0.335988	0.522293	0.880973	NA	NA	up	NA	NA
LR.Ptk2b.5412	Ptk2b	ENSMUST00000154865.7	ISM	3prime_fragment	-0.296269	0.466637	0.525492	0.880973	NA	NA	down	NA	NA
LR.Ptk2b.6440	Ptk2b	ENSMUST00000089250.8	ISM	3prime_fragment	0.408556	0.64122	0.524024	0.880973	0.000505067	0.0354178	up	up	TRUE
LR.App.13188	App	novel	NIC	combination_of_known_splicesites	-0.322448	0.507179	0.524927	0.880973	NA	NA	down	NA	NA
LR.App.7575	App	novel	NNC	at_least_one_novel_splicesite	0.274932	0.430758	0.52331	0.880973	NA	NA	up	NA	NA
LR.Snca.1588	Snca	novel	NNC	at_least_one_novel_splicesite	-0.446391	0.700442	0.52393	0.880973	NA	NA	down	NA	NA
LR.Snca.188	Snca	novel	NNC	at_least_one_novel_splicesite	-0.18206	0.283707	0.521055	0.880973	NA	NA	down	NA	NA
LR.Snca.95	Snca	novel	NNC	at_least_one_novel_splicesite	-0.282406	0.439317	0.520335	0.880973	NA	NA	down	NA	NA
LR.Apoe.1364	Apoe	novel	NNC	at_least_one_novel_splicesite	-0.170778	0.267313	0.522908	0.880973	NA	NA	down	NA	NA
LR.Apoe.1875	Apoe	novel	NNC	at_least_one_novel_splicesite	0.406042	0.634441	0.522173	0.880973	NA	NA	up	NA	NA
LR.Apoe.2266	Apoe	novel	NNC	at_least_one_novel_splicesite	0.308629	0.485567	0.525034	0.880973	NA	NA	up	NA	NA
LR.Apoe.4184	Apoe	novel	NNC	at_least_one_novel_splicesite	0.431275	0.679122	0.525397	0.880973	NA	NA	up	NA	NA
LR.Sorl1.40265	Sorl1	ENSMUST00000060989.8	ISM	5prime_fragment	0.683231	1.07073	0.523409	0.880973	0.248766	0.814332	up	up	TRUE
LR.Clu.3262	Clu	novel	NNC	at_least_one_novel_splicesite	-0.423291	0.673694	0.529799	0.881218	NA	NA	down	NA	NA
LR.Clu.68849	Clu	novel	NIC	intron_retention	-0.143187	0.227356	0.52883	0.881218	0.701675	0.979783	down	down	TRUE
LR.Clu.70087	Clu	novel	NNC	at_least_one_novel_splicesite	0.306901	0.492278	0.533001	0.881218	NA	NA	up	NA	NA
LR.Ptk2b.1956	Ptk2b	novel	NNC	at_least_one_novel_splicesite	-0.290917	0.465972	0.532415	0.881218	NA	NA	down	NA	NA
LR.Ptk2b.603	Ptk2b	novel	NNC	at_least_one_novel_splicesite	0.219853	0.348418	0.528039	0.881218	NA	NA	up	NA	NA
LR.Bin1.42721	Bin1	ENSMUST00000234496.1	ISM	3prime_fragment	0.221347	0.351729	0.529146	0.881218	NA	NA	up	NA	NA
LR.Bin1.43500	Bin1	ENSMUST00000234857.1	ISM	3prime_fragment	0.226871	0.36173	0.530538	0.881218	0.858405	0.999153	up	up	TRUE
LR.Tardbp.10163	Tardbp	ENSMUST00000189048.6	ISM	3prime_fragment	-0.464172	0.741518	0.531332	0.881218	NA	NA	down	NA	NA
LR.Snca.1122	Snca	novel	NNC	at_least_one_novel_splicesite	-0.367241	0.588831	0.532839	0.881218	NA	NA	down	NA	NA
LR.Snca.1329	Snca	novel	NNC	at_least_one_novel_splicesite	-0.402423	0.639085	0.528899	0.881218	NA	NA	down	NA	NA
LR.Snca.2567	Snca	novel	NNC	at_least_one_novel_splicesite	-0.429782	0.684708	0.53021	0.881218	NA	NA	down	NA	NA
LR.Apoe.1173	Apoe	novel	NNC	intron_retention	-0.307021	0.487633	0.528947	0.881218	NA	NA	down	NA	NA
LR.Apoe.1358	Apoe	novel	NNC	intron_retention	-0.364128	0.582721	0.532053	0.881218	NA	NA	down	NA	NA
LR.Apoe.2491	Apoe	novel	NNC	at_least_one_novel_splicesite	-0.246143	0.388671	0.526542	0.881218	NA	NA	down	NA	NA
LR.Apoe.4227	Apoe	novel	NNC	intron_retention	-0.274049	0.436303	0.529928	0.881218	NA	NA	down	NA	NA
LR.Apoe.9100	Apoe	novel	NNC	at_least_one_novel_splicesite	-0.299624	0.478346	0.531069	0.881218	NA	NA	down	NA	NA
LR.Picalm.14428	Picalm	novel	NIC	combination_of_known_junctions	-0.184496	0.292558	0.528283	0.881218	0.495736	0.917848	down	up	FALSE
LR.Fus.21751	Fus	novel	NNC	at_least_one_novel_splicesite	-0.213694	0.340081	0.529768	0.881218	NA	NA	down	NA	NA
LR.Sorl1.2957	Sorl1	ENSMUST00000060989.8	ISM	3prime_fragment	0.496163	0.78551	0.527619	0.881218	NA	NA	up	NA	NA
LR.Mapt.90	Mapt	ENSMUST00000106992.9	FSM	alternative_3end5end	-0.117073	0.187394	0.532141	0.881218	0.773049	0.980243	down	down	TRUE
LR.Clu.44600	Clu	novel	NNC	at_least_one_novel_splicesite	0.382562	0.617812	0.53577	0.881303	NA	NA	up	NA	NA
LR.Ptk2b.4853	Ptk2b	novel	NNC	at_least_one_novel_splicesite	-0.378788	0.614829	0.537838	0.881303	NA	NA	down	NA	NA
LR.Ptk2b.859	Ptk2b	novel	NNC	at_least_one_novel_splicesite	-0.41475	0.670849	0.536413	0.881303	NA	NA	down	NA	NA
LR.Bin1.35878	Bin1	novel	NNC	at_least_one_novel_splicesite	-0.389215	0.631452	0.537643	0.881303	NA	NA	down	NA	NA
LR.Snca.2548	Snca	novel	NNC	at_least_one_novel_splicesite	-0.408863	0.660206	0.535721	0.881303	NA	NA	down	NA	NA
LR.Snca.81	Snca	novel	NIC	combination_of_known_splicesites	-0.143808	0.231056	0.533682	0.881303	0.792149	0.989746	down	down	TRUE
LR.Fyn.17622	Fyn	ENSMUST00000136659.1	ISM	3prime_fragment	-0.140654	0.22809	0.537457	0.881303	0.190635	0.804108	down	up	FALSE
LR.Apoe.2203	Apoe	novel	NNC	at_least_one_novel_splicesite	0.29555	0.476319	0.534937	0.881303	NA	NA	up	NA	NA
LR.Apoe.2673	Apoe	novel	NNC	at_least_one_novel_splicesite	0.387773	0.628522	0.537261	0.881303	NA	NA	up	NA	NA
LR.Apoe.4874	Apoe	novel	NNC	intron_retention	0.303716	0.49008	0.535437	0.881303	NA	NA	up	NA	NA
LR.Apoe.7135	Apoe	novel	NNC	at_least_one_novel_splicesite	0.446345	0.718848	0.534654	0.881303	NA	NA	up	NA	NA
LR.Picalm.11770	Picalm	ENSMUST00000209068.1	ISM	3prime_fragment	-0.185308	0.299836	0.536554	0.881303	0.513375	0.924685	down	up	FALSE
LR.Picalm.431	Picalm	novel	NNC	at_least_one_novel_splicesite	0.234551	0.379808	0.53687	0.881303	0.710176	0.979783	up	up	TRUE
LR.Ptk2b.593	Ptk2b	novel	NNC	at_least_one_novel_splicesite	0.265684	0.43297	0.539459	0.88234	NA	NA	up	NA	NA
LR.Apoe.1010	Apoe	novel	NNC	at_least_one_novel_splicesite	0.273594	0.445597	0.539219	0.88234	NA	NA	up	NA	NA
LR.Fus.24544	Fus	novel	NNC	at_least_one_novel_splicesite	-0.376484	0.613711	0.539576	0.88234	NA	NA	down	NA	NA
LR.Ptk2b.2058	Ptk2b	novel	NNC	at_least_one_novel_splicesite	-0.270826	0.443343	0.541283	0.883771	NA	NA	down	NA	NA
LR.Ptk2b.853	Ptk2b	novel	NNC	at_least_one_novel_splicesite	-0.257195	0.421076	0.54133	0.883771	NA	NA	down	NA	NA
LR.App.9605	App	novel	NNC	at_least_one_novel_splicesite	-0.385176	0.630962	0.541559	0.883771	NA	NA	down	NA	NA
LR.App.9124	App	ENSMUST00000226801.1	ISM	3prime_fragment	-0.330842	0.543204	0.542487	0.884683	0.653154	0.954863	down	up	FALSE
LR.Clu.1103	Clu	ENSMUST00000022616.13	ISM	5prime_fragment	0.293892	0.483457	0.543256	0.884885	NA	NA	up	NA	NA
LR.App.143426	App	ENSMUST00000005406.11	ISM	internal_fragment	-0.258386	0.425347	0.543538	0.884885	NA	NA	down	NA	NA
LR.Bin1.432	Bin1	novel	NNC	at_least_one_novel_splicesite	-0.264504	0.43714	0.545127	0.884885	NA	NA	down	NA	NA
LR.Tardbp.3227	Tardbp	ENSMUST00000045180.13	ISM	3prime_fragment	0.28367	0.468899	0.545199	0.884885	0.912641	NA	up	down	FALSE
LR.Tardbp.7764	Tardbp	ENSMUST00000190552.6	ISM	3prime_fragment	-0.305504	0.503309	0.543857	0.884885	NA	NA	down	NA	NA
LR.Snca.148	Snca	novel	NNC	at_least_one_novel_splicesite	-0.147433	0.243703	0.545199	0.884885	NA	NA	down	NA	NA
LR.Fyn.13564	Fyn	ENSMUST00000099967.9	ISM	3prime_fragment	0.175481	0.289819	0.544858	0.884885	0.717223	0.979783	up	up	TRUE
LR.App.7466	App	novel	NNC	at_least_one_novel_splicesite	0.278931	0.463061	0.546933	0.886971	0.985317	0.999153	up	up	TRUE
LR.Apoe.1232	Apoe	novel	NNC	at_least_one_novel_splicesite	0.1307	0.217138	0.547225	0.886971	NA	NA	up	NA	NA
LR.Snca.445	Snca	novel	NNC	at_least_one_novel_splicesite	-0.391622	0.651665	0.54787	0.887416	NA	NA	down	NA	NA
LR.Bin1.830	Bin1	novel	NNC	at_least_one_novel_splicesite	0.318404	0.530766	0.548577	0.88796	NA	NA	up	NA	NA
LR.Clu.339	Clu	ENSMUST00000022616.13	ISM	5prime_fragment	0.285602	0.478347	0.550467	0.88838	0.345615	0.881843	up	up	TRUE
LR.Ptk2b.752	Ptk2b	ENSMUST00000178730.7	ISM	3prime_fragment	-0.191544	0.321786	0.551675	0.88838	0.514263	0.924685	down	down	TRUE
LR.Bin1.386	Bin1	novel	NNC	at_least_one_novel_splicesite	0.255244	0.428165	0.551085	0.88838	NA	NA	up	NA	NA
LR.Apoe.1932	Apoe	novel	NNC	intron_retention	0.157842	0.26492	0.551303	0.88838	NA	NA	up	NA	NA
LR.Apoe.2136	Apoe	novel	NNC	at_least_one_novel_splicesite	0.399221	0.670894	0.551805	0.88838	NA	NA	up	NA	NA
LR.Apoe.2845	Apoe	novel	NNC	at_least_one_novel_splicesite	-0.375612	0.628782	0.550264	0.88838	NA	NA	down	NA	NA
LR.Apoe.7597	Apoe	novel	NNC	at_least_one_novel_splicesite	-0.340127	0.568051	0.549332	0.88838	NA	NA	down	NA	NA
LR.Sorl1.2855	Sorl1	ENSMUST00000060989.8	ISM	3prime_fragment	-0.39096	0.656358	0.551409	0.88838	0.863582	0.999153	down	down	TRUE
LR.Snca.643	Snca	novel	NNC	at_least_one_novel_splicesite	-0.171024	0.28772	0.552237	0.888478	0.996299	0.999153	down	up	FALSE
LR.Clu.739	Clu	novel	NNC	at_least_one_novel_splicesite	-0.205104	0.346981	0.554447	0.890239	0.375599	0.890109	down	up	FALSE
LR.Snca.531	Snca	novel	NNC	at_least_one_novel_splicesite	-0.343644	0.580909	0.554144	0.890239	NA	NA	down	NA	NA
LR.Apoe.7831	Apoe	novel	NNC	intron_retention	0.329255	0.556219	0.553882	0.890239	NA	NA	up	NA	NA
LR.Clu.940	Clu	novel	NNC	at_least_one_novel_splicesite	-0.265293	0.449924	0.555433	0.890627	NA	NA	down	NA	NA
LR.App.11503	App	novel	NNC	at_least_one_novel_splicesite	-0.3283	0.556641	0.555333	0.890627	NA	NA	down	NA	NA
LR.App.9547	App	novel	NNC	at_least_one_novel_splicesite	-0.211124	0.358996	0.556468	0.891094	NA	NA	down	NA	NA
LR.Apoe.3747	Apoe	novel	NNC	intron_retention	0.291626	0.495514	0.556174	0.891094	NA	NA	up	NA	NA
LR.Clu.70067	Clu	novel	NNC	at_least_one_novel_splicesite	-0.370821	0.635424	0.559502	0.892068	NA	NA	down	NA	NA
LR.App.15829	App	novel	NNC	at_least_one_novel_splicesite	-0.303048	0.518969	0.559259	0.892068	NA	NA	down	NA	NA
LR.Snca.730	Snca	novel	NNC	at_least_one_novel_splicesite	-0.216963	0.370751	0.558415	0.892068	NA	NA	down	NA	NA
LR.Fyn.966	Fyn	novel	NIC	combination_of_known_junctions	0.238231	0.406804	0.558133	0.892068	0.78396	0.986102	up	down	FALSE
LR.Apoe.1722	Apoe	novel	NNC	at_least_one_novel_splicesite	0.322057	0.550071	0.558224	0.892068	NA	NA	up	NA	NA
LR.Apoe.1756	Apoe	novel	NNC	at_least_one_novel_splicesite	0.272031	0.465787	0.559204	0.892068	NA	NA	up	NA	NA
LR.Sorl1.2839	Sorl1	ENSMUST00000060989.8	ISM	3prime_fragment	-0.156005	0.267447	0.559685	0.892068	0.805404	0.993037	down	down	TRUE
LR.Clu.1156	Clu	novel	NNC	at_least_one_novel_splicesite	-0.201264	0.348413	0.563496	0.892917	NA	NA	down	NA	NA
LR.Clu.2263	Clu	novel	NNC	at_least_one_novel_splicesite	0.302024	0.523004	0.563615	0.892917	NA	NA	up	NA	NA
LR.Clu.2516	Clu	novel	NNC	at_least_one_novel_splicesite	-0.27646	0.477901	0.562934	0.892917	NA	NA	down	NA	NA
LR.Ptk2b.1740	Ptk2b	ENSMUST00000089250.8	ISM	3prime_fragment	-0.239827	0.418052	0.566186	0.892917	0.489977	0.915908	down	up	FALSE
LR.App.116130	App	novel	NNC	at_least_one_novel_splicesite	-0.301946	0.52378	0.564294	0.892917	NA	NA	down	NA	NA
LR.Vgf.1645	Vgf	novel	NNC	at_least_one_novel_splicesite	-0.272626	0.470714	0.56247	0.892917	NA	NA	down	NA	NA
LR.Snca.3691	Snca	novel	NNC	at_least_one_novel_splicesite	-0.388828	0.672638	0.563221	0.892917	NA	NA	down	NA	NA
LR.Fyn.34	Fyn	ENSMUST00000099967.9	FSM	alternative_3end5end	0.15421	0.267148	0.563773	0.892917	0.2924	0.849062	up	up	TRUE
LR.Apoe.1841	Apoe	novel	NNC	intron_retention	0.326588	0.561768	0.561	0.892917	NA	NA	up	NA	NA
LR.Apoe.2360	Apoe	novel	NNC	at_least_one_novel_splicesite	0.147827	0.257102	0.56531	0.892917	NA	NA	up	NA	NA
LR.Apoe.6438	Apoe	novel	NNC	intron_retention	0.26618	0.458625	0.561654	0.892917	NA	NA	up	NA	NA
LR.Fus.1317	Fus	novel	NNC	at_least_one_novel_splicesite	0.395185	0.686327	0.564752	0.892917	NA	NA	up	NA	NA
LR.Fus.28699	Fus	novel	NIC	intron_retention	-0.2654	0.461011	0.564824	0.892917	NA	NA	down	NA	NA
LR.Sorl1.2837	Sorl1	ENSMUST00000060989.8	ISM	3prime_fragment	-0.263138	0.458263	0.565827	0.892917	NA	NA	down	NA	NA
LR.Sorl1.40051	Sorl1	ENSMUST00000060989.8	ISM	5prime_fragment	0.407036	0.708894	0.565843	0.892917	NA	NA	up	NA	NA
LR.Sorl1.40304	Sorl1	ENSMUST00000060989.8	ISM	internal_fragment	0.45493	0.784054	0.561761	0.892917	NA	NA	up	NA	NA
LR.Fyn.11448	Fyn	ENSMUST00000099967.9	ISM	3prime_fragment	0.20677	0.36093	0.566724	0.893007	0.652392	0.954863	up	up	TRUE
LR.Picalm.5175	Picalm	ENSMUST00000207484.1	ISM	3prime_fragment	0.343791	0.600517	0.566989	0.893007	0.73484	0.979783	up	up	TRUE
LR.Apoe.3909	Apoe	novel	NNC	at_least_one_novel_splicesite	-0.217283	0.379924	0.567382	0.89304	NA	NA	down	NA	NA
LR.App.7960	App	novel	NNC	at_least_one_novel_splicesite	-0.278283	0.487291	0.567944	0.893336	NA	NA	down	NA	NA
LR.Apoe.2653	Apoe	novel	NNC	at_least_one_novel_splicesite	0.351289	0.616415	0.568752	0.89402	NA	NA	up	NA	NA
LR.Apoe.3368	Apoe	novel	NNC	at_least_one_novel_splicesite	0.188084	0.330927	0.569794	0.895069	NA	NA	up	NA	NA
LR.Apoe.1000	Apoe	novel	NNC	at_least_one_novel_splicesite	-0.134253	0.23673	0.570636	0.895805	NA	NA	down	NA	NA
LR.App.7395	App	novel	NNC	at_least_one_novel_splicesite	0.221289	0.390689	0.571117	0.895972	NA	NA	up	NA	NA
LR.Clu.325	Clu	novel	NNC	at_least_one_novel_splicesite	-0.263347	0.468126	0.573737	0.896437	0.607151	0.942106	down	up	FALSE
LR.Clu.43379	Clu	novel	NNC	at_least_one_novel_splicesite	-0.216089	0.384419	0.574035	0.896437	NA	NA	down	NA	NA
LR.Ptk2b.360	Ptk2b	ENSMUST00000178730.7	FSM	reference_match	-0.165094	0.292917	0.573012	0.896437	0.30147	0.851276	down	up	FALSE
LR.App.116045	App	novel	NNC	at_least_one_novel_splicesite	0.298297	0.529457	0.573162	0.896437	NA	NA	up	NA	NA
LR.App.305	App	ENSMUST00000228375.1	ISM	3prime_fragment	-0.179757	0.318524	0.572522	0.896437	0.0652649	NA	down	up	FALSE
LR.Apoe.1642	Apoe	novel	NNC	intron_retention	0.188494	0.334121	0.572653	0.896437	NA	NA	up	NA	NA
LR.Abca7.3225	Abca7	ENSMUST00000171637.7	ISM	3prime_fragment	0.372835	0.662237	0.57344	0.896437	0.841004	0.999153	up	up	TRUE
LR.Clu.43814	Clu	novel	NNC	at_least_one_novel_splicesite	0.409746	0.731533	0.575398	0.896812	NA	NA	up	NA	NA
LR.Apoe.1229	Apoe	novel	NNC	at_least_one_novel_splicesite	-0.183237	0.327073	0.575321	0.896812	NA	NA	down	NA	NA
LR.Apoe.2915	Apoe	novel	NNC	intron_retention	0.196668	0.350744	0.574991	0.896812	NA	NA	up	NA	NA
LR.Clu.44458	Clu	novel	NNC	at_least_one_novel_splicesite	-0.352428	0.638525	0.580989	0.897964	NA	NA	down	NA	NA
LR.Ptk2b.367	Ptk2b	ENSMUST00000178730.7	ISM	3prime_fragment	-0.149161	0.268615	0.578691	0.897964	0.575992	0.937017	down	up	FALSE
LR.Ptk2b.498	Ptk2b	novel	NNC	at_least_one_novel_splicesite	0.172821	0.315519	0.583874	0.897964	NA	NA	up	NA	NA
LR.Ptk2b.567	Ptk2b	novel	NNC	at_least_one_novel_splicesite	0.176207	0.319841	0.581688	0.897964	NA	NA	up	NA	NA
LR.App.10326	App	novel	NNC	at_least_one_novel_splicesite	0.39077	0.709528	0.581807	0.897964	NA	NA	up	NA	NA
LR.App.7428	App	novel	NNC	at_least_one_novel_splicesite	0.37086	0.670299	0.580075	0.897964	NA	NA	up	NA	NA
LR.App.9999	App	novel	NNC	at_least_one_novel_splicesite	-0.295391	0.532357	0.578981	0.897964	NA	NA	down	NA	NA
LR.Vgf.1663	Vgf	novel	NNC	at_least_one_novel_splicesite	-0.183232	0.334532	0.58388	0.897964	NA	NA	down	NA	NA
LR.Snca.1802	Snca	novel	NNC	at_least_one_novel_splicesite	0.28677	0.51879	0.580423	0.897964	NA	NA	up	NA	NA
LR.Snca.2388	Snca	novel	NNC	at_least_one_novel_splicesite	-0.311521	0.563087	0.580101	0.897964	NA	NA	down	NA	NA
LR.Apoe.1450	Apoe	novel	NNC	intron_retention	0.202096	0.365303	0.580106	0.897964	NA	NA	up	NA	NA
LR.Apoe.1665	Apoe	novel	NNC	intron_retention	0.20226	0.367726	0.582299	0.897964	NA	NA	up	NA	NA
LR.Apoe.2721	Apoe	novel	NNC	at_least_one_novel_splicesite	0.149512	0.270497	0.580448	0.897964	0.400103	0.893499	up	down	FALSE
LR.Apoe.2887	Apoe	novel	NNC	at_least_one_novel_splicesite	0.162009	0.293895	0.581464	0.897964	NA	NA	up	NA	NA
LR.Apoe.4997	Apoe	novel	NNC	intron_retention	0.167817	0.305777	0.583128	0.897964	NA	NA	up	NA	NA
LR.Apoe.5011	Apoe	novel	NNC	intron_retention	0.254029	0.4611	0.581688	0.897964	NA	NA	up	NA	NA
LR.Apoe.5620	Apoe	novel	NNC	intron_retention	0.347267	0.623535	0.577574	0.897964	NA	NA	up	NA	NA
LR.Apoe.872	Apoe	ENSMUST00000207525.1	FSM	mono-exon	-0.123583	0.225935	0.584389	0.897964	0.873197	0.999153	down	up	FALSE
LR.Apoe.933	Apoe	novel	NNC	at_least_one_novel_splicesite	0.105391	0.192657	0.584352	0.897964	0.691729	0.979783	up	down	FALSE
LR.Fus.26653	Fus	ENSMUST00000077609.11	ISM	intron_retention	-0.282752	0.514036	0.582277	0.897964	NA	NA	down	NA	NA
LR.Sorl1.2912	Sorl1	novel	NNC	at_least_one_novel_splicesite	0.287129	0.524751	0.58426	0.897964	0.401547	0.893499	up	down	FALSE
LR.Sorl1.5778	Sorl1	ENSMUST00000060989.8	ISM	3prime_fragment	-0.193081	0.348543	0.579601	0.897964	0.35528	0.881911	down	up	FALSE
LR.App.12991	App	novel	NIC	combination_of_known_splicesites	0.316003	0.579604	0.585612	0.898263	NA	NA	up	NA	NA
LR.App.17194	App	novel	NNC	at_least_one_novel_splicesite	0.320017	0.587118	0.58571	0.898263	NA	NA	up	NA	NA
LR.Snca.1035	Snca	novel	NNC	at_least_one_novel_splicesite	0.32359	0.593047	0.585314	0.898263	NA	NA	up	NA	NA
LR.Apoe.1047	Apoe	novel	NNC	at_least_one_novel_splicesite	-0.207497	0.381533	0.586544	0.898622	0.873361	0.999153	down	up	FALSE
LR.Picalm.15042	Picalm	novel	NIC	combination_of_known_junctions	-0.245331	0.451281	0.586694	0.898622	0.628785	0.954863	down	up	FALSE
LR.Sorl1.40971	Sorl1	ENSMUST00000060989.8	ISM	5prime_fragment	0.657816	1.21196	0.587288	0.898955	0.834512	0.999153	up	down	FALSE
LR.App.8318	App	novel	NNC	at_least_one_novel_splicesite	-0.324052	0.59877	0.588373	0.899467	NA	NA	down	NA	NA
LR.Apoe.8746	Apoe	novel	NNC	intron_retention	0.270321	0.499072	0.588061	0.899467	NA	NA	up	NA	NA
LR.Snca.1561	Snca	novel	NNC	at_least_one_novel_splicesite	-0.352054	0.652938	0.58976	0.900486	NA	NA	down	NA	NA
LR.Apoe.6779	Apoe	novel	NNC	intron_retention	-0.330389	0.612809	0.589792	0.900486	NA	NA	down	NA	NA
LR.Clu.1392	Clu	novel	NNC	at_least_one_novel_splicesite	0.379692	0.705194	0.590285	0.900665	NA	NA	up	NA	NA
LR.App.7542	App	novel	NNC	at_least_one_novel_splicesite	0.26695	0.500594	0.59385	0.900728	NA	NA	up	NA	NA
LR.Bin1.37057	Bin1	ENSMUST00000234857.1	ISM	3prime_fragment	0.226498	0.421701	0.591194	0.900728	NA	NA	up	NA	NA
LR.Bin1.46397	Bin1	novel	NIC	intron_retention	-0.310034	0.576991	0.591041	0.900728	NA	NA	down	NA	NA
LR.Snca.357	Snca	novel	NNC	at_least_one_novel_splicesite	-0.397069	0.739883	0.591499	0.900728	NA	NA	down	NA	NA
LR.Snca.3665	Snca	novel	NNC	at_least_one_novel_splicesite	-0.354481	0.661222	0.591889	0.900728	NA	NA	down	NA	NA
LR.Apoe.1859	Apoe	novel	NNC	at_least_one_novel_splicesite	-0.259286	0.485362	0.593195	0.900728	NA	NA	down	NA	NA
LR.Apoe.2460	Apoe	novel	NNC	at_least_one_novel_splicesite	0.212856	0.399822	0.594465	0.900728	NA	NA	up	NA	NA
LR.Apoe.3297	Apoe	novel	NNC	at_least_one_novel_splicesite	-0.253108	0.472722	0.592355	0.900728	NA	NA	down	NA	NA
LR.Apoe.6610	Apoe	novel	NNC	at_least_one_novel_splicesite	0.205881	0.38565	0.593443	0.900728	NA	NA	up	NA	NA
LR.Picalm.9560	Picalm	novel	NNC	at_least_one_novel_splicesite	0.329872	0.61941	0.594339	0.900728	NA	NA	up	NA	NA
LR.Sorl1.6481	Sorl1	novel	NNC	at_least_one_novel_splicesite	-0.269927	0.505505	0.593359	0.900728	NA	NA	down	NA	NA
LR.Ptk2b.527	Ptk2b	novel	NNC	at_least_one_novel_splicesite	0.270322	0.508426	0.594945	0.900884	NA	NA	up	NA	NA
LR.Bin1.172	Bin1	novel	NNC	at_least_one_novel_splicesite	-0.146898	0.276787	0.595608	0.901041	NA	NA	down	NA	NA
LR.Apoe.1125	Apoe	novel	NNC	at_least_one_novel_splicesite	0.182399	0.343858	0.595801	0.901041	NA	NA	up	NA	NA
LR.Snca.771	Snca	novel	NNC	at_least_one_novel_splicesite	-0.255929	0.483571	0.596633	0.90173	NA	NA	down	NA	NA
LR.App.11275	App	novel	NIC	combination_of_known_junctions	0.320812	0.60717	0.597241	0.902079	0.406159	0.893549	up	up	TRUE
LR.Snca.1473	Snca	novel	NNC	at_least_one_novel_splicesite	-0.227993	0.432847	0.598382	0.903232	NA	NA	down	NA	NA
LR.Apoe.1947	Apoe	novel	NNC	at_least_one_novel_splicesite	0.151601	0.288356	0.599068	0.903697	NA	NA	up	NA	NA
LR.Clu.4081	Clu	novel	NNC	at_least_one_novel_splicesite	0.351835	0.677199	0.603381	0.904482	NA	NA	up	NA	NA
LR.Clu.713	Clu	novel	NNC	at_least_one_novel_splicesite	0.25473	0.490543	0.603564	0.904482	NA	NA	up	NA	NA
LR.Ptk2b.276	Ptk2b	ENSMUST00000022622.13	FSM	reference_match	0.164709	0.318674	0.605255	0.904482	0.140414	0.681654	up	up	TRUE
LR.Ptk2b.773	Ptk2b	novel	NIC	combination_of_known_junctions	0.196661	0.379928	0.604718	0.904482	0.330535	0.873445	up	up	TRUE
LR.Ptk2b.939	Ptk2b	novel	NNC	at_least_one_novel_splicesite	-0.227731	0.439588	0.604419	0.904482	NA	NA	down	NA	NA
LR.App.7666	App	novel	NIC	combination_of_known_junctions	0.16805	0.321483	0.60116	0.904482	NA	NA	up	NA	NA
LR.Snca.846	Snca	novel	NNC	at_least_one_novel_splicesite	-0.232711	0.448085	0.603521	0.904482	NA	NA	down	NA	NA
LR.Fyn.12238	Fyn	ENSMUST00000146287.7	ISM	3prime_fragment	0.345741	0.665379	0.603332	0.904482	NA	NA	up	NA	NA
LR.Apoe.1193	Apoe	novel	NNC	at_least_one_novel_splicesite	0.13783	0.265297	0.60339	0.904482	NA	NA	up	NA	NA
LR.Apoe.1213	Apoe	novel	NNC	at_least_one_novel_splicesite	0.279142	0.539951	0.605173	0.904482	NA	NA	up	NA	NA
LR.Apoe.2056	Apoe	novel	NNC	intron_retention	0.1978	0.378374	0.60114	0.904482	NA	NA	up	NA	NA
LR.Apoe.2248	Apoe	novel	NNC	at_least_one_novel_splicesite	0.207675	0.398428	0.602202	0.904482	NA	NA	up	NA	NA
LR.Apoe.4172	Apoe	novel	NNC	at_least_one_novel_splicesite	-0.282182	0.545467	0.604932	0.904482	NA	NA	down	NA	NA
LR.Abca7.5582	Abca7	ENSMUST00000043866.7	ISM	3prime_fragment	-0.198557	0.383865	0.604976	0.904482	0.493056	0.915908	down	up	FALSE
LR.Abca7.6188	Abca7	ENSMUST00000043866.7	ISM	3prime_fragment	-0.191972	0.369665	0.603543	0.904482	0.135232	0.671371	down	down	TRUE
LR.Bin1.248	Bin1	novel	NNC	at_least_one_novel_splicesite	-0.305503	0.594124	0.607107	0.904781	NA	NA	down	NA	NA
LR.Snca.2124	Snca	novel	NNC	at_least_one_novel_splicesite	0.33002	0.642222	0.607341	0.904781	NA	NA	up	NA	NA
LR.Snca.476	Snca	novel	NNC	at_least_one_novel_splicesite	-0.266512	0.518639	0.607344	0.904781	NA	NA	down	NA	NA
LR.Apoe.1796	Apoe	novel	NNC	at_least_one_novel_splicesite	-0.154829	0.300503	0.606391	0.904781	NA	NA	down	NA	NA
LR.Sorl1.40302	Sorl1	ENSMUST00000060989.8	ISM	internal_fragment	-0.396045	0.769126	0.606603	0.904781	NA	NA	down	NA	NA
LR.Tardbp.7492	Tardbp	novel	NIC	intron_retention	0.354228	0.690841	0.608127	0.905383	NA	NA	up	NA	NA
LR.Clu.1180	Clu	novel	NNC	at_least_one_novel_splicesite	-0.253686	0.498722	0.610981	0.90569	0.507273	0.924685	down	up	FALSE
LR.Clu.60792	Clu	ENSMUST00000022616.13	ISM	3prime_fragment	-0.103736	0.20387	0.61087	0.90569	0.43427	0.898315	down	up	FALSE
LR.Apoe.2378	Apoe	novel	NNC	intron_retention	-0.301963	0.592603	0.610365	0.90569	NA	NA	down	NA	NA
LR.Apoe.4715	Apoe	novel	NNC	at_least_one_novel_splicesite	0.322254	0.633376	0.610901	0.90569	NA	NA	up	NA	NA
LR.Apoe.995	Apoe	novel	NNC	at_least_one_novel_splicesite	0.213712	0.419337	0.610303	0.90569	NA	NA	up	NA	NA
LR.Fus.23638	Fus	novel	NNC	intron_retention	0.21446	0.41943	0.609132	0.90569	NA	NA	up	NA	NA
LR.Sorl1.2673	Sorl1	ENSMUST00000060989.8	ISM	3prime_fragment	-0.297822	0.582818	0.609349	0.90569	NA	NA	down	NA	NA
LR.Clu.39402	Clu	novel	NNC	at_least_one_novel_splicesite	0.131242	0.260222	0.614017	0.905704	0.251726	0.814332	up	up	TRUE
LR.Ptk2b.1279	Ptk2b	novel	NNC	at_least_one_novel_splicesite	-0.268316	0.528861	0.611911	0.905704	NA	NA	down	NA	NA
LR.App.13857	App	novel	NNC	at_least_one_novel_splicesite	-0.326177	0.64592	0.613572	0.905704	NA	NA	down	NA	NA
LR.App.143416	App	ENSMUST00000005406.11	ISM	internal_fragment	-0.343083	0.67951	0.61363	0.905704	NA	NA	down	NA	NA
LR.Snca.597	Snca	novel	NNC	at_least_one_novel_splicesite	-0.255758	0.503615	0.611562	0.905704	NA	NA	down	NA	NA
LR.Apoe.2871	Apoe	novel	NNC	at_least_one_novel_splicesite	0.22613	0.447967	0.613704	0.905704	NA	NA	up	NA	NA
LR.Picalm.3939	Picalm	novel	NNC	at_least_one_novel_splicesite	-0.226218	0.446705	0.612566	0.905704	0.276956	0.8277	down	up	FALSE
LR.Mapt.515	Mapt	novel	NNC	at_least_one_novel_splicesite	0.131054	0.259734	0.613862	0.905704	NA	NA	up	NA	NA
LR.Ptk2b.1081	Ptk2b	novel	NNC	at_least_one_novel_splicesite	0.172582	0.343842	0.615723	0.906662	0.000668342	0.0394793	up	up	TRUE
LR.App.15421	App	novel	NIC	combination_of_known_splicesites	-0.296452	0.590769	0.615803	0.906662	NA	NA	down	NA	NA
LR.Sorl1.2859	Sorl1	ENSMUST00000060989.8	ISM	3prime_fragment	0.252701	0.502504	0.615047	0.906662	0.285905	0.847914	up	up	TRUE
LR.Clu.1486	Clu	novel	NNC	at_least_one_novel_splicesite	0.214609	0.428779	0.616715	0.907391	NA	NA	up	NA	NA
LR.Clu.275	Clu	novel	NNC	at_least_one_novel_splicesite	0.17808	0.356142	0.617056	0.907391	0.553732	0.933358	up	up	TRUE
LR.Apoe.1383	Apoe	novel	NNC	at_least_one_novel_splicesite	-0.269606	0.540944	0.618202	0.907407	NA	NA	down	NA	NA
LR.Apoe.1547	Apoe	novel	NNC	at_least_one_novel_splicesite	0.133563	0.267491	0.617556	0.907407	NA	NA	up	NA	NA
LR.Picalm.9490	Picalm	ENSMUST00000207484.1	ISM	3prime_fragment	-0.146375	0.293691	0.618204	0.907407	0.854347	0.999153	down	down	TRUE
LR.App.18227	App	novel	NNC	at_least_one_novel_splicesite	-0.335261	0.675788	0.619821	0.907858	NA	NA	down	NA	NA
LR.Fyn.14630	Fyn	ENSMUST00000099967.9	ISM	3prime_fragment	0.131516	0.265542	0.620407	0.907858	0.00731435	0.151976	up	up	TRUE
LR.Apoe.1826	Apoe	novel	NNC	at_least_one_novel_splicesite	0.138745	0.279868	0.620069	0.907858	NA	NA	up	NA	NA
LR.Apoe.2515	Apoe	novel	NNC	at_least_one_novel_splicesite	0.346258	0.698107	0.619898	0.907858	NA	NA	up	NA	NA
LR.Sorl1.5740	Sorl1	ENSMUST00000060989.8	ISM	3prime_fragment	-0.136866	0.276314	0.62037	0.907858	0.619176	0.946478	down	up	FALSE
LR.Apoe.1275	Apoe	novel	NNC	at_least_one_novel_splicesite	0.195544	0.395566	0.621066	0.908267	NA	NA	up	NA	NA
LR.Clu.2833	Clu	novel	NNC	at_least_one_novel_splicesite	-0.326857	0.662678	0.621846	0.908297	0.822146	0.999153	down	down	TRUE
LR.Fus.28762	Fus	ENSMUST00000121616.8	ISM	3prime_fragment	-0.1415	0.286841	0.621797	0.908297	NA	NA	down	NA	NA
LR.Clu.641	Clu	novel	NNC	at_least_one_novel_splicesite	0.162905	0.3312	0.622816	0.908553	0.954723	0.999153	up	up	TRUE
LR.Snca.4354	Snca	novel	NNC	at_least_one_novel_splicesite	-0.269136	0.547718	0.62316	0.908553	NA	NA	down	NA	NA
LR.Apoe.6249	Apoe	novel	NNC	intron_retention	0.270415	0.549221	0.622465	0.908553	NA	NA	up	NA	NA
LR.Apoe.6963	Apoe	novel	NNC	at_least_one_novel_splicesite	-0.304287	0.620398	0.623801	0.908934	NA	NA	down	NA	NA
LR.Picalm.4501	Picalm	novel	NIC	combination_of_known_junctions	-0.316651	0.647071	0.624586	0.909525	NA	NA	down	NA	NA
LR.Clu.1840	Clu	novel	NNC	at_least_one_novel_splicesite	0.214947	0.442223	0.626924	0.909544	NA	NA	up	NA	NA
LR.Ptk2b.1370	Ptk2b	novel	NNC	at_least_one_novel_splicesite	0.314855	0.645493	0.625709	0.909544	NA	NA	up	NA	NA
LR.App.10995	App	novel	NNC	at_least_one_novel_splicesite	-0.38669	0.794302	0.626379	0.909544	NA	NA	down	NA	NA
LR.Bin1.401	Bin1	novel	NIC	combination_of_known_junctions	-0.22814	0.466774	0.625012	0.909544	0.432868	0.898315	down	up	FALSE
LR.Fyn.9344	Fyn	ENSMUST00000099967.9	ISM	3prime_fragment	0.346851	0.715077	0.627638	0.909544	NA	NA	up	NA	NA
LR.Apoe.1517	Apoe	novel	NNC	at_least_one_novel_splicesite	-0.140474	0.288038	0.625768	0.909544	NA	NA	down	NA	NA
LR.Apoe.917	Apoe	novel	NNC	at_least_one_novel_splicesite	0.100305	0.206624	0.62736	0.909544	0.700106	0.979783	up	up	TRUE
LR.Abca7.4018	Abca7	ENSMUST00000171637.7	ISM	3prime_fragment	-0.311205	0.641361	0.627516	0.909544	NA	NA	down	NA	NA
LR.App.7658	App	novel	NNC	at_least_one_novel_splicesite	0.206593	0.426631	0.628214	0.909827	0.104996	NA	up	up	TRUE
LR.Snca.2966	Snca	novel	NNC	at_least_one_novel_splicesite	0.319904	0.661797	0.628822	0.910157	NA	NA	up	NA	NA
LR.Tardbp.7768	Tardbp	novel	NIC	intron_retention	-0.292952	0.608299	0.630095	0.910349	NA	NA	down	NA	NA
LR.Apoe.1223	Apoe	novel	NNC	intron_retention	0.109132	0.226411	0.629799	0.910349	NA	NA	up	NA	NA
LR.Apoe.4315	Apoe	novel	NNC	at_least_one_novel_splicesite	-0.267924	0.555185	0.62939	0.910349	NA	NA	down	NA	NA
LR.Snca.1449	Snca	novel	NNC	at_least_one_novel_splicesite	-0.204003	0.425368	0.631518	0.911854	NA	NA	down	NA	NA
LR.Tardbp.7792	Tardbp	ENSMUST00000191450.6	FSM	alternative_5end	0.236302	0.493851	0.632302	0.912436	NA	NA	up	NA	NA
LR.Apoe.2795	Apoe	novel	NNC	intron_retention	0.129721	0.272731	0.634334	0.914816	NA	NA	up	NA	NA
LR.Ptk2b.2438	Ptk2b	novel	NNC	at_least_one_novel_splicesite	0.225539	0.478968	0.637723	0.915295	NA	NA	up	NA	NA
LR.App.12719	App	novel	NNC	at_least_one_novel_splicesite	-0.292981	0.625749	0.639636	0.915295	NA	NA	down	NA	NA
LR.App.7384	App	ENSMUST00000005406.11	ISM	3prime_fragment	-0.108867	0.230051	0.636048	0.915295	0.35368	0.881843	down	up	FALSE
LR.App.8012	App	novel	NNC	at_least_one_novel_splicesite	-0.147821	0.314161	0.637978	0.915295	0.710014	0.979783	down	up	FALSE
LR.Bin1.1722	Bin1	novel	NNC	at_least_one_novel_splicesite	-0.151123	0.321179	0.63798	0.915295	NA	NA	down	NA	NA
LR.Bin1.2886	Bin1	novel	NIC	intron_retention	-0.352175	0.751815	0.639475	0.915295	NA	NA	down	NA	NA
LR.Bin1.292	Bin1	novel	NIC	combination_of_known_splicesites	-0.267666	0.571397	0.639469	0.915295	0.887041	0.999153	down	down	TRUE
LR.Fyn.15664	Fyn	ENSMUST00000146287.7	ISM	3prime_fragment	-0.283967	0.603252	0.637836	0.915295	NA	NA	down	NA	NA
LR.Apoe.2172	Apoe	novel	NNC	at_least_one_novel_splicesite	-0.130726	0.278126	0.638336	0.915295	NA	NA	down	NA	NA
LR.Apoe.3993	Apoe	novel	NNC	at_least_one_novel_splicesite	-0.193781	0.41375	0.639532	0.915295	NA	NA	down	NA	NA
LR.Picalm.11854	Picalm	ENSMUST00000049537.8	ISM	3prime_fragment	0.27885	0.590363	0.636687	0.915295	NA	NA	up	NA	NA
LR.Picalm.4502	Picalm	ENSMUST00000208730.1	ISM	3prime_fragment	0.261973	0.555526	0.637229	0.915295	NA	NA	up	NA	NA
LR.Sorl1.40271	Sorl1	ENSMUST00000060989.8	ISM	internal_fragment	0.344597	0.72967	0.636738	0.915295	NA	NA	up	NA	NA
LR.App.129408	App	ENSMUST00000005406.11	ISM	3prime_fragment	-0.122795	0.263438	0.641127	0.916333	0.702281	0.979783	down	down	TRUE
LR.App.9635	App	novel	NNC	at_least_one_novel_splicesite	-0.298693	0.64071	0.641079	0.916333	NA	NA	down	NA	NA
LR.Bin1.1925	Bin1	novel	NNC	at_least_one_novel_splicesite	0.307046	0.661028	0.642292	0.91745	NA	NA	up	NA	NA
LR.Snca.3095	Snca	novel	NNC	at_least_one_novel_splicesite	-0.256959	0.555192	0.643487	0.917515	NA	NA	down	NA	NA
LR.Apoe.1723	Apoe	novel	NNC	at_least_one_novel_splicesite	-0.162351	0.350582	0.643299	0.917515	NA	NA	down	NA	NA
LR.Fus.346	Fus	novel	NNC	at_least_one_novel_splicesite	0.226297	0.48832	0.643064	0.917515	NA	NA	up	NA	NA
LR.Clu.61087	Clu	novel	NNC	at_least_one_novel_splicesite	-0.26801	0.579791	0.6439	0.917557	NA	NA	down	NA	NA
LR.Bin1.213	Bin1	novel	NNC	at_least_one_novel_splicesite	0.313202	0.679659	0.644926	0.917841	NA	NA	up	NA	NA
LR.Snca.426	Snca	novel	NNC	at_least_one_novel_splicesite	-0.206241	0.447182	0.644654	0.917841	NA	NA	down	NA	NA
LR.Picalm.8916	Picalm	novel	NNC	at_least_one_novel_splicesite	-0.197661	0.429352	0.645249	0.917841	NA	NA	down	NA	NA
LR.Clu.1092	Clu	novel	NNC	at_least_one_novel_splicesite	0.238643	0.525053	0.64946	0.918028	NA	NA	up	NA	NA
LR.Clu.1870	Clu	novel	NNC	at_least_one_novel_splicesite	-0.229825	0.506624	0.650088	0.918028	NA	NA	down	NA	NA
LR.Ptk2b.3447	Ptk2b	novel	NNC	at_least_one_novel_splicesite	0.218685	0.482184	0.650168	0.918028	NA	NA	up	NA	NA
LR.App.10582	App	novel	NNC	at_least_one_novel_splicesite	0.21713	0.47596	0.64825	0.918028	NA	NA	up	NA	NA
LR.App.8295	App	novel	NNC	at_least_one_novel_splicesite	-0.207594	0.458407	0.650649	0.918028	NA	NA	down	NA	NA
LR.Bin1.124	Bin1	novel	NNC	at_least_one_novel_splicesite	-0.162319	0.354537	0.647073	0.918028	NA	NA	down	NA	NA
LR.Snca.1020	Snca	novel	NNC	at_least_one_novel_splicesite	0.210766	0.463668	0.649424	0.918028	NA	NA	up	NA	NA
LR.Snca.172	Snca	novel	NNC	at_least_one_novel_splicesite	-0.207499	0.455755	0.648904	0.918028	NA	NA	down	NA	NA
LR.Snca.1992	Snca	novel	NNC	at_least_one_novel_splicesite	0.276287	0.608119	0.649591	0.918028	NA	NA	up	NA	NA
LR.Snca.244	Snca	novel	NNC	at_least_one_novel_splicesite	-0.287587	0.629007	0.647521	0.918028	NA	NA	down	NA	NA
LR.Apoe.6367	Apoe	novel	NNC	at_least_one_novel_splicesite	0.25441	0.561091	0.650246	0.918028	NA	NA	up	NA	NA
LR.Apoe.984	Apoe	novel	NNC	at_least_one_novel_splicesite	-0.110073	0.241138	0.64805	0.918028	NA	NA	down	NA	NA
LR.Picalm.11760	Picalm	ENSMUST00000207084.1	ISM	3prime_fragment	-0.106068	0.234424	0.650937	0.918028	0.706098	0.979783	down	up	FALSE
LR.Picalm.7178	Picalm	novel	NIC	combination_of_known_junctions	-0.258169	0.566832	0.648779	0.918028	0.652397	0.954863	down	up	FALSE
LR.Sorl1.2897	Sorl1	ENSMUST00000060989.8	ISM	3prime_fragment	-0.183941	0.406778	0.651133	0.918028	0.962777	0.999153	down	up	FALSE
LR.Picalm.13369	Picalm	ENSMUST00000207084.1	ISM	3prime_fragment	-0.130732	0.289468	0.651537	0.918058	0.569547	0.937017	down	up	FALSE
LR.Ptk2b.4875	Ptk2b	novel	NNC	at_least_one_novel_splicesite	0.26824	0.595646	0.652469	0.91883	NA	NA	up	NA	NA
LR.Snca.766	Snca	novel	NNC	at_least_one_novel_splicesite	-0.152423	0.339113	0.653089	0.919162	NA	NA	down	NA	NA
LR.Clu.1363	Clu	novel	NNC	at_least_one_novel_splicesite	0.21973	0.490114	0.65392	0.919791	NA	NA	up	NA	NA
LR.Apoe.1387	Apoe	novel	NNC	intron_retention	-0.285073	0.63855	0.655281	0.921164	NA	NA	down	NA	NA
LR.Apoe.5608	Apoe	novel	NNC	at_least_one_novel_splicesite	-0.153841	0.345587	0.656205	0.921921	NA	NA	down	NA	NA
LR.Clu.1063	Clu	novel	NIC	combination_of_known_splicesites	-0.223401	0.508439	0.660383	0.924179	NA	NA	down	NA	NA
LR.App.297	App	ENSMUST00000005406.11	ISM	3prime_fragment	-0.200818	0.456402	0.659935	0.924179	NA	NA	down	NA	NA
LR.Snca.226	Snca	novel	NNC	at_least_one_novel_splicesite	0.169221	0.386697	0.661672	0.924179	0.35343	0.881843	up	down	FALSE
LR.Snca.813	Snca	novel	NNC	at_least_one_novel_splicesite	-0.282518	0.641266	0.659529	0.924179	NA	NA	down	NA	NA
LR.Apoe.1272	Apoe	novel	NNC	at_least_one_novel_splicesite	0.103022	0.233238	0.658704	0.924179	NA	NA	up	NA	NA
LR.Apoe.2214	Apoe	novel	NNC	at_least_one_novel_splicesite	-0.149986	0.341965	0.66095	0.924179	NA	NA	down	NA	NA
LR.Apoe.2790	Apoe	novel	NNC	at_least_one_novel_splicesite	0.124918	0.285388	0.661593	0.924179	NA	NA	up	NA	NA
LR.Apoe.4831	Apoe	novel	NNC	at_least_one_novel_splicesite	-0.286947	0.654016	0.660845	0.924179	NA	NA	down	NA	NA
LR.Apoe.4876	Apoe	novel	NNC	intron_retention	-0.199489	0.453292	0.659872	0.924179	NA	NA	down	NA	NA
LR.Apoe.8734	Apoe	novel	NNC	intron_retention	0.258466	0.586664	0.659526	0.924179	NA	NA	up	NA	NA
LR.Apoe.2448	Apoe	novel	NNC	at_least_one_novel_splicesite	-0.141325	0.323887	0.66259	0.924382	NA	NA	down	NA	NA
LR.Sorl1.6036	Sorl1	novel	NNC	at_least_one_novel_splicesite	-0.346114	0.792907	0.662465	0.924382	NA	NA	down	NA	NA
LR.Apoe.1004	Apoe	novel	NNC	at_least_one_novel_splicesite	0.107288	0.246364	0.663209	0.924707	NA	NA	up	NA	NA
LR.Clu.374	Clu	novel	NNC	at_least_one_novel_splicesite	-0.227429	0.523184	0.663779	0.924964	0.950237	0.999153	down	up	FALSE
LR.Clu.4472	Clu	novel	NNC	at_least_one_novel_splicesite	-0.197713	0.45712	0.665364	0.92636	0.954415	NA	down	up	FALSE
LR.App.11445	App	novel	NNC	at_least_one_novel_splicesite	-0.221018	0.511311	0.665555	0.92636	NA	NA	down	NA	NA
LR.Bin1.37055	Bin1	ENSMUST00000234496.1	ISM	3prime_fragment	0.14417	0.334334	0.666312	0.926726	0.510934	0.924685	up	up	TRUE
LR.Fus.24276	Fus	ENSMUST00000077609.11	ISM	3prime_fragment	-0.253316	0.587974	0.666593	0.926726	NA	NA	down	NA	NA
LR.Clu.441	Clu	ENSMUST00000022616.13	ISM	5prime_fragment	0.144726	0.336438	0.667071	0.926853	0.524169	0.925383	up	up	TRUE
LR.Tardbp.7775	Tardbp	ENSMUST00000045180.13	ISM	3prime_fragment	-0.200882	0.467978	0.667737	0.927241	NA	NA	down	NA	NA
LR.Sorl1.40974	Sorl1	novel	NNC	at_least_one_novel_splicesite	0.39629	0.926589	0.668879	0.928288	NA	NA	up	NA	NA
LR.Apoe.5504	Apoe	novel	NNC	intron_retention	0.219999	0.518226	0.671184	0.930948	NA	NA	up	NA	NA
LR.Clu.1191	Clu	novel	NNC	at_least_one_novel_splicesite	-0.191407	0.456309	0.674874	0.932727	NA	NA	down	NA	NA
LR.Snca.873	Snca	novel	NNC	at_least_one_novel_splicesite	-0.19771	0.470843	0.674554	0.932727	NA	NA	down	NA	NA
LR.Apoe.1336	Apoe	novel	NNC	at_least_one_novel_splicesite	0.152375	0.36202	0.673827	0.932727	NA	NA	up	NA	NA
LR.Apoe.6687	Apoe	novel	NNC	at_least_one_novel_splicesite	0.218647	0.520073	0.674182	0.932727	NA	NA	up	NA	NA
LR.Apoe.922	Apoe	novel	NNC	intron_retention	0.154074	0.367693	0.675195	0.932727	NA	NA	up	NA	NA
LR.Fus.20869	Fus	ENSMUST00000077609.11	ISM	3prime_fragment	-0.102194	0.243844	0.675146	0.932727	0.210977	0.814332	down	down	TRUE
LR.Fus.22952	Fus	ENSMUST00000128851.7	ISM	intron_retention	-0.169288	0.402285	0.673889	0.932727	0.400176	NA	down	down	TRUE
LR.Picalm.9462	Picalm	ENSMUST00000207084.1	ISM	3prime_fragment	-0.126862	0.303574	0.676023	0.933333	0.310495	0.858456	down	up	FALSE
LR.Ptk2b.2152	Ptk2b	novel	NNC	at_least_one_novel_splicesite	0.140765	0.340692	0.679479	0.933369	NA	NA	up	NA	NA
LR.Tardbp.9633	Tardbp	novel	NNC	intron_retention	0.153149	0.370793	0.679585	0.933369	0.287172	0.847914	up	up	TRUE
LR.Snca.631	Snca	novel	NNC	at_least_one_novel_splicesite	-0.151036	0.364992	0.679017	0.933369	NA	NA	down	NA	NA
LR.Apoe.3041	Apoe	novel	NNC	at_least_one_novel_splicesite	0.161724	0.390429	0.678712	0.933369	NA	NA	up	NA	NA
LR.Apoe.4679	Apoe	novel	NNC	intron_retention	0.205773	0.497163	0.678952	0.933369	NA	NA	up	NA	NA
LR.Apoe.6358	Apoe	novel	NNC	at_least_one_novel_splicesite	-0.242987	0.583521	0.677107	0.933369	NA	NA	down	NA	NA
LR.Apoe.9943	Apoe	novel	NNC	intron_retention	0.245811	0.589032	0.67645	0.933369	NA	NA	up	NA	NA
LR.Picalm.8912	Picalm	ENSMUST00000049537.8	ISM	3prime_fragment	-0.178937	0.431137	0.678116	0.933369	0.867933	0.999153	down	down	TRUE
LR.Sorl1.41007	Sorl1	novel	NNC	at_least_one_novel_splicesite	0.377836	0.914785	0.679582	0.933369	NA	NA	up	NA	NA
LR.Abca7.181	Abca7	ENSMUST00000132517.7	ISM	intron_retention	-0.299652	0.726369	0.679948	0.933369	0.339307	NA	down	up	FALSE
LR.Apoe.1200	Apoe	novel	NNC	at_least_one_novel_splicesite	-0.0939442	0.228096	0.68044	0.933509	NA	NA	down	NA	NA
LR.Sorl1.5991	Sorl1	novel	NNC	at_least_one_novel_splicesite	-0.167422	0.407201	0.68096	0.933688	0.441045	0.898315	down	up	FALSE
LR.Ptk2b.5128	Ptk2b	ENSMUST00000089250.8	ISM	3prime_fragment	-0.270521	0.659828	0.681815	0.933713	NA	NA	down	NA	NA
LR.App.142185	App	ENSMUST00000005406.11	ISM	5prime_fragment	-0.256928	0.626405	0.681687	0.933713	0.650475	NA	down	up	FALSE
LR.Sorl1.5934	Sorl1	novel	NNC	at_least_one_novel_splicesite	-0.244443	0.596883	0.682149	0.933713	NA	NA	down	NA	NA
LR.Snca.2543	Snca	novel	NNC	at_least_one_novel_splicesite	0.175564	0.429404	0.682645	0.933859	NA	NA	up	NA	NA
LR.Clu.1033	Clu	novel	NNC	at_least_one_novel_splicesite	0.165291	0.412113	0.688359	0.933977	0.254722	0.814332	up	down	FALSE
LR.Clu.4032	Clu	novel	NNC	at_least_one_novel_splicesite	0.210824	0.541222	0.696882	0.933977	NA	NA	up	NA	NA
LR.Clu.40555	Clu	novel	NIC	intron_retention	0.0746583	0.189979	0.694332	0.933977	0.0278473	0.294761	up	up	TRUE
LR.Clu.56903	Clu	novel	NNC	at_least_one_novel_splicesite	-0.230871	0.585951	0.693573	0.933977	NA	NA	down	NA	NA
LR.Clu.64078	Clu	novel	NNC	at_least_one_novel_splicesite	0.163734	0.415753	0.693709	0.933977	NA	NA	up	NA	NA
LR.Clu.68863	Clu	novel	NNC	at_least_one_novel_splicesite	-0.239475	0.601459	0.690515	0.933977	NA	NA	down	NA	NA
LR.Clu.708	Clu	novel	NNC	at_least_one_novel_splicesite	0.228137	0.585479	0.696789	0.933977	NA	NA	up	NA	NA
LR.Ptk2b.375	Ptk2b	ENSMUST00000178730.7	ISM	3prime_fragment	-0.123421	0.312628	0.693002	0.933977	0.141138	0.681654	down	up	FALSE
LR.App.13782	App	novel	NNC	at_least_one_novel_splicesite	-0.250746	0.643868	0.696953	0.933977	NA	NA	down	NA	NA
LR.App.7410	App	ENSMUST00000226801.1	ISM	3prime_fragment	0.105921	0.268055	0.692734	0.933977	0.451051	0.899483	up	up	TRUE
LR.App.7536	App	novel	NNC	at_least_one_novel_splicesite	-0.123867	0.319115	0.6979	0.933977	NA	NA	down	NA	NA
LR.App.7538	App	novel	NNC	at_least_one_novel_splicesite	-0.302231	0.76236	0.69178	0.933977	0.103279	NA	down	down	TRUE
LR.Trem2.4633	Trem2	novel	NNC	at_least_one_novel_splicesite	-0.169861	0.433987	0.695504	0.933977	NA	NA	down	NA	NA
LR.Bin1.122	Bin1	novel	NNC	at_least_one_novel_splicesite	0.0987274	0.24846	0.691104	0.933977	NA	NA	up	NA	NA
LR.Bin1.291	Bin1	novel	NIC	intron_retention	0.329997	0.842894	0.695424	0.933977	NA	NA	up	NA	NA
LR.Bin1.3803	Bin1	novel	NIC	intron_retention	-0.248314	0.620207	0.688883	0.933977	0.740415	NA	down	down	TRUE
LR.Bin1.38104	Bin1	ENSMUST00000234496.1	ISM	3prime_fragment	-0.111833	0.275661	0.684971	0.933977	0.568499	0.937017	down	up	FALSE
LR.Tardbp.3238	Tardbp	ENSMUST00000084125.9	ISM	3prime_fragment	0.201479	0.516363	0.696396	0.933977	NA	NA	up	NA	NA
LR.Tardbp.7777	Tardbp	ENSMUST00000190552.6	ISM	3prime_fragment	-0.171513	0.43401	0.692709	0.933977	NA	NA	down	NA	NA
LR.Snca.145	Snca	novel	NNC	at_least_one_novel_splicesite	-0.125834	0.322964	0.696816	0.933977	NA	NA	down	NA	NA
LR.Snca.382	Snca	novel	NNC	at_least_one_novel_splicesite	-0.171245	0.430823	0.691011	0.933977	NA	NA	down	NA	NA
LR.Snca.451	Snca	novel	NNC	at_least_one_novel_splicesite	-0.245422	0.617164	0.69088	0.933977	NA	NA	down	NA	NA
LR.Snca.508	Snca	novel	NNC	at_least_one_novel_splicesite	-0.167998	0.4172	0.687184	0.933977	0.0676315	0.480269	down	down	TRUE
LR.Snca.539	Snca	novel	NNC	at_least_one_novel_splicesite	-0.194218	0.48484	0.688728	0.933977	NA	NA	down	NA	NA
LR.Apoe.1114	Apoe	novel	NNC	intron_retention	-0.112246	0.28597	0.694683	0.933977	NA	NA	down	NA	NA
LR.Apoe.1237	Apoe	novel	NNC	at_least_one_novel_splicesite	0.158294	0.395114	0.688693	0.933977	NA	NA	up	NA	NA
LR.Apoe.1502	Apoe	novel	NNC	at_least_one_novel_splicesite	-0.190606	0.492286	0.698618	0.933977	NA	NA	down	NA	NA
LR.Apoe.2026	Apoe	ENSMUST00000003066.15	FSM	reference_match	-0.217994	0.552794	0.693324	0.933977	NA	NA	down	NA	NA
LR.Apoe.2133	Apoe	novel	NNC	at_least_one_novel_splicesite	0.142596	0.359645	0.691743	0.933977	NA	NA	up	NA	NA
LR.Apoe.2443	Apoe	novel	NNC	at_least_one_novel_splicesite	0.0815633	0.203114	0.688005	0.933977	NA	NA	up	NA	NA
LR.Apoe.2643	Apoe	novel	NNC	at_least_one_novel_splicesite	-0.122057	0.306231	0.690204	0.933977	NA	NA	down	NA	NA
LR.Apoe.3464	Apoe	novel	NNC	at_least_one_novel_splicesite	0.251439	0.625442	0.687671	0.933977	NA	NA	up	NA	NA
LR.Picalm.258	Picalm	novel	NIC	combination_of_known_junctions	-0.201134	0.518076	0.697845	0.933977	0.857436	0.999153	down	up	FALSE
LR.Picalm.461	Picalm	ENSMUST00000207484.1	FSM	alternative_3end5end	-0.151825	0.391478	0.698145	0.933977	NA	NA	down	NA	NA
LR.Picalm.5133	Picalm	ENSMUST00000208730.1	ISM	3prime_fragment	-0.24281	0.608951	0.690089	0.933977	0.180084	NA	down	up	FALSE
LR.Picalm.6724	Picalm	ENSMUST00000207225.1	ISM	3prime_fragment	0.165409	0.425823	0.697686	0.933977	0.765906	0.979783	up	down	FALSE
LR.Picalm.9491	Picalm	novel	NIC	combination_of_known_junctions	-0.247867	0.626263	0.692262	0.933977	0.807398	NA	down	down	TRUE
LR.Picalm.9563	Picalm	novel	NIC	combination_of_known_junctions	0.235208	0.607712	0.698727	0.933977	NA	NA	up	NA	NA
LR.Fus.273	Fus	novel	NNC	at_least_one_novel_splicesite	0.204032	0.518022	0.693679	0.933977	NA	NA	up	NA	NA
LR.Sorl1.2981	Sorl1	ENSMUST00000060989.8	ISM	3prime_fragment	0.263802	0.677788	0.697121	0.933977	NA	NA	up	NA	NA
LR.Abca7.6085	Abca7	ENSMUST00000043866.7	ISM	3prime_fragment	0.152224	0.373808	0.683842	0.933977	0.541582	0.929309	up	up	TRUE
LR.Clu.15289	Clu	novel	NNC	at_least_one_novel_splicesite	0.16739	0.443194	0.705661	0.936159	0.292544	NA	up	up	TRUE
LR.Clu.962	Clu	novel	NNC	at_least_one_novel_splicesite	0.251187	0.668664	0.707173	0.936159	NA	NA	up	NA	NA
LR.Ptk2b.1973	Ptk2b	novel	NNC	at_least_one_novel_splicesite	0.182465	0.478744	0.703105	0.936159	NA	NA	up	NA	NA
LR.App.13142	App	novel	NNC	at_least_one_novel_splicesite	-0.17576	0.457896	0.701094	0.936159	0.166124	0.745566	down	up	FALSE
LR.App.15384	App	novel	NNC	at_least_one_novel_splicesite	-0.25479	0.67452	0.705627	0.936159	NA	NA	down	NA	NA
LR.App.9344	App	novel	NNC	at_least_one_novel_splicesite	0.147496	0.389896	0.705211	0.936159	NA	NA	up	NA	NA
LR.App.9827	App	novel	NNC	at_least_one_novel_splicesite	-0.241197	0.639041	0.70585	0.936159	NA	NA	down	NA	NA
LR.App.9925	App	novel	NNC	at_least_one_novel_splicesite	0.217881	0.569811	0.702185	0.936159	NA	NA	up	NA	NA
LR.Bin1.1199	Bin1	novel	NNC	at_least_one_novel_splicesite	0.226478	0.594271	0.703127	0.936159	NA	NA	up	NA	NA
LR.Snca.241	Snca	novel	NNC	at_least_one_novel_splicesite	-0.158938	0.421928	0.7064	0.936159	NA	NA	down	NA	NA
LR.Apoe.1034	Apoe	novel	NNC	at_least_one_novel_splicesite	0.105622	0.277143	0.703121	0.936159	NA	NA	up	NA	NA
LR.Apoe.10589	Apoe	novel	NNC	intron_retention	-0.265171	0.692946	0.701963	0.936159	NA	NA	down	NA	NA
LR.Apoe.1521	Apoe	novel	NNC	at_least_one_novel_splicesite	0.0859117	0.225139	0.702763	0.936159	NA	NA	up	NA	NA
LR.Apoe.5164	Apoe	novel	NNC	intron_retention	0.186574	0.494096	0.705723	0.936159	NA	NA	up	NA	NA
LR.Apoe.9162	Apoe	novel	NNC	intron_retention	-0.193612	0.515814	0.707398	0.936159	0.252187	0.814332	down	up	FALSE
LR.Fus.431	Fus	novel	NNC	at_least_one_novel_splicesite	0.167558	0.441444	0.704266	0.936159	NA	NA	up	NA	NA
LR.Fus.645	Fus	ENSMUST00000174196.7	FSM	alternative_3end	0.156167	0.411978	0.704638	0.936159	0.81506	NA	up	down	FALSE
LR.Mapt.852	Mapt	novel	NNC	at_least_one_novel_splicesite	-0.224687	0.598365	0.707288	0.936159	NA	NA	down	NA	NA
LR.Clu.43888	Clu	novel	NNC	at_least_one_novel_splicesite	-0.165119	0.440937	0.708052	0.936186	NA	NA	down	NA	NA
LR.App.11151	App	novel	NIC	combination_of_known_splicesites	-0.286387	0.765255	0.708227	0.936186	NA	NA	down	NA	NA
LR.Apoe.10231	Apoe	novel	NNC	at_least_one_novel_splicesite	0.208082	0.556745	0.708592	0.936186	NA	NA	up	NA	NA
LR.Clu.1716	Clu	novel	NNC	at_least_one_novel_splicesite	0.204862	0.55083	0.709957	0.936244	0.994204	NA	up	up	TRUE
LR.Clu.2028	Clu	novel	NNC	at_least_one_novel_splicesite	0.138564	0.372315	0.709768	0.936244	NA	NA	up	NA	NA
LR.Clu.2380	Clu	novel	NNC	at_least_one_novel_splicesite	0.155634	0.420777	0.711478	0.936244	NA	NA	up	NA	NA
LR.Ptk2b.89106	Ptk2b	ENSMUST00000178730.7	ISM	internal_fragment	-0.242804	0.655874	0.711234	0.936244	NA	NA	down	NA	NA
LR.Apoe.1601	Apoe	novel	NNC	at_least_one_novel_splicesite	-0.111308	0.301198	0.711717	0.936244	NA	NA	down	NA	NA
LR.Apoe.2682	Apoe	novel	NNC	at_least_one_novel_splicesite	0.143023	0.387635	0.712156	0.936244	NA	NA	up	NA	NA
LR.Apoe.3154	Apoe	novel	NNC	at_least_one_novel_splicesite	-0.245537	0.664733	0.711847	0.936244	NA	NA	down	NA	NA
LR.Apoe.4750	Apoe	novel	NNC	intron_retention	0.18602	0.499079	0.709352	0.936244	NA	NA	up	NA	NA
LR.Fus.25924	Fus	novel	NNC	at_least_one_novel_splicesite	-0.16292	0.441349	0.712022	0.936244	NA	NA	down	NA	NA
LR.App.10154	App	novel	NNC	at_least_one_novel_splicesite	0.226648	0.615571	0.712731	0.936486	NA	NA	up	NA	NA
LR.Snca.211	Snca	novel	NNC	at_least_one_novel_splicesite	-0.208696	0.571182	0.71483	0.938729	NA	NA	down	NA	NA
LR.Clu.347	Clu	novel	NNC	at_least_one_novel_splicesite	0.10781	0.302165	0.721248	0.93884	0.605584	0.942106	up	up	TRUE
LR.Clu.43478	Clu	novel	NNC	at_least_one_novel_splicesite	0.200027	0.550585	0.716382	0.93884	NA	NA	up	NA	NA
LR.Ptk2b.968	Ptk2b	novel	NNC	at_least_one_novel_splicesite	0.171853	0.475381	0.717721	0.93884	NA	NA	up	NA	NA
LR.Bin1.35175	Bin1	ENSMUST00000234496.1	ISM	3prime_fragment	0.145755	0.402545	0.717288	0.93884	NA	NA	up	NA	NA
LR.Bin1.35849	Bin1	ENSMUST00000234857.1	ISM	3prime_fragment	-0.134879	0.375254	0.719271	0.93884	0.576554	NA	down	up	FALSE
LR.Vgf.10168	Vgf	novel	NNC	at_least_one_novel_splicesite	-0.235323	0.65487	0.719338	0.93884	NA	NA	down	NA	NA
LR.Snca.1491	Snca	novel	NNC	at_least_one_novel_splicesite	-0.19746	0.546072	0.71765	0.93884	NA	NA	down	NA	NA
LR.Apoe.1260	Apoe	novel	NNC	intron_retention	-0.238621	0.658423	0.717044	0.93884	NA	NA	down	NA	NA
LR.Apoe.2755	Apoe	novel	NNC	at_least_one_novel_splicesite	0.126562	0.355167	0.721581	0.93884	NA	NA	up	NA	NA
LR.Apoe.3819	Apoe	novel	NNC	at_least_one_novel_splicesite	-0.125335	0.347932	0.718676	0.93884	NA	NA	down	NA	NA
LR.Apoe.5806	Apoe	novel	NNC	intron_retention	-0.185184	0.51885	0.721158	0.93884	NA	NA	down	NA	NA
LR.Picalm.11792	Picalm	novel	NIC	combination_of_known_junctions	-0.160268	0.449007	0.721138	0.93884	NA	NA	down	NA	NA
LR.Fus.18608	Fus	ENSMUST00000106251.9	ISM	3prime_fragment	-0.109499	0.303567	0.718318	0.93884	0.442702	0.898315	down	down	TRUE
LR.Fus.20912	Fus	novel	NNC	at_least_one_novel_splicesite	-0.215106	0.599464	0.719722	0.93884	NA	NA	down	NA	NA
LR.Fus.229	Fus	ENSMUST00000128851.7	ISM	5prime_fragment	0.178878	0.499679	0.720355	0.93884	0.796778	0.991114	up	down	FALSE
LR.Fus.857	Fus	novel	NNC	at_least_one_novel_splicesite	0.232158	0.645088	0.718932	0.93884	NA	NA	up	NA	NA
LR.Sorl1.6076	Sorl1	ENSMUST00000060989.8	ISM	3prime_fragment	-0.146695	0.410989	0.721143	0.93884	0.353238	0.881843	down	up	FALSE
LR.App.19420	App	novel	NNC	at_least_one_novel_splicesite	0.222386	0.627138	0.722886	0.939105	NA	NA	up	NA	NA
LR.Tardbp.3308	Tardbp	novel	NIC	intron_retention	-0.135518	0.382275	0.722962	0.939105	0.265625	NA	down	up	FALSE
LR.Abca7.5100	Abca7	ENSMUST00000043866.7	ISM	3prime_fragment	-0.200521	0.564491	0.722421	0.939105	0.316756	0.858456	down	up	FALSE
LR.Snca.3328	Snca	novel	NNC	at_least_one_novel_splicesite	-0.224214	0.633759	0.7235	0.939295	NA	NA	down	NA	NA
LR.Sorl1.12	Sorl1	ENSMUST00000060989.8	ISM	3prime_fragment	0.172687	0.491046	0.725085	0.940842	0.918226	0.999153	up	up	TRUE
LR.App.8465	App	novel	NNC	at_least_one_novel_splicesite	0.154963	0.442664	0.726286	0.94189	NA	NA	up	NA	NA
LR.Apoe.1967	Apoe	novel	NNC	at_least_one_novel_splicesite	0.121169	0.346664	0.726692	0.941907	NA	NA	up	NA	NA
LR.App.294	App	ENSMUST00000005406.11	ISM	3prime_fragment	0.139625	0.401705	0.728156	0.94308	NA	NA	up	NA	NA
LR.Apoe.3043	Apoe	novel	NNC	at_least_one_novel_splicesite	0.211594	0.609395	0.728426	0.94308	NA	NA	up	NA	NA
LR.Apoe.5958	Apoe	novel	NNC	at_least_one_novel_splicesite	0.228844	0.660626	0.729038	0.94308	NA	NA	up	NA	NA
LR.Fus.26957	Fus	novel	NIC	intron_retention	-0.225261	0.65062	0.729173	0.94308	NA	NA	down	NA	NA
LR.App.7371	App	ENSMUST00000226801.1	ISM	3prime_fragment	-0.163943	0.474948	0.729958	0.943585	0.0871422	0.538371	down	up	FALSE
LR.Ptk2b.2579	Ptk2b	novel	NNC	at_least_one_novel_splicesite	-0.174296	0.511578	0.733327	0.945202	NA	NA	down	NA	NA
LR.Ptk2b.4470	Ptk2b	novel	NNC	at_least_one_novel_splicesite	0.162776	0.480462	0.734768	0.945202	NA	NA	up	NA	NA
LR.App.271	App	ENSMUST00000005406.11	ISM	3prime_fragment	-0.142011	0.415041	0.732229	0.945202	NA	NA	down	NA	NA
LR.App.8298	App	novel	NNC	at_least_one_novel_splicesite	-0.225212	0.660499	0.733125	0.945202	NA	NA	down	NA	NA
LR.Snca.1366	Snca	novel	NNC	at_least_one_novel_splicesite	0.276049	0.813621	0.734396	0.945202	NA	NA	up	NA	NA
LR.Snca.624	Snca	novel	NNC	at_least_one_novel_splicesite	-0.145205	0.424276	0.732169	0.945202	NA	NA	down	NA	NA
LR.Apoe.10509	Apoe	novel	NNC	intron_retention	-0.189829	0.558775	0.734064	0.945202	NA	NA	down	NA	NA
LR.Apoe.2437	Apoe	novel	NNC	intron_retention	0.101889	0.299929	0.734075	0.945202	NA	NA	up	NA	NA
LR.Apoe.2968	Apoe	novel	NNC	at_least_one_novel_splicesite	0.207904	0.609425	0.732992	0.945202	NA	NA	up	NA	NA
LR.Picalm.2562	Picalm	novel	NIC	combination_of_known_junctions	0.208875	0.617474	0.735157	0.945202	0.0991694	NA	up	up	TRUE
LR.Clu.1019	Clu	novel	NNC	at_least_one_novel_splicesite	-0.126742	0.37702	0.736745	0.945655	NA	NA	down	NA	NA
LR.Clu.309	Clu	novel	NNC	at_least_one_novel_splicesite	-0.105742	0.329899	0.748569	0.945655	NA	NA	down	NA	NA
LR.Clu.43554	Clu	novel	NNC	at_least_one_novel_splicesite	-0.155428	0.484468	0.748345	0.945655	NA	NA	down	NA	NA
LR.Clu.499	Clu	novel	NNC	at_least_one_novel_splicesite	0.197531	0.588343	0.737066	0.945655	NA	NA	up	NA	NA
LR.Clu.820	Clu	novel	NNC	at_least_one_novel_splicesite	0.200987	0.622739	0.746887	0.945655	NA	NA	up	NA	NA
LR.App.19674	App	novel	NNC	at_least_one_novel_splicesite	-0.213981	0.667648	0.74859	0.945655	NA	NA	down	NA	NA
LR.App.7504	App	novel	NIC	combination_of_known_splicesites	0.115886	0.353369	0.742953	0.945655	0.527448	0.925383	up	up	TRUE
LR.App.7613	App	novel	NNC	at_least_one_novel_splicesite	-0.145628	0.434667	0.7376	0.945655	0.974364	0.999153	down	down	TRUE
LR.Bin1.1196	Bin1	novel	NNC	at_least_one_novel_splicesite	-0.1923	0.595072	0.746578	0.945655	NA	NA	down	NA	NA
LR.Bin1.2145	Bin1	novel	NNC	at_least_one_novel_splicesite	-0.172288	0.538162	0.74886	0.945655	NA	NA	down	NA	NA
LR.Bin1.4953	Bin1	novel	NNC	at_least_one_novel_splicesite	-0.263664	0.794432	0.739972	0.945655	NA	NA	down	NA	NA
LR.Snca.127	Snca	novel	NNC	at_least_one_novel_splicesite	0.107619	0.337369	0.74973	0.945655	NA	NA	up	NA	NA
LR.Snca.1556	Snca	novel	NNC	at_least_one_novel_splicesite	0.147818	0.456691	0.746186	0.945655	NA	NA	up	NA	NA
LR.Snca.1841	Snca	novel	NNC	at_least_one_novel_splicesite	0.146975	0.441003	0.738927	0.945655	NA	NA	up	NA	NA
LR.Snca.3033	Snca	novel	NNC	at_least_one_novel_splicesite	0.255514	0.785176	0.744862	0.945655	NA	NA	up	NA	NA
LR.Snca.488	Snca	novel	NNC	at_least_one_novel_splicesite	0.229038	0.697392	0.742594	0.945655	NA	NA	up	NA	NA
LR.Snca.562	Snca	novel	NIC	combination_of_known_splicesites	-0.140947	0.430561	0.743398	0.945655	0.586141	0.937017	down	down	TRUE
LR.Snca.821	Snca	novel	NNC	at_least_one_novel_splicesite	0.12637	0.385801	0.743249	0.945655	NA	NA	up	NA	NA
LR.Snca.98	Snca	novel	NNC	at_least_one_novel_splicesite	-0.127115	0.383343	0.740195	0.945655	NA	NA	down	NA	NA
LR.Apoe.2362	Apoe	novel	NNC	intron_retention	-0.132516	0.401623	0.741437	0.945655	NA	NA	down	NA	NA
LR.Apoe.2824	Apoe	novel	NNC	at_least_one_novel_splicesite	0.178393	0.552844	0.746935	0.945655	0.927404	NA	up	up	TRUE
LR.Apoe.2984	Apoe	novel	NNC	at_least_one_novel_splicesite	0.105503	0.317654	0.739789	0.945655	NA	NA	up	NA	NA
LR.Apoe.3987	Apoe	novel	NNC	intron_retention	-0.172502	0.522095	0.741095	0.945655	NA	NA	down	NA	NA
LR.Apoe.4517	Apoe	novel	NNC	at_least_one_novel_splicesite	0.158639	0.494247	0.748232	0.945655	NA	NA	up	NA	NA
LR.Apoe.4805	Apoe	novel	NNC	intron_retention	-0.168941	0.517569	0.744111	0.945655	NA	NA	down	NA	NA
LR.Apoe.5431	Apoe	novel	NNC	at_least_one_novel_splicesite	0.131517	0.411554	0.7493	0.945655	0.696084	NA	up	up	TRUE
LR.Apoe.7280	Apoe	novel	NNC	at_least_one_novel_splicesite	-0.194553	0.583882	0.738979	0.945655	NA	NA	down	NA	NA
LR.Apoe.871	Apoe	ENSMUST00000173739.7	ISM	intron_retention	-0.0758353	0.229056	0.740586	0.945655	0.893251	0.999153	down	down	TRUE
LR.Picalm.4508	Picalm	novel	NIC	combination_of_known_junctions	-0.174203	0.525143	0.740097	0.945655	0.582898	0.937017	down	up	FALSE
LR.Fus.422	Fus	novel	NNC	at_least_one_novel_splicesite	0.139229	0.434767	0.748788	0.945655	NA	NA	up	NA	NA
LR.Fus.458	Fus	novel	NNC	at_least_one_novel_splicesite	0.2207	0.679375	0.745289	0.945655	NA	NA	up	NA	NA
LR.Sorl1.38862	Sorl1	ENSMUST00000060989.8	ISM	intron_retention	-0.197556	0.588242	0.73699	0.945655	0.654746	NA	down	up	FALSE
LR.Sorl1.38864	Sorl1	ENSMUST00000060989.8	ISM	internal_fragment	0.191178	0.587519	0.744879	0.945655	0.794356	NA	up	down	FALSE
LR.Sorl1.40288	Sorl1	ENSMUST00000060989.8	ISM	internal_fragment	-0.222513	0.697373	0.749671	0.945655	NA	NA	down	NA	NA
LR.Abca7.4437	Abca7	ENSMUST00000171637.7	ISM	3prime_fragment	-0.134558	0.410663	0.743167	0.945655	0.883143	0.999153	down	up	FALSE
LR.Mapt.114	Mapt	novel	NNC	at_least_one_novel_splicesite	-0.0917555	0.277584	0.740985	0.945655	NA	NA	down	NA	NA
LR.Clu.1335	Clu	novel	NNC	at_least_one_novel_splicesite	0.1409	0.443925	0.750942	0.946188	NA	NA	up	NA	NA
LR.Apoe.2167	Apoe	novel	NNC	intron_retention	0.0818988	0.257669	0.750603	0.946188	0.346322	0.881843	up	down	FALSE
LR.App.142188	App	ENSMUST00000226232.1	ISM	internal_fragment	-0.208701	0.659792	0.751764	0.946725	NA	NA	down	NA	NA
LR.Sorl1.2966	Sorl1	ENSMUST00000060989.8	ISM	3prime_fragment	-0.184013	0.584403	0.752857	0.947603	NA	NA	down	NA	NA
LR.Snca.1333	Snca	novel	NNC	at_least_one_novel_splicesite	-0.170645	0.546556	0.754875	0.949643	NA	NA	down	NA	NA
LR.Apoe.1906	Apoe	novel	NNC	at_least_one_novel_splicesite	-0.134273	0.430806	0.755285	0.94966	NA	NA	down	NA	NA
LR.Apoe.1008	Apoe	novel	NNC	at_least_one_novel_splicesite	0.079597	0.257039	0.756812	0.951081	0.899965	0.999153	up	down	FALSE
LR.Apoe.8360	Apoe	novel	NNC	intron_retention	0.178527	0.577789	0.757334	0.951237	NA	NA	up	NA	NA
LR.Bin1.1112	Bin1	novel	NNC	at_least_one_novel_splicesite	-0.123634	0.40332	0.759192	0.952073	NA	NA	down	NA	NA
LR.Snca.1169	Snca	novel	NNC	at_least_one_novel_splicesite	0.227532	0.741655	0.759004	0.952073	NA	NA	up	NA	NA
LR.Picalm.13370	Picalm	ENSMUST00000208089.2	ISM	3prime_fragment	-0.147036	0.479415	0.759073	0.952073	0.873574	NA	down	down	TRUE
LR.Apoe.3855	Apoe	novel	NNC	at_least_one_novel_splicesite	-0.118692	0.388082	0.759725	0.952241	NA	NA	down	NA	NA
LR.App.7790	App	ENSMUST00000226801.1	ISM	3prime_fragment	0.089543	0.293717	0.760472	0.952679	0.727207	0.979783	up	down	FALSE
LR.Clu.1275	Clu	novel	NNC	at_least_one_novel_splicesite	-0.0989212	0.330326	0.764585	0.954295	NA	NA	down	NA	NA
LR.Clu.282	Clu	novel	NNC	at_least_one_novel_splicesite	0.0844138	0.284169	0.766425	0.954295	0.742093	0.979783	up	up	TRUE
LR.Ptk2b.338	Ptk2b	novel	NIC	combination_of_known_junctions	-0.18202	0.612745	0.766424	0.954295	0.963502	NA	down	down	TRUE
LR.Ptk2b.3903	Ptk2b	novel	NNC	at_least_one_novel_splicesite	-0.194511	0.64788	0.764004	0.954295	NA	NA	down	NA	NA
LR.Bin1.152	Bin1	novel	NNC	at_least_one_novel_splicesite	-0.126579	0.423517	0.765034	0.954295	NA	NA	down	NA	NA
LR.Bin1.35216	Bin1	novel	NNC	at_least_one_novel_splicesite	0.143341	0.476484	0.763544	0.954295	NA	NA	up	NA	NA
LR.Tardbp.7793	Tardbp	novel	NIC	intron_retention	0.158609	0.534222	0.766545	0.954295	NA	NA	up	NA	NA
LR.Snca.504	Snca	novel	NNC	at_least_one_novel_splicesite	0.0931295	0.311836	0.765208	0.954295	NA	NA	up	NA	NA
LR.Apoe.2440	Apoe	novel	NNC	at_least_one_novel_splicesite	-0.11292	0.380062	0.766383	0.954295	NA	NA	down	NA	NA
LR.Apoe.2866	Apoe	novel	NNC	at_least_one_novel_splicesite	0.223879	0.751939	0.765905	0.954295	NA	NA	up	NA	NA
LR.Picalm.16003	Picalm	ENSMUST00000207084.1	ISM	3prime_fragment	-0.141143	0.473584	0.765678	0.954295	0.384443	0.893499	down	down	TRUE
LR.Fus.699	Fus	novel	NNC	at_least_one_novel_splicesite	0.169475	0.569491	0.766016	0.954295	NA	NA	up	NA	NA
LR.App.17942	App	novel	NNC	at_least_one_novel_splicesite	-0.143444	0.486688	0.768197	0.955854	NA	NA	down	NA	NA
LR.Clu.2138	Clu	novel	NNC	at_least_one_novel_splicesite	-0.10694	0.366915	0.770701	0.956193	NA	NA	down	NA	NA
LR.Clu.43793	Clu	novel	NNC	at_least_one_novel_splicesite	-0.183489	0.640872	0.77464	0.956193	NA	NA	down	NA	NA
LR.Clu.63982	Clu	novel	NNC	at_least_one_novel_splicesite	-0.126887	0.444981	0.775528	0.956193	NA	NA	down	NA	NA
LR.Clu.64382	Clu	novel	NNC	at_least_one_novel_splicesite	0.153981	0.537763	0.774621	0.956193	NA	NA	up	NA	NA
LR.Clu.69523	Clu	novel	NIC	intron_retention	-0.0647623	0.223302	0.7718	0.956193	0.746761	0.979783	down	up	FALSE
LR.Ptk2b.2686	Ptk2b	novel	NNC	at_least_one_novel_splicesite	0.157851	0.549186	0.773785	0.956193	NA	NA	up	NA	NA
LR.Ptk2b.317	Ptk2b	ENSMUST00000178730.7	ISM	3prime_fragment	-0.0916022	0.322404	0.776317	0.956193	0.703002	0.979783	down	up	FALSE
LR.App.8496	App	ENSMUST00000226801.1	ISM	3prime_fragment	-0.0836895	0.289277	0.772347	0.956193	0.402964	0.893499	down	down	TRUE
LR.Tardbp.3480	Tardbp	ENSMUST00000045180.13	ISM	3prime_fragment	-0.128466	0.44302	0.771833	0.956193	NA	NA	down	NA	NA
LR.Snca.1617	Snca	novel	NNC	at_least_one_novel_splicesite	-0.174807	0.608217	0.773799	0.956193	NA	NA	down	NA	NA
LR.Apoe.1086	Apoe	novel	NNC	at_least_one_novel_splicesite	0.125903	0.43613	0.772824	0.956193	NA	NA	up	NA	NA
LR.Apoe.1580	Apoe	novel	NIC	intron_retention	-0.147672	0.508709	0.771596	0.956193	NA	NA	down	NA	NA
LR.Apoe.1663	Apoe	novel	NNC	intron_retention	0.14429	0.494287	0.770352	0.956193	NA	NA	up	NA	NA
LR.Apoe.2725	Apoe	novel	NNC	intron_retention	0.190787	0.670963	0.776144	0.956193	NA	NA	up	NA	NA
LR.Apoe.3305	Apoe	novel	NNC	intron_retention	0.163123	0.5729	0.775849	0.956193	NA	NA	up	NA	NA
LR.Apoe.4264	Apoe	novel	NNC	at_least_one_novel_splicesite	-0.117405	0.411536	0.775427	0.956193	NA	NA	down	NA	NA
LR.Apoe.5247	Apoe	novel	NNC	at_least_one_novel_splicesite	0.162823	0.573444	0.776457	0.956193	NA	NA	up	NA	NA
LR.Picalm.9489	Picalm	novel	NNC	at_least_one_novel_splicesite	-0.1237	0.429581	0.773381	0.956193	0.256437	0.814332	down	down	TRUE
LR.Fus.18677	Fus	ENSMUST00000106251.9	ISM	3prime_fragment	-0.198857	0.678239	0.769372	0.956193	NA	NA	down	NA	NA
LR.Fus.973	Fus	novel	NNC	at_least_one_novel_splicesite	-0.202817	0.699831	0.771963	0.956193	0.637419	NA	down	down	TRUE
LR.Apoe.1345	Apoe	novel	NNC	at_least_one_novel_splicesite	0.0725956	0.256397	0.777071	0.956335	NA	NA	up	NA	NA
LR.Mapt.121	Mapt	ENSMUST00000106992.9	FSM	alternative_3end5end	-0.0815096	0.288279	0.777372	0.956335	0.523225	0.925383	down	down	TRUE
LR.Clu.43492	Clu	novel	NNC	at_least_one_novel_splicesite	-0.215831	0.767734	0.778613	0.957174	NA	NA	down	NA	NA
LR.Apoe.3005	Apoe	novel	NNC	intron_retention	0.0893867	0.318313	0.778853	0.957174	NA	NA	up	NA	NA
LR.Clu.896	Clu	novel	NNC	at_least_one_novel_splicesite	-0.139361	0.501251	0.780993	0.957643	NA	NA	down	NA	NA
LR.Ptk2b.89051	Ptk2b	ENSMUST00000178730.7	ISM	internal_fragment	-0.0902934	0.323326	0.780042	0.957643	0.651139	NA	down	down	TRUE
LR.App.18717	App	novel	NNC	at_least_one_novel_splicesite	-0.18683	0.669339	0.780149	0.957643	NA	NA	down	NA	NA
LR.Snca.602	Snca	novel	NNC	at_least_one_novel_splicesite	0.112141	0.403409	0.781025	0.957643	NA	NA	up	NA	NA
LR.Apoe.3356	Apoe	novel	NNC	at_least_one_novel_splicesite	-0.175248	0.631048	0.781235	0.957643	NA	NA	down	NA	NA
LR.Picalm.317	Picalm	ENSMUST00000049537.8	FSM	alternative_3end5end	0.0954352	0.344622	0.781836	0.95789	0.229339	0.814332	up	up	TRUE
LR.Clu.1314	Clu	novel	NNC	at_least_one_novel_splicesite	-0.118517	0.429534	0.78261	0.958346	NA	NA	down	NA	NA
LR.Snca.249	Snca	novel	NNC	at_least_one_novel_splicesite	0.119989	0.436191	0.783252	0.958642	0.728861	0.979783	up	down	FALSE
LR.Clu.3892	Clu	novel	NNC	at_least_one_novel_splicesite	-0.169296	0.632096	0.788827	0.959434	NA	NA	down	NA	NA
LR.Clu.514	Clu	novel	NNC	at_least_one_novel_splicesite	-0.194353	0.720788	0.787438	0.959434	NA	NA	down	NA	NA
LR.Clu.63842	Clu	novel	NNC	at_least_one_novel_splicesite	-0.191335	0.703169	0.785542	0.959434	NA	NA	down	NA	NA
LR.Clu.64982	Clu	novel	NNC	at_least_one_novel_splicesite	-0.16696	0.620828	0.787983	0.959434	NA	NA	down	NA	NA
LR.Ptk2b.1010	Ptk2b	novel	NNC	at_least_one_novel_splicesite	0.122892	0.454579	0.786896	0.959434	NA	NA	up	NA	NA
LR.Ptk2b.5295	Ptk2b	novel	NNC	at_least_one_novel_splicesite	-0.123654	0.463518	0.789644	0.959434	0.371777	0.890109	down	up	FALSE
LR.App.11057	App	novel	NNC	at_least_one_novel_splicesite	0.150154	0.559579	0.788442	0.959434	NA	NA	up	NA	NA
LR.App.286	App	ENSMUST00000005406.11	ISM	3prime_fragment	-0.121758	0.455378	0.789179	0.959434	0.157632	0.718955	down	up	FALSE
LR.App.8119	App	novel	NIC	combination_of_known_junctions	-0.124413	0.462435	0.7879	0.959434	0.399435	0.893499	down	down	TRUE
LR.Bin1.1030	Bin1	novel	NNC	at_least_one_novel_splicesite	0.0850009	0.321123	0.791241	0.959434	NA	NA	up	NA	NA
LR.Bin1.118	Bin1	novel	NNC	at_least_one_novel_splicesite	0.07856	0.298125	0.792154	0.959434	NA	NA	up	NA	NA
LR.Tardbp.7769	Tardbp	ENSMUST00000045180.13	ISM	3prime_fragment	0.0997798	0.372801	0.78897	0.959434	NA	NA	up	NA	NA
LR.Snca.1418	Snca	novel	NNC	at_least_one_novel_splicesite	-0.11411	0.437695	0.794319	0.959434	NA	NA	down	NA	NA
LR.Snca.253	Snca	novel	NNC	at_least_one_novel_splicesite	-0.12834	0.488619	0.792814	0.959434	NA	NA	down	NA	NA
LR.Snca.594	Snca	novel	NNC	at_least_one_novel_splicesite	0.0945224	0.358977	0.792311	0.959434	0.113236	0.585832	up	down	FALSE
LR.Snca.949	Snca	novel	NNC	at_least_one_novel_splicesite	-0.0868701	0.321957	0.787299	0.959434	NA	NA	down	NA	NA
LR.Apoe.2023	Apoe	novel	NNC	at_least_one_novel_splicesite	0.0800241	0.303518	0.792046	0.959434	NA	NA	up	NA	NA
LR.Apoe.2518	Apoe	novel	NNC	at_least_one_novel_splicesite	0.12226	0.458596	0.78978	0.959434	NA	NA	up	NA	NA
LR.Apoe.2903	Apoe	novel	NNC	intron_retention	-0.137736	0.527288	0.793926	0.959434	NA	NA	down	NA	NA
LR.Apoe.4403	Apoe	novel	NNC	at_least_one_novel_splicesite	-0.104573	0.394656	0.791031	0.959434	NA	NA	down	NA	NA
LR.Apoe.4681	Apoe	novel	NNC	at_least_one_novel_splicesite	-0.134484	0.51468	0.793864	0.959434	NA	NA	down	NA	NA
LR.Apoe.6009	Apoe	novel	NNC	at_least_one_novel_splicesite	-0.17816	0.676913	0.792401	0.959434	NA	NA	down	NA	NA
LR.Apoe.8457	Apoe	novel	NNC	intron_retention	-0.136369	0.513731	0.790665	0.959434	NA	NA	down	NA	NA
LR.Fus.25928	Fus	ENSMUST00000128851.7	ISM	3prime_fragment	0.119134	0.446756	0.789727	0.959434	NA	NA	up	NA	NA
LR.Mapt.573	Mapt	novel	NNC	at_least_one_novel_splicesite	0.158385	0.603784	0.793075	0.959434	NA	NA	up	NA	NA
LR.Mapt.712	Mapt	novel	NNC	at_least_one_novel_splicesite	-0.105085	0.401919	0.79374	0.959434	NA	NA	down	NA	NA
LR.Apoe.1184	Apoe	novel	NNC	at_least_one_novel_splicesite	-0.0682558	0.264375	0.796269	0.961305	NA	NA	down	NA	NA
LR.Picalm.5131	Picalm	novel	NNC	at_least_one_novel_splicesite	-0.136439	0.533105	0.798003	0.962726	NA	NA	down	NA	NA
LR.Mapt.42201	Mapt	ENSMUST00000126820.1	FSM	alternative_5end	0.0754212	0.295061	0.798251	0.962726	0.0230967	0.269943	up	down	FALSE
LR.Apoe.1092	Apoe	novel	NNC	at_least_one_novel_splicesite	0.054913	0.215564	0.798923	0.963052	NA	NA	up	NA	NA
LR.App.7399	App	ENSMUST00000226801.1	ISM	3prime_fragment	0.0779433	0.307633	0.799987	0.963395	0.683598	0.979783	up	down	FALSE
LR.Sorl1.40280	Sorl1	ENSMUST00000060989.8	ISM	internal_fragment	-0.180617	0.712969	0.800012	0.963395	NA	NA	down	NA	NA
LR.Ptk2b.1017	Ptk2b	novel	NNC	at_least_one_novel_splicesite	-0.140919	0.557513	0.800451	0.963439	NA	NA	down	NA	NA
LR.Clu.146	Clu	novel	NNC	at_least_one_novel_splicesite	-0.0965218	0.383717	0.801393	0.963618	NA	NA	down	NA	NA
LR.Ptk2b.7191	Ptk2b	novel	NNC	at_least_one_novel_splicesite	-0.183341	0.730539	0.80184	0.963618	NA	NA	down	NA	NA
LR.App.9012	App	novel	NNC	at_least_one_novel_splicesite	-0.137304	0.546076	0.801475	0.963618	NA	NA	down	NA	NA
LR.Snca.97	Snca	novel	NNC	at_least_one_novel_splicesite	0.0929038	0.370891	0.80221	0.963618	0.952468	NA	up	down	FALSE
LR.App.7535	App	ENSMUST00000226801.1	ISM	3prime_fragment	0.0673808	0.269576	0.802625	0.963634	0.875495	0.999153	up	up	TRUE
LR.App.7742	App	novel	NNC	at_least_one_novel_splicesite	-0.0734848	0.295756	0.803775	0.964226	NA	NA	down	NA	NA
LR.Bin1.1969	Bin1	novel	NNC	at_least_one_novel_splicesite	0.105861	0.426394	0.803925	0.964226	NA	NA	up	NA	NA
LR.Snca.500	Snca	novel	NNC	at_least_one_novel_splicesite	0.162351	0.664244	0.80691	0.967322	NA	NA	up	NA	NA
LR.Ptk2b.908	Ptk2b	novel	NNC	at_least_one_novel_splicesite	-0.166369	0.682532	0.807423	0.967453	NA	NA	down	NA	NA
[truncated: 396 more rows]
