# Supplementary material for: Long-read transcript sequencing identifies differential isoform expression in the entorhinal cortex in a transgenic model of tau pathology
Source: Nat Commun. 2024 Aug 2;15:6458. doi: 10.1038/s41467-024-50486-8 (PMC11297290; doi:10.1038/s41467-024-50486-8)
Supplement: Supplementary file 12 — Supplementary Data 9 [file 41467_2024_50486_MOESM12_ESM.xlsx]

## Sheet: Sheet1
Supplementary Data 9: Phenotypic information for the AD post-mortem brain samples sequenced in this study.
Sample	Post-mortem diagnosis	Braak stage	Age at death	Sex	Post-mortem interval (hours)
1	Control	0	77	M	11
2	Control	0	74	M	72
3	Control	0	92	M	9
4	Control	0	66	F	64
5	Control	0	61	F	20.75
6	Control	1	61	M	58
7	Control	1	96	F	49
8	Control	1	101	F	28
9	Control	1	74	F	58
10	Control	1	81	F	65
11	Control	1	86	F	38.5
12	Control	1	80	M	33.5
13	Control	1	80	M	26
14	Control	1	87	M	48
15	Control	1	70	F	55
16	Control	1	91	M	72
17	Control	1	70	F	55.5
18	Control	2	78	F	40
19	Control	2	88	M	24
20	Control	2	96	M	21
21	Control	2	78	M	51.5
22	Control	2	88	M	28
23	Control	2	84	F	21.75
24	AD	5	82	F	22
25	AD	5	88	M	66
26	AD	5	74	M	16
27	AD	5	83	F	53
28	AD	5	83	M	19.5
29	AD	6	88	F	72
30	AD	6	72	F	96
31	AD	6	69	M	130
32	AD	6	91	M	43
33	AD	6	101	F	28
34	AD	6	83	M	5
35	AD	6	80	F	10
36	AD	6	85	M	39
37	AD	6	84	M	40
38	AD	6	86	F	13
39	AD	6	76	F	4
40	AD	6	85	M	41
41	AD	6	78	F	30
42	AD	6	81	M	7.5
43	AD	6	70	F	40.75
44	AD	6	84	F	10.25
