# Supplementary material for: Long-read transcript sequencing identifies differential isoform expression in the entorhinal cortex in a transgenic model of tau pathology
Source: Nat Commun. 2024 Aug 2;15:6458. doi: 10.1038/s41467-024-50486-8 (PMC11297290; doi:10.1038/s41467-024-50486-8)
Supplement: Supplementary file 13 — Supplementary Data 10 [file 41467_2024_50486_MOESM13_ESM.xlsx]

## Sheet: SupplementaryTable10
Supplementary Data 10: Isoform diversity of AD-associated genes in AD human cortex.
isoform	chrom	strand	length	exons	structural_category	associated_gene	associated_transcript	ref_length	ref_exons	diff_to_TSS	diff_to_TTS	diff_to_gene_TSS	diff_to_gene_TTS	subcategory	RTS_stage	all_canonical	perc_A_downstream_TTS	seq_A_downstream_TTS	dist_to_cage_peak	polyA_motif	polyA_dist	polyA_motif_found	novelGene	exonCat	within_50_cage	within_50_TTS	within_50_TSS	within_polya_site	ISM_3prime	nsamples	nreads
PB.100128.122	chr9	-	5790	20	ISM	ABCA1	ENST00000678995.1	10413	50	121744	11	24578	-11	3prime_fragment	FALSE	canonical	30	TGTTGGTCTACAGAAATTTA	4488	AATAAA	-14	TRUE	Annotated Genes	Multi-Exon	Not within 50bp	Within 50bp	Not within 50bp	Yes	Yes	10	16
PB.100128.17	chr9	-	3888	4	ISM	ABCA1	ENST00000678995.1	10413	50	141178	3	44012	-3	3prime_fragment	FALSE	canonical	30	TACAGAAATTTACTTTTGTG	NA	AATAAA	-22	TRUE	Annotated Genes	Multi-Exon	Not within 50bp	Within 50bp	Not within 50bp	Yes	Yes	16	29
PB.100128.26	chr9	-	3692	2	ISM	ABCA1	ENST00000678995.1	10413	50	142515	2	45349	-2	3prime_fragment	FALSE	canonical	30	ACAGAAATTTACTTTTGTGC	NA	AATAAA	-23	TRUE	Annotated Genes	Multi-Exon	Not within 50bp	Within 50bp	Not within 50bp	Yes	Yes	12	22
PB.100128.27	chr9	-	5125	14	ISM	ABCA1	ENST00000678995.1	10413	50	129572	11	32406	-11	3prime_fragment	FALSE	canonical	30	TGTTGGTCTACAGAAATTTA	NA	AATAAA	-14	TRUE	Annotated Genes	Multi-Exon	Not within 50bp	Within 50bp	Not within 50bp	Yes	Yes	9	19
PB.100128.36	chr9	-	4130	6	ISM	ABCA1	ENST00000678995.1	10413	50	139623	2	42457	-2	3prime_fragment	FALSE	canonical	30	ACAGAAATTTACTTTTGTGC	NA	AATAAA	-23	TRUE	Annotated Genes	Multi-Exon	Not within 50bp	Within 50bp	Not within 50bp	Yes	Yes	17	28
PB.100128.38	chr9	-	5297	15	NNC	ABCA1	novel	10408	50	NA	NA	31003	-19	at_least_one_novel_splicesite	FALSE	canonical	20	GACAGTTCTGTTGGTCTACA	NA	AATAAA	-6	TRUE	Annotated Genes	Multi-Exon	Not within 50bp	Not within 50bp	Not within 50bp	Yes	No	6	10
PB.100128.47	chr9	-	4394	3	ISM	ABCA1	ENST00000678995.1	10413	50	141155	2	43989	-2	intron_retention	FALSE	canonical	30	ACAGAAATTTACTTTTGTGC	NA	AATAAA	-23	TRUE	Annotated Genes	Multi-Exon	Not within 50bp	Within 50bp	Not within 50bp	Yes	No	16	25
PB.100128.49	chr9	-	4556	10	ISM	ABCA1	ENST00000678995.1	10413	50	134885	2	37719	-2	3prime_fragment	FALSE	canonical	30	ACAGAAATTTACTTTTGTGC	NA	AATAAA	-23	TRUE	Annotated Genes	Multi-Exon	Not within 50bp	Within 50bp	Not within 50bp	Yes	Yes	7	13
PB.100128.50	chr9	-	4856	12	ISM	ABCA1	ENST00000678995.1	10413	50	131957	2	34791	-2	3prime_fragment	FALSE	canonical	30	ACAGAAATTTACTTTTGTGC	NA	AATAAA	-23	TRUE	Annotated Genes	Multi-Exon	Not within 50bp	Within 50bp	Not within 50bp	Yes	Yes	7	10
PB.100128.54	chr9	-	4016	5	ISM	ABCA1	ENST00000678995.1	10413	50	140099	11	42933	-11	3prime_fragment	FALSE	canonical	30	TGTTGGTCTACAGAAATTTA	NA	AATAAA	-14	TRUE	Annotated Genes	Multi-Exon	Not within 50bp	Within 50bp	Not within 50bp	Yes	Yes	20	30
PB.100128.55	chr9	-	4458	9	ISM	ABCA1	ENST00000678995.1	10413	50	135247	2	38081	-2	3prime_fragment	FALSE	canonical	30	ACAGAAATTTACTTTTGTGC	NA	AATAAA	-23	TRUE	Annotated Genes	Multi-Exon	Not within 50bp	Within 50bp	Not within 50bp	Yes	Yes	8	13
PB.100128.710	chr9	-	288	2	ISM	ABCA1	ENST00000678995.1	10413	50	118588	25238	21422	19346	internal_fragment	FALSE	canonical	30	ACAAGTGAGTCACTTTCAGG	1332	GGGGCT	-10	TRUE	Annotated Genes	Multi-Exon	Not within 50bp	Not within 50bp	Not within 50bp	Yes	No	9	17
PB.100128.711	chr9	-	1694	7	ISM	ABCA1	ENST00000678995.1	10413	50	111041	25238	13875	19346	internal_fragment	FALSE	canonical	30	ACAAGTGAGTCACTTTCAGG	NA	GGGGCT	-10	TRUE	Annotated Genes	Multi-Exon	Not within 50bp	Not within 50bp	Not within 50bp	Yes	No	19	36
PB.100128.712	chr9	-	405	3	ISM	ABCA1	ENST00000678995.1	10413	50	117236	25238	20070	19346	internal_fragment	FALSE	canonical	30	ACAAGTGAGTCACTTTCAGG	NA	GGGGCT	-10	TRUE	Annotated Genes	Multi-Exon	Not within 50bp	Not within 50bp	Not within 50bp	Yes	No	13	18
PB.100128.713	chr9	-	2046	15	ISM	ABCA1	ENST00000374736.8	10408	50	102345	25239	5179	19346	internal_fragment	FALSE	canonical	30	ACAAGTGAGTCACTTTCAGG	NA	GGGGCT	-10	TRUE	Annotated Genes	Multi-Exon	Not within 50bp	Not within 50bp	Not within 50bp	Yes	No	6	16
PB.100128.715	chr9	-	1804	13	ISM	ABCA1	ENST00000374736.8	10408	50	105488	25239	8322	19346	internal_fragment	FALSE	canonical	30	ACAAGTGAGTCACTTTCAGG	NA	GGGGCT	-10	TRUE	Annotated Genes	Multi-Exon	Not within 50bp	Not within 50bp	Not within 50bp	Yes	No	11	35
PB.100128.716	chr9	-	4815	31	ISM	ABCA1	ENST00000374736.8	10408	50	-42	25239	-42	19346	5prime_fragment	FALSE	canonical	30	ACAAGTGAGTCACTTTCAGG	NA	GGGGCT	-10	TRUE	Annotated Genes	Multi-Exon	Not within 50bp	Not within 50bp	Within 50bp	Yes	No	24	53
PB.100128.719	chr9	-	1205	9	ISM	ABCA1	ENST00000374736.8	10408	50	109286	25239	12120	19346	internal_fragment	FALSE	canonical	30	ACAAGTGAGTCACTTTCAGG	NA	GGGGCT	-10	TRUE	Annotated Genes	Multi-Exon	Not within 50bp	Not within 50bp	Not within 50bp	Yes	No	9	23
PB.100128.721	chr9	-	1299	10	ISM	ABCA1	ENST00000374736.8	10408	50	108490	25239	11324	19346	internal_fragment	FALSE	canonical	30	ACAAGTGAGTCACTTTCAGG	NA	GGGGCT	-10	TRUE	Annotated Genes	Multi-Exon	Not within 50bp	Not within 50bp	Not within 50bp	Yes	No	11	23
PB.100128.724	chr9	-	722	6	ISM	ABCA1	ENST00000678995.1	10413	50	113680	25238	16514	19346	internal_fragment	FALSE	canonical	30	ACAAGTGAGTCACTTTCAGG	NA	GGGGCT	-10	TRUE	Annotated Genes	Multi-Exon	Not within 50bp	Not within 50bp	Not within 50bp	Yes	No	7	13
PB.100128.732	chr9	-	562	4	ISM	ABCA1	ENST00000678995.1	10413	50	115430	25238	18264	19346	internal_fragment	FALSE	canonical	30	ACAAGTGAGTCACTTTCAGG	NA	GGGGCT	-10	TRUE	Annotated Genes	Multi-Exon	Not within 50bp	Not within 50bp	Not within 50bp	Yes	No	10	14
PB.100128.827	chr9	-	3773	17	ISM	ABCA1	ENST00000678995.1	10413	50	-345	44103	-345	481	5prime_fragment	FALSE	canonical	20	AATTTTTCTTTAGTACTTCT	NA	AATAAA	-12	TRUE	Annotated Genes	Multi-Exon	Not within 50bp	Not within 50bp	Not within 50bp	Yes	No	12	26
PB.100128.865	chr9	-	1555	9	ISM	ABCA1	ENST00000678995.1	10413	50	-347	59431	-347	-14847	5prime_fragment	FALSE	canonical	25	AAATCTACCAGGCTGTGTCT	NA	NA	NA	FALSE	Annotated Genes	Multi-Exon	Not within 50bp	Not within 50bp	Not within 50bp	No	No	6	15
PB.100128.867	chr9	-	1847	9	NNC	ABCA1	novel	923	5	NA	NA	0	11083	at_least_one_novel_splicesite	FALSE	canonical	40	AAACACTATTGATACGTTAG	-1	NA	NA	FALSE	Annotated Genes	Multi-Exon	Within 50bp	Not within 50bp	Not within 50bp	No	No	11	18
PB.100128.902	chr9	-	1859	7	ISM	ABCA1	ENST00000423487.6	1540	8	-16	2130	0	-2130	5prime_fragment	FALSE	canonical	20	TTGGATTTTGTGCAGCACGA	-1	AATAAA	-18	TRUE	Annotated Genes	Multi-Exon	Within 50bp	Not within 50bp	Within 50bp	Yes	No	21	295
PB.100128.967	chr9	-	1083	7	NNC	ABCA1	novel	923	5	NA	NA	-142	-1	at_least_one_novel_splicesite	FALSE	canonical	20	ATCACTTGGCATTTGTGATG	NA	AATAAA	-16	TRUE	Annotated Genes	Multi-Exon	Not within 50bp	Not within 50bp	Not within 50bp	Yes	No	55	253
PB.100128.970	chr9	-	890	6	NNC	ABCA1	novel	923	5	NA	NA	-93	-3	at_least_one_novel_splicesite	FALSE	canonical	20	TTATCACTTGGCATTTGTGA	NA	AATAAA	-14	TRUE	Annotated Genes	Multi-Exon	Not within 50bp	Not within 50bp	Not within 50bp	Yes	No	7	15
PB.16714.1001	chr11	-	1767	3	NIC	PICALM	novel	963	10	NA	NA	602	241	combination_of_known_splicesites	FALSE	canonical	25	ATCAGATGCCTTTAGTCAGG	NA	ATTAAA	-23	TRUE	Annotated Genes	Multi-Exon	Not within 50bp	Not within 50bp	Not within 50bp	Yes	No	64	607
PB.16714.1004	chr11	-	2502	11	FSM	PICALM	ENST00000529760.5	1153	11	-2	-1347	-2	213	alternative_3end	FALSE	canonical	30	ATTAAAATTGTTCACTTTTT	8130	GATAAA	-12	TRUE	Annotated Genes	Multi-Exon	Not within 50bp	Not within 50bp	Within 50bp	Yes	No	71	470
PB.16714.1006	chr11	-	3061	17	ISM	PICALM	ENST00000532317.5	3474	20	46588	-213	-2	213	3prime_fragment	FALSE	canonical	30	ATTAAAATTGTTCACTTTTT	9047	GATAAA	-12	TRUE	Annotated Genes	Multi-Exon	Not within 50bp	Not within 50bp	Not within 50bp	Yes	Yes	74	614
PB.16714.1008	chr11	-	2781	14	ISM	PICALM	ENST00000532317.5	3474	20	57911	-232	-7370	232	3prime_fragment	FALSE	canonical	15	TGTCTTTTGATCAGATGCCT	NA	ATTAAA	-14	TRUE	Annotated Genes	Multi-Exon	Not within 50bp	Not within 50bp	Not within 50bp	Yes	Yes	74	689
PB.16714.1010	chr11	-	1930	5	ISM	PICALM	ENST00000530692.5	963	10	12145	-1312	602	241	3prime_fragment	FALSE	canonical	25	ATCAGATGCCTTTAGTCAGG	NA	ATTAAA	-23	TRUE	Annotated Genes	Multi-Exon	Not within 50bp	Not within 50bp	Not within 50bp	Yes	Yes	59	671
PB.16714.1011	chr11	-	1927	5	ISM	PICALM	ENST00000532603.5	566	6	1928	-1412	213	213	3prime_fragment	FALSE	canonical	30	ATTAAAATTGTTCACTTTTT	8035	GATAAA	-12	TRUE	Annotated Genes	Multi-Exon	Not within 50bp	Not within 50bp	Not within 50bp	Yes	Yes	42	160
PB.16714.1012	chr11	-	2962	16	NIC	PICALM	novel	3474	20	NA	NA	7513	241	combination_of_known_junctions	FALSE	canonical	25	ATCAGATGCCTTTAGTCAGG	NA	ATTAAA	-23	TRUE	Annotated Genes	Multi-Exon	Not within 50bp	Not within 50bp	Not within 50bp	Yes	No	49	255
PB.16714.1013	chr11	-	1879	5	ISM	PICALM	ENST00000526961.5	802	10	15701	-1566	957	213	3prime_fragment	FALSE	canonical	30	ATTAAAATTGTTCACTTTTT	8779	GATAAA	-12	TRUE	Annotated Genes	Multi-Exon	Not within 50bp	Not within 50bp	Not within 50bp	Yes	Yes	90	1866
PB.16714.1015	chr11	-	2156	8	ISM	PICALM	ENST00000526961.5	802	10	12954	-1585	-75	232	3prime_fragment	FALSE	canonical	15	TGTCTTTTGATCAGATGCCT	6032	ATTAAA	-14	TRUE	Annotated Genes	Multi-Exon	Not within 50bp	Not within 50bp	Not within 50bp	Yes	Yes	6	12
PB.16714.1017	chr11	-	2863	15	ISM	PICALM	ENST00000532317.5	3474	20	56691	-238	-8590	238	3prime_fragment	FALSE	canonical	20	TTGATCAGATGCCTTTAGTC	NA	ATTAAA	-20	TRUE	Annotated Genes	Multi-Exon	Not within 50bp	Not within 50bp	Not within 50bp	Yes	Yes	72	524
PB.16714.1020	chr11	-	2737	16	ISM	PICALM	ENST00000532317.5	3474	20	54096	6	7506	-2	3prime_fragment	FALSE	canonical	35	ACAAAAGTTTTGTTATGGTA	NA	AATAAA	-12	TRUE	Annotated Genes	Multi-Exon	Not within 50bp	Within 50bp	Not within 50bp	Yes	Yes	71	512
PB.16714.1021	chr11	-	2919	18	ISM	PICALM	ENST00000532317.5	3474	20	42689	6	-3901	-2	3prime_fragment	FALSE	canonical	35	ACAAAAGTTTTGTTATGGTA	5148	AATAAA	-12	TRUE	Annotated Genes	Multi-Exon	Not within 50bp	Within 50bp	Not within 50bp	Yes	Yes	62	320
PB.16714.1023	chr11	-	2504	10	ISM	PICALM	ENST00000528398.5	2049	19	68730	-1387	6	232	3prime_fragment	FALSE	canonical	15	TGTCTTTTGATCAGATGCCT	8138	ATTAAA	-14	TRUE	Annotated Genes	Multi-Exon	Not within 50bp	Not within 50bp	Not within 50bp	Yes	Yes	64	386
PB.16714.1025	chr11	-	3675	20	NIC	PICALM	novel	3474	20	NA	NA	8	224	combination_of_known_junctions	FALSE	canonical	10	TCACTTTTTGTCTTTTGATC	30	ATTAAA	-6	TRUE	Annotated Genes	Multi-Exon	Within 50bp	Not within 50bp	Not within 50bp	Yes	No	80	657
PB.16714.1027	chr11	-	2300	11	ISM	PICALM	ENST00000532317.5	3474	20	67899	4	-2	0	3prime_fragment	FALSE	canonical	30	AAAAGTTTTGTTATGGTATT	8130	AATAAA	-14	TRUE	Annotated Genes	Multi-Exon	Not within 50bp	Within 50bp	Not within 50bp	Yes	Yes	84	985
PB.16714.1028	chr11	-	2080	8	ISM	PICALM	ENST00000532317.5	3474	20	85083	-140	-76	140	3prime_fragment	FALSE	canonical	45	ATGAATTTTCAAAAAGATGT	6031	NA	NA	FALSE	Annotated Genes	Multi-Exon	Not within 50bp	Not within 50bp	Not within 50bp	No	Yes	85	932
PB.16714.1036	chr11	-	2402	12	ISM	PICALM	ENST00000532317.5	3474	20	65606	-12	325	12	3prime_fragment	FALSE	canonical	20	TATTCTGGTCTGAGATGCAT	5837	AATAAA	-30	TRUE	Annotated Genes	Multi-Exon	Not within 50bp	Within 50bp	Not within 50bp	Yes	Yes	58	315
PB.16714.1040	chr11	-	2376	10	ISM	PICALM	ENST00000532317.5	3474	20	68321	-239	403	239	3prime_fragment	FALSE	canonical	25	TGATCAGATGCCTTTAGTCA	8552	ATTAAA	-21	TRUE	Annotated Genes	Multi-Exon	Not within 50bp	Not within 50bp	Not within 50bp	Yes	Yes	75	533
PB.16714.1045	chr11	-	2032	7	ISM	PICALM	ENST00000526033.5	3613	20	85121	-120	-76	116	3prime_fragment	FALSE	canonical	35	AATAACATGGAAGGTTTGTT	6031	AATAAA	-31	TRUE	Annotated Genes	Multi-Exon	Not within 50bp	Not within 50bp	Not within 50bp	Yes	Yes	58	363
PB.16714.1051	chr11	-	2020	6	ISM	PICALM	ENST00000526033.5	3613	20	87111	-236	199	232	3prime_fragment	FALSE	canonical	15	TGTCTTTTGATCAGATGCCT	8021	ATTAAA	-14	TRUE	Annotated Genes	Multi-Exon	Not within 50bp	Not within 50bp	Not within 50bp	Yes	Yes	76	867
PB.16714.1052	chr11	-	2850	14	ISM	PICALM	ENST00000528398.5	2049	19	57502	-1392	-8602	237	3prime_fragment	FALSE	canonical	20	TTTGATCAGATGCCTTTAGT	NA	ATTAAA	-19	TRUE	Annotated Genes	Multi-Exon	Not within 50bp	Not within 50bp	Not within 50bp	Yes	Yes	54	190
PB.16714.1055	chr11	-	2426	13	ISM	PICALM	ENST00000532317.5	3474	20	61474	6	-3807	-2	3prime_fragment	FALSE	canonical	35	ACAAAAGTTTTGTTATGGTA	1705	AATAAA	-12	TRUE	Annotated Genes	Multi-Exon	Not within 50bp	Within 50bp	Not within 50bp	Yes	Yes	63	351
PB.16714.1056	chr11	-	1874	4	ISM	PICALM	ENST00000526033.5	3613	20	87869	-236	957	232	3prime_fragment	FALSE	canonical	15	TGTCTTTTGATCAGATGCCT	8779	ATTAAA	-14	TRUE	Annotated Genes	Multi-Exon	Not within 50bp	Not within 50bp	Not within 50bp	Yes	Yes	76	669
PB.16714.1059	chr11	-	3050	16	ISM	PICALM	ENST00000528398.5	2049	19	47411	-1381	-2	226	3prime_fragment	FALSE	canonical	15	ACTTTTTGTCTTTTGATCAG	9047	ATTAAA	-8	TRUE	Annotated Genes	Multi-Exon	Not within 50bp	Not within 50bp	Not within 50bp	Yes	Yes	54	249
PB.16714.1061	chr11	-	1839	4	ISM	PICALM	ENST00000529016.5	757	8	19152	-1552	196	213	3prime_fragment	FALSE	canonical	30	ATTAAAATTGTTCACTTTTT	8018	GATAAA	-12	TRUE	Annotated Genes	Multi-Exon	Not within 50bp	Not within 50bp	Not within 50bp	Yes	Yes	34	83
PB.16714.1065	chr11	-	3451	19	NIC	PICALM	novel	4134	20	NA	NA	-31	232	combination_of_known_junctions	FALSE	canonical	15	TGTCTTTTGATCAGATGCCT	3	ATTAAA	-14	TRUE	Annotated Genes	Multi-Exon	Within 50bp	Not within 50bp	Not within 50bp	Yes	No	45	127
PB.16714.1066	chr11	-	2425	13	ISM	PICALM	ENST00000528398.5	2049	19	58828	-1149	-7276	-2	3prime_fragment	FALSE	canonical	35	ACAAAAGTTTTGTTATGGTA	NA	AATAAA	-12	TRUE	Annotated Genes	Multi-Exon	Not within 50bp	Not within 50bp	Not within 50bp	Yes	Yes	57	217
PB.16714.1072	chr11	-	2268	9	ISM	PICALM	ENST00000532317.5	3474	20	72128	-225	-2	225	3prime_fragment	FALSE	canonical	15	CACTTTTTGTCTTTTGATCA	6516	ATTAAA	-7	TRUE	Annotated Genes	Multi-Exon	Not within 50bp	Not within 50bp	Not within 50bp	Yes	Yes	70	459
PB.16714.1083	chr11	-	3110	17	NIC	PICALM	novel	2261	19	NA	NA	7521	232	combination_of_known_junctions	FALSE	canonical	15	TGTCTTTTGATCAGATGCCT	NA	ATTAAA	-14	TRUE	Annotated Genes	Multi-Exon	Not within 50bp	Not within 50bp	Not within 50bp	Yes	No	27	85
PB.16714.1092	chr11	-	3257	18	ISM	PICALM	ENST00000528398.5	2049	19	38271	-1371	-9142	216	3prime_fragment	FALSE	canonical	25	AAAATTGTTCACTTTTTGTC	NA	GATAAA	-15	TRUE	Annotated Genes	Multi-Exon	Not within 50bp	Not within 50bp	Not within 50bp	Yes	Yes	63	356
PB.16714.1096	chr11	-	3299	19	ISM	PICALM	ENST00000532317.5	3474	20	37446	-232	-9144	232	3prime_fragment	FALSE	canonical	15	TGTCTTTTGATCAGATGCCT	NA	ATTAAA	-14	TRUE	Annotated Genes	Multi-Exon	Not within 50bp	Not within 50bp	Not within 50bp	Yes	Yes	86	988
PB.16714.1102	chr11	-	1497	2	ISM	PICALM	ENST00000530692.5	963	10	29475	-1082	16222	11	3prime_fragment	FALSE	canonical	20	GTATTCTGGTCTGAGATGCA	NA	AATAAA	-29	TRUE	Annotated Genes	Multi-Exon	Not within 50bp	Not within 50bp	Not within 50bp	Yes	Yes	19	50
PB.16714.1105	chr11	-	2298	9	NIC	PICALM	novel	963	10	NA	NA	-136	216	combination_of_known_junctions	FALSE	canonical	25	AAAATTGTTCACTTTTTGTC	NA	GATAAA	-15	TRUE	Annotated Genes	Multi-Exon	Not within 50bp	Not within 50bp	Not within 50bp	Yes	No	51	452
PB.16714.1123	chr11	-	2220	9	ISM	PICALM	ENST00000529760.5	1153	11	4227	-1326	-2	192	3prime_fragment	FALSE	canonical	40	TATTGATAAATGCAACTACT	6516	AAAAAG	-37	TRUE	Annotated Genes	Multi-Exon	Not within 50bp	Not within 50bp	Not within 50bp	Yes	Yes	56	205
PB.16714.1126	chr11	-	2383	11	NNC	PICALM	novel	2261	19	NA	NA	325	13	at_least_one_novel_splicesite	FALSE	canonical	20	ATTCTGGTCTGAGATGCATT	5837	AATAAA	-31	TRUE	Annotated Genes	Multi-Exon	Not within 50bp	Not within 50bp	Not within 50bp	Yes	No	44	133
PB.16714.1134	chr11	-	2950	15	ISM	PICALM	ENST00000528398.5	2049	19	54918	-1385	7505	230	3prime_fragment	FALSE	canonical	15	TTTGTCTTTTGATCAGATGC	NA	ATTAAA	-12	TRUE	Annotated Genes	Multi-Exon	Not within 50bp	Not within 50bp	Not within 50bp	Yes	Yes	58	275
PB.16714.1136	chr11	-	1805	3	ISM	PICALM	ENST00000530692.5	963	10	15456	-1301	2203	230	3prime_fragment	FALSE	canonical	15	TTTGTCTTTTGATCAGATGC	NA	ATTAAA	-12	TRUE	Annotated Genes	Multi-Exon	Not within 50bp	Not within 50bp	Not within 50bp	Yes	Yes	57	365
PB.16714.1141	chr11	-	1919	6	ISM	PICALM	ENST00000530692.5	963	10	9030	-1221	957	150	3prime_fragment	FALSE	canonical	40	AAAAAGATGTCTCTTTACAC	8779	NA	NA	FALSE	Annotated Genes	Multi-Exon	Not within 50bp	Not within 50bp	Not within 50bp	No	Yes	40	202
PB.16714.1147	chr11	-	2390	10	ISM	PICALM	ENST00000529760.5	1153	11	378	-1360	361	226	3prime_fragment	FALSE	canonical	15	ACTTTTTGTCTTTTGATCAG	8510	ATTAAA	-8	TRUE	Annotated Genes	Multi-Exon	Not within 50bp	Not within 50bp	Not within 50bp	Yes	Yes	60	300
PB.16714.1158	chr11	-	2396	10	NIC	PICALM	novel	1153	11	NA	NA	63	213	combination_of_known_junctions	FALSE	canonical	30	ATTAAAATTGTTCACTTTTT	8212	GATAAA	-12	TRUE	Annotated Genes	Multi-Exon	Not within 50bp	Not within 50bp	Not within 50bp	Yes	No	53	156
PB.16714.1179	chr11	-	3103	18	NIC	PICALM	novel	3474	20	NA	NA	-3881	213	combination_of_known_junctions	FALSE	canonical	30	ATTAAAATTGTTCACTTTTT	5168	GATAAA	-12	TRUE	Annotated Genes	Multi-Exon	Not within 50bp	Not within 50bp	Not within 50bp	Yes	No	42	147
PB.16714.1184	chr11	-	3616	21	NIC	PICALM	novel	4134	20	NA	NA	-53	216	combination_of_known_junctions	FALSE	canonical	25	AAAATTGTTCACTTTTTGTC	1020	GATAAA	-15	TRUE	Annotated Genes	Multi-Exon	Not within 50bp	Not within 50bp	Not within 50bp	Yes	No	24	73
PB.16714.1192	chr11	-	2967	16	NIC	PICALM	novel	2261	19	NA	NA	56	216	combination_of_known_junctions	FALSE	canonical	25	AAAATTGTTCACTTTTTGTC	9105	GATAAA	-15	TRUE	Annotated Genes	Multi-Exon	Not within 50bp	Not within 50bp	Not within 50bp	Yes	No	31	91
PB.16714.1198	chr11	-	5030	3	FSM	PICALM	ENST00000526548.3	738	3	-2952	-1340	-1242	213	alternative_3end5end	FALSE	canonical	30	ATTAAAATTGTTCACTTTTT	NA	GATAAA	-12	TRUE	Annotated Genes	Multi-Exon	Not within 50bp	Not within 50bp	Not within 50bp	Yes	No	55	223
PB.16714.1201	chr11	-	1913	6	ISM	PICALM	ENST00000526961.5	802	10	15154	-1569	410	216	3prime_fragment	FALSE	canonical	25	AAAATTGTTCACTTTTTGTC	8232	GATAAA	-15	TRUE	Annotated Genes	Multi-Exon	Not within 50bp	Not within 50bp	Not within 50bp	Yes	Yes	71	547
PB.16714.1207	chr11	-	2744	14	NIC	PICALM	novel	3474	20	NA	NA	-7366	214	combination_of_known_junctions	FALSE	canonical	25	TTAAAATTGTTCACTTTTTG	NA	GATAAA	-13	TRUE	Annotated Genes	Multi-Exon	Not within 50bp	Not within 50bp	Not within 50bp	Yes	No	60	335
PB.16714.1208	chr11	-	2428	4	ISM	PICALM	ENST00000530692.5	963	10	12909	-1187	-344	116	3prime_fragment	FALSE	canonical	35	AATAACATGGAAGGTTTGTT	NA	AATAAA	-31	TRUE	Annotated Genes	Multi-Exon	Not within 50bp	Not within 50bp	Not within 50bp	Yes	Yes	49	304
PB.16714.1210	chr11	-	2212	8	ISM	PICALM	ENST00000528398.5	2049	19	72971	-1368	18	213	3prime_fragment	FALSE	canonical	30	ATTAAAATTGTTCACTTTTT	6536	GATAAA	-12	TRUE	Annotated Genes	Multi-Exon	Not within 50bp	Not within 50bp	Not within 50bp	Yes	Yes	55	237
PB.16714.1211	chr11	-	3022	18	NIC	PICALM	novel	2049	19	NA	NA	-9144	-2	combination_of_known_junctions	FALSE	canonical	35	ACAAAAGTTTTGTTATGGTA	NA	AATAAA	-12	TRUE	Annotated Genes	Multi-Exon	Not within 50bp	Not within 50bp	Not within 50bp	Yes	No	44	157
PB.16714.1213	chr11	-	2346	11	NIC	PICALM	novel	2049	19	NA	NA	324	-2	combination_of_known_junctions	FALSE	canonical	35	ACAAAAGTTTTGTTATGGTA	5836	AATAAA	-12	TRUE	Annotated Genes	Multi-Exon	Not within 50bp	Not within 50bp	Not within 50bp	Yes	No	24	63
PB.16714.1218	chr11	-	2800	15	NIC	PICALM	novel	3474	20	NA	NA	-8567	213	combination_of_known_junctions	FALSE	canonical	30	ATTAAAATTGTTCACTTTTT	NA	GATAAA	-12	TRUE	Annotated Genes	Multi-Exon	Not within 50bp	Not within 50bp	Not within 50bp	Yes	No	62	271
PB.16714.1226	chr11	-	3416	20	NIC	PICALM	novel	3474	20	NA	NA	24	212	combination_of_known_junctions	FALSE	canonical	30	TATTAAAATTGTTCACTTTT	12	GATAAA	-11	TRUE	Annotated Genes	Multi-Exon	Within 50bp	Not within 50bp	Not within 50bp	Yes	No	24	64
PB.16714.1246	chr11	-	2100	9	NIC	PICALM	novel	1153	11	NA	NA	360	-37	combination_of_known_junctions	FALSE	canonical	40	AAAATGGGTGGATTTTCAAA	8509	ATTAAA	-13	TRUE	Annotated Genes	Multi-Exon	Not within 50bp	Not within 50bp	Not within 50bp	Yes	No	34	89
PB.16714.1247	chr11	-	2047	8	ISM	PICALM	ENST00000530692.5	963	10	8353	-1284	280	213	3prime_fragment	FALSE	canonical	30	ATTAAAATTGTTCACTTTTT	8102	GATAAA	-12	TRUE	Annotated Genes	Multi-Exon	Not within 50bp	Not within 50bp	Not within 50bp	Yes	Yes	15	32
PB.16714.1253	chr11	-	2671	14	NIC	PICALM	novel	2261	19	NA	NA	7505	11	combination_of_known_junctions	FALSE	canonical	20	GTATTCTGGTCTGAGATGCA	NA	AATAAA	-29	TRUE	Annotated Genes	Multi-Exon	Not within 50bp	Not within 50bp	Not within 50bp	Yes	No	18	53
PB.16714.1255	chr11	-	2224	9	NIC	PICALM	novel	963	10	NA	NA	-44	213	combination_of_known_junctions	FALSE	canonical	30	ATTAAAATTGTTCACTTTTT	6063	GATAAA	-12	TRUE	Annotated Genes	Multi-Exon	Not within 50bp	Not within 50bp	Not within 50bp	Yes	No	32	96
PB.16714.1267	chr11	-	2349	9	ISM	PICALM	ENST00000528398.5	2049	19	69121	-1368	380	213	3prime_fragment	FALSE	canonical	30	ATTAAAATTGTTCACTTTTT	8529	GATAAA	-12	TRUE	Annotated Genes	Multi-Exon	Not within 50bp	Not within 50bp	Not within 50bp	Yes	Yes	63	349
PB.16714.1279	chr11	-	2367	12	NIC	PICALM	novel	3474	20	NA	NA	327	-2	combination_of_known_junctions	FALSE	canonical	35	ACAAAAGTTTTGTTATGGTA	5839	AATAAA	-12	TRUE	Annotated Genes	Multi-Exon	Not within 50bp	Not within 50bp	Not within 50bp	Yes	No	44	152
PB.16714.1307	chr11	-	2642	12	NIC	PICALM	novel	2261	19	NA	NA	2	209	combination_of_known_junctions	FALSE	canonical	35	ACTTATTAAAATTGTTCACT	8151	GATAAA	-8	TRUE	Annotated Genes	Multi-Exon	Not within 50bp	Not within 50bp	Not within 50bp	Yes	No	39	186
PB.16714.1318	chr11	-	3419	18	NIC	PICALM	novel	1958	19	NA	NA	8	112	combination_of_known_junctions	FALSE	canonical	40	ATCTAATAACATGGAAGGTT	10	AATAAA	-27	TRUE	Annotated Genes	Multi-Exon	Within 50bp	Not within 50bp	Not within 50bp	Yes	No	36	77
PB.16714.1319	chr11	-	3180	19	NIC	PICALM	novel	3474	20	NA	NA	-3854	199	combination_of_known_junctions	FALSE	canonical	50	AAATGCAACTACTTATTAAA	5195	AAAAAG	-44	TRUE	Annotated Genes	Multi-Exon	Not within 50bp	Not within 50bp	Not within 50bp	Yes	No	12	17
PB.16714.1341	chr11	-	2829	17	NIC	PICALM	novel	3474	20	NA	NA	-7	-5	combination_of_known_junctions	FALSE	canonical	30	TCCACAAAAGTTTTGTTATG	9042	AATAAA	-9	TRUE	Annotated Genes	Multi-Exon	Not within 50bp	Not within 50bp	Not within 50bp	Yes	No	57	254
PB.16714.1344	chr11	-	2014	7	NIC	PICALM	novel	963	10	NA	NA	180	104	combination_of_known_junctions	FALSE	canonical	35	ATTTGTTGATCTAATAACAT	8002	AATAAA	-19	TRUE	Annotated Genes	Multi-Exon	Not within 50bp	Not within 50bp	Not within 50bp	Yes	No	17	49
PB.16714.1346	chr11	-	2770	14	NIC	PICALM	novel	2261	19	NA	NA	-8608	166	combination_of_known_junctions	FALSE	canonical	20	ACACTTTTTGTTACCTTGTA	NA	AAAAAG	-11	TRUE	Annotated Genes	Multi-Exon	Not within 50bp	Not within 50bp	Not within 50bp	Yes	No	30	65
PB.16714.1370	chr11	-	3436	21	NIC	PICALM	novel	4134	20	NA	NA	-9144	116	combination_of_known_junctions	FALSE	canonical	35	AATAACATGGAAGGTTTGTT	NA	AATAAA	-31	TRUE	Annotated Genes	Multi-Exon	Not within 50bp	Not within 50bp	Not within 50bp	Yes	No	17	34
PB.16714.1375	chr11	-	1768	5	ISM	PICALM	ENST00000526033.5	3613	20	87326	-103	414	99	3prime_fragment	FALSE	canonical	30	ATTATATTTGTTGATCTAAT	8236	AATAAA	-14	TRUE	Annotated Genes	Multi-Exon	Not within 50bp	Not within 50bp	Not within 50bp	Yes	Yes	57	240
PB.16714.1377	chr11	-	3170	17	NIC	PICALM	novel	1958	19	NA	NA	-31	116	combination_of_known_junctions	FALSE	canonical	35	AATAACATGGAAGGTTTGTT	3	AATAAA	-31	TRUE	Annotated Genes	Multi-Exon	Within 50bp	Not within 50bp	Not within 50bp	Yes	No	21	42
PB.16714.1379	chr11	-	2139	9	NIC	PICALM	novel	3474	20	NA	NA	409	116	combination_of_known_splicesites	FALSE	canonical	35	AATAACATGGAAGGTTTGTT	8558	AATAAA	-31	TRUE	Annotated Genes	Multi-Exon	Not within 50bp	Not within 50bp	Not within 50bp	Yes	No	10	14
PB.16714.1383	chr11	-	2173	9	ISM	PICALM	ENST00000526961.5	802	10	6528	-1452	-143	99	3prime_fragment	FALSE	canonical	30	ATTATATTTGTTGATCTAAT	NA	AATAAA	-14	TRUE	Annotated Genes	Multi-Exon	Not within 50bp	Not within 50bp	Not within 50bp	Yes	Yes	36	155
PB.16714.1390	chr11	-	2417	10	NIC	PICALM	novel	2261	19	NA	NA	326	112	combination_of_known_junctions	FALSE	canonical	40	ATCTAATAACATGGAAGGTT	5838	AATAAA	-27	TRUE	Annotated Genes	Multi-Exon	Not within 50bp	Not within 50bp	Not within 50bp	Yes	No	16	31
PB.16714.1403	chr11	-	2682	15	NIC	PICALM	novel	2261	19	NA	NA	-7359	-2	combination_of_known_junctions	FALSE	canonical	35	ACAAAAGTTTTGTTATGGTA	NA	AATAAA	-12	TRUE	Annotated Genes	Multi-Exon	Not within 50bp	Not within 50bp	Not within 50bp	Yes	No	31	120
PB.16714.1404	chr11	-	1749	4	NIC	PICALM	novel	963	10	NA	NA	593	111	combination_of_known_splicesites	FALSE	canonical	40	GATCTAATAACATGGAAGGT	NA	AATAAA	-26	TRUE	Annotated Genes	Multi-Exon	Not within 50bp	Not within 50bp	Not within 50bp	Yes	No	23	123
PB.16714.1411	chr11	-	2648	13	NIC	PICALM	novel	2261	19	NA	NA	6	99	combination_of_known_junctions	FALSE	canonical	30	ATTATATTTGTTGATCTAAT	8138	AATAAA	-14	TRUE	Annotated Genes	Multi-Exon	Not within 50bp	Not within 50bp	Not within 50bp	Yes	No	19	81
PB.16714.1413	chr11	-	2308	10	NIC	PICALM	novel	963	10	NA	NA	-143	116	combination_of_known_junctions	FALSE	canonical	35	AATAACATGGAAGGTTTGTT	NA	AATAAA	-31	TRUE	Annotated Genes	Multi-Exon	Not within 50bp	Not within 50bp	Not within 50bp	Yes	No	22	123
PB.16714.1417	chr11	-	2602	13	NIC	PICALM	novel	2261	19	NA	NA	-8552	99	combination_of_known_junctions	FALSE	canonical	30	ATTATATTTGTTGATCTAAT	NA	AATAAA	-14	TRUE	Annotated Genes	Multi-Exon	Not within 50bp	Not within 50bp	Not within 50bp	Yes	No	17	31
PB.16714.1418	chr11	-	2524	12	ISM	PICALM	ENST00000528398.5	2049	19	62297	-1271	-3807	116	3prime_fragment	FALSE	canonical	35	AATAACATGGAAGGTTTGTT	1705	AATAAA	-31	TRUE	Annotated Genes	Multi-Exon	Not within 50bp	Not within 50bp	Not within 50bp	Yes	Yes	42	159
PB.16714.1419	chr11	-	2018	7	NIC	PICALM	novel	963	10	NA	NA	-77	116	combination_of_known_junctions	FALSE	canonical	35	AATAACATGGAAGGTTTGTT	6030	AATAAA	-31	TRUE	Annotated Genes	Multi-Exon	Not within 50bp	Not within 50bp	Not within 50bp	Yes	No	48	178
PB.16714.1432	chr11	-	2268	9	NIC	PICALM	novel	802	10	NA	NA	-2	114	combination_of_known_junctions	FALSE	canonical	35	CTAATAACATGGAAGGTTTG	6516	AATAAA	-29	TRUE	Annotated Genes	Multi-Exon	Not within 50bp	Not within 50bp	Not within 50bp	Yes	No	9	17
PB.16714.1438	chr11	-	2430	11	NIC	PICALM	novel	1153	11	NA	NA	360	115	combination_of_known_junctions	FALSE	canonical	35	TAATAACATGGAAGGTTTGT	8509	AATAAA	-30	TRUE	Annotated Genes	Multi-Exon	Not within 50bp	Not within 50bp	Not within 50bp	Yes	No	19	59
PB.16714.1439	chr11	-	2994	18	NIC	PICALM	novel	2261	19	NA	NA	10	8	combination_of_known_junctions	FALSE	canonical	20	ATGGTATTCTGGTCTGAGAT	9059	AATAAA	-26	TRUE	Annotated Genes	Multi-Exon	Not within 50bp	Not within 50bp	Not within 50bp	Yes	No	36	107
PB.16714.1443	chr11	-	2289	11	NIC	PICALM	novel	3474	20	NA	NA	469	115	combination_of_known_junctions	FALSE	canonical	35	TAATAACATGGAAGGTTTGT	8618	AATAAA	-30	TRUE	Annotated Genes	Multi-Exon	Not within 50bp	Not within 50bp	Not within 50bp	Yes	No	12	38
PB.16714.1454	chr11	-	2234	10	NIC	PICALM	novel	802	10	NA	NA	54	97	combination_of_known_junctions	FALSE	canonical	25	TGATTATATTTGTTGATCTA	6572	AATAAA	-12	TRUE	Annotated Genes	Multi-Exon	Not within 50bp	Not within 50bp	Not within 50bp	Yes	No	23	79
PB.16714.1467	chr11	-	2834	15	NIC	PICALM	novel	2261	19	NA	NA	30	102	combination_of_known_junctions	FALSE	canonical	35	ATATTTGTTGATCTAATAAC	9079	AATAAA	-17	TRUE	Annotated Genes	Multi-Exon	Not within 50bp	Not within 50bp	Not within 50bp	Yes	No	22	49
PB.16714.1469	chr11	-	2280	9	ISM	PICALM	ENST00000393346.8	4134	20	72156	395	1	114	3prime_fragment	FALSE	canonical	35	CTAATAACATGGAAGGTTTG	6519	AATAAA	-29	TRUE	Annotated Genes	Multi-Exon	Not within 50bp	Not within 50bp	Not within 50bp	Yes	Yes	14	24
PB.16714.1476	chr11	-	2364	12	NIC	PICALM	novel	2261	19	NA	NA	423	-2	combination_of_known_junctions	FALSE	canonical	35	ACAAAAGTTTTGTTATGGTA	8572	AATAAA	-12	TRUE	Annotated Genes	Multi-Exon	Not within 50bp	Not within 50bp	Not within 50bp	Yes	No	13	23
PB.16714.1497	chr11	-	3317	20	NIC	PICALM	novel	4134	20	NA	NA	-9145	99	combination_of_known_junctions	FALSE	canonical	30	ATTATATTTGTTGATCTAAT	NA	AATAAA	-14	TRUE	Annotated Genes	Multi-Exon	Not within 50bp	Not within 50bp	Not within 50bp	Yes	No	44	168
PB.16714.1498	chr11	-	2324	11	NIC	PICALM	novel	2261	19	NA	NA	360	-2	combination_of_known_junctions	FALSE	canonical	35	ACAAAAGTTTTGTTATGGTA	8509	AATAAA	-12	TRUE	Annotated Genes	Multi-Exon	Not within 50bp	Not within 50bp	Not within 50bp	Yes	No	38	119
PB.16714.1499	chr11	-	1919	8	ISM	PICALM	ENST00000526961.5	802	10	12953	-1347	-76	-2	3prime_fragment	FALSE	canonical	35	ACAAAAGTTTTGTTATGGTA	6031	AATAAA	-12	TRUE	Annotated Genes	Multi-Exon	Not within 50bp	Not within 50bp	Not within 50bp	Yes	Yes	65	355
PB.16714.1502	chr11	-	2511	8	ISM	PICALM	ENST00000530692.5	963	10	7670	-1065	-403	-2	3prime_fragment	FALSE	canonical	35	ACAAAAGTTTTGTTATGGTA	7419	AATAAA	-12	TRUE	Annotated Genes	Multi-Exon	Not within 50bp	Not within 50bp	Not within 50bp	Yes	Yes	51	225
PB.16714.1506	chr11	-	1946	6	ISM	PICALM	ENST00000356360.9	1958	19	84813	-1402	-67	99	3prime_fragment	FALSE	canonical	30	ATTATATTTGTTGATCTAAT	6040	AATAAA	-14	TRUE	Annotated Genes	Multi-Exon	Not within 50bp	Not within 50bp	Not within 50bp	Yes	Yes	16	61
PB.16714.1510	chr11	-	3686	21	NIC	PICALM	novel	4134	20	NA	NA	-30	-2	combination_of_known_junctions	FALSE	canonical	35	ACAAAAGTTTTGTTATGGTA	743	AATAAA	-12	TRUE	Annotated Genes	Multi-Exon	Not within 50bp	Not within 50bp	Not within 50bp	Yes	No	39	170
PB.16714.1524	chr11	-	1843	5	ISM	PICALM	ENST00000529016.5	757	8	17175	-1441	-66	102	3prime_fragment	FALSE	canonical	35	ATATTTGTTGATCTAATAAC	6041	AATAAA	-17	TRUE	Annotated Genes	Multi-Exon	Not within 50bp	Not within 50bp	Not within 50bp	Yes	Yes	17	31
PB.16714.1528	chr11	-	2590	12	NIC	PICALM	novel	2261	19	NA	NA	32	108	combination_of_known_junctions	FALSE	canonical	40	GTTGATCTAATAACATGGAA	8181	AATAAA	-23	TRUE	Annotated Genes	Multi-Exon	Not within 50bp	Not within 50bp	Not within 50bp	Yes	No	9	18
PB.16714.1537	chr11	-	2134	8	NIC	PICALM	novel	2261	19	NA	NA	425	103	combination_of_known_junctions	FALSE	canonical	35	TATTTGTTGATCTAATAACA	8574	AATAAA	-18	TRUE	Annotated Genes	Multi-Exon	Not within 50bp	Not within 50bp	Not within 50bp	Yes	No	19	44
PB.16714.1546	chr11	-	2703	15	NIC	PICALM	novel	2261	19	NA	NA	7501	-2	combination_of_known_junctions	FALSE	canonical	35	ACAAAAGTTTTGTTATGGTA	NA	AATAAA	-12	TRUE	Annotated Genes	Multi-Exon	Not within 50bp	Not within 50bp	Not within 50bp	Yes	No	35	99
PB.16714.1548	chr11	-	3493	21	NIC	PICALM	novel	3474	20	NA	NA	56	102	combination_of_known_junctions	FALSE	canonical	35	ATATTTGTTGATCTAATAAC	997	AATAAA	-17	TRUE	Annotated Genes	Multi-Exon	Not within 50bp	Not within 50bp	Not within 50bp	Yes	No	33	77
PB.16714.1549	chr11	-	2894	17	ISM	PICALM	ENST00000528398.5	2049	19	43513	-1149	-3900	-2	3prime_fragment	FALSE	canonical	35	ACAAAAGTTTTGTTATGGTA	5149	AATAAA	-12	TRUE	Annotated Genes	Multi-Exon	Not within 50bp	Not within 50bp	Not within 50bp	Yes	Yes	48	152
PB.16714.1550	chr11	-	1579	2	ISM	PICALM	ENST00000529016.5	757	8	19913	-1441	957	102	3prime_fragment	FALSE	canonical	35	ATATTTGTTGATCTAATAAC	8779	AATAAA	-17	TRUE	Annotated Genes	Multi-Exon	Not within 50bp	Not within 50bp	Not within 50bp	Yes	Yes	25	45
PB.16714.1552	chr11	-	3163	20	NIC	PICALM	novel	3474	20	NA	NA	-9143	-2	combination_of_known_junctions	FALSE	canonical	35	ACAAAAGTTTTGTTATGGTA	NA	AATAAA	-12	TRUE	Annotated Genes	Multi-Exon	Not within 50bp	Not within 50bp	Not within 50bp	Yes	No	21	59
PB.16714.1557	chr11	-	2002	6	NIC	PICALM	novel	2261	19	NA	NA	-143	102	combination_of_known_junctions	FALSE	canonical	35	ATATTTGTTGATCTAATAAC	NA	AATAAA	-17	TRUE	Annotated Genes	Multi-Exon	Not within 50bp	Not within 50bp	Not within 50bp	Yes	No	13	32
PB.16714.1558	chr11	-	2616	13	NIC	PICALM	novel	1153	11	NA	NA	336	102	combination_of_known_junctions	FALSE	canonical	35	ATATTTGTTGATCTAATAAC	5848	AATAAA	-17	TRUE	Annotated Genes	Multi-Exon	Not within 50bp	Not within 50bp	Not within 50bp	Yes	No	13	30
PB.16714.1564	chr11	-	3481	19	NIC	PICALM	novel	4134	20	NA	NA	4	13	combination_of_known_junctions	FALSE	canonical	20	ATTCTGGTCTGAGATGCATT	4	AATAAA	-31	TRUE	Annotated Genes	Multi-Exon	Within 50bp	Not within 50bp	Not within 50bp	Yes	No	67	491
PB.16714.1568	chr11	-	2970	17	NIC	PICALM	novel	2049	19	NA	NA	-9137	-2	combination_of_known_junctions	FALSE	canonical	35	ACAAAAGTTTTGTTATGGTA	NA	AATAAA	-12	TRUE	Annotated Genes	Multi-Exon	Not within 50bp	Not within 50bp	Not within 50bp	Yes	No	19	46
PB.16714.1571	chr11	-	2789	16	NIC	PICALM	novel	3474	20	NA	NA	-8549	102	combination_of_known_junctions	FALSE	canonical	35	ATATTTGTTGATCTAATAAC	NA	AATAAA	-17	TRUE	Annotated Genes	Multi-Exon	Not within 50bp	Not within 50bp	Not within 50bp	Yes	No	17	41
PB.16714.1583	chr11	-	2966	17	NIC	PICALM	novel	2261	19	NA	NA	7520	102	combination_of_known_junctions	FALSE	canonical	35	ATATTTGTTGATCTAATAAC	NA	AATAAA	-17	TRUE	Annotated Genes	Multi-Exon	Not within 50bp	Not within 50bp	Not within 50bp	Yes	No	19	35
PB.16714.1589	chr11	-	2538	12	NIC	PICALM	novel	1153	11	NA	NA	-2	99	combination_of_known_junctions	FALSE	canonical	30	ATTATATTTGTTGATCTAAT	8130	AATAAA	-14	TRUE	Annotated Genes	Multi-Exon	Not within 50bp	Not within 50bp	Not within 50bp	Yes	No	24	54
PB.16714.1591	chr11	-	2445	11	NIC	PICALM	novel	2261	19	NA	NA	-7353	102	combination_of_known_junctions	FALSE	canonical	35	ATATTTGTTGATCTAATAAC	NA	AATAAA	-17	TRUE	Annotated Genes	Multi-Exon	Not within 50bp	Not within 50bp	Not within 50bp	Yes	No	19	33
PB.16714.1593	chr11	-	2488	12	NIC	PICALM	novel	2261	19	NA	NA	-7291	102	combination_of_known_junctions	FALSE	canonical	35	ATATTTGTTGATCTAATAAC	NA	AATAAA	-17	TRUE	Annotated Genes	Multi-Exon	Not within 50bp	Not within 50bp	Not within 50bp	Yes	No	15	29
PB.16714.1610	chr11	-	2865	16	NIC	PICALM	novel	2261	19	NA	NA	-8581	99	combination_of_known_junctions	FALSE	canonical	30	ATTATATTTGTTGATCTAAT	NA	AATAAA	-14	TRUE	Annotated Genes	Multi-Exon	Not within 50bp	Not within 50bp	Not within 50bp	Yes	No	25	65
PB.16714.1612	chr11	-	3001	17	NIC	PICALM	novel	2049	19	NA	NA	-9108	102	combination_of_known_splicesites	FALSE	canonical	35	ATATTTGTTGATCTAATAAC	NA	AATAAA	-17	TRUE	Annotated Genes	Multi-Exon	Not within 50bp	Not within 50bp	Not within 50bp	Yes	No	7	21
PB.16714.1618	chr11	-	2563	12	NIC	PICALM	novel	2261	19	NA	NA	-8615	102	combination_of_known_junctions	FALSE	canonical	35	ATATTTGTTGATCTAATAAC	NA	AATAAA	-17	TRUE	Annotated Genes	Multi-Exon	Not within 50bp	Not within 50bp	Not within 50bp	Yes	No	14	38
PB.16714.1633	chr11	-	2942	18	NIC	PICALM	novel	3474	20	NA	NA	-9025	102	combination_of_known_splicesites	FALSE	canonical	35	ATATTTGTTGATCTAATAAC	24	AATAAA	-17	TRUE	Annotated Genes	Multi-Exon	Within 50bp	Not within 50bp	Not within 50bp	Yes	No	6	16
PB.16714.1634	chr11	-	1848	5	NIC	PICALM	novel	963	10	NA	NA	956	102	combination_of_known_junctions	FALSE	canonical	35	ATATTTGTTGATCTAATAAC	8778	AATAAA	-17	TRUE	Annotated Genes	Multi-Exon	Not within 50bp	Not within 50bp	Not within 50bp	Yes	No	10	20
PB.16714.1635	chr11	-	2620	13	NIC	PICALM	novel	2261	19	NA	NA	342	97	combination_of_known_junctions	FALSE	canonical	25	TGATTATATTTGTTGATCTA	5854	AATAAA	-12	TRUE	Annotated Genes	Multi-Exon	Not within 50bp	Not within 50bp	Not within 50bp	Yes	No	8	30
PB.16714.1649	chr11	-	2585	13	NIC	PICALM	novel	1153	11	NA	NA	32	94	combination_of_known_junctions	FALSE	canonical	25	AGGTGATTATATTTGTTGAT	8181	AATAAA	-9	TRUE	Annotated Genes	Multi-Exon	Not within 50bp	Not within 50bp	Not within 50bp	Yes	No	10	25
PB.16714.1654	chr11	-	3349	19	NIC	PICALM	novel	3474	20	NA	NA	29	12	combination_of_known_splicesites	FALSE	canonical	20	TATTCTGGTCTGAGATGCAT	840	AATAAA	-30	TRUE	Annotated Genes	Multi-Exon	Not within 50bp	Not within 50bp	Not within 50bp	Yes	No	15	25
PB.16714.1659	chr11	-	1648	3	ISM	PICALM	ENST00000532603.5	566	6	2705	-1298	990	99	3prime_fragment	FALSE	canonical	30	ATTATATTTGTTGATCTAAT	8812	AATAAA	-14	TRUE	Annotated Genes	Multi-Exon	Not within 50bp	Not within 50bp	Not within 50bp	Yes	Yes	41	132
PB.16714.1661	chr11	-	1884	2	ISM	PICALM	ENST00000530692.5	963	10	29089	-1083	15836	12	3prime_fragment	FALSE	canonical	20	TATTCTGGTCTGAGATGCAT	NA	AATAAA	-30	TRUE	Annotated Genes	Multi-Exon	Not within 50bp	Not within 50bp	Not within 50bp	Yes	Yes	39	142
PB.16714.1669	chr11	-	1938	6	FSM	PICALM	ENST00000532603.5	566	6	-74	-1298	-74	99	alternative_3end5end	FALSE	canonical	30	ATTATATTTGTTGATCTAAT	6033	AATAAA	-14	TRUE	Annotated Genes	Multi-Exon	Not within 50bp	Not within 50bp	Not within 50bp	Yes	No	6	16
PB.16714.1670	chr11	-	1889	6	ISM	PICALM	ENST00000529016.5	757	8	4274	-1438	62	99	3prime_fragment	FALSE	canonical	30	ATTATATTTGTTGATCTAAT	6580	AATAAA	-14	TRUE	Annotated Genes	Multi-Exon	Not within 50bp	Not within 50bp	Not within 50bp	Yes	Yes	14	28
PB.16714.1671	chr11	-	1711	4	ISM	PICALM	ENST00000532603.5	566	6	2126	-1298	411	99	3prime_fragment	FALSE	canonical	30	ATTATATTTGTTGATCTAAT	8233	AATAAA	-14	TRUE	Annotated Genes	Multi-Exon	Not within 50bp	Not within 50bp	Not within 50bp	Yes	Yes	20	49
PB.16714.1675	chr11	-	2522	13	NIC	PICALM	novel	2261	19	NA	NA	-7370	12	combination_of_known_junctions	FALSE	canonical	20	TATTCTGGTCTGAGATGCAT	NA	AATAAA	-30	TRUE	Annotated Genes	Multi-Exon	Not within 50bp	Not within 50bp	Not within 50bp	Yes	No	26	95
PB.16714.1681	chr11	-	2735	15	NIC	PICALM	novel	3474	20	NA	NA	7505	99	combination_of_known_splicesites	FALSE	canonical	30	ATTATATTTGTTGATCTAAT	NA	AATAAA	-14	TRUE	Annotated Genes	Multi-Exon	Not within 50bp	Not within 50bp	Not within 50bp	Yes	No	11	17
PB.16714.1692	chr11	-	2979	16	NIC	PICALM	novel	2261	19	NA	NA	-14	99	combination_of_known_junctions	FALSE	canonical	30	ATTATATTTGTTGATCTAAT	1059	AATAAA	-14	TRUE	Annotated Genes	Multi-Exon	Not within 50bp	Not within 50bp	Not within 50bp	Yes	No	6	11
PB.16714.1694	chr11	-	2492	12	NIC	PICALM	novel	2261	19	NA	NA	-3807	99	combination_of_known_junctions	FALSE	canonical	30	ATTATATTTGTTGATCTAAT	1705	AATAAA	-14	TRUE	Annotated Genes	Multi-Exon	Not within 50bp	Not within 50bp	Not within 50bp	Yes	No	23	40
PB.16714.1700	chr11	-	2801	16	NIC	PICALM	novel	3474	20	NA	NA	36	99	combination_of_known_splicesites	FALSE	canonical	30	ATTATATTTGTTGATCTAAT	9085	AATAAA	-14	TRUE	Annotated Genes	Multi-Exon	Not within 50bp	Not within 50bp	Not within 50bp	Yes	No	14	20
PB.16714.1715	chr11	-	3035	18	NIC	PICALM	novel	2261	19	NA	NA	45	99	combination_of_known_junctions	FALSE	canonical	30	ATTATATTTGTTGATCTAAT	9094	AATAAA	-14	TRUE	Annotated Genes	Multi-Exon	Not within 50bp	Not within 50bp	Not within 50bp	Yes	No	20	67
PB.16714.1725	chr11	-	3257	19	NIC	PICALM	novel	3474	20	NA	NA	-7	-2	combination_of_known_splicesites	FALSE	canonical	35	ACAAAAGTTTTGTTATGGTA	-5	AATAAA	-12	TRUE	Annotated Genes	Multi-Exon	Within 50bp	Not within 50bp	Not within 50bp	Yes	No	11	36
PB.16714.1733	chr11	-	2985	18	NIC	PICALM	novel	3474	20	NA	NA	-9144	-2	combination_of_known_junctions	FALSE	canonical	35	ACAAAAGTTTTGTTATGGTA	NA	AATAAA	-12	TRUE	Annotated Genes	Multi-Exon	Not within 50bp	Not within 50bp	Not within 50bp	Yes	No	7	23
PB.16714.1735	chr11	-	3778	22	NIC	PICALM	novel	4134	20	NA	NA	-19	-2	combination_of_known_junctions	FALSE	canonical	35	ACAAAAGTTTTGTTATGGTA	-35	AATAAA	-12	TRUE	Annotated Genes	Multi-Exon	Within 50bp	Not within 50bp	Not within 50bp	Yes	No	14	57
PB.16714.1764	chr11	-	3627	20	FSM	PICALM	ENST00000393346.8	4134	20	11	496	8	13	alternative_3end	FALSE	canonical	20	ATTCTGGTCTGAGATGCATT	8	AATAAA	-31	TRUE	Annotated Genes	Multi-Exon	Within 50bp	Not within 50bp	Within 50bp	Yes	No	14	37
PB.16714.1765	chr11	-	2059	8	ISM	PICALM	ENST00000526033.5	3613	20	78696	2	-143	-2	3prime_fragment	FALSE	canonical	35	ACAAAAGTTTTGTTATGGTA	NA	AATAAA	-12	TRUE	Annotated Genes	Multi-Exon	Not within 50bp	Within 50bp	Not within 50bp	Yes	Yes	21	66
PB.16714.1768	chr11	-	2244	10	NIC	PICALM	novel	3474	20	NA	NA	32	99	combination_of_known_splicesites	FALSE	canonical	30	ATTATATTTGTTGATCTAAT	8181	AATAAA	-14	TRUE	Annotated Genes	Multi-Exon	Not within 50bp	Not within 50bp	Not within 50bp	Yes	No	13	31
PB.16714.1778	chr11	-	3365	19	NIC	PICALM	novel	3474	20	NA	NA	-31	11	combination_of_known_junctions	FALSE	canonical	20	GTATTCTGGTCTGAGATGCA	855	AATAAA	-29	TRUE	Annotated Genes	Multi-Exon	Not within 50bp	Not within 50bp	Not within 50bp	Yes	No	11	18
PB.16714.1783	chr11	-	2949	17	NIC	PICALM	novel	2049	19	NA	NA	-3866	98	combination_of_known_junctions	FALSE	canonical	30	GATTATATTTGTTGATCTAA	5183	AATAAA	-13	TRUE	Annotated Genes	Multi-Exon	Not within 50bp	Not within 50bp	Not within 50bp	Yes	No	16	37
PB.16714.1786	chr11	-	3517	21	NIC	PICALM	novel	3474	20	NA	NA	-36	-2	combination_of_known_junctions	FALSE	canonical	35	ACAAAAGTTTTGTTATGGTA	850	AATAAA	-12	TRUE	Annotated Genes	Multi-Exon	Not within 50bp	Not within 50bp	Not within 50bp	Yes	No	18	45
PB.16714.1800	chr11	-	2001	7	NIC	PICALM	novel	2261	19	NA	NA	53	97	combination_of_known_junctions	FALSE	canonical	25	TGATTATATTTGTTGATCTA	6571	AATAAA	-12	TRUE	Annotated Genes	Multi-Exon	Not within 50bp	Not within 50bp	Not within 50bp	Yes	No	13	24
PB.16714.1809	chr11	-	2561	13	NIC	PICALM	novel	2261	19	NA	NA	-8528	97	combination_of_known_junctions	FALSE	canonical	25	TGATTATATTTGTTGATCTA	NA	AATAAA	-12	TRUE	Annotated Genes	Multi-Exon	Not within 50bp	Not within 50bp	Not within 50bp	Yes	No	7	10
PB.16714.1818	chr11	-	1596	3	ISM	PICALM	ENST00000529016.5	757	8	19368	-1429	412	90	3prime_fragment	FALSE	canonical	25	ACCCAGGTGATTATATTTGT	8234	AATAAA	-5	TRUE	Annotated Genes	Multi-Exon	Not within 50bp	Not within 50bp	Not within 50bp	Yes	Yes	11	21
PB.16714.1820	chr11	-	2858	16	NIC	PICALM	novel	2261	19	NA	NA	-7347	94	combination_of_known_junctions	FALSE	canonical	25	AGGTGATTATATTTGTTGAT	NA	AATAAA	-9	TRUE	Annotated Genes	Multi-Exon	Not within 50bp	Not within 50bp	Not within 50bp	Yes	No	8	20
PB.16714.1840	chr11	-	3069	18	NIC	PICALM	novel	2261	19	NA	NA	7527	94	combination_of_known_junctions	FALSE	canonical	25	AGGTGATTATATTTGTTGAT	NA	AATAAA	-9	TRUE	Annotated Genes	Multi-Exon	Not within 50bp	Not within 50bp	Not within 50bp	Yes	No	10	17
PB.16714.1855	chr11	-	3234	17	NIC	PICALM	novel	1958	19	NA	NA	-26	13	combination_of_known_junctions	FALSE	canonical	20	ATTCTGGTCTGAGATGCATT	860	AATAAA	-31	TRUE	Annotated Genes	Multi-Exon	Not within 50bp	Not within 50bp	Not within 50bp	Yes	No	13	21
PB.16714.1868	chr11	-	3010	4	ISM	PICALM	ENST00000530692.5	963	10	12219	-1079	676	8	3prime_fragment	FALSE	canonical	20	ATGGTATTCTGGTCTGAGAT	NA	AATAAA	-26	TRUE	Annotated Genes	Multi-Exon	Not within 50bp	Not within 50bp	Not within 50bp	Yes	Yes	13	27
PB.16714.1870	chr11	-	2437	13	NIC	PICALM	novel	3474	20	NA	NA	-7353	13	combination_of_known_splicesites	FALSE	canonical	20	ATTCTGGTCTGAGATGCATT	NA	AATAAA	-31	TRUE	Annotated Genes	Multi-Exon	Not within 50bp	Not within 50bp	Not within 50bp	Yes	No	7	20
PB.16714.1879	chr11	-	2215	9	NIC	PICALM	novel	2261	19	NA	NA	-3	-2	combination_of_known_junctions	FALSE	canonical	35	ACAAAAGTTTTGTTATGGTA	8129	AATAAA	-12	TRUE	Annotated Genes	Multi-Exon	Not within 50bp	Not within 50bp	Not within 50bp	Yes	No	25	58
PB.16714.1884	chr11	-	2417	12	NIC	PICALM	novel	1153	11	NA	NA	355	-2	combination_of_known_junctions	FALSE	canonical	35	ACAAAAGTTTTGTTATGGTA	8504	AATAAA	-12	TRUE	Annotated Genes	Multi-Exon	Not within 50bp	Not within 50bp	Not within 50bp	Yes	No	9	26
PB.16714.1893	chr11	-	1794	7	ISM	PICALM	ENST00000530692.5	963	10	8483	-1065	410	-2	3prime_fragment	FALSE	canonical	35	ACAAAAGTTTTGTTATGGTA	8232	AATAAA	-12	TRUE	Annotated Genes	Multi-Exon	Not within 50bp	Not within 50bp	Not within 50bp	Yes	Yes	21	68
PB.16714.1907	chr11	-	2159	10	NIC	PICALM	novel	963	10	NA	NA	-2	13	combination_of_known_junctions	FALSE	canonical	20	ATTCTGGTCTGAGATGCATT	6516	AATAAA	-31	TRUE	Annotated Genes	Multi-Exon	Not within 50bp	Not within 50bp	Not within 50bp	Yes	No	10	22
PB.16714.1913	chr11	-	2441	11	ISM	PICALM	ENST00000393346.8	4134	20	67925	497	-1	12	3prime_fragment	FALSE	canonical	20	TATTCTGGTCTGAGATGCAT	8131	AATAAA	-30	TRUE	Annotated Genes	Multi-Exon	Not within 50bp	Not within 50bp	Not within 50bp	Yes	Yes	14	27
PB.16714.1921	chr11	-	3622	20	NIC	PICALM	novel	4134	20	NA	NA	-5	-2	combination_of_known_junctions	FALSE	canonical	35	ACAAAAGTTTTGTTATGGTA	-21	AATAAA	-12	TRUE	Annotated Genes	Multi-Exon	Within 50bp	Not within 50bp	Not within 50bp	Yes	No	9	12
PB.16714.1924	chr11	-	2277	11	NIC	PICALM	novel	3474	20	NA	NA	324	-2	combination_of_known_splicesites	FALSE	canonical	35	ACAAAAGTTTTGTTATGGTA	5836	AATAAA	-12	TRUE	Annotated Genes	Multi-Exon	Not within 50bp	Not within 50bp	Not within 50bp	Yes	No	7	11
PB.16714.1939	chr11	-	2175	10	NNC	PICALM	novel	802	10	NA	NA	-1	-2	at_least_one_novel_splicesite	FALSE	canonical	35	ACAAAAGTTTTGTTATGGTA	6517	AATAAA	-12	TRUE	Annotated Genes	Multi-Exon	Not within 50bp	Not within 50bp	Not within 50bp	Yes	No	21	56
PB.16714.1944	chr11	-	2648	15	NIC	PICALM	novel	3474	20	NA	NA	-7370	0	combination_of_known_junctions	FALSE	canonical	30	AAAAGTTTTGTTATGGTATT	NA	AATAAA	-14	TRUE	Annotated Genes	Multi-Exon	Not within 50bp	Not within 50bp	Not within 50bp	Yes	No	22	39
PB.16714.1954	chr11	-	2361	11	NIC	PICALM	novel	2261	19	NA	NA	-3807	13	combination_of_known_junctions	FALSE	canonical	20	ATTCTGGTCTGAGATGCATT	1705	AATAAA	-31	TRUE	Annotated Genes	Multi-Exon	Not within 50bp	Not within 50bp	Not within 50bp	Yes	No	9	19
PB.16714.1961	chr11	-	3148	20	NIC	PICALM	novel	3474	20	NA	NA	-9143	-2	combination_of_known_junctions	FALSE	canonical	35	ACAAAAGTTTTGTTATGGTA	NA	AATAAA	-12	TRUE	Annotated Genes	Multi-Exon	Not within 50bp	Not within 50bp	Not within 50bp	Yes	No	17	42
PB.16714.1973	chr11	-	2020	9	ISM	PICALM	ENST00000530692.5	963	10	6284	-1065	-74	-2	3prime_fragment	FALSE	canonical	35	ACAAAAGTTTTGTTATGGTA	6033	AATAAA	-12	TRUE	Annotated Genes	Multi-Exon	Not within 50bp	Not within 50bp	Not within 50bp	Yes	Yes	15	50
PB.16714.1982	chr11	-	3230	20	NIC	PICALM	novel	3474	20	NA	NA	-23	-2	combination_of_known_junctions	FALSE	canonical	35	ACAAAAGTTTTGTTATGGTA	NA	AATAAA	-12	TRUE	Annotated Genes	Multi-Exon	Not within 50bp	Not within 50bp	Not within 50bp	Yes	No	22	66
PB.16714.1988	chr11	-	2246	10	NIC	PICALM	novel	2261	19	NA	NA	367	-2	combination_of_known_junctions	FALSE	canonical	35	ACAAAAGTTTTGTTATGGTA	8516	AATAAA	-12	TRUE	Annotated Genes	Multi-Exon	Not within 50bp	Not within 50bp	Not within 50bp	Yes	No	7	10
PB.16714.1995	chr11	-	3386	21	NIC	PICALM	novel	4134	20	NA	NA	5	13	combination_of_known_junctions	FALSE	canonical	20	ATTCTGGTCTGAGATGCATT	-7	AATAAA	-31	TRUE	Annotated Genes	Multi-Exon	Within 50bp	Not within 50bp	Not within 50bp	Yes	No	14	39
PB.16714.1997	chr11	-	2529	14	NIC	PICALM	novel	3474	20	NA	NA	-3807	-2	combination_of_known_junctions	FALSE	canonical	35	ACAAAAGTTTTGTTATGGTA	1705	AATAAA	-12	TRUE	Annotated Genes	Multi-Exon	Not within 50bp	Not within 50bp	Not within 50bp	Yes	No	13	22
PB.16714.2001	chr11	-	2576	14	NIC	PICALM	novel	2261	19	NA	NA	-3807	-2	combination_of_known_junctions	FALSE	canonical	35	ACAAAAGTTTTGTTATGGTA	1705	AATAAA	-12	TRUE	Annotated Genes	Multi-Exon	Not within 50bp	Not within 50bp	Not within 50bp	Yes	No	18	39
PB.16714.2003	chr11	-	2948	2	ISM	PICALM	ENST00000526548.3	738	3	721	-1121	721	-2	3prime_fragment	FALSE	canonical	35	ACAAAAGTTTTGTTATGGTA	NA	AATAAA	-12	TRUE	Annotated Genes	Multi-Exon	Not within 50bp	Not within 50bp	Not within 50bp	Yes	Yes	14	27
PB.16714.2005	chr11	-	2190	10	FSM	PICALM	ENST00000530692.5	963	10	-143	-1084	-143	13	alternative_3end5end	FALSE	canonical	20	ATTCTGGTCTGAGATGCATT	NA	AATAAA	-31	TRUE	Annotated Genes	Multi-Exon	Not within 50bp	Not within 50bp	Not within 50bp	Yes	No	10	28
PB.16714.2042	chr11	-	1831	6	NNC	PICALM	novel	963	10	NA	NA	181	12	at_least_one_novel_splicesite	FALSE	canonical	20	TATTCTGGTCTGAGATGCAT	8003	AATAAA	-30	TRUE	Annotated Genes	Multi-Exon	Not within 50bp	Not within 50bp	Not within 50bp	Yes	No	9	11
PB.16714.2064	chr11	-	3310	21	NIC	PICALM	novel	3474	20	NA	NA	17	11	combination_of_known_splicesites	FALSE	canonical	20	GTATTCTGGTCTGAGATGCA	5	AATAAA	-29	TRUE	Annotated Genes	Multi-Exon	Within 50bp	Not within 50bp	Not within 50bp	Yes	No	14	29
PB.16714.2071	chr11	-	3289	21	NNC	PICALM	novel	3474	20	NA	NA	29	13	at_least_one_novel_splicesite	FALSE	canonical	20	ATTCTGGTCTGAGATGCATT	17	AATAAA	-31	TRUE	Annotated Genes	Multi-Exon	Within 50bp	Not within 50bp	Not within 50bp	Yes	No	10	18
PB.16714.2096	chr11	-	2904	17	NIC	PICALM	novel	2261	19	NA	NA	-8603	13	combination_of_known_junctions	FALSE	canonical	20	ATTCTGGTCTGAGATGCATT	NA	AATAAA	-31	TRUE	Annotated Genes	Multi-Exon	Not within 50bp	Not within 50bp	Not within 50bp	Yes	No	13	38
PB.16714.2098	chr11	-	2109	8	FSM	PICALM	ENST00000529016.5	757	8	-19	-1333	-2	-2	alternative_3end	FALSE	canonical	35	ACAAAAGTTTTGTTATGGTA	8130	AATAAA	-12	TRUE	Annotated Genes	Multi-Exon	Not within 50bp	Not within 50bp	Within 50bp	Yes	No	19	34
PB.16714.2107	chr11	-	2010	7	ISM	PICALM	ENST00000529016.5	757	8	354	-1352	354	13	3prime_fragment	FALSE	canonical	20	ATTCTGGTCTGAGATGCATT	8503	AATAAA	-31	TRUE	Annotated Genes	Multi-Exon	Not within 50bp	Not within 50bp	Not within 50bp	Yes	Yes	15	35
PB.16714.2112	chr11	-	2885	16	NIC	PICALM	novel	2049	19	NA	NA	-9143	8	combination_of_known_junctions	FALSE	canonical	20	ATGGTATTCTGGTCTGAGAT	NA	AATAAA	-26	TRUE	Annotated Genes	Multi-Exon	Not within 50bp	Not within 50bp	Not within 50bp	Yes	No	12	23
PB.16714.2128	chr11	-	2785	16	NIC	PICALM	novel	2261	19	NA	NA	-7359	-2	combination_of_known_junctions	FALSE	canonical	35	ACAAAAGTTTTGTTATGGTA	NA	AATAAA	-12	TRUE	Annotated Genes	Multi-Exon	Not within 50bp	Not within 50bp	Not within 50bp	Yes	No	10	17
PB.16714.2131	chr11	-	2844	16	NIC	PICALM	novel	2049	19	NA	NA	-3892	12	combination_of_known_junctions	FALSE	canonical	20	TATTCTGGTCTGAGATGCAT	5157	AATAAA	-30	TRUE	Annotated Genes	Multi-Exon	Not within 50bp	Not within 50bp	Not within 50bp	Yes	No	6	13
PB.16714.2132	chr11	-	1687	4	NIC	PICALM	novel	963	10	NA	NA	968	13	combination_of_known_junctions	FALSE	canonical	20	ATTCTGGTCTGAGATGCATT	8790	AATAAA	-31	TRUE	Annotated Genes	Multi-Exon	Not within 50bp	Not within 50bp	Not within 50bp	Yes	No	8	19
PB.16714.2146	chr11	-	1993	8	NIC	PICALM	novel	802	10	NA	NA	3	-2	combination_of_known_junctions	FALSE	canonical	35	ACAAAAGTTTTGTTATGGTA	6521	AATAAA	-12	TRUE	Annotated Genes	Multi-Exon	Not within 50bp	Not within 50bp	Not within 50bp	Yes	No	28	85
PB.16714.2160	chr11	-	2673	15	NIC	PICALM	novel	3474	20	NA	NA	-7359	0	combination_of_known_junctions	FALSE	canonical	10	GTTTTGTTATGGTATTCTGG	NA	AATAAA	-18	TRUE	Annotated Genes	Multi-Exon	Not within 50bp	Not within 50bp	Not within 50bp	Yes	No	19	62
PB.16714.2162	chr11	-	2561	14	NIC	PICALM	novel	2261	19	NA	NA	-3807	-2	combination_of_known_junctions	FALSE	canonical	35	ACAAAAGTTTTGTTATGGTA	1705	AATAAA	-12	TRUE	Annotated Genes	Multi-Exon	Not within 50bp	Not within 50bp	Not within 50bp	Yes	No	6	14
PB.16714.2174	chr11	-	2008	8	NIC	PICALM	novel	1153	11	NA	NA	427	-2	combination_of_known_junctions	FALSE	canonical	35	ACAAAAGTTTTGTTATGGTA	8576	AATAAA	-12	TRUE	Annotated Genes	Multi-Exon	Not within 50bp	Not within 50bp	Not within 50bp	Yes	No	8	17
PB.16714.2181	chr11	-	2968	17	ISM	PICALM	ENST00000393346.8	4134	20	46613	515	-2	-2	3prime_fragment	FALSE	canonical	35	ACAAAAGTTTTGTTATGGTA	9047	AATAAA	-12	TRUE	Annotated Genes	Multi-Exon	Not within 50bp	Not within 50bp	Not within 50bp	Yes	Yes	10	20
PB.16714.2182	chr11	-	2044	8	NIC	PICALM	novel	963	10	NA	NA	-143	-2	combination_of_known_junctions	FALSE	canonical	35	ACAAAAGTTTTGTTATGGTA	NA	AATAAA	-12	TRUE	Annotated Genes	Multi-Exon	Not within 50bp	Not within 50bp	Not within 50bp	Yes	No	7	14
PB.16714.2203	chr11	-	2560	13	NIC	PICALM	novel	2261	19	NA	NA	7513	13	combination_of_known_junctions	FALSE	canonical	20	ATTCTGGTCTGAGATGCATT	NA	AATAAA	-31	TRUE	Annotated Genes	Multi-Exon	Not within 50bp	Not within 50bp	Not within 50bp	Yes	No	8	17
PB.16714.2205	chr11	-	2839	17	NIC	PICALM	novel	3474	20	NA	NA	7505	-4	combination_of_known_junctions	FALSE	canonical	30	CCACAAAAGTTTTGTTATGG	NA	AATAAA	-10	TRUE	Annotated Genes	Multi-Exon	Not within 50bp	Not within 50bp	Not within 50bp	Yes	No	14	25
PB.16714.2245	chr11	-	2251	11	NIC	PICALM	novel	1153	11	NA	NA	390	13	combination_of_known_junctions	FALSE	canonical	20	ATTCTGGTCTGAGATGCATT	8539	AATAAA	-31	TRUE	Annotated Genes	Multi-Exon	Not within 50bp	Not within 50bp	Not within 50bp	Yes	No	9	21
PB.16714.2252	chr11	-	3382	21	NIC	PICALM	novel	4134	20	NA	NA	-8	11	combination_of_known_junctions	FALSE	canonical	20	GTATTCTGGTCTGAGATGCA	-20	AATAAA	-29	TRUE	Annotated Genes	Multi-Exon	Within 50bp	Not within 50bp	Not within 50bp	Yes	No	11	13
PB.16714.2272	chr11	-	2956	17	NIC	PICALM	novel	2049	19	NA	NA	-9138	-2	combination_of_known_junctions	FALSE	canonical	35	ACAAAAGTTTTGTTATGGTA	NA	AATAAA	-12	TRUE	Annotated Genes	Multi-Exon	Not within 50bp	Not within 50bp	Not within 50bp	Yes	No	8	14
PB.16714.2306	chr11	-	2791	17	NIC	PICALM	novel	3474	20	NA	NA	7540	-2	combination_of_known_junctions	FALSE	canonical	35	ACAAAAGTTTTGTTATGGTA	NA	AATAAA	-12	TRUE	Annotated Genes	Multi-Exon	Not within 50bp	Not within 50bp	Not within 50bp	Yes	No	8	15
PB.16714.2331	chr11	-	1729	5	NIC	PICALM	novel	566	6	NA	NA	-75	-2	combination_of_known_junctions	FALSE	canonical	35	ACAAAAGTTTTGTTATGGTA	6032	AATAAA	-12	TRUE	Annotated Genes	Multi-Exon	Not within 50bp	Not within 50bp	Not within 50bp	Yes	No	12	20
PB.16714.2337	chr11	-	2875	16	NIC	PICALM	novel	2049	19	NA	NA	-9143	13	combination_of_known_junctions	FALSE	canonical	20	ATTCTGGTCTGAGATGCATT	NA	AATAAA	-31	TRUE	Annotated Genes	Multi-Exon	Not within 50bp	Not within 50bp	Not within 50bp	Yes	No	7	19
PB.16714.2351	chr11	-	2385	12	NIC	PICALM	novel	1153	11	NA	NA	-1	-2	combination_of_known_junctions	FALSE	canonical	35	ACAAAAGTTTTGTTATGGTA	8131	AATAAA	-12	TRUE	Annotated Genes	Multi-Exon	Not within 50bp	Not within 50bp	Not within 50bp	Yes	No	11	24
PB.16714.2352	chr11	-	2945	18	NIC	PICALM	novel	3474	20	NA	NA	-2	-2	combination_of_known_junctions	FALSE	canonical	35	ACAAAAGTTTTGTTATGGTA	9047	AATAAA	-12	TRUE	Annotated Genes	Multi-Exon	Not within 50bp	Not within 50bp	Not within 50bp	Yes	No	16	33
PB.16714.2390	chr11	-	1936	7	NIC	PICALM	novel	802	10	NA	NA	0	-2	combination_of_known_junctions	FALSE	canonical	35	ACAAAAGTTTTGTTATGGTA	6518	AATAAA	-12	TRUE	Annotated Genes	Multi-Exon	Not within 50bp	Not within 50bp	Not within 50bp	Yes	No	7	12
PB.16714.2400	chr11	-	3356	13	NIC	PICALM	novel	3474	20	NA	NA	-544	-2	combination_of_known_junctions	FALSE	canonical	35	ACAAAAGTTTTGTTATGGTA	4968	AATAAA	-12	TRUE	Annotated Genes	Multi-Exon	Not within 50bp	Not within 50bp	Not within 50bp	Yes	No	8	23
PB.16714.2422	chr11	-	3195	20	NIC	PICALM	novel	4134	20	NA	NA	-9143	-2	combination_of_known_junctions	FALSE	canonical	35	ACAAAAGTTTTGTTATGGTA	NA	AATAAA	-12	TRUE	Annotated Genes	Multi-Exon	Not within 50bp	Not within 50bp	Not within 50bp	Yes	No	19	46
PB.16714.2444	chr11	-	2165	9	NIC	PICALM	novel	963	10	NA	NA	-143	12	combination_of_known_junctions	FALSE	canonical	20	TATTCTGGTCTGAGATGCAT	NA	AATAAA	-30	TRUE	Annotated Genes	Multi-Exon	Not within 50bp	Not within 50bp	Not within 50bp	Yes	No	7	10
PB.16714.2446	chr11	-	2162	9	NIC	PICALM	novel	963	10	NA	NA	-143	-2	combination_of_known_junctions	FALSE	canonical	35	ACAAAAGTTTTGTTATGGTA	NA	AATAAA	-12	TRUE	Annotated Genes	Multi-Exon	Not within 50bp	Not within 50bp	Not within 50bp	Yes	No	9	24
PB.16714.2462	chr11	-	3622	21	NIC	PICALM	novel	4134	20	NA	NA	0	-2	combination_of_known_junctions	FALSE	canonical	35	ACAAAAGTTTTGTTATGGTA	-3	AATAAA	-12	TRUE	Annotated Genes	Multi-Exon	Within 50bp	Not within 50bp	Not within 50bp	Yes	No	7	35
PB.16714.2493	chr11	-	2774	16	NIC	PICALM	novel	2261	19	NA	NA	-8602	2	combination_of_known_junctions	FALSE	canonical	10	TTTGTTATGGTATTCTGGTC	NA	AATAAA	-20	TRUE	Annotated Genes	Multi-Exon	Not within 50bp	Not within 50bp	Not within 50bp	Yes	No	12	28
PB.16714.2503	chr11	-	2195	9	NIC	PICALM	novel	2261	19	NA	NA	342	11	combination_of_known_junctions	FALSE	canonical	20	GTATTCTGGTCTGAGATGCA	5854	AATAAA	-29	TRUE	Annotated Genes	Multi-Exon	Not within 50bp	Not within 50bp	Not within 50bp	Yes	No	6	17
PB.16714.2556	chr11	-	5899	3	FSM	PICALM	ENST00000526548.3	738	3	-4040	-1121	1140	-2	alternative_3end5end	FALSE	canonical	35	ACAAAAGTTTTGTTATGGTA	8962	AATAAA	-12	TRUE	Annotated Genes	Multi-Exon	Not within 50bp	Not within 50bp	Not within 50bp	Yes	No	16	22
PB.16714.2568	chr11	-	3292	18	NIC	PICALM	novel	4134	20	NA	NA	-31	-2	combination_of_known_splicesites	FALSE	canonical	35	ACAAAAGTTTTGTTATGGTA	855	AATAAA	-12	TRUE	Annotated Genes	Multi-Exon	Not within 50bp	Not within 50bp	Not within 50bp	Yes	No	14	25
PB.16714.2577	chr11	-	2165	9	NIC	PICALM	novel	2261	19	NA	NA	-1	-2	combination_of_known_splicesites	FALSE	canonical	35	ACAAAAGTTTTGTTATGGTA	8131	AATAAA	-12	TRUE	Annotated Genes	Multi-Exon	Not within 50bp	Not within 50bp	Not within 50bp	Yes	No	10	23
PB.16714.2583	chr11	-	2523	14	NIC	PICALM	novel	3474	20	NA	NA	-3799	11	combination_of_known_junctions	FALSE	canonical	20	GTATTCTGGTCTGAGATGCA	1713	AATAAA	-29	TRUE	Annotated Genes	Multi-Exon	Not within 50bp	Not within 50bp	Not within 50bp	Yes	No	7	16
PB.16714.2585	chr11	-	2401	12	NIC	PICALM	novel	3474	20	NA	NA	-2	-2	combination_of_known_junctions	FALSE	canonical	35	ACAAAAGTTTTGTTATGGTA	8130	AATAAA	-12	TRUE	Annotated Genes	Multi-Exon	Not within 50bp	Not within 50bp	Not within 50bp	Yes	No	21	50
PB.16714.2601	chr11	-	1999	7	ISM	PICALM	ENST00000356360.9	1958	19	78379	-1297	-143	-2	3prime_fragment	FALSE	canonical	35	ACAAAAGTTTTGTTATGGTA	NA	AATAAA	-12	TRUE	Annotated Genes	Multi-Exon	Not within 50bp	Not within 50bp	Not within 50bp	Yes	Yes	8	18
PB.16714.2608	chr11	-	2864	16	ISM	PICALM	ENST00000393346.8	4134	20	54120	515	7505	-2	3prime_fragment	FALSE	canonical	35	ACAAAAGTTTTGTTATGGTA	NA	AATAAA	-12	TRUE	Annotated Genes	Multi-Exon	Not within 50bp	Not within 50bp	Not within 50bp	Yes	Yes	7	13
PB.16714.2612	chr11	-	2743	15	NIC	PICALM	novel	2261	19	NA	NA	-2	-2	combination_of_known_junctions	FALSE	canonical	35	ACAAAAGTTTTGTTATGGTA	9047	AATAAA	-12	TRUE	Annotated Genes	Multi-Exon	Not within 50bp	Not within 50bp	Not within 50bp	Yes	No	13	26
PB.16714.2620	chr11	-	2012	8	NIC	PICALM	novel	963	10	NA	NA	-75	-2	combination_of_known_junctions	FALSE	canonical	35	ACAAAAGTTTTGTTATGGTA	6032	AATAAA	-12	TRUE	Annotated Genes	Multi-Exon	Not within 50bp	Not within 50bp	Not within 50bp	Yes	No	11	33
PB.16714.2631	chr11	-	2186	9	NIC	PICALM	novel	1153	11	NA	NA	-6	-2	combination_of_known_junctions	FALSE	canonical	35	ACAAAAGTTTTGTTATGGTA	8143	AATAAA	-12	TRUE	Annotated Genes	Multi-Exon	Not within 50bp	Not within 50bp	Not within 50bp	Yes	No	10	14
PB.16714.2636	chr11	-	3068	19	NIC	PICALM	novel	4134	20	NA	NA	-3900	-2	combination_of_known_junctions	FALSE	canonical	35	ACAAAAGTTTTGTTATGGTA	5149	AATAAA	-12	TRUE	Annotated Genes	Multi-Exon	Not within 50bp	Not within 50bp	Not within 50bp	Yes	No	22	72
PB.16714.2668	chr11	-	1975	7	NIC	PICALM	novel	1153	11	NA	NA	355	-2	combination_of_known_junctions	FALSE	canonical	35	ACAAAAGTTTTGTTATGGTA	8504	AATAAA	-12	TRUE	Annotated Genes	Multi-Exon	Not within 50bp	Not within 50bp	Not within 50bp	Yes	No	10	18
PB.16714.2701	chr11	-	2438	12	NIC	PICALM	novel	2261	19	NA	NA	-7350	8	combination_of_known_junctions	FALSE	canonical	20	ATGGTATTCTGGTCTGAGAT	NA	AATAAA	-26	TRUE	Annotated Genes	Multi-Exon	Not within 50bp	Not within 50bp	Not within 50bp	Yes	No	8	17
PB.16714.2703	chr11	-	2943	18	NIC	PICALM	novel	3474	20	NA	NA	-1	8	combination_of_known_junctions	FALSE	canonical	20	ATGGTATTCTGGTCTGAGAT	9048	AATAAA	-26	TRUE	Annotated Genes	Multi-Exon	Not within 50bp	Not within 50bp	Not within 50bp	Yes	No	9	24
PB.16714.2720	chr11	-	2321	10	ISM	PICALM	ENST00000393346.8	4134	20	68298	499	355	10	3prime_fragment	FALSE	canonical	15	GGTATTCTGGTCTGAGATGC	8504	AATAAA	-28	TRUE	Annotated Genes	Multi-Exon	Not within 50bp	Not within 50bp	Not within 50bp	Yes	Yes	8	15
PB.16714.2836	chr11	-	3328	21	NIC	PICALM	novel	4134	20	NA	NA	-9144	8	combination_of_known_junctions	FALSE	canonical	20	ATGGTATTCTGGTCTGAGAT	NA	AATAAA	-26	TRUE	Annotated Genes	Multi-Exon	Not within 50bp	Not within 50bp	Not within 50bp	Yes	No	9	15
PB.16714.2949	chr11	-	3561	21	NIC	PICALM	novel	3474	20	NA	NA	10	-2	combination_of_known_junctions	FALSE	canonical	35	ACAAAAGTTTTGTTATGGTA	32	AATAAA	-12	TRUE	Annotated Genes	Multi-Exon	Within 50bp	Not within 50bp	Not within 50bp	Yes	No	11	19
PB.16714.2955	chr11	-	2092	8	NIC	PICALM	novel	1153	11	NA	NA	-2	-4	combination_of_known_junctions	FALSE	canonical	30	CCACAAAAGTTTTGTTATGG	8130	AATAAA	-10	TRUE	Annotated Genes	Multi-Exon	Not within 50bp	Not within 50bp	Not within 50bp	Yes	No	15	32
PB.16714.3047	chr11	-	2736	15	ISM	PICALM	ENST00000393346.8	4134	20	56725	515	-8581	-2	3prime_fragment	FALSE	canonical	35	ACAAAAGTTTTGTTATGGTA	NA	AATAAA	-12	TRUE	Annotated Genes	Multi-Exon	Not within 50bp	Not within 50bp	Not within 50bp	Yes	Yes	8	12
PB.16714.3051	chr11	-	2391	11	NIC	PICALM	novel	2261	19	NA	NA	-1	-2	combination_of_known_junctions	FALSE	canonical	35	ACAAAAGTTTTGTTATGGTA	8148	AATAAA	-12	TRUE	Annotated Genes	Multi-Exon	Not within 50bp	Not within 50bp	Not within 50bp	Yes	No	6	11
PB.16714.3065	chr11	-	2968	7	ISM	PICALM	ENST00000526961.5	802	10	13783	-1349	754	0	3prime_fragment	FALSE	canonical	30	AAAAGTTTTGTTATGGTATT	6861	AATAAA	-14	TRUE	Annotated Genes	Multi-Exon	Not within 50bp	Not within 50bp	Not within 50bp	Yes	Yes	6	16
PB.16714.3078	chr11	-	2952	18	NIC	PICALM	novel	3474	20	NA	NA	-9143	-2	combination_of_known_splicesites	FALSE	canonical	35	ACAAAAGTTTTGTTATGGTA	NA	AATAAA	-12	TRUE	Annotated Genes	Multi-Exon	Not within 50bp	Not within 50bp	Not within 50bp	Yes	No	11	23
PB.16714.3111	chr11	-	3772	22	NIC	PICALM	novel	4134	20	NA	NA	-28	-2	combination_of_known_junctions	FALSE	canonical	35	ACAAAAGTTTTGTTATGGTA	745	AATAAA	-12	TRUE	Annotated Genes	Multi-Exon	Not within 50bp	Not within 50bp	Not within 50bp	Yes	No	9	15
PB.16714.3114	chr11	-	3188	19	ISM	PICALM	ENST00000393346.8	4134	20	37470	515	-9145	-2	3prime_fragment	FALSE	canonical	35	ACAAAAGTTTTGTTATGGTA	NA	AATAAA	-12	TRUE	Annotated Genes	Multi-Exon	Not within 50bp	Not within 50bp	Not within 50bp	Yes	Yes	15	53
PB.16714.3117	chr11	-	2531	13	NIC	PICALM	novel	2261	19	NA	NA	328	-2	combination_of_known_junctions	FALSE	canonical	35	ACAAAAGTTTTGTTATGGTA	5840	AATAAA	-12	TRUE	Annotated Genes	Multi-Exon	Not within 50bp	Not within 50bp	Not within 50bp	Yes	No	8	10
PB.16714.3131	chr11	-	4201	4	ISM	PICALM	ENST00000526961.5	802	10	16195	-1347	1451	-2	3prime_fragment	FALSE	canonical	35	ACAAAAGTTTTGTTATGGTA	9273	AATAAA	-12	TRUE	Annotated Genes	Multi-Exon	Not within 50bp	Not within 50bp	Not within 50bp	Yes	Yes	16	32
PB.16714.3204	chr11	-	3190	20	NIC	PICALM	novel	3613	20	NA	NA	-9144	-2	combination_of_known_junctions	FALSE	canonical	35	ACAAAAGTTTTGTTATGGTA	NA	AATAAA	-12	TRUE	Annotated Genes	Multi-Exon	Not within 50bp	Not within 50bp	Not within 50bp	Yes	No	6	14
PB.16714.3226	chr11	-	2819	16	NIC	PICALM	novel	2049	19	NA	NA	-3900	-2	combination_of_known_junctions	FALSE	canonical	35	ACAAAAGTTTTGTTATGGTA	5149	AATAAA	-12	TRUE	Annotated Genes	Multi-Exon	Not within 50bp	Not within 50bp	Not within 50bp	Yes	No	8	12
PB.16714.326	chr11	-	2338	7	ISM	PICALM	ENST00000526961.5	802	10	14930	-1866	186	4	3prime_fragment	FALSE	canonical	30	GAAGTTGTACTTTTATAAGT	8008	ATTAAA	-20	TRUE	Annotated Genes	Multi-Exon	Not within 50bp	Not within 50bp	Not within 50bp	Yes	Yes	37	125
PB.16714.3268	chr11	-	3289	18	NIC	PICALM	novel	1958	19	NA	NA	5	-2	combination_of_known_junctions	FALSE	canonical	35	ACAAAAGTTTTGTTATGGTA	7	AATAAA	-12	TRUE	Annotated Genes	Multi-Exon	Within 50bp	Not within 50bp	Not within 50bp	Yes	No	10	28
PB.16714.327	chr11	-	1986	2	ISM	PICALM	ENST00000526548.3	738	3	2193	-1631	2193	-5	3prime_fragment	FALSE	canonical	35	ATAAACTGGGAAGTTGTACT	NA	AATAAA	-44	TRUE	Annotated Genes	Multi-Exon	Not within 50bp	Not within 50bp	Not within 50bp	Yes	Yes	45	153
PB.16714.329	chr11	-	3944	19	NIC	PICALM	novel	4134	20	NA	NA	8	-29	combination_of_known_junctions	FALSE	canonical	35	TCAGTATTATTAAACCATTT	8	AATAAA	-20	TRUE	Annotated Genes	Multi-Exon	Within 50bp	Not within 50bp	Not within 50bp	Yes	No	20	28
PB.16714.3300	chr11	-	1909	6	FSM	PICALM	ENST00000532603.5	566	6	-150	-1193	-150	-2	alternative_3end5end	FALSE	canonical	35	ACAAAAGTTTTGTTATGGTA	5957	AATAAA	-12	TRUE	Annotated Genes	Multi-Exon	Not within 50bp	Not within 50bp	Not within 50bp	Yes	No	7	12
PB.16714.332	chr11	-	2568	9	ISM	PICALM	ENST00000532317.5	3474	20	72128	-525	-2	16	3prime_fragment	FALSE	canonical	30	TTATAAGTTACCCTCCTTAA	6516	ATTAAA	-32	TRUE	Annotated Genes	Multi-Exon	Not within 50bp	Not within 50bp	Not within 50bp	Yes	Yes	13	18
PB.16714.335	chr11	-	3943	20	FSM	PICALM	ENST00000532317.5	3474	20	35	-504	35	-5	alternative_3end	FALSE	canonical	35	ATAAACTGGGAAGTTGTACT	846	AATAAA	-44	TRUE	Annotated Genes	Multi-Exon	Not within 50bp	Not within 50bp	Within 50bp	Yes	No	32	80
PB.16714.3354	chr11	-	2530	14	NIC	PICALM	novel	3613	20	NA	NA	-3782	-2	combination_of_known_junctions	FALSE	canonical	35	ACAAAAGTTTTGTTATGGTA	1730	AATAAA	-12	TRUE	Annotated Genes	Multi-Exon	Not within 50bp	Not within 50bp	Not within 50bp	Yes	No	6	13
PB.16714.336	chr11	-	3187	15	NIC	PICALM	novel	2261	19	NA	NA	-7345	4	combination_of_known_junctions	FALSE	canonical	30	GAAGTTGTACTTTTATAAGT	NA	ATTAAA	-20	TRUE	Annotated Genes	Multi-Exon	Not within 50bp	Not within 50bp	Not within 50bp	Yes	No	7	11
PB.16714.339	chr11	-	2806	11	ISM	PICALM	ENST00000532317.5	3474	20	67899	-502	-2	-7	3prime_fragment	FALSE	canonical	40	ATATAAACTGGGAAGTTGTA	8130	AATAAA	-42	TRUE	Annotated Genes	Multi-Exon	Not within 50bp	Not within 50bp	Not within 50bp	Yes	Yes	22	47
PB.16714.345	chr11	-	3449	3	NNC	PICALM	novel	738	3	NA	NA	643	4	intron_retention	FALSE	canonical	30	GAAGTTGTACTTTTATAAGT	NA	ATTAAA	-20	TRUE	Annotated Genes	Multi-Exon	Not within 50bp	Not within 50bp	Not within 50bp	Yes	No	48	160
PB.16714.350	chr11	-	3051	14	ISM	PICALM	ENST00000532317.5	3474	20	57911	-502	-7370	-7	3prime_fragment	FALSE	canonical	40	ATATAAACTGGGAAGTTGTA	NA	AATAAA	-42	TRUE	Annotated Genes	Multi-Exon	Not within 50bp	Not within 50bp	Not within 50bp	Yes	Yes	24	53
PB.16714.354	chr11	-	2438	8	ISM	PICALM	ENST00000526961.5	802	10	12953	-1866	-76	4	3prime_fragment	FALSE	canonical	30	GAAGTTGTACTTTTATAAGT	6031	ATTAAA	-20	TRUE	Annotated Genes	Multi-Exon	Not within 50bp	Not within 50bp	Not within 50bp	Yes	Yes	13	18
PB.16714.355	chr11	-	3146	15	ISM	PICALM	ENST00000532317.5	3474	20	56674	-504	-8607	-5	3prime_fragment	FALSE	canonical	35	ATAAACTGGGAAGTTGTACT	NA	AATAAA	-44	TRUE	Annotated Genes	Multi-Exon	Not within 50bp	Not within 50bp	Not within 50bp	Yes	Yes	14	27
PB.16714.357	chr11	-	2452	8	ISM	PICALM	ENST00000532317.5	3474	20	85084	-513	-75	4	3prime_fragment	FALSE	canonical	30	GAAGTTGTACTTTTATAAGT	6032	ATTAAA	-20	TRUE	Annotated Genes	Multi-Exon	Not within 50bp	Not within 50bp	Not within 50bp	Yes	Yes	18	45
PB.16714.360	chr11	-	2726	4	ISM	PICALM	ENST00000526961.5	802	10	18151	-1828	-63	-34	3prime_fragment	FALSE	canonical	40	AAGTTTCAGTATTATTAAAC	NA	AATAAA	-15	TRUE	Annotated Genes	Multi-Exon	Not within 50bp	Not within 50bp	Not within 50bp	Yes	Yes	54	274
PB.16714.3655	chr11	-	3084	17	NIC	PICALM	novel	3474	20	NA	NA	-13	-2	combination_of_known_junctions	FALSE	canonical	35	ACAAAAGTTTTGTTATGGTA	-11	AATAAA	-12	TRUE	Annotated Genes	Multi-Exon	Within 50bp	Not within 50bp	Not within 50bp	Yes	No	11	24
PB.16714.368	chr11	-	2361	5	ISM	PICALM	ENST00000530692.5	963	10	11948	-1546	405	-34	3prime_fragment	FALSE	canonical	40	AAGTTTCAGTATTATTAAAC	NA	AATAAA	-15	TRUE	Annotated Genes	Multi-Exon	Not within 50bp	Not within 50bp	Not within 50bp	Yes	Yes	24	79
PB.16714.369	chr11	-	3246	16	ISM	PICALM	ENST00000532317.5	3474	20	54095	-502	7505	-7	3prime_fragment	FALSE	canonical	40	ATATAAACTGGGAAGTTGTA	NA	AATAAA	-42	TRUE	Annotated Genes	Multi-Exon	Not within 50bp	Not within 50bp	Not within 50bp	Yes	Yes	8	23
PB.16714.372	chr11	-	2791	11	FSM	PICALM	ENST00000529760.5	1153	11	-2	-1636	-2	-7	alternative_3end	FALSE	canonical	40	ATATAAACTGGGAAGTTGTA	8130	AATAAA	-42	TRUE	Annotated Genes	Multi-Exon	Not within 50bp	Not within 50bp	Within 50bp	Yes	No	11	27
PB.16714.373	chr11	-	2173	5	ISM	PICALM	ENST00000526961.5	802	10	15700	-1859	956	-3	3prime_fragment	FALSE	canonical	30	AAACTGGGAAGTTGTACTTT	8778	ATTAAA	-13	TRUE	Annotated Genes	Multi-Exon	Not within 50bp	Not within 50bp	Not within 50bp	Yes	Yes	37	100
PB.16714.375	chr11	-	2657	9	ISM	PICALM	ENST00000528398.5	2049	19	69102	-1657	361	-7	3prime_fragment	FALSE	canonical	40	ATATAAACTGGGAAGTTGTA	8510	AATAAA	-42	TRUE	Annotated Genes	Multi-Exon	Not within 50bp	Not within 50bp	Not within 50bp	Yes	Yes	10	31
PB.16714.376	chr11	-	2039	3	NIC	PICALM	novel	963	10	NA	NA	591	-7	combination_of_known_splicesites	FALSE	canonical	40	ATATAAACTGGGAAGTTGTA	NA	AATAAA	-42	TRUE	Annotated Genes	Multi-Exon	Not within 50bp	Not within 50bp	Not within 50bp	Yes	No	17	48
PB.16714.380	chr11	-	2591	9	NIC	PICALM	novel	963	10	NA	NA	-143	-7	combination_of_known_junctions	FALSE	canonical	40	ATATAAACTGGGAAGTTGTA	NA	AATAAA	-42	TRUE	Annotated Genes	Multi-Exon	Not within 50bp	Not within 50bp	Not within 50bp	Yes	No	13	42
PB.16714.384	chr11	-	3397	18	ISM	PICALM	ENST00000532317.5	3474	20	42690	-473	-3900	-36	3prime_fragment	FALSE	canonical	35	TTAAGTTTCAGTATTATTAA	5149	AATAAA	-13	TRUE	Annotated Genes	Multi-Exon	Not within 50bp	Not within 50bp	Not within 50bp	Yes	Yes	8	13
PB.16714.387	chr11	-	2148	4	NIC	PICALM	novel	963	10	NA	NA	589	-3	combination_of_known_splicesites	FALSE	canonical	30	AAACTGGGAAGTTGTACTTT	NA	ATTAAA	-13	TRUE	Annotated Genes	Multi-Exon	Not within 50bp	Not within 50bp	Not within 50bp	Yes	No	6	16
PB.16714.388	chr11	-	2144	4	ISM	PICALM	ENST00000393346.8	4134	20	87856	7	957	-7	3prime_fragment	FALSE	canonical	40	ATATAAACTGGGAAGTTGTA	8779	AATAAA	-42	TRUE	Annotated Genes	Multi-Exon	Not within 50bp	Within 50bp	Not within 50bp	Yes	Yes	20	50
PB.16714.3886	chr11	-	1929	8	NIC	PICALM	novel	3474	20	NA	NA	-2	-2	combination_of_known_splicesites	FALSE	canonical	35	ACAAAAGTTTTGTTATGGTA	6516	AATAAA	-12	TRUE	Annotated Genes	Multi-Exon	Not within 50bp	Not within 50bp	Not within 50bp	Yes	No	7	11
PB.16714.389	chr11	-	3326	17	ISM	PICALM	ENST00000532317.5	3474	20	46585	-475	-5	-34	3prime_fragment	FALSE	canonical	40	AAGTTTCAGTATTATTAAAC	9044	AATAAA	-15	TRUE	Annotated Genes	Multi-Exon	Not within 50bp	Not within 50bp	Not within 50bp	Yes	Yes	11	21
PB.16714.391	chr11	-	3576	19	ISM	PICALM	ENST00000532317.5	3474	20	37439	-502	-9151	-7	3prime_fragment	FALSE	canonical	40	ATATAAACTGGGAAGTTGTA	NA	AATAAA	-42	TRUE	Annotated Genes	Multi-Exon	Not within 50bp	Not within 50bp	Not within 50bp	Yes	Yes	19	46
PB.16714.393	chr11	-	2200	6	ISM	PICALM	ENST00000526961.5	802	10	15154	-1856	410	-6	3prime_fragment	FALSE	canonical	35	TATAAACTGGGAAGTTGTAC	8232	AATAAA	-43	TRUE	Annotated Genes	Multi-Exon	Not within 50bp	Not within 50bp	Not within 50bp	Yes	Yes	16	28
PB.16714.394	chr11	-	2175	5	ISM	PICALM	ENST00000393346.8	4134	20	87309	7	410	-7	3prime_fragment	FALSE	canonical	40	ATATAAACTGGGAAGTTGTA	8232	AATAAA	-42	TRUE	Annotated Genes	Multi-Exon	Not within 50bp	Within 50bp	Not within 50bp	Yes	Yes	7	18
PB.16714.399	chr11	-	2862	4	ISM	PICALM	ENST00000530692.5	963	10	12827	-1539	-426	-41	3prime_fragment	FALSE	canonical	25	AGCTTTTAAGTTTCAGTATT	NA	AATAAA	-8	TRUE	Annotated Genes	Multi-Exon	Not within 50bp	Not within 50bp	Not within 50bp	Yes	Yes	14	17
PB.16714.400	chr11	-	3553	19	NIC	PICALM	novel	3474	20	NA	NA	-9143	-7	combination_of_known_junctions	FALSE	canonical	40	ATATAAACTGGGAAGTTGTA	NA	AATAAA	-42	TRUE	Annotated Genes	Multi-Exon	Not within 50bp	Not within 50bp	Not within 50bp	Yes	No	14	31
PB.16714.401	chr11	-	3231	16	NIC	PICALM	novel	3474	20	NA	NA	7505	-7	combination_of_known_junctions	FALSE	canonical	40	ATATAAACTGGGAAGTTGTA	NA	AATAAA	-42	TRUE	Annotated Genes	Multi-Exon	Not within 50bp	Not within 50bp	Not within 50bp	Yes	No	8	16
PB.16714.406	chr11	-	1876	2	ISM	PICALM	ENST00000530692.5	963	10	29560	-1546	16307	-34	3prime_fragment	FALSE	canonical	40	AAGTTTCAGTATTATTAAAC	NA	AATAAA	-15	TRUE	Annotated Genes	Multi-Exon	Not within 50bp	Not within 50bp	Not within 50bp	Yes	Yes	9	18
PB.16714.410	chr11	-	3518	18	ISM	PICALM	ENST00000528398.5	2049	19	38269	-1630	-9144	-34	3prime_fragment	FALSE	canonical	40	AAGTTTCAGTATTATTAAAC	NA	AATAAA	-15	TRUE	Annotated Genes	Multi-Exon	Not within 50bp	Not within 50bp	Not within 50bp	Yes	Yes	12	17
PB.16714.415	chr11	-	2905	13	ISM	PICALM	ENST00000532317.5	3474	20	61474	-473	-3807	-36	3prime_fragment	FALSE	canonical	35	TTAAGTTTCAGTATTATTAA	1705	AATAAA	-13	TRUE	Annotated Genes	Multi-Exon	Not within 50bp	Not within 50bp	Not within 50bp	Yes	Yes	9	21
PB.16714.416	chr11	-	2503	9	ISM	PICALM	ENST00000529760.5	1153	11	4227	-1609	-2	-34	3prime_fragment	FALSE	canonical	40	AAGTTTCAGTATTATTAAAC	6516	AATAAA	-15	TRUE	Annotated Genes	Multi-Exon	Not within 50bp	Not within 50bp	Not within 50bp	Yes	Yes	6	12
PB.16714.420	chr11	-	2998	14	NIC	PICALM	novel	3474	20	NA	NA	-7359	-34	combination_of_known_junctions	FALSE	canonical	40	AAGTTTCAGTATTATTAAAC	NA	AATAAA	-15	TRUE	Annotated Genes	Multi-Exon	Not within 50bp	Not within 50bp	Not within 50bp	Yes	No	8	15
PB.16714.421	chr11	-	2257	6	ISM	PICALM	ENST00000393346.8	4134	20	87104	34	205	-34	3prime_fragment	FALSE	canonical	40	AAGTTTCAGTATTATTAAAC	8027	AATAAA	-15	TRUE	Annotated Genes	Multi-Exon	Not within 50bp	Within 50bp	Not within 50bp	Yes	Yes	25	72
PB.16714.422	chr11	-	2273	6	ISM	PICALM	ENST00000530692.5	963	10	9030	-1575	957	-5	3prime_fragment	FALSE	canonical	35	ATAAACTGGGAAGTTGTACT	8779	AATAAA	-44	TRUE	Annotated Genes	Multi-Exon	Not within 50bp	Not within 50bp	Not within 50bp	Yes	Yes	8	12
PB.16714.423	chr11	-	2078	3	ISM	PICALM	ENST00000530692.5	963	10	15457	-1575	2204	-5	3prime_fragment	FALSE	canonical	35	ATAAACTGGGAAGTTGTACT	NA	AATAAA	-44	TRUE	Annotated Genes	Multi-Exon	Not within 50bp	Not within 50bp	Not within 50bp	Yes	Yes	8	20
PB.16714.428	chr11	-	2752	10	ISM	PICALM	ENST00000528398.5	2049	19	68723	-1628	-1	-36	3prime_fragment	FALSE	canonical	35	TTAAGTTTCAGTATTATTAA	8131	AATAAA	-13	TRUE	Annotated Genes	Multi-Exon	Not within 50bp	Not within 50bp	Not within 50bp	Yes	Yes	7	16
PB.16714.435	chr11	-	3890	20	NIC	PICALM	novel	3474	20	NA	NA	-31	-34	combination_of_known_junctions	FALSE	canonical	40	AAGTTTCAGTATTATTAAAC	855	AATAAA	-15	TRUE	Annotated Genes	Multi-Exon	Not within 50bp	Not within 50bp	Not within 50bp	Yes	No	17	41
PB.16714.443	chr11	-	3159	8	ISM	PICALM	ENST00000530692.5	963	10	7532	-1575	-541	-5	3prime_fragment	FALSE	canonical	35	ATAAACTGGGAAGTTGTACT	7281	AATAAA	-44	TRUE	Annotated Genes	Multi-Exon	Not within 50bp	Not within 50bp	Not within 50bp	Yes	Yes	8	18
PB.16714.452	chr11	-	2677	10	ISM	PICALM	ENST00000532317.5	3474	20	68283	-502	365	-7	3prime_fragment	FALSE	canonical	40	ATATAAACTGGGAAGTTGTA	8514	AATAAA	-42	TRUE	Annotated Genes	Multi-Exon	Not within 50bp	Not within 50bp	Not within 50bp	Yes	Yes	18	40
PB.16714.460	chr11	-	3138	15	NIC	PICALM	novel	3474	20	NA	NA	-8614	-5	combination_of_known_junctions	FALSE	canonical	35	ATAAACTGGGAAGTTGTACT	NA	AATAAA	-44	TRUE	Annotated Genes	Multi-Exon	Not within 50bp	Not within 50bp	Not within 50bp	Yes	No	9	16
PB.16714.464	chr11	-	3718	20	NIC	PICALM	novel	4134	20	NA	NA	-9143	-7	combination_of_known_junctions	FALSE	canonical	40	ATATAAACTGGGAAGTTGTA	NA	AATAAA	-42	TRUE	Annotated Genes	Multi-Exon	Not within 50bp	Not within 50bp	Not within 50bp	Yes	No	6	10
PB.16714.468	chr11	-	3297	16	ISM	PICALM	ENST00000528398.5	2049	19	47411	-1628	-2	-36	3prime_fragment	FALSE	canonical	35	TTAAGTTTCAGTATTATTAA	9047	AATAAA	-13	TRUE	Annotated Genes	Multi-Exon	Not within 50bp	Not within 50bp	Not within 50bp	Yes	Yes	7	13
PB.16714.507	chr11	-	3309	17	NIC	PICALM	novel	3474	20	NA	NA	24	-7	combination_of_known_junctions	FALSE	canonical	40	ATATAAACTGGGAAGTTGTA	9073	AATAAA	-42	TRUE	Annotated Genes	Multi-Exon	Not within 50bp	Not within 50bp	Not within 50bp	Yes	No	8	11
PB.16714.519	chr11	-	2417	7	ISM	PICALM	ENST00000393346.8	4134	20	85109	7	-75	-7	3prime_fragment	FALSE	canonical	40	ATATAAACTGGGAAGTTGTA	6032	AATAAA	-42	TRUE	Annotated Genes	Multi-Exon	Not within 50bp	Within 50bp	Not within 50bp	Yes	Yes	8	16
PB.16714.540	chr11	-	2893	12	ISM	PICALM	ENST00000532317.5	3474	20	65605	-502	324	-7	3prime_fragment	FALSE	canonical	40	ATATAAACTGGGAAGTTGTA	5836	AATAAA	-42	TRUE	Annotated Genes	Multi-Exon	Not within 50bp	Not within 50bp	Not within 50bp	Yes	Yes	10	14
PB.16714.664	chr11	-	2528	9	NIC	PICALM	novel	963	10	NA	NA	-59	-7	combination_of_known_junctions	FALSE	canonical	40	ATATAAACTGGGAAGTTGTA	6048	AATAAA	-42	TRUE	Annotated Genes	Multi-Exon	Not within 50bp	Not within 50bp	Not within 50bp	Yes	No	6	14
PB.16714.6978	chr11	-	823	4	ISM	PICALM	ENST00000526961.5	802	10	18816	-590	602	308	3prime_fragment	FALSE	canonical	40	AAAATGAGTATGGATGTGCA	NA	NA	NA	FALSE	Annotated Genes	Multi-Exon	Not within 50bp	Not within 50bp	Not within 50bp	No	Yes	13	39
PB.16714.6979	chr11	-	901	5	ISM	PICALM	ENST00000526961.5	802	10	15701	-588	957	306	3prime_fragment	FALSE	canonical	35	TGAAAATGAGTATGGATGTG	8779	NA	NA	FALSE	Annotated Genes	Multi-Exon	Not within 50bp	Not within 50bp	Not within 50bp	No	Yes	14	22
PB.16714.6984	chr11	-	2301	19	NIC	PICALM	novel	4134	20	NA	NA	104	305	combination_of_known_junctions	FALSE	canonical	40	ATGAAAATGAGTATGGATGT	1194	NA	NA	FALSE	Annotated Genes	Multi-Exon	Not within 50bp	Not within 50bp	Not within 50bp	No	No	6	19
PB.16714.6986	chr11	-	931	6	ISM	PICALM	ENST00000526961.5	802	10	15154	-587	410	305	3prime_fragment	FALSE	canonical	40	ATGAAAATGAGTATGGATGT	8232	NA	NA	FALSE	Annotated Genes	Multi-Exon	Not within 50bp	Not within 50bp	Not within 50bp	No	Yes	7	10
PB.16714.6987	chr11	-	2682	20	NNC	PICALM	novel	3474	20	NA	NA	30	305	at_least_one_novel_splicesite	FALSE	canonical	40	ATGAAAATGAGTATGGATGT	841	NA	NA	FALSE	Annotated Genes	Multi-Exon	Not within 50bp	Not within 50bp	Not within 50bp	No	No	11	17
PB.16714.6988	chr11	-	2335	3	FSM	PICALM	ENST00000526548.3	738	3	-1404	-193	306	137	alternative_3end5end	FALSE	canonical	15	ATTATCTTTCTTTTCTCCAG	NA	ATTAAA	-15	TRUE	Annotated Genes	Multi-Exon	Not within 50bp	Not within 50bp	Not within 50bp	Yes	No	20	35
PB.16714.6989	chr11	-	1038	7	ISM	PICALM	ENST00000526961.5	802	10	14951	-587	207	305	3prime_fragment	FALSE	canonical	40	ATGAAAATGAGTATGGATGT	8029	NA	NA	FALSE	Annotated Genes	Multi-Exon	Not within 50bp	Not within 50bp	Not within 50bp	No	Yes	20	47
PB.16714.6990	chr11	-	1160	8	ISM	PICALM	ENST00000526961.5	802	10	12952	-587	-77	305	3prime_fragment	FALSE	canonical	40	ATGAAAATGAGTATGGATGT	6030	NA	NA	FALSE	Annotated Genes	Multi-Exon	Not within 50bp	Not within 50bp	Not within 50bp	No	Yes	6	12
PB.16714.6991	chr11	-	1538	11	ISM	PICALM	ENST00000532317.5	3474	20	67899	766	-2	305	3prime_fragment	FALSE	canonical	40	ATGAAAATGAGTATGGATGT	8130	NA	NA	FALSE	Annotated Genes	Multi-Exon	Not within 50bp	Not within 50bp	Not within 50bp	No	Yes	9	21
PB.16714.6998	chr11	-	668	2	ISM	PICALM	ENST00000526548.3	738	3	2241	-361	2241	305	3prime_fragment	FALSE	canonical	40	ATGAAAATGAGTATGGATGT	NA	NA	NA	FALSE	Annotated Genes	Multi-Exon	Not within 50bp	Not within 50bp	Not within 50bp	No	Yes	24	41
PB.16714.7004	chr11	-	1127	8	ISM	PICALM	ENST00000532317.5	3474	20	85084	812	-75	259	3prime_fragment	FALSE	canonical	40	ATGATTATCAATTTTACATA	6032	NA	NA	FALSE	Annotated Genes	Multi-Exon	Not within 50bp	Not within 50bp	Not within 50bp	No	Yes	11	24
PB.16714.7005	chr11	-	1447	11	FSM	PICALM	ENST00000529760.5	1153	11	50	-344	33	281	alternative_3end	FALSE	canonical	35	ATTAATATTGTATCAGACCT	8182	NA	NA	FALSE	Annotated Genes	Multi-Exon	Not within 50bp	Not within 50bp	Within 50bp	No	No	6	10
PB.16714.7010	chr11	-	2233	19	ISM	PICALM	ENST00000532317.5	3474	20	37445	835	-9145	236	3prime_fragment	FALSE	canonical	25	TCCTTAAGTATTTGTATTTA	NA	TTTAAA	-30	TRUE	Annotated Genes	Multi-Exon	Not within 50bp	Not within 50bp	Not within 50bp	Yes	Yes	7	14
PB.16714.7037	chr11	-	1644	14	ISM	PICALM	ENST00000532317.5	3474	20	57975	841	-7306	230	3prime_fragment	FALSE	canonical	30	AGACATTCCTTAAGTATTTG	NA	TTTAAA	-24	TRUE	Annotated Genes	Multi-Exon	Not within 50bp	Not within 50bp	Not within 50bp	Yes	Yes	8	15
PB.16714.7042	chr11	-	1761	15	ISM	PICALM	ENST00000532317.5	3474	20	56667	888	-8614	183	3prime_fragment	FALSE	canonical	25	GAAATTAACTTTTCTTTTTT	NA	AATACA	-13	TRUE	Annotated Genes	Multi-Exon	Not within 50bp	Not within 50bp	Not within 50bp	Yes	Yes	10	19
PB.16714.7047	chr11	-	1071	7	ISM	PICALM	ENST00000630913.2	2261	19	84954	-289	-75	227	3prime_fragment	FALSE	canonical	35	AGTAGACATTCCTTAAGTAT	6032	TTTAAA	-21	TRUE	Annotated Genes	Multi-Exon	Not within 50bp	Not within 50bp	Not within 50bp	Yes	Yes	6	13
PB.16714.7111	chr11	-	2405	20	NIC	PICALM	novel	3474	20	NA	NA	2	133	combination_of_known_junctions	FALSE	canonical	15	ATGCATTATCTTTCTTTTCT	927	ATTAAA	-11	TRUE	Annotated Genes	Multi-Exon	Not within 50bp	Not within 50bp	Not within 50bp	Yes	No	6	12
PB.16714.7181	chr11	-	824	8	ISM	PICALM	ENST00000532317.5	3474	20	85136	1063	-23	8	3prime_fragment	FALSE	canonical	40	AAGAAAAGCCCTTATTTGGA	6084	NA	NA	FALSE	Annotated Genes	Multi-Exon	Not within 50bp	Not within 50bp	Not within 50bp	No	Yes	7	13
PB.16714.7243	chr11	-	624	8	ISM	PICALM	ENST00000532317.5	3474	20	85084	1315	-75	-12	3prime_fragment	FALSE	canonical	35	AGCAAAATCCTTACTTCCAG	6032	AAAAAG	-15	TRUE	Annotated Genes	Multi-Exon	Not within 50bp	Not within 50bp	Not within 50bp	Yes	Yes	8	16
PB.16714.739	chr11	-	2166	5	ISM	PICALM	ENST00000532603.5	566	6	1949	-1672	234	-36	3prime_fragment	FALSE	canonical	35	TTAAGTTTCAGTATTATTAA	8056	AATAAA	-13	TRUE	Annotated Genes	Multi-Exon	Not within 50bp	Not within 50bp	Not within 50bp	Yes	Yes	6	14
PB.16714.7450	chr11	-	1096	9	ISM	PICALM	ENST00000356360.9	1958	19	-244	44420	35	-2376	5prime_fragment	FALSE	canonical	55	TTGGAAGGAAAGAAAATCAA	846	NA	NA	FALSE	Annotated Genes	Multi-Exon	Not within 50bp	Not within 50bp	Not within 50bp	No	No	11	22
PB.16714.7520	chr11	-	537	5	ISM	PICALM	ENST00000525162.5	548	6	37926	-69	-9144	7	3prime_fragment	FALSE	canonical	30	CTGCTGTAGCCTAATAACAT	NA	AATGAA	-27	TRUE	Annotated Genes	Multi-Exon	Not within 50bp	Not within 50bp	Not within 50bp	Yes	Yes	20	51
PB.16714.7521	chr11	-	1002	6	ISM	PICALM	ENST00000531930.5	703	7	694	-7	-20	7	3prime_fragment	FALSE	canonical	30	CTGCTGTAGCCTAATAACAT	-36	AATGAA	-27	TRUE	Annotated Genes	Multi-Exon	Within 50bp	Within 50bp	Not within 50bp	Yes	Yes	25	66
PB.16714.7523	chr11	-	311	3	ISM	PICALM	ENST00000531771.5	631	5	-2	4912	-2	0	5prime_fragment	FALSE	canonical	30	GTAAATACTGCTGTAGCCTA	9047	AATGAA	-20	TRUE	Annotated Genes	Multi-Exon	Not within 50bp	Not within 50bp	Within 50bp	Yes	No	25	55
PB.16714.7525	chr11	-	392	4	ISM	PICALM	ENST00000525162.5	548	6	43172	-69	-3898	7	3prime_fragment	FALSE	canonical	30	CTGCTGTAGCCTAATAACAT	5151	AATGAA	-27	TRUE	Annotated Genes	Multi-Exon	Not within 50bp	Not within 50bp	Not within 50bp	Yes	Yes	13	14
PB.16714.7535	chr11	-	419	4	ISM	PICALM	ENST00000528256.1	563	6	37469	-2	-9143	2	3prime_fragment	FALSE	canonical	20	GAGTTATGCTTTTGTAATTT	NA	NA	NA	FALSE	Annotated Genes	Multi-Exon	Not within 50bp	Within 50bp	Not within 50bp	No	Yes	13	29
PB.16714.987	chr11	-	2992	3	FSM	PICALM	ENST00000526548.3	738	3	-914	-1340	796	213	alternative_3end5end	FALSE	canonical	30	ATTAAAATTGTTCACTTTTT	NA	GATAAA	-12	TRUE	Annotated Genes	Multi-Exon	Not within 50bp	Not within 50bp	Not within 50bp	Yes	No	92	2327
PB.16714.989	chr11	-	3586	19	NIC	PICALM	novel	4134	20	NA	NA	-13	213	combination_of_known_junctions	FALSE	canonical	30	ATTAAAATTGTTCACTTTTT	-11	GATAAA	-12	TRUE	Annotated Genes	Multi-Exon	Within 50bp	Not within 50bp	Not within 50bp	Yes	No	53	262
PB.16714.990	chr11	-	3224	19	NIC	PICALM	novel	3474	20	NA	NA	-9143	173	combination_of_known_junctions	FALSE	canonical	15	TTGTTACCTTGTAGACTCTT	NA	AAAAAG	-18	TRUE	Annotated Genes	Multi-Exon	Not within 50bp	Not within 50bp	Not within 50bp	Yes	No	76	390
PB.16714.992	chr11	-	3662	20	FSM	PICALM	ENST00000532317.5	3474	20	44	-232	-31	232	alternative_3end	FALSE	canonical	15	TGTCTTTTGATCAGATGCCT	855	ATTAAA	-14	TRUE	Annotated Genes	Multi-Exon	Not within 50bp	Not within 50bp	Within 50bp	Yes	No	88	1685
PB.16714.993	chr11	-	2068	7	ISM	PICALM	ENST00000526961.5	802	10	14919	-1585	175	232	3prime_fragment	FALSE	canonical	15	TGTCTTTTGATCAGATGCCT	7997	ATTAAA	-14	TRUE	Annotated Genes	Multi-Exon	Not within 50bp	Not within 50bp	Not within 50bp	Yes	Yes	93	2155
PB.16714.994	chr11	-	1695	2	ISM	PICALM	ENST00000526548.3	738	3	2193	-1340	2193	213	3prime_fragment	FALSE	canonical	30	ATTAAAATTGTTCACTTTTT	NA	GATAAA	-12	TRUE	Annotated Genes	Multi-Exon	Not within 50bp	Not within 50bp	Not within 50bp	Yes	Yes	92	3139
PB.16714.995	chr11	-	2658	13	NIC	PICALM	novel	3474	20	NA	NA	-3807	241	combination_of_known_junctions	FALSE	canonical	25	ATCAGATGCCTTTAGTCAGG	1705	ATTAAA	-23	TRUE	Annotated Genes	Multi-Exon	Not within 50bp	Not within 50bp	Not within 50bp	Yes	No	48	148
PB.16714.998	chr11	-	1780	4	ISM	PICALM	ENST00000526961.5	802	10	18835	-1566	621	213	3prime_fragment	FALSE	canonical	30	ATTAAAATTGTTCACTTTTT	NA	GATAAA	-12	TRUE	Annotated Genes	Multi-Exon	Not within 50bp	Not within 50bp	Not within 50bp	Yes	Yes	90	2716
PB.18239.1086	chr11	+	1930	11	ISM	SORL1	ENST00000260197.12	10863	48	91234	63215	-11494	11711	internal_fragment	FALSE	canonical	25	AATTGATTTGGCAATCTGGG	7862	AATAAA	-20	TRUE	Annotated Genes	Multi-Exon	Not within 50bp	Not within 50bp	Not within 50bp	Yes	No	14	40
PB.18239.1158	chr11	+	1746	10	ISM	SORL1	ENST00000260197.12	10863	48	92928	63221	-9800	11705	internal_fragment	FALSE	canonical	40	AAACTGAATTGATTTGGCAA	9556	AATAAA	-14	TRUE	Annotated Genes	Multi-Exon	Not within 50bp	Not within 50bp	Not within 50bp	Yes	No	14	34
PB.18239.1257	chr11	+	4767	34	ISM	SORL1	ENST00000260197.12	10863	48	97645	4028	-5083	42	3prime_fragment	FALSE	canonical	45	AATCAACTGTGAACTTCAAA	220	NA	NA	FALSE	Annotated Genes	Multi-Exon	Not within 50bp	Not within 50bp	Not within 50bp	No	Yes	59	241
PB.18239.1267	chr11	+	1558	9	ISM	SORL1	ENST00000260197.12	10863	48	97645	63222	-5083	11704	internal_fragment	FALSE	canonical	35	GAAACTGAATTGATTTGGCA	220	AATAAA	-13	TRUE	Annotated Genes	Multi-Exon	Not within 50bp	Not within 50bp	Not within 50bp	Yes	No	11	29
PB.18239.1334	chr11	+	1547	8	ISM	SORL1	ENST00000260197.12	10863	48	98162	63212	-4566	11714	internal_fragment	FALSE	canonical	15	TGATTTGGCAATCTGGGCTC	-4	AATAAA	-23	TRUE	Annotated Genes	Multi-Exon	Within 50bp	Not within 50bp	Not within 50bp	Yes	No	14	42
PB.18239.1393	chr11	+	1423	7	ISM	SORL1	ENST00000260197.12	10863	48	101616	63148	-1112	11778	internal_fragment	FALSE	canonical	35	AGTAAACAGGTGATATTCTT	3450	AATAAA	-18	TRUE	Annotated Genes	Multi-Exon	Not within 50bp	Not within 50bp	Not within 50bp	Yes	No	9	24
PB.18239.1445	chr11	+	1206	6	ISM	SORL1	ENST00000260197.12	10863	48	102910	63148	182	11778	internal_fragment	FALSE	canonical	35	AGTAAACAGGTGATATTCTT	4744	AATAAA	-18	TRUE	Annotated Genes	Multi-Exon	Not within 50bp	Not within 50bp	Not within 50bp	Yes	No	19	46
PB.18239.1559	chr11	+	1041	5	ISM	SORL1	ENST00000260197.12	10863	48	105008	63210	307	11716	internal_fragment	FALSE	canonical	20	ATTTGGCAATCTGGGCTCTA	6842	AATAAA	-25	TRUE	Annotated Genes	Multi-Exon	Not within 50bp	Not within 50bp	Not within 50bp	Yes	No	7	15
PB.18239.1577	chr11	+	1020	4	ISM	SORL1	ENST00000260197.12	10863	48	106276	63148	1575	11778	internal_fragment	FALSE	canonical	35	AGTAAACAGGTGATATTCTT	8110	AATAAA	-18	TRUE	Annotated Genes	Multi-Exon	Not within 50bp	Not within 50bp	Not within 50bp	Yes	No	18	40
PB.18239.1717	chr11	+	732	3	ISM	SORL1	ENST00000260197.12	10863	48	107243	63150	2542	11776	internal_fragment	FALSE	canonical	35	CGAGTAAACAGGTGATATTC	9077	AATAAA	-16	TRUE	Annotated Genes	Multi-Exon	Not within 50bp	Not within 50bp	Not within 50bp	Yes	No	34	67
PB.18239.183	chr11	+	2163	13	NNC	SORL1	novel	10863	48	NA	NA	0	-13834	at_least_one_novel_splicesite	FALSE	canonical	50	AATTACAGAATGCATACAAC	-1	NA	NA	FALSE	Annotated Genes	Multi-Exon	Within 50bp	Not within 50bp	Not within 50bp	No	No	13	25
PB.18239.1838	chr11	+	758	3	ISM	SORL1	ENST00000525532.5	3836	28	-6	59069	-6	11778	5prime_fragment	FALSE	canonical	35	AGTAAACAGGTGATATTCTT	NA	AATAAA	-18	TRUE	Annotated Genes	Multi-Exon	Not within 50bp	Not within 50bp	Within 50bp	Yes	No	11	27
PB.18239.1876	chr11	+	731	2	ISM	SORL1	ENST00000260197.12	10863	48	114528	63148	117	11778	internal_fragment	FALSE	canonical	35	AGTAAACAGGTGATATTCTT	NA	AATAAA	-18	TRUE	Annotated Genes	Multi-Exon	Not within 50bp	Not within 50bp	Not within 50bp	Yes	No	22	49
PB.18239.189	chr11	+	994	6	ISM	SORL1	ENST00000532451.1	2165	15	-62	49934	4	-49934	5prime_fragment	FALSE	canonical	15	CTTTGTGAAGTTTGGCATTC	3	AATAAA	-16	TRUE	Annotated Genes	Multi-Exon	Within 50bp	Not within 50bp	Not within 50bp	Yes	No	11	17
PB.18239.192	chr11	+	3702	23	ISM	SORL1	ENST00000260197.12	10863	48	-2	63148	-2	11778	5prime_fragment	FALSE	canonical	35	AGTAAACAGGTGATATTCTT	-3	AATAAA	-18	TRUE	Annotated Genes	Multi-Exon	Within 50bp	Not within 50bp	Within 50bp	Yes	No	40	110
PB.18239.2013	chr11	+	2270	17	NNC	SORL1	novel	3836	28	NA	NA	3335	-10006	at_least_one_novel_splicesite	FALSE	canonical	55	CAGTAAGACTGGAAAAAAAC	NA	GGGGCT	-33	TRUE	Annotated Genes	Multi-Exon	Not within 50bp	Not within 50bp	Not within 50bp	Yes	No	8	19
PB.18239.202	chr11	+	6729	47	NIC	SORL1	novel	10863	48	NA	NA	0	53	combination_of_known_splicesites	FALSE	canonical	35	AACTTCAAACCAGGTTGATT	-1	NA	NA	FALSE	Annotated Genes	Multi-Exon	Within 50bp	Not within 50bp	Not within 50bp	No	No	13	29
PB.18239.2258	chr11	+	3292	24	NNC	SORL1	novel	3692	25	NA	NA	517	53	at_least_one_novel_splicesite	FALSE	canonical	35	AACTTCAAACCAGGTTGATT	545	NA	NA	FALSE	Annotated Genes	Multi-Exon	Not within 50bp	Not within 50bp	Not within 50bp	No	No	9	30
PB.18239.2729	chr11	+	6876	20	ISM	SORL1	ENST00000534286.5	3501	25	12441	-4082	-1140	-3	3prime_fragment	FALSE	canonical	10	CCATTTGATTGGTCTGTTTT	287	AATAAA	-25	TRUE	Annotated Genes	Multi-Exon	Not within 50bp	Not within 50bp	Not within 50bp	Yes	Yes	11	15
PB.18239.2872	chr11	+	2677	19	ISM	SORL1	ENST00000534286.5	3501	25	13196	11	-385	-11	3prime_fragment	FALSE	canonical	50	TTATATGGGCCAAAAACAAA	1042	TTTAAA	-31	TRUE	Annotated Genes	Multi-Exon	Not within 50bp	Within 50bp	Not within 50bp	Yes	Yes	81	1279
PB.18239.3002	chr11	+	3105	19	FSM	SORL1	ENST00000527934.1	3032	19	-22	-51	-22	42	alternative_3end	FALSE	canonical	45	AATCAACTGTGAACTTCAAA	0	NA	NA	FALSE	Annotated Genes	Multi-Exon	Within 50bp	Not within 50bp	Within 50bp	No	No	14	32
PB.18239.3011	chr11	+	6690	18	ISM	SORL1	ENST00000527934.1	3032	19	513	-4068	513	-11	3prime_fragment	FALSE	canonical	25	TCCAAACCCCATTTGATTGG	535	AATAAA	-17	TRUE	Annotated Genes	Multi-Exon	Not within 50bp	Not within 50bp	Not within 50bp	Yes	Yes	8	21
PB.18239.3280	chr11	+	2303	17	ISM	SORL1	ENST00000527934.1	3032	19	5246	52	5246	-46	3prime_fragment	FALSE	canonical	35	TTAAAAGATGCACTTTGAGT	5268	GATAAA	-19	TRUE	Annotated Genes	Multi-Exon	Not within 50bp	Not within 50bp	Not within 50bp	Yes	Yes	11	35
PB.18239.3384	chr11	+	6249	16	ISM	SORL1	ENST00000527934.1	3032	19	13774	-4002	-4007	-77	3prime_fragment	FALSE	canonical	25	AAAATCCACTGTCTCTGTGT	7379	AATAAA	-32	TRUE	Annotated Genes	Multi-Exon	Not within 50bp	Not within 50bp	Not within 50bp	Yes	Yes	8	11
PB.18239.3414	chr11	+	2507	16	ISM	SORL1	ENST00000527934.1	3032	19	13779	-265	-4002	256	3prime_fragment	FALSE	canonical	35	TTGAAAGTGTGTACAGATAT	7384	AATAAA	-36	TRUE	Annotated Genes	Multi-Exon	Not within 50bp	Not within 50bp	Not within 50bp	Yes	Yes	6	11
PB.18239.3517	chr11	+	1984	15	ISM	SORL1	ENST00000527934.1	3032	19	14750	75	-3031	-69	3prime_fragment	FALSE	canonical	35	ATAAAGATAGTTGATGGTTT	8355	NA	NA	FALSE	Annotated Genes	Multi-Exon	Not within 50bp	Not within 50bp	Not within 50bp	No	Yes	85	1851
PB.18239.3663	chr11	+	5993	14	ISM	SORL1	ENST00000527934.1	3032	19	14980	-4002	-2801	-77	3prime_fragment	FALSE	canonical	25	AAAATCCACTGTCTCTGTGT	8585	AATAAA	-32	TRUE	Annotated Genes	Multi-Exon	Not within 50bp	Not within 50bp	Not within 50bp	Yes	Yes	11	18
PB.18239.3674	chr11	+	2270	14	ISM	SORL1	ENST00000527934.1	3032	19	14980	-279	-2801	270	3prime_fragment	FALSE	canonical	20	AGATATTCCATTTTGTTTGG	8585	NA	NA	FALSE	Annotated Genes	Multi-Exon	Not within 50bp	Not within 50bp	Not within 50bp	No	Yes	14	29
PB.18239.3921	chr11	+	2086	13	ISM	SORL1	ENST00000527934.1	3032	19	16426	-268	-1355	259	3prime_fragment	FALSE	canonical	35	AAAGTGTGTACAGATATTCC	NA	AATAAA	-39	TRUE	Annotated Genes	Multi-Exon	Not within 50bp	Not within 50bp	Not within 50bp	Yes	Yes	9	13
PB.18239.3939	chr11	+	5889	13	ISM	SORL1	ENST00000527934.1	3032	19	16433	-4078	-1348	-1	3prime_fragment	FALSE	canonical	20	ATTTGATTGGTCTGTTTTAA	NA	AATAAA	-27	TRUE	Annotated Genes	Multi-Exon	Not within 50bp	Not within 50bp	Not within 50bp	Yes	Yes	12	18
PB.18239.4094	chr11	+	5753	12	ISM	SORL1	ENST00000527934.1	3032	19	16797	-4078	-984	-1	3prime_fragment	FALSE	canonical	20	ATTTGATTGGTCTGTTTTAA	NA	AATAAA	-27	TRUE	Annotated Genes	Multi-Exon	Not within 50bp	Not within 50bp	Not within 50bp	Yes	Yes	11	22
PB.18239.4242	chr11	+	5669	11	ISM	SORL1	ENST00000527934.1	3032	19	17687	-4071	-94	-8	3prime_fragment	FALSE	canonical	25	AAACCCCATTTGATTGGTCT	NA	AATAAA	-20	TRUE	Annotated Genes	Multi-Exon	Not within 50bp	Not within 50bp	Not within 50bp	Yes	Yes	6	10
PB.18239.4386	chr11	+	3249	9	NIC	SORL1	novel	3032	19	NA	NA	-396	-69	intron_retention	FALSE	canonical	35	ATAAAGATAGTTGATGGTTT	NA	NA	NA	FALSE	Annotated Genes	Multi-Exon	Not within 50bp	Not within 50bp	Not within 50bp	No	No	29	59
PB.18239.4395	chr11	+	5642	10	ISM	SORL1	ENST00000527934.1	3032	19	20620	-4078	-213	-1	3prime_fragment	FALSE	canonical	20	ATTTGATTGGTCTGTTTTAA	NA	AATAAA	-27	TRUE	Annotated Genes	Multi-Exon	Not within 50bp	Not within 50bp	Not within 50bp	Yes	Yes	44	124
PB.18239.4409	chr11	+	1834	10	ISM	SORL1	ENST00000527934.1	3032	19	20616	-266	-217	257	3prime_fragment	FALSE	canonical	35	TGAAAGTGTGTACAGATATT	NA	AATAAA	-37	TRUE	Annotated Genes	Multi-Exon	Not within 50bp	Not within 50bp	Not within 50bp	Yes	Yes	20	67
PB.18239.4758	chr11	+	6183	9	ISM	SORL1	ENST00000527934.1	3032	19	21649	-4071	816	-8	3prime_fragment	FALSE	canonical	25	AAACCCCATTTGATTGGTCT	977	AATAAA	-20	TRUE	Annotated Genes	Multi-Exon	Not within 50bp	Not within 50bp	Not within 50bp	Yes	Yes	14	25
PB.18239.4920	chr11	+	5369	8	ISM	SORL1	ENST00000527934.1	3032	19	24494	-4064	627	-15	3prime_fragment	FALSE	canonical	30	AGTCTCCAAACCCCATTTGA	3822	AATAAA	-13	TRUE	Annotated Genes	Multi-Exon	Not within 50bp	Not within 50bp	Not within 50bp	Yes	Yes	17	33
PB.18239.4925	chr11	+	1617	8	ISM	SORL1	ENST00000527934.1	3032	19	24450	-268	583	259	3prime_fragment	FALSE	canonical	35	AAAGTGTGTACAGATATTCC	3778	AATAAA	-39	TRUE	Annotated Genes	Multi-Exon	Not within 50bp	Not within 50bp	Not within 50bp	Yes	Yes	20	51
PB.18239.5120	chr11	+	1429	7	ISM	SORL1	ENST00000527934.1	3032	19	28354	-266	4487	257	3prime_fragment	FALSE	canonical	35	TGAAAGTGTGTACAGATATT	7682	AATAAA	-37	TRUE	Annotated Genes	Multi-Exon	Not within 50bp	Not within 50bp	Not within 50bp	Yes	Yes	14	40
PB.18239.5162	chr11	+	5223	7	ISM	SORL1	ENST00000527934.1	3032	19	28372	-4078	4505	-1	3prime_fragment	FALSE	canonical	20	ATTTGATTGGTCTGTTTTAA	7700	AATAAA	-27	TRUE	Annotated Genes	Multi-Exon	Not within 50bp	Not within 50bp	Not within 50bp	Yes	Yes	8	11
PB.18239.5249	chr11	+	1094	6	ISM	SORL1	ENST00000527934.1	3032	19	29333	-51	5466	42	3prime_fragment	FALSE	canonical	45	AATCAACTGTGAACTTCAAA	8661	NA	NA	FALSE	Annotated Genes	Multi-Exon	Not within 50bp	Not within 50bp	Not within 50bp	No	Yes	96	6941
PB.18239.5276	chr11	+	5114	6	ISM	SORL1	ENST00000527934.1	3032	19	29333	-4071	5466	-8	3prime_fragment	FALSE	canonical	25	AAACCCCATTTGATTGGTCT	8661	AATAAA	-20	TRUE	Annotated Genes	Multi-Exon	Not within 50bp	Not within 50bp	Not within 50bp	Yes	Yes	18	36
PB.18239.5279	chr11	+	1296	6	ISM	SORL1	ENST00000527934.1	3032	19	29345	-265	5478	256	3prime_fragment	FALSE	canonical	35	TTGAAAGTGTGTACAGATAT	8673	AATAAA	-36	TRUE	Annotated Genes	Multi-Exon	Not within 50bp	Not within 50bp	Not within 50bp	Yes	Yes	19	50
PB.18239.5294	chr11	+	980	5	ISM	SORL1	ENST00000527934.1	3032	19	29345	1779	5478	-1773	internal_fragment	FALSE	canonical	25	GAGTTTTGGTTAAACCATTC	8673	NA	NA	FALSE	Annotated Genes	Multi-Exon	Not within 50bp	Not within 50bp	Not within 50bp	No	No	7	14
PB.18239.5394	chr11	+	939	5	ISM	SORL1	ENST00000527934.1	3032	19	30644	-61	-5138	52	3prime_fragment	FALSE	canonical	35	GAACTTCAAACCAGGTTGAT	9972	NA	NA	FALSE	Annotated Genes	Multi-Exon	Not within 50bp	Not within 50bp	Not within 50bp	No	Yes	96	13226
PB.18239.5397	chr11	+	1132	5	ISM	SORL1	ENST00000527934.1	3032	19	30657	-267	-5125	258	3prime_fragment	FALSE	canonical	35	GAAAGTGTGTACAGATATTC	9985	AATAAA	-38	TRUE	Annotated Genes	Multi-Exon	Not within 50bp	Not within 50bp	Not within 50bp	Yes	Yes	31	86
PB.18239.5398	chr11	+	4925	5	ISM	SORL1	ENST00000527934.1	3032	19	30668	-4071	-5114	-8	3prime_fragment	FALSE	canonical	25	AAACCCCATTTGATTGGTCT	9996	AATAAA	-20	TRUE	Annotated Genes	Multi-Exon	Not within 50bp	Not within 50bp	Not within 50bp	Yes	Yes	33	75
PB.18239.5489	chr11	+	867	4	ISM	SORL1	ENST00000527934.1	3032	19	30672	1711	-5110	-1705	internal_fragment	FALSE	canonical	10	CTTTGATTGTGTAGTTCTGG	10000	ATTAAA	-13	TRUE	Annotated Genes	Multi-Exon	Not within 50bp	Not within 50bp	Not within 50bp	Yes	No	8	15
PB.18239.5600	chr11	+	756	4	ISM	SORL1	ENST00000527934.1	3032	19	31740	-51	-4042	42	3prime_fragment	FALSE	canonical	45	AATCAACTGTGAACTTCAAA	NA	NA	NA	FALSE	Annotated Genes	Multi-Exon	Not within 50bp	Not within 50bp	Not within 50bp	No	Yes	94	7228
PB.18239.5607	chr11	+	931	4	ISM	SORL1	ENST00000527934.1	3032	19	31782	-268	-4000	259	3prime_fragment	FALSE	canonical	35	AAAGTGTGTACAGATATTCC	NA	AATAAA	-39	TRUE	Annotated Genes	Multi-Exon	Not within 50bp	Not within 50bp	Not within 50bp	Yes	Yes	22	53
PB.18239.5617	chr11	+	4741	4	ISM	SORL1	ENST00000527934.1	3032	19	31782	-4078	-4000	-1	3prime_fragment	FALSE	canonical	20	ATTTGATTGGTCTGTTTTAA	NA	AATAAA	-27	TRUE	Annotated Genes	Multi-Exon	Not within 50bp	Not within 50bp	Not within 50bp	Yes	Yes	17	32
PB.18239.5725	chr11	+	4672	3	ISM	SORL1	ENST00000527934.1	3032	19	34665	-4076	-1117	-3	3prime_fragment	FALSE	canonical	10	CCATTTGATTGGTCTGTTTT	NA	AATAAA	-25	TRUE	Annotated Genes	Multi-Exon	Not within 50bp	Not within 50bp	Not within 50bp	Yes	Yes	42	124
PB.18239.5726	chr11	+	864	3	ISM	SORL1	ENST00000527934.1	3032	19	34665	-268	-1117	259	3prime_fragment	FALSE	canonical	35	AAAGTGTGTACAGATATTCC	NA	AATAAA	-39	TRUE	Annotated Genes	Multi-Exon	Not within 50bp	Not within 50bp	Not within 50bp	Yes	Yes	35	92
PB.18239.5875	chr11	+	4291	2	FSM	SORL1	ENST00000527649.1	1765	2	1536	-4062	-1099	-8	alternative_3end5end	FALSE	canonical	25	AAACCCCATTTGATTGGTCT	NA	AATAAA	-20	TRUE	Annotated Genes	Multi-Exon	Not within 50bp	Not within 50bp	Not within 50bp	Yes	No	45	152
PB.18239.5879	chr11	+	671	2	FSM	SORL1	ENST00000527649.1	1765	2	1353	-259	-1282	259	alternative_3end5end	FALSE	canonical	35	AAAGTGTGTACAGATATTCC	NA	AATAAA	-39	TRUE	Annotated Genes	Multi-Exon	Not within 50bp	Not within 50bp	Not within 50bp	Yes	No	35	92
PB.18239.645	chr11	+	3327	22	ISM	SORL1	ENST00000260197.12	10863	48	17690	63221	17624	11705	internal_fragment	FALSE	canonical	40	AAACTGAATTGATTTGGCAA	NA	AATAAA	-14	TRUE	Annotated Genes	Multi-Exon	Not within 50bp	Not within 50bp	Not within 50bp	Yes	No	7	13
PB.18239.773	chr11	+	2854	18	NNC	SORL1	novel	10863	48	NA	NA	44488	11710	at_least_one_novel_splicesite	FALSE	canonical	25	GAATTGATTTGGCAATCTGG	8837	AATAAA	-19	TRUE	Annotated Genes	Multi-Exon	Not within 50bp	Not within 50bp	Not within 50bp	Yes	No	8	16
PB.18239.841	chr11	+	5780	41	ISM	SORL1	ENST00000260197.12	10863	48	61838	4024	-40890	46	3prime_fragment	FALSE	canonical	40	AACTGTGAACTTCAAACCAG	NA	NA	NA	FALSE	Annotated Genes	Multi-Exon	Not within 50bp	Not within 50bp	Not within 50bp	No	Yes	41	126
PB.18239.844	chr11	+	2568	16	ISM	SORL1	ENST00000260197.12	10863	48	61838	63221	-40890	11705	internal_fragment	FALSE	canonical	40	AAACTGAATTGATTTGGCAA	NA	AATAAA	-14	TRUE	Annotated Genes	Multi-Exon	Not within 50bp	Not within 50bp	Not within 50bp	Yes	No	8	13
PB.18239.900	chr11	+	476	4	ISM	SORL1	ENST00000532451.1	2165	15	68275	14472	-34387	-14472	internal_fragment	FALSE	canonical	20	GTAAGTGTCTCTGATGAGGC	NA	NA	NA	FALSE	Annotated Genes	Multi-Exon	Not within 50bp	Not within 50bp	Not within 50bp	No	No	8	14
PB.18239.902	chr11	+	2410	15	ISM	SORL1	ENST00000260197.12	10863	48	68341	63211	-34387	11715	internal_fragment	FALSE	canonical	15	GATTTGGCAATCTGGGCTCT	NA	AATAAA	-24	TRUE	Annotated Genes	Multi-Exon	Not within 50bp	Not within 50bp	Not within 50bp	Yes	No	11	27
PB.35388.1004	chr16	+	1761	13	NNC	FUS	novel	1824	15	NA	NA	0	-4	at_least_one_novel_splicesite	FALSE	canonical	20	AGTTAAATTTTGTTCCTCTT	0	ATTAAA	-13	TRUE	Annotated Genes	Multi-Exon	Within 50bp	Not within 50bp	Not within 50bp	Yes	No	12	16
PB.35388.1006	chr16	+	1719	16	NNC	FUS	novel	1824	15	NA	NA	4	-4	at_least_one_novel_splicesite	FALSE	canonical	20	AGTTAAATTTTGTTCCTCTT	4	ATTAAA	-13	TRUE	Annotated Genes	Multi-Exon	Within 50bp	Not within 50bp	Not within 50bp	Yes	No	28	67
PB.35388.1007	chr16	+	1806	15	NNC	FUS	novel	1824	15	NA	NA	-4	-2	at_least_one_novel_splicesite	FALSE	canonical	15	TTAAATTTTGTTCCTCTTCC	NA	ATTAAA	-15	TRUE	Annotated Genes	Multi-Exon	Not within 50bp	Not within 50bp	Not within 50bp	Yes	No	11	13
PB.35388.1022	chr16	+	2031	15	NNC	FUS	novel	1824	15	NA	NA	4	212	at_least_one_novel_splicesite	FALSE	canonical	25	ATGAGTGTTGGCCTAAATTT	4	TATAAA	-26	TRUE	Annotated Genes	Multi-Exon	Within 50bp	Not within 50bp	Not within 50bp	Yes	No	9	13
PB.35388.1041	chr16	+	2186	6	ISM	FUS	ENST00000568685.1	1785	15	-10	5048	2	-718	5prime_fragment	FALSE	canonical	35	AAGGAAAATGGGTTATTTTT	2	AAAACA	-24	TRUE	Annotated Genes	Multi-Exon	Within 50bp	Not within 50bp	Within 50bp	Yes	No	10	12
PB.35388.1048	chr16	+	1812	15	NNC	FUS	novel	1824	15	NA	NA	0	0	at_least_one_novel_splicesite	FALSE	canonical	15	AAATTTTGTTCCTCTTCCCC	0	ATTAAA	-17	TRUE	Annotated Genes	Multi-Exon	Within 50bp	Not within 50bp	Not within 50bp	Yes	No	33	47
PB.35388.1049	chr16	+	1794	13	NNC	FUS	novel	1818	15	NA	NA	0	0	at_least_one_novel_splicesite	FALSE	canonical	15	AAATTTTGTTCCTCTTCCCC	0	ATTAAA	-17	TRUE	Annotated Genes	Multi-Exon	Within 50bp	Not within 50bp	Not within 50bp	Yes	No	30	54
PB.35388.1050	chr16	+	5079	15	FSM	FUS	ENST00000380244.7	1818	15	0	-3261	0	3258	alternative_3end	FALSE	canonical	30	AGTAAGAATAGTGTGTTCTG	0	AATAAA	-29	TRUE	Annotated Genes	Multi-Exon	Within 50bp	Not within 50bp	Within 50bp	Yes	No	34	91
PB.35388.1071	chr16	+	2034	14	NNC	FUS	novel	1824	15	NA	NA	4	210	at_least_one_novel_splicesite	FALSE	canonical	25	TCATGAGTGTTGGCCTAAAT	4	TATAAA	-24	TRUE	Annotated Genes	Multi-Exon	Within 50bp	Not within 50bp	Not within 50bp	Yes	No	10	11
PB.35388.1098	chr16	+	1153	10	NNC	FUS	novel	1824	15	NA	NA	0	-4	at_least_one_novel_splicesite	FALSE	canonical	20	AGTTAAATTTTGTTCCTCTT	0	ATTAAA	-13	TRUE	Annotated Genes	Multi-Exon	Within 50bp	Not within 50bp	Not within 50bp	Yes	No	12	24
PB.35388.1100	chr16	+	1749	14	NNC	FUS	novel	1818	15	NA	NA	0	0	at_least_one_novel_splicesite	FALSE	canonical	15	AAATTTTGTTCCTCTTCCCC	0	ATTAAA	-17	TRUE	Annotated Genes	Multi-Exon	Within 50bp	Not within 50bp	Not within 50bp	Yes	No	6	11
PB.35388.1153	chr16	+	1678	13	NIC	FUS	novel	1824	15	NA	NA	0	-4	combination_of_known_splicesites	FALSE	canonical	20	AGTTAAATTTTGTTCCTCTT	0	ATTAAA	-13	TRUE	Annotated Genes	Multi-Exon	Within 50bp	Not within 50bp	Not within 50bp	Yes	No	8	15
PB.35388.1168	chr16	+	1993	14	NNC	FUS	novel	1824	15	NA	NA	2	191	at_least_one_novel_splicesite	FALSE	canonical	45	AAATGAAGAACATGGGATGT	2	ATTAAA	-37	TRUE	Annotated Genes	Multi-Exon	Within 50bp	Not within 50bp	Not within 50bp	Yes	No	8	10
PB.35388.1188	chr16	+	1823	13	NNC	FUS	novel	1818	15	NA	NA	4	-2	at_least_one_novel_splicesite	FALSE	canonical	15	TTAAATTTTGTTCCTCTTCC	4	ATTAAA	-15	TRUE	Annotated Genes	Multi-Exon	Within 50bp	Not within 50bp	Not within 50bp	Yes	No	19	23
PB.35388.1202	chr16	+	1334	13	NNC	FUS	novel	1824	15	NA	NA	0	-4	at_least_one_novel_splicesite	FALSE	canonical	20	AGTTAAATTTTGTTCCTCTT	0	ATTAAA	-13	TRUE	Annotated Genes	Multi-Exon	Within 50bp	Not within 50bp	Not within 50bp	Yes	No	10	23
PB.35388.1242	chr16	+	2033	6	ISM	FUS	ENST00000380244.7	1818	15	2	5225	2	-868	5prime_fragment	FALSE	canonical	55	AAAAACCACAAAAATGTGTT	2	NA	NA	FALSE	Annotated Genes	Multi-Exon	Within 50bp	Not within 50bp	Within 50bp	No	No	8	11
PB.35388.1263	chr16	+	1059	8	NNC	FUS	novel	4920	13	NA	NA	4	-4	at_least_one_novel_splicesite	FALSE	canonical	20	AGTTAAATTTTGTTCCTCTT	4	ATTAAA	-13	TRUE	Annotated Genes	Multi-Exon	Within 50bp	Not within 50bp	Not within 50bp	Yes	No	11	26
PB.35388.1304	chr16	+	1807	15	NNC	FUS	novel	1824	15	NA	NA	0	-2	at_least_one_novel_splicesite	FALSE	canonical	15	TTAAATTTTGTTCCTCTTCC	0	ATTAAA	-15	TRUE	Annotated Genes	Multi-Exon	Within 50bp	Not within 50bp	Not within 50bp	Yes	No	14	20
PB.35388.1309	chr16	+	1424	12	NNC	FUS	novel	1818	15	NA	NA	0	-4	at_least_one_novel_splicesite	FALSE	canonical	20	AGTTAAATTTTGTTCCTCTT	0	ATTAAA	-13	TRUE	Annotated Genes	Multi-Exon	Within 50bp	Not within 50bp	Not within 50bp	Yes	No	7	11
PB.35388.1342	chr16	+	992	8	NNC	FUS	novel	1824	15	NA	NA	0	-472	at_least_one_novel_splicesite	FALSE	canonical	30	AAGGTACTTGTGGAGAGGAG	0	NA	NA	FALSE	Annotated Genes	Multi-Exon	Within 50bp	Not within 50bp	Not within 50bp	No	No	16	19
PB.35388.1407	chr16	+	1981	14	FSM	FUS	ENST00000566605.5	1787	14	5	-199	4	196	alternative_3end	FALSE	canonical	40	AAGAACATGGGATGTCATGA	4	ATTAAA	-42	TRUE	Annotated Genes	Multi-Exon	Within 50bp	Not within 50bp	Within 50bp	Yes	No	16	38
PB.35388.1422	chr16	+	1768	15	NNC	FUS	novel	1824	15	NA	NA	0	-2	at_least_one_novel_splicesite	FALSE	canonical	15	TTAAATTTTGTTCCTCTTCC	0	ATTAAA	-15	TRUE	Annotated Genes	Multi-Exon	Within 50bp	Not within 50bp	Not within 50bp	Yes	No	7	15
PB.35388.1509	chr16	+	1618	14	ISM	FUS	ENST00000254108.12	1824	15	0	494	0	9	5prime_fragment	FALSE	canonical	50	TAAGACTTTAAATCAGAATA	0	NA	NA	FALSE	Annotated Genes	Multi-Exon	Within 50bp	Not within 50bp	Within 50bp	No	No	15	26
PB.35388.1520	chr16	+	1806	15	NNC	FUS	novel	1818	15	NA	NA	0	-4	at_least_one_novel_splicesite	FALSE	canonical	20	AGTTAAATTTTGTTCCTCTT	0	ATTAAA	-13	TRUE	Annotated Genes	Multi-Exon	Within 50bp	Not within 50bp	Not within 50bp	Yes	No	9	12
PB.35388.1604	chr16	+	999	8	NNC	FUS	novel	1787	14	NA	NA	-4	-472	at_least_one_novel_splicesite	FALSE	canonical	30	AAGGTACTTGTGGAGAGGAG	7	NA	NA	FALSE	Annotated Genes	Multi-Exon	Within 50bp	Not within 50bp	Not within 50bp	No	No	9	11
PB.35388.1682	chr16	+	1787	15	NNC	FUS	novel	1818	15	NA	NA	-5	-4	at_least_one_novel_splicesite	FALSE	canonical	20	AGTTAAATTTTGTTCCTCTT	6	ATTAAA	-13	TRUE	Annotated Genes	Multi-Exon	Within 50bp	Not within 50bp	Not within 50bp	Yes	No	10	11
PB.35388.1739	chr16	+	1680	16	NNC	FUS	novel	1818	15	NA	NA	2	-4	at_least_one_novel_splicesite	FALSE	canonical	20	AGTTAAATTTTGTTCCTCTT	2	ATTAAA	-13	TRUE	Annotated Genes	Multi-Exon	Within 50bp	Not within 50bp	Not within 50bp	Yes	No	9	19
PB.35388.1784	chr16	+	1782	14	NNC	FUS	novel	1818	15	NA	NA	2	-4	at_least_one_novel_splicesite	FALSE	canonical	20	AGTTAAATTTTGTTCCTCTT	2	ATTAAA	-13	TRUE	Annotated Genes	Multi-Exon	Within 50bp	Not within 50bp	Not within 50bp	Yes	No	10	10
PB.35388.4278	chr16	+	1724	14	ISM	FUS	ENST00000254108.12	1824	15	2261	9	-1150	-6	3prime_fragment	FALSE	canonical	20	TTAGTTAAATTTTGTTCCTC	2261	ATTAAA	-11	TRUE	Annotated Genes	Multi-Exon	Not within 50bp	Within 50bp	Not within 50bp	Yes	Yes	82	1015
PB.35388.4285	chr16	+	918	8	NNC	FUS	novel	1818	15	NA	NA	-1153	-469	at_least_one_novel_splicesite	FALSE	canonical	20	GTACTTGTGGAGAGGAGTGG	2258	NA	NA	FALSE	Annotated Genes	Multi-Exon	Not within 50bp	Not within 50bp	Not within 50bp	No	No	27	58
PB.35388.4291	chr16	+	1694	13	NIC	FUS	novel	1818	15	NA	NA	-1152	0	combination_of_known_junctions	FALSE	canonical	15	AAATTTTGTTCCTCTTCCCC	2259	ATTAAA	-17	TRUE	Annotated Genes	Multi-Exon	Not within 50bp	Not within 50bp	Not within 50bp	Yes	No	9	12
PB.35388.4297	chr16	+	1894	14	ISM	FUS	ENST00000380244.7	1818	15	2268	-174	-1143	171	3prime_fragment	FALSE	canonical	40	AAAGTTGGTGTATAAATGAG	2268	ATTAAA	-17	TRUE	Annotated Genes	Multi-Exon	Not within 50bp	Not within 50bp	Not within 50bp	Yes	Yes	12	21
PB.35388.4406	chr16	+	1673	13	ISM	FUS	ENST00000380244.7	1818	15	2405	0	-1006	0	3prime_fragment	FALSE	canonical	15	AAATTTTGTTCCTCTTCCCC	22	ATTAAA	-17	TRUE	Annotated Genes	Multi-Exon	Within 50bp	Within 50bp	Not within 50bp	Yes	Yes	92	2993
PB.35388.4410	chr16	+	900	7	ISM	FUS	ENST00000568685.1	1785	15	2360	2352	-1039	-472	internal_fragment	FALSE	canonical	30	AAGGTACTTGTGGAGAGGAG	2372	NA	NA	FALSE	Annotated Genes	Multi-Exon	Not within 50bp	Not within 50bp	Not within 50bp	No	No	47	125
PB.35388.4413	chr16	+	1696	13	NNC	FUS	novel	1818	15	NA	NA	-1039	-4	at_least_one_novel_splicesite	FALSE	canonical	20	AGTTAAATTTTGTTCCTCTT	2372	ATTAAA	-13	TRUE	Annotated Genes	Multi-Exon	Not within 50bp	Not within 50bp	Not within 50bp	Yes	No	19	23
PB.35388.4415	chr16	+	1703	13	NNC	FUS	novel	1824	15	NA	NA	-1037	0	at_least_one_novel_splicesite	FALSE	canonical	15	AAATTTTGTTCCTCTTCCCC	2374	ATTAAA	-17	TRUE	Annotated Genes	Multi-Exon	Not within 50bp	Not within 50bp	Not within 50bp	Yes	No	12	15
PB.35388.4416	chr16	+	1876	13	ISM	FUS	ENST00000254108.12	1824	15	2379	-171	-1032	171	3prime_fragment	FALSE	canonical	40	AAAGTTGGTGTATAAATGAG	-4	ATTAAA	-17	TRUE	Annotated Genes	Multi-Exon	Within 50bp	Not within 50bp	Not within 50bp	Yes	Yes	35	106
PB.35388.4430	chr16	+	1667	12	NIC	FUS	novel	1818	15	NA	NA	-1039	-4	combination_of_known_junctions	FALSE	canonical	20	AGTTAAATTTTGTTCCTCTT	2372	ATTAAA	-13	TRUE	Annotated Genes	Multi-Exon	Not within 50bp	Not within 50bp	Not within 50bp	Yes	No	24	46
PB.35388.4687	chr16	+	2341	12	ISM	FUS	ENST00000380244.7	1818	15	2929	4	-482	-4	3prime_fragment	FALSE	canonical	20	AGTTAAATTTTGTTCCTCTT	546	ATTAAA	-13	TRUE	Annotated Genes	Multi-Exon	Not within 50bp	Within 50bp	Not within 50bp	Yes	Yes	94	4531
PB.35388.4693	chr16	+	735	6	ISM	FUS	ENST00000380244.7	1818	15	3721	2385	310	-478	internal_fragment	FALSE	canonical	30	ATTATTAAGGTACTTGTGGA	-7	NA	NA	FALSE	Annotated Genes	Multi-Exon	Within 50bp	Not within 50bp	Not within 50bp	No	No	44	153
PB.35388.4694	chr16	+	1545	12	NNC	FUS	novel	1824	15	NA	NA	308	-4	at_least_one_novel_splicesite	FALSE	canonical	20	AGTTAAATTTTGTTCCTCTT	1336	ATTAAA	-13	TRUE	Annotated Genes	Multi-Exon	Not within 50bp	Not within 50bp	Not within 50bp	Yes	No	21	30
PB.35388.4705	chr16	+	1542	12	NNC	FUS	novel	1818	15	NA	NA	311	-6	at_least_one_novel_splicesite	FALSE	canonical	20	TTAGTTAAATTTTGTTCCTC	-6	ATTAAA	-11	TRUE	Annotated Genes	Multi-Exon	Within 50bp	Not within 50bp	Not within 50bp	Yes	No	13	15
PB.35388.4706	chr16	+	1515	11	ISM	FUS	ENST00000566605.5	1787	14	3723	2	311	-2	3prime_fragment	FALSE	canonical	15	TTAAATTTTGTTCCTCTTCC	-6	ATTAAA	-15	TRUE	Annotated Genes	Multi-Exon	Within 50bp	Within 50bp	Not within 50bp	Yes	Yes	27	55
PB.35388.4708	chr16	+	1710	12	ISM	FUS	ENST00000254108.12	1824	15	3738	-171	327	171	3prime_fragment	FALSE	canonical	40	AAAGTTGGTGTATAAATGAG	10	ATTAAA	-17	TRUE	Annotated Genes	Multi-Exon	Within 50bp	Not within 50bp	Not within 50bp	Yes	Yes	34	101
PB.35388.4992	chr16	+	1411	11	ISM	FUS	ENST00000380244.7	1818	15	4068	1	657	-1	3prime_fragment	FALSE	canonical	15	TAAATTTTGTTCCTCTTCCC	251	ATTAAA	-16	TRUE	Annotated Genes	Multi-Exon	Not within 50bp	Within 50bp	Not within 50bp	Yes	Yes	95	6796
PB.35388.4995	chr16	+	1401	11	NNC	FUS	novel	1818	15	NA	NA	657	-5	at_least_one_novel_splicesite	FALSE	canonical	20	TAGTTAAATTTTGTTCCTCT	251	ATTAAA	-12	TRUE	Annotated Genes	Multi-Exon	Not within 50bp	Not within 50bp	Not within 50bp	Yes	No	8	13
PB.35388.5001	chr16	+	1641	11	ISM	FUS	ENST00000254108.12	1824	15	4068	-226	657	226	3prime_fragment	FALSE	canonical	25	AAATTTGCCCAGCTATGGGG	251	TATAAA	-40	TRUE	Annotated Genes	Multi-Exon	Not within 50bp	Not within 50bp	Not within 50bp	Yes	Yes	52	180
PB.35388.5002	chr16	+	603	5	ISM	FUS	ENST00000380244.7	1818	15	4068	2376	657	-469	internal_fragment	FALSE	canonical	20	GTACTTGTGGAGAGGAGTGG	251	NA	NA	FALSE	Annotated Genes	Multi-Exon	Not within 50bp	Not within 50bp	Not within 50bp	No	No	59	209
PB.35388.5005	chr16	+	1378	11	NNC	FUS	novel	1818	15	NA	NA	681	-4	at_least_one_novel_splicesite	FALSE	canonical	20	AGTTAAATTTTGTTCCTCTT	275	ATTAAA	-13	TRUE	Annotated Genes	Multi-Exon	Not within 50bp	Not within 50bp	Not within 50bp	Yes	No	27	46
PB.35388.5006	chr16	+	1336	10	ISM	FUS	ENST00000566605.5	1787	14	4106	4	694	-4	3prime_fragment	FALSE	canonical	20	AGTTAAATTTTGTTCCTCTT	288	ATTAAA	-13	TRUE	Annotated Genes	Multi-Exon	Not within 50bp	Within 50bp	Not within 50bp	Yes	Yes	35	161
PB.35388.5009	chr16	+	1376	9	NNC	FUS	novel	4920	13	NA	NA	657	0	at_least_one_novel_splicesite	FALSE	canonical	15	AAATTTTGTTCCTCTTCCCC	251	ATTAAA	-17	TRUE	Annotated Genes	Multi-Exon	Not within 50bp	Not within 50bp	Not within 50bp	Yes	No	13	15
PB.35388.5057	chr16	+	1403	10	NNC	FUS	novel	1787	14	NA	NA	663	0	at_least_one_novel_splicesite	FALSE	canonical	15	AAATTTTGTTCCTCTTCCCC	257	ATTAAA	-17	TRUE	Annotated Genes	Multi-Exon	Not within 50bp	Not within 50bp	Not within 50bp	Yes	No	13	15
PB.35388.5319	chr16	+	1257	11	NNC	FUS	novel	1818	15	NA	NA	-713	-2	at_least_one_novel_splicesite	FALSE	canonical	15	TTAAATTTTGTTCCTCTTCC	28	ATTAAA	-15	TRUE	Annotated Genes	Multi-Exon	Within 50bp	Not within 50bp	Not within 50bp	Yes	No	10	10
PB.35388.5380	chr16	+	1220	10	ISM	FUS	ENST00000380244.7	1818	15	4798	4	-143	-4	3prime_fragment	FALSE	canonical	20	AGTTAAATTTTGTTCCTCTT	-2	ATTAAA	-13	TRUE	Annotated Genes	Multi-Exon	Within 50bp	Within 50bp	Not within 50bp	Yes	Yes	99	14368
PB.35388.5382	chr16	+	1426	10	ISM	FUS	ENST00000254108.12	1824	15	4798	-199	-143	199	3prime_fragment	FALSE	canonical	30	AACATGGGATGTCATGAGTG	-2	ATTAAA	-45	TRUE	Annotated Genes	Multi-Exon	Within 50bp	Not within 50bp	Not within 50bp	Yes	Yes	68	459
PB.35388.5383	chr16	+	1189	9	ISM	FUS	ENST00000566605.5	1787	14	4798	1	-144	-1	3prime_fragment	FALSE	canonical	15	TAAATTTTGTTCCTCTTCCC	-3	ATTAAA	-16	TRUE	Annotated Genes	Multi-Exon	Within 50bp	Within 50bp	Not within 50bp	Yes	Yes	72	427
PB.35388.5392	chr16	+	1228	9	NNC	FUS	novel	1787	14	NA	NA	-143	0	at_least_one_novel_splicesite	FALSE	canonical	15	AAATTTTGTTCCTCTTCCCC	-2	ATTAAA	-17	TRUE	Annotated Genes	Multi-Exon	Within 50bp	Not within 50bp	Not within 50bp	Yes	No	22	34
PB.35388.5397	chr16	+	415	4	ISM	FUS	ENST00000380244.7	1818	15	4798	2376	-143	-469	internal_fragment	FALSE	canonical	20	GTACTTGTGGAGAGGAGTGG	-2	NA	NA	FALSE	Annotated Genes	Multi-Exon	Within 50bp	Not within 50bp	Not within 50bp	No	No	55	217
PB.35388.5407	chr16	+	1203	9	NNC	FUS	novel	1785	15	NA	NA	-143	-4	at_least_one_novel_splicesite	FALSE	canonical	20	AGTTAAATTTTGTTCCTCTT	-2	ATTAAA	-13	TRUE	Annotated Genes	Multi-Exon	Within 50bp	Not within 50bp	Not within 50bp	Yes	No	15	25
PB.35388.5413	chr16	+	4330	8	ISM	FUS	ENST00000487509.6	4920	13	4787	4	-143	-4	3prime_fragment	FALSE	canonical	20	AGTTAAATTTTGTTCCTCTT	-2	ATTAAA	-13	TRUE	Annotated Genes	Multi-Exon	Within 50bp	Within 50bp	Not within 50bp	Yes	Yes	98	5601
PB.35388.5419	chr16	+	1217	10	NNC	FUS	novel	1818	15	NA	NA	-139	-1	at_least_one_novel_splicesite	FALSE	canonical	15	TAAATTTTGTTCCTCTTCCC	2	ATTAAA	-16	TRUE	Annotated Genes	Multi-Exon	Within 50bp	Not within 50bp	Not within 50bp	Yes	No	22	36
PB.35388.5451	chr16	+	1123	8	NNC	FUS	novel	4920	13	NA	NA	-82	-4	at_least_one_novel_splicesite	FALSE	canonical	20	AGTTAAATTTTGTTCCTCTT	59	ATTAAA	-13	TRUE	Annotated Genes	Multi-Exon	Not within 50bp	Not within 50bp	Not within 50bp	Yes	No	19	28
PB.35388.5453	chr16	+	1208	9	NNC	FUS	novel	1787	14	NA	NA	-136	-6	at_least_one_novel_splicesite	FALSE	canonical	20	TTAGTTAAATTTTGTTCCTC	5	ATTAAA	-11	TRUE	Annotated Genes	Multi-Exon	Within 50bp	Not within 50bp	Not within 50bp	Yes	No	23	34
PB.35388.5479	chr16	+	4467	10	ISM	FUS	ENST00000254108.12	1824	15	4808	-3250	-133	3250	3prime_fragment	FALSE	canonical	40	AGTCATTCAGTAAGAATAGT	8	AATAAA	-21	TRUE	Annotated Genes	Multi-Exon	Within 50bp	Not within 50bp	Not within 50bp	Yes	Yes	7	10
PB.35388.5688	chr16	+	2711	9	NIC	FUS	novel	1818	15	NA	NA	-12	-4	intron_retention	FALSE	canonical	20	AGTTAAATTTTGTTCCTCTT	38	ATTAAA	-13	TRUE	Annotated Genes	Multi-Exon	Within 50bp	Not within 50bp	Not within 50bp	Yes	No	100	18989
PB.35388.5841	chr16	+	5300	6	NIC	FUS	novel	4920	13	NA	NA	94	0	intron_retention	FALSE	canonical	15	AAATTTTGTTCCTCTTCCCC	60	ATTAAA	-17	TRUE	Annotated Genes	Multi-Exon	Not within 50bp	Not within 50bp	Not within 50bp	Yes	No	98	11192
PB.35388.5878	chr16	+	3851	7	NIC	FUS	novel	4920	13	NA	NA	682	-4	intron_retention	FALSE	canonical	20	AGTTAAATTTTGTTCCTCTT	1067	ATTAAA	-13	TRUE	Annotated Genes	Multi-Exon	Not within 50bp	Not within 50bp	Not within 50bp	Yes	No	96	8760
PB.35388.5882	chr16	+	3239	8	ISM	FUS	ENST00000487509.6	4920	13	6056	-174	707	171	3prime_fragment	FALSE	canonical	40	AAAGTTGGTGTATAAATGAG	1092	ATTAAA	-17	TRUE	Annotated Genes	Multi-Exon	Not within 50bp	Not within 50bp	Not within 50bp	Yes	Yes	34	97
PB.35388.5908	chr16	+	175	3	ISM	FUS	ENST00000474990.5	827	9	1300	1876	1300	-469	internal_fragment	FALSE	canonical	20	GTACTTGTGGAGAGGAGTGG	-2	NA	NA	FALSE	Annotated Genes	Multi-Exon	Within 50bp	Not within 50bp	Not within 50bp	No	No	49	241
PB.35388.5914	chr16	+	956	8	NNC	FUS	novel	4920	13	NA	NA	1304	-4	at_least_one_novel_splicesite	FALSE	canonical	20	AGTTAAATTTTGTTCCTCTT	2	ATTAAA	-13	TRUE	Annotated Genes	Multi-Exon	Within 50bp	Not within 50bp	Not within 50bp	Yes	No	29	44
PB.35388.5917	chr16	+	1195	9	ISM	FUS	ENST00000254108.12	1824	15	6664	-212	1304	212	3prime_fragment	FALSE	canonical	25	ATGAGTGTTGGCCTAAATTT	2	TATAAA	-26	TRUE	Annotated Genes	Multi-Exon	Within 50bp	Not within 50bp	Not within 50bp	Yes	Yes	46	224
PB.35388.5932	chr16	+	980	9	NNC	FUS	novel	1818	15	NA	NA	1302	-4	at_least_one_novel_splicesite	FALSE	canonical	20	AGTTAAATTTTGTTCCTCTT	0	ATTAAA	-13	TRUE	Annotated Genes	Multi-Exon	Within 50bp	Not within 50bp	Not within 50bp	Yes	No	26	35
PB.35388.5955	chr16	+	971	9	NNC	FUS	novel	1818	15	NA	NA	1302	0	at_least_one_novel_splicesite	FALSE	canonical	15	AAATTTTGTTCCTCTTCCCC	0	ATTAAA	-17	TRUE	Annotated Genes	Multi-Exon	Within 50bp	Not within 50bp	Not within 50bp	Yes	No	12	14
PB.35388.5958	chr16	+	953	8	NNC	FUS	novel	4920	13	NA	NA	1302	0	at_least_one_novel_splicesite	FALSE	canonical	15	AAATTTTGTTCCTCTTCCCC	0	ATTAAA	-17	TRUE	Annotated Genes	Multi-Exon	Within 50bp	Not within 50bp	Not within 50bp	Yes	No	8	10
PB.35388.596	chr16	+	2104	15	FSM	FUS	ENST00000380244.7	1818	15	-290	4	-289	-4	alternative_5end	FALSE	canonical	20	AGTTAAATTTTGTTCCTCTT	NA	ATTAAA	-13	TRUE	Annotated Genes	Multi-Exon	Not within 50bp	Within 50bp	Not within 50bp	Yes	No	101	103567
PB.35388.597	chr16	+	2009	14	NNC	FUS	novel	1824	15	NA	NA	-205	-1	at_least_one_novel_splicesite	FALSE	canonical	15	TAAATTTTGTTCCTCTTCCC	NA	ATTAAA	-16	TRUE	Annotated Genes	Multi-Exon	Not within 50bp	Not within 50bp	Not within 50bp	Yes	No	87	974
PB.35388.599	chr16	+	2010	15	FSM	FUS	ENST00000254108.12	1824	15	2	-188	2	188	alternative_3end	FALSE	canonical	50	GAGAAATGAAGAACATGGGA	2	ATTAAA	-34	TRUE	Annotated Genes	Multi-Exon	Within 50bp	Not within 50bp	Within 50bp	Yes	No	94	3120
PB.35388.603	chr16	+	1857	15	NNC	FUS	novel	1824	15	NA	NA	-42	-5	at_least_one_novel_splicesite	FALSE	canonical	20	TAGTTAAATTTTGTTCCTCT	NA	ATTAAA	-12	TRUE	Annotated Genes	Multi-Exon	Not within 50bp	Not within 50bp	Not within 50bp	Yes	No	77	661
PB.35388.604	chr16	+	1012	9	ISM	FUS	ENST00000254108.12	1824	15	0	2379	0	-469	5prime_fragment	FALSE	canonical	20	GTACTTGTGGAGAGGAGTGG	0	NA	NA	FALSE	Annotated Genes	Multi-Exon	Within 50bp	Not within 50bp	Within 50bp	No	No	97	6702
PB.35388.607	chr16	+	1853	15	NNC	FUS	novel	1818	15	NA	NA	-28	0	at_least_one_novel_splicesite	FALSE	canonical	15	AAATTTTGTTCCTCTTCCCC	NA	ATTAAA	-17	TRUE	Annotated Genes	Multi-Exon	Not within 50bp	Not within 50bp	Not within 50bp	Yes	No	23	30
PB.35388.609	chr16	+	1890	15	NNC	FUS	novel	1824	15	NA	NA	-28	-4	at_least_one_novel_splicesite	FALSE	canonical	20	AGTTAAATTTTGTTCCTCTT	NA	ATTAAA	-13	TRUE	Annotated Genes	Multi-Exon	Not within 50bp	Not within 50bp	Not within 50bp	Yes	No	9	21
PB.35388.616	chr16	+	1772	13	NNC	FUS	novel	1785	15	NA	NA	0	-4	at_least_one_novel_splicesite	FALSE	canonical	20	AGTTAAATTTTGTTCCTCTT	12	ATTAAA	-13	TRUE	Annotated Genes	Multi-Exon	Within 50bp	Not within 50bp	Not within 50bp	Yes	No	54	174
PB.35388.618	chr16	+	1784	14	NNC	FUS	novel	1824	15	NA	NA	4	-4	at_least_one_novel_splicesite	FALSE	canonical	20	AGTTAAATTTTGTTCCTCTT	4	ATTAAA	-13	TRUE	Annotated Genes	Multi-Exon	Within 50bp	Not within 50bp	Not within 50bp	Yes	No	19	27
PB.35388.625	chr16	+	1796	15	NNC	FUS	novel	1824	15	NA	NA	-5	-4	at_least_one_novel_splicesite	FALSE	canonical	20	AGTTAAATTTTGTTCCTCTT	6	ATTAAA	-13	TRUE	Annotated Genes	Multi-Exon	Within 50bp	Not within 50bp	Not within 50bp	Yes	No	16	21
PB.35388.6273	chr16	+	3240	5	NIC	FUS	novel	4920	13	NA	NA	-579	-4	intron_retention	FALSE	canonical	20	AGTTAAATTTTGTTCCTCTT	772	ATTAAA	-13	TRUE	Annotated Genes	Multi-Exon	Not within 50bp	Not within 50bp	Not within 50bp	Yes	No	10	16
PB.35388.631	chr16	+	4928	13	FSM	FUS	ENST00000487509.6	4920	13	-9	1	2	-1	reference_match	FALSE	canonical	15	TAAATTTTGTTCCTCTTCCC	2	ATTAAA	-16	TRUE	Annotated Genes	Multi-Exon	Within 50bp	Within 50bp	Within 50bp	Yes	No	37	85
PB.35388.6319	chr16	+	2589	5	NIC	FUS	novel	4920	13	NA	NA	-26	-4	intron_retention	FALSE	canonical	20	AGTTAAATTTTGTTCCTCTT	1325	ATTAAA	-13	TRUE	Annotated Genes	Multi-Exon	Not within 50bp	Not within 50bp	Not within 50bp	Yes	No	97	5867
PB.35388.6328	chr16	+	2466	6	NIC	FUS	novel	4920	13	NA	NA	30	171	intron_retention	FALSE	canonical	40	AAAGTTGGTGTATAAATGAG	1381	ATTAAA	-17	TRUE	Annotated Genes	Multi-Exon	Not within 50bp	Not within 50bp	Not within 50bp	Yes	No	68	366
PB.35388.635	chr16	+	1813	15	NNC	FUS	novel	1824	15	NA	NA	4	-11	at_least_one_novel_splicesite	FALSE	canonical	25	CCATTTTAGTTAAATTTTGT	4	ATTAAA	-6	TRUE	Annotated Genes	Multi-Exon	Within 50bp	Not within 50bp	Not within 50bp	Yes	No	30	58
PB.35388.641	chr16	+	1807	14	NNC	FUS	novel	1824	15	NA	NA	4	-1	at_least_one_novel_splicesite	FALSE	canonical	5	ATTTTGTTCCTCTTCCCCCT	4	ATTAAA	-19	TRUE	Annotated Genes	Multi-Exon	Within 50bp	Not within 50bp	Not within 50bp	Yes	No	53	134
PB.35388.6436	chr16	+	2527	4	NIC	FUS	novel	4920	13	NA	NA	68	0	intron_retention	FALSE	canonical	15	AAATTTTGTTCCTCTTCCCC	226	ATTAAA	-17	TRUE	Annotated Genes	Multi-Exon	Not within 50bp	Not within 50bp	Not within 50bp	Yes	No	11	29
PB.35388.6438	chr16	+	1631	7	ISM	FUS	ENST00000487509.6	4920	13	8465	-210	148	207	3prime_fragment	FALSE	canonical	20	ATGTCATGAGTGTTGGCCTA	306	TATAAA	-21	TRUE	Annotated Genes	Multi-Exon	Not within 50bp	Not within 50bp	Not within 50bp	Yes	Yes	58	210
PB.35388.646	chr16	+	1099	6	ISM	FUS	ENST00000380244.7	1818	15	0	6161	0	1043	5prime_fragment	FALSE	canonical	30	AGATACGTATGGATTGGAGT	0	AAAAAG	-12	TRUE	Annotated Genes	Multi-Exon	Within 50bp	Not within 50bp	Within 50bp	Yes	No	53	279
PB.35388.647	chr16	+	1776	14	FSM	FUS	ENST00000566605.5	1787	14	5	6	4	-6	reference_match	FALSE	canonical	20	TTAGTTAAATTTTGTTCCTC	4	ATTAAA	-11	TRUE	Annotated Genes	Multi-Exon	Within 50bp	Within 50bp	Within 50bp	Yes	No	92	1777
PB.35388.656	chr16	+	1805	14	NNC	FUS	novel	1824	15	NA	NA	0	-8	at_least_one_novel_splicesite	FALSE	canonical	20	TTTTAGTTAAATTTTGTTCC	0	ATTAAA	-9	TRUE	Annotated Genes	Multi-Exon	Within 50bp	Not within 50bp	Not within 50bp	Yes	No	46	137
PB.35388.658	chr16	+	1776	13	NNC	FUS	novel	4920	13	NA	NA	0	0	at_least_one_novel_splicesite	FALSE	canonical	15	AAATTTTGTTCCTCTTCCCC	0	ATTAAA	-17	TRUE	Annotated Genes	Multi-Exon	Within 50bp	Not within 50bp	Not within 50bp	Yes	No	22	37
PB.35388.660	chr16	+	966	7	NNC	FUS	novel	1818	15	NA	NA	4	-472	at_least_one_novel_splicesite	FALSE	canonical	30	AAGGTACTTGTGGAGAGGAG	4	NA	NA	FALSE	Annotated Genes	Multi-Exon	Within 50bp	Not within 50bp	Not within 50bp	No	No	11	12
PB.35388.661	chr16	+	1805	15	NNC	FUS	novel	1818	15	NA	NA	2	0	at_least_one_novel_splicesite	FALSE	canonical	15	AAATTTTGTTCCTCTTCCCC	2	ATTAAA	-17	TRUE	Annotated Genes	Multi-Exon	Within 50bp	Not within 50bp	Not within 50bp	Yes	No	27	44
PB.35388.6617	chr16	+	1644	3	FSM	FUS	ENST00000483853.1	778	3	-822	-44	-665	0	alternative_5end	FALSE	canonical	15	AAATTTTGTTCCTCTTCCCC	1242	ATTAAA	-17	TRUE	Annotated Genes	Multi-Exon	Not within 50bp	Within 50bp	Not within 50bp	Yes	No	98	7175
PB.35388.662	chr16	+	1819	14	NNC	FUS	novel	1787	14	NA	NA	2	-4	at_least_one_novel_splicesite	FALSE	canonical	20	AGTTAAATTTTGTTCCTCTT	2	ATTAAA	-13	TRUE	Annotated Genes	Multi-Exon	Within 50bp	Not within 50bp	Not within 50bp	Yes	No	64	234
PB.35388.6636	chr16	+	4061	6	ISM	FUS	ENST00000487509.6	4920	13	9516	-3253	-550	3250	3prime_fragment	FALSE	canonical	40	AGTCATTCAGTAAGAATAGT	1357	AATAAA	-21	TRUE	Annotated Genes	Multi-Exon	Not within 50bp	Not within 50bp	Not within 50bp	Yes	Yes	12	13
PB.35388.6651	chr16	+	801	6	NNC	FUS	novel	4920	13	NA	NA	-553	-4	at_least_one_novel_splicesite	FALSE	canonical	20	AGTTAAATTTTGTTCCTCTT	1354	ATTAAA	-13	TRUE	Annotated Genes	Multi-Exon	Not within 50bp	Not within 50bp	Not within 50bp	Yes	No	15	19
PB.35388.668	chr16	+	1805	15	NNC	FUS	novel	1824	15	NA	NA	4	0	at_least_one_novel_splicesite	FALSE	canonical	15	AAATTTTGTTCCTCTTCCCC	4	ATTAAA	-17	TRUE	Annotated Genes	Multi-Exon	Within 50bp	Not within 50bp	Not within 50bp	Yes	No	28	46
PB.35388.6782	chr16	+	901	5	ISM	FUS	ENST00000487509.6	4920	13	9893	-225	-173	222	3prime_fragment	FALSE	canonical	25	GCCTAAATTTGCCCAGCTAT	1734	TATAAA	-36	TRUE	Annotated Genes	Multi-Exon	Not within 50bp	Not within 50bp	Not within 50bp	Yes	Yes	48	203
PB.35388.684	chr16	+	988	8	NNC	FUS	novel	1824	15	NA	NA	0	-472	at_least_one_novel_splicesite	FALSE	canonical	30	AAGGTACTTGTGGAGAGGAG	0	NA	NA	FALSE	Annotated Genes	Multi-Exon	Within 50bp	Not within 50bp	Not within 50bp	No	No	33	56
PB.35388.6881	chr16	+	575	4	FSM	FUS	ENST00000569760.5	639	4	57	7	57	-4	alternative_5end	FALSE	canonical	20	AGTTAAATTTTGTTCCTCTT	1964	ATTAAA	-13	TRUE	Annotated Genes	Multi-Exon	Not within 50bp	Within 50bp	Not within 50bp	Yes	No	99	10486
PB.35388.6882	chr16	+	778	4	FSM	FUS	ENST00000569760.5	639	4	57	-196	57	196	alternative_3end5end	FALSE	canonical	40	AAGAACATGGGATGTCATGA	1964	ATTAAA	-42	TRUE	Annotated Genes	Multi-Exon	Not within 50bp	Not within 50bp	Not within 50bp	Yes	No	63	344
PB.35388.6887	chr16	+	3832	4	FSM	FUS	ENST00000569760.5	639	4	57	-3250	57	3250	alternative_3end5end	FALSE	canonical	40	AGTCATTCAGTAAGAATAGT	1964	AATAAA	-21	TRUE	Annotated Genes	Multi-Exon	Not within 50bp	Not within 50bp	Not within 50bp	Yes	No	11	17
PB.35388.692	chr16	+	1774	14	NNC	FUS	novel	1787	14	NA	NA	2	-4	at_least_one_novel_splicesite	FALSE	canonical	20	AGTTAAATTTTGTTCCTCTT	2	ATTAAA	-13	TRUE	Annotated Genes	Multi-Exon	Within 50bp	Not within 50bp	Not within 50bp	Yes	No	12	12
PB.35388.693	chr16	+	1747	14	NNC	FUS	novel	1824	15	NA	NA	4	1	at_least_one_novel_splicesite	FALSE	canonical	20	GTAACTATACCTCTGGTTCC	4	NA	NA	FALSE	Annotated Genes	Multi-Exon	Within 50bp	Not within 50bp	Not within 50bp	No	No	10	14
PB.35388.694	chr16	+	1809	14	NNC	FUS	novel	1818	15	NA	NA	2	-4	at_least_one_novel_splicesite	FALSE	canonical	20	AGTTAAATTTTGTTCCTCTT	2	ATTAAA	-13	TRUE	Annotated Genes	Multi-Exon	Within 50bp	Not within 50bp	Not within 50bp	Yes	No	61	209
PB.35388.7013	chr16	+	661	2	NIC	FUS	novel	778	3	NA	NA	279	-2	intron_retention	FALSE	canonical	15	TTAAATTTTGTTCCTCTTCC	366	ATTAAA	-15	TRUE	Annotated Genes	Multi-Exon	Not within 50bp	Not within 50bp	Not within 50bp	Yes	No	99	13167
PB.35388.7014	chr16	+	679	3	FSM	FUS	ENST00000483853.1	778	3	317	-218	317	171	alternative_3end5end	FALSE	canonical	40	AAAGTTGGTGTATAAATGAG	404	ATTAAA	-17	TRUE	Annotated Genes	Multi-Exon	Not within 50bp	Not within 50bp	Not within 50bp	Yes	No	53	224
PB.35388.7080	chr16	+	614	2	ISM	FUS	ENST00000483853.1	778	3	589	-305	589	258	3prime_fragment	FALSE	canonical	30	ACCACATTTATTTGCATACT	676	NA	NA	FALSE	Annotated Genes	Multi-Exon	Not within 50bp	Not within 50bp	Not within 50bp	No	Yes	71	467
PB.35388.7083	chr16	+	3601	2	ISM	FUS	ENST00000483853.1	778	3	589	-3292	589	3245	3prime_fragment	FALSE	canonical	35	ACTTCAGTCATTCAGTAAGA	676	AATAAA	-16	TRUE	Annotated Genes	Multi-Exon	Not within 50bp	Not within 50bp	Not within 50bp	Yes	Yes	31	59
PB.35388.729	chr16	+	1145	10	ISM	FUS	ENST00000254108.12	1824	15	0	1808	0	102	5prime_fragment	FALSE	canonical	30	TGTATGAGAAGGCTGGCAGA	0	NA	NA	FALSE	Annotated Genes	Multi-Exon	Within 50bp	Not within 50bp	Within 50bp	No	No	24	47
PB.35388.734	chr16	+	1798	15	NNC	FUS	novel	1818	15	NA	NA	2	-4	at_least_one_novel_splicesite	FALSE	canonical	20	AGTTAAATTTTGTTCCTCTT	2	ATTAAA	-13	TRUE	Annotated Genes	Multi-Exon	Within 50bp	Not within 50bp	Not within 50bp	Yes	No	11	12
PB.35388.742	chr16	+	1811	15	NNC	FUS	novel	1824	15	NA	NA	4	0	at_least_one_novel_splicesite	FALSE	canonical	15	AAATTTTGTTCCTCTTCCCC	4	ATTAAA	-17	TRUE	Annotated Genes	Multi-Exon	Within 50bp	Not within 50bp	Not within 50bp	Yes	No	53	160
PB.35388.752	chr16	+	2014	15	NNC	FUS	novel	1824	15	NA	NA	0	196	at_least_one_novel_splicesite	FALSE	canonical	40	AAGAACATGGGATGTCATGA	0	ATTAAA	-42	TRUE	Annotated Genes	Multi-Exon	Within 50bp	Not within 50bp	Not within 50bp	Yes	No	17	21
PB.35388.753	chr16	+	1646	15	NNC	FUS	novel	1824	15	NA	NA	4	-2	at_least_one_novel_splicesite	FALSE	canonical	15	TTAAATTTTGTTCCTCTTCC	4	ATTAAA	-15	TRUE	Annotated Genes	Multi-Exon	Within 50bp	Not within 50bp	Not within 50bp	Yes	No	10	16
PB.35388.759	chr16	+	1837	15	NNC	FUS	novel	1824	15	NA	NA	0	-5	at_least_one_novel_splicesite	FALSE	canonical	20	TAGTTAAATTTTGTTCCTCT	0	ATTAAA	-12	TRUE	Annotated Genes	Multi-Exon	Within 50bp	Not within 50bp	Not within 50bp	Yes	No	10	20
PB.35388.761	chr16	+	1801	15	NNC	FUS	novel	1824	15	NA	NA	0	-5	at_least_one_novel_splicesite	FALSE	canonical	20	TAGTTAAATTTTGTTCCTCT	0	ATTAAA	-12	TRUE	Annotated Genes	Multi-Exon	Within 50bp	Not within 50bp	Not within 50bp	Yes	No	6	10
PB.35388.777	chr16	+	1778	16	NNC	FUS	novel	1824	15	NA	NA	0	0	at_least_one_novel_splicesite	FALSE	canonical	15	AAATTTTGTTCCTCTTCCCC	0	ATTAAA	-17	TRUE	Annotated Genes	Multi-Exon	Within 50bp	Not within 50bp	Not within 50bp	Yes	No	29	61
PB.35388.782	chr16	+	1800	15	NNC	FUS	novel	1818	15	NA	NA	4	-4	at_least_one_novel_splicesite	FALSE	canonical	20	AGTTAAATTTTGTTCCTCTT	4	ATTAAA	-13	TRUE	Annotated Genes	Multi-Exon	Within 50bp	Not within 50bp	Not within 50bp	Yes	No	17	22
PB.35388.786	chr16	+	1762	15	NNC	FUS	novel	1824	15	NA	NA	4	-1	at_least_one_novel_splicesite	FALSE	canonical	20	TTGTAACTATACCTCTGGTT	4	NA	NA	FALSE	Annotated Genes	Multi-Exon	Within 50bp	Not within 50bp	Not within 50bp	No	No	29	53
PB.35388.791	chr16	+	1787	15	NNC	FUS	novel	1818	15	NA	NA	4	-4	at_least_one_novel_splicesite	FALSE	canonical	20	AGTTAAATTTTGTTCCTCTT	16	ATTAAA	-13	TRUE	Annotated Genes	Multi-Exon	Within 50bp	Not within 50bp	Not within 50bp	Yes	No	14	20
PB.35388.798	chr16	+	973	8	ISM	FUS	ENST00000566605.5	1787	14	1	2380	0	-473	5prime_fragment	FALSE	canonical	30	TAAGGTACTTGTGGAGAGGA	0	NA	NA	FALSE	Annotated Genes	Multi-Exon	Within 50bp	Not within 50bp	Within 50bp	No	No	31	83
PB.35388.807	chr16	+	909	8	ISM	FUS	ENST00000380244.7	1818	15	-5	3246	-4	1111	5prime_fragment	FALSE	canonical	15	GGTGAGTTCACACGTGGTGG	NA	ACTAAA	-34	TRUE	Annotated Genes	Multi-Exon	Not within 50bp	Not within 50bp	Within 50bp	Yes	No	13	18
PB.35388.842	chr16	+	1800	15	NNC	FUS	novel	1818	15	NA	NA	4	-2	at_least_one_novel_splicesite	FALSE	canonical	15	TTAAATTTTGTTCCTCTTCC	4	ATTAAA	-15	TRUE	Annotated Genes	Multi-Exon	Within 50bp	Not within 50bp	Not within 50bp	Yes	No	30	48
PB.35388.864	chr16	+	1629	14	NNC	FUS	novel	1818	15	NA	NA	-5	-2	at_least_one_novel_splicesite	FALSE	canonical	15	TTAAATTTTGTTCCTCTTCC	NA	ATTAAA	-15	TRUE	Annotated Genes	Multi-Exon	Not within 50bp	Not within 50bp	Not within 50bp	Yes	No	8	15
PB.35388.872	chr16	+	1136	12	NNC	FUS	novel	1818	15	NA	NA	-2	0	at_least_one_novel_splicesite	FALSE	canonical	15	AAATTTTGTTCCTCTTCCCC	9	ATTAAA	-17	TRUE	Annotated Genes	Multi-Exon	Within 50bp	Not within 50bp	Not within 50bp	Yes	No	25	79
PB.35388.879	chr16	+	1743	15	NNC	FUS	novel	1824	15	NA	NA	0	-2	at_least_one_novel_splicesite	FALSE	canonical	15	TTAAATTTTGTTCCTCTTCC	0	ATTAAA	-15	TRUE	Annotated Genes	Multi-Exon	Within 50bp	Not within 50bp	Not within 50bp	Yes	No	42	121
PB.35388.886	chr16	+	1768	16	NNC	FUS	novel	1824	15	NA	NA	4	-4	at_least_one_novel_splicesite	FALSE	canonical	20	AGTTAAATTTTGTTCCTCTT	4	ATTAAA	-13	TRUE	Annotated Genes	Multi-Exon	Within 50bp	Not within 50bp	Not within 50bp	Yes	No	8	13
PB.35388.891	chr16	+	1669	14	NIC	FUS	novel	1824	15	NA	NA	0	-4	combination_of_known_splicesites	FALSE	canonical	20	AGTTAAATTTTGTTCCTCTT	0	ATTAAA	-13	TRUE	Annotated Genes	Multi-Exon	Within 50bp	Not within 50bp	Not within 50bp	Yes	No	15	35
PB.35388.893	chr16	+	1807	15	NNC	FUS	novel	1824	15	NA	NA	4	-4	at_least_one_novel_splicesite	FALSE	canonical	20	AGTTAAATTTTGTTCCTCTT	4	ATTAAA	-13	TRUE	Annotated Genes	Multi-Exon	Within 50bp	Not within 50bp	Not within 50bp	Yes	No	24	34
PB.35388.894	chr16	+	1583	13	NIC	FUS	novel	1824	15	NA	NA	4	0	combination_of_known_splicesites	FALSE	canonical	15	AAATTTTGTTCCTCTTCCCC	4	ATTAAA	-17	TRUE	Annotated Genes	Multi-Exon	Within 50bp	Not within 50bp	Not within 50bp	Yes	No	11	19
PB.35388.898	chr16	+	1637	13	NIC	FUS	novel	1818	15	NA	NA	4	0	combination_of_known_splicesites	FALSE	canonical	15	AAATTTTGTTCCTCTTCCCC	4	ATTAAA	-17	TRUE	Annotated Genes	Multi-Exon	Within 50bp	Not within 50bp	Not within 50bp	Yes	No	14	42
PB.35388.903	chr16	+	1828	15	NNC	FUS	novel	1824	15	NA	NA	0	-5	at_least_one_novel_splicesite	FALSE	canonical	20	TAGTTAAATTTTGTTCCTCT	0	ATTAAA	-12	TRUE	Annotated Genes	Multi-Exon	Within 50bp	Not within 50bp	Not within 50bp	Yes	No	8	13
PB.35388.922	chr16	+	1056	10	NNC	FUS	novel	1787	14	NA	NA	4	-4	at_least_one_novel_splicesite	FALSE	canonical	20	AGTTAAATTTTGTTCCTCTT	4	ATTAAA	-13	TRUE	Annotated Genes	Multi-Exon	Within 50bp	Not within 50bp	Not within 50bp	Yes	No	11	25
PB.35388.939	chr16	+	1559	6	ISM	FUS	ENST00000568685.1	1785	15	-12	5677	0	-1347	5prime_fragment	FALSE	canonical	40	AAAACAGTTGTCAAATCTGT	0	AGTAAA	-18	TRUE	Annotated Genes	Multi-Exon	Within 50bp	Not within 50bp	Within 50bp	Yes	No	8	16
PB.35388.943	chr16	+	2015	14	NNC	FUS	novel	1824	15	NA	NA	0	212	at_least_one_novel_splicesite	FALSE	canonical	25	ATGAGTGTTGGCCTAAATTT	0	TATAAA	-26	TRUE	Annotated Genes	Multi-Exon	Within 50bp	Not within 50bp	Not within 50bp	Yes	No	17	20
PB.35388.949	chr16	+	1006	9	NNC	FUS	novel	1824	15	NA	NA	0	-469	at_least_one_novel_splicesite	FALSE	canonical	20	GTACTTGTGGAGAGGAGTGG	0	NA	NA	FALSE	Annotated Genes	Multi-Exon	Within 50bp	Not within 50bp	Not within 50bp	No	No	20	37
PB.35388.959	chr16	+	1181	10	NNC	FUS	novel	4920	13	NA	NA	4	0	at_least_one_novel_splicesite	FALSE	canonical	15	AAATTTTGTTCCTCTTCCCC	4	ATTAAA	-17	TRUE	Annotated Genes	Multi-Exon	Within 50bp	Not within 50bp	Not within 50bp	Yes	No	16	26
PB.35388.971	chr16	+	1274	13	NNC	FUS	novel	1818	15	NA	NA	0	0	at_least_one_novel_splicesite	FALSE	canonical	15	AAATTTTGTTCCTCTTCCCC	0	ATTAAA	-17	TRUE	Annotated Genes	Multi-Exon	Within 50bp	Not within 50bp	Not within 50bp	Yes	No	8	13
PB.35388.973	chr16	+	1010	8	NNC	FUS	novel	1818	15	NA	NA	0	-472	at_least_one_novel_splicesite	FALSE	canonical	30	AAGGTACTTGTGGAGAGGAG	0	NA	NA	FALSE	Annotated Genes	Multi-Exon	Within 50bp	Not within 50bp	Not within 50bp	No	No	11	18
PB.35388.982	chr16	+	1005	9	NNC	FUS	novel	1824	15	NA	NA	3	-469	at_least_one_novel_splicesite	FALSE	canonical	20	GTACTTGTGGAGAGGAGTGG	3	NA	NA	FALSE	Annotated Genes	Multi-Exon	Within 50bp	Not within 50bp	Not within 50bp	No	No	16	26
PB.39281.120	chr17	+	1692	10	FSM	MAPT	ENST00000446361.7	5345	10	-255	3908	-108	1	alternative_3end5end	FALSE	canonical	50	AAAAACATGGCCACATCCAA	123	AATAAA	-21	TRUE	Annotated Genes	Multi-Exon	Not within 50bp	Not within 50bp	Not within 50bp	Yes	No	91	2552
PB.39281.123	chr17	+	2002	4	ISM	MAPT	ENST00000570299.5	889	7	-134	30150	-85	8074	5prime_fragment	FALSE	canonical	35	AAAAGTAAGCAGTGTTGTTT	146	NA	NA	FALSE	Annotated Genes	Multi-Exon	Not within 50bp	Not within 50bp	Not within 50bp	No	No	18	51
PB.39281.128	chr17	+	758	2	ISM	MAPT	ENST00000571311.5	544	5	-14	15482	1	-15482	5prime_fragment	FALSE	canonical	55	AGAAAGAAAGAAATTTACCT	-7	NA	NA	FALSE	Annotated Genes	Multi-Exon	Within 50bp	Not within 50bp	Within 50bp	No	No	75	654
PB.39281.129	chr17	+	3116	9	FSM	MAPT	ENST00000334239.12	1107	9	-86	-1923	6	233	alternative_3end5end	FALSE	canonical	30	GGACGCATGTATCTTGAAAT	23	NA	NA	FALSE	Annotated Genes	Multi-Exon	Within 50bp	Not within 50bp	Not within 50bp	No	No	67	435
PB.39281.130	chr17	+	1736	11	NIC	MAPT	novel	5639	12	NA	NA	-65	1	combination_of_known_junctions	FALSE	canonical	50	AAAAACATGGCCACATCCAA	166	AATAAA	-21	TRUE	Annotated Genes	Multi-Exon	Not within 50bp	Not within 50bp	Not within 50bp	Yes	No	83	1717
PB.39281.132	chr17	+	1524	9	FSM	MAPT	ENST00000334239.12	1107	9	-156	-261	-15	13	alternative_3end5end	FALSE	canonical	30	AACATTTCCTCAGGCAATTC	216	AATAAA	-39	TRUE	Annotated Genes	Multi-Exon	Not within 50bp	Not within 50bp	Not within 50bp	Yes	No	82	1644
PB.39281.136	chr17	+	1728	11	NIC	MAPT	novel	5639	12	NA	NA	-45	13	combination_of_known_junctions	FALSE	canonical	30	AACATTTCCTCAGGCAATTC	186	AATAAA	-39	TRUE	Annotated Genes	Multi-Exon	Not within 50bp	Not within 50bp	Not within 50bp	Yes	No	45	250
PB.39281.139	chr17	+	1586	10	FSM	MAPT	ENST00000535772.6	1353	10	3	-236	0	30	alternative_3end	FALSE	canonical	5	TTCCTTTTGATTCTTTTTTC	-5	AAAACA	-39	TRUE	Annotated Genes	Multi-Exon	Within 50bp	Not within 50bp	Within 50bp	Yes	No	78	2137
PB.39281.140	chr17	+	1402	11	NIC	MAPT	novel	6815	13	NA	NA	-55	-180	combination_of_known_junctions	FALSE	canonical	45	AAAGCCAAGACAGACCACGG	176	NA	NA	FALSE	Annotated Genes	Multi-Exon	Not within 50bp	Not within 50bp	Not within 50bp	No	No	7	12
PB.39281.148	chr17	+	1635	10	NNC	MAPT	novel	2609	11	NA	NA	-45	7	at_least_one_novel_splicesite	FALSE	canonical	30	ACATCCAACATTTCCTCAGG	186	AATAAA	-33	TRUE	Annotated Genes	Multi-Exon	Not within 50bp	Not within 50bp	Not within 50bp	Yes	No	10	12
PB.39281.156	chr17	+	1042	8	ISM	MAPT	ENST00000334239.12	1107	9	-173	5463	-32	-10	5prime_fragment	FALSE	canonical	55	AAATAAAAAGGTAAAGGGGG	199	NA	NA	FALSE	Annotated Genes	Multi-Exon	Not within 50bp	Not within 50bp	Not within 50bp	No	No	48	221
PB.39281.157	chr17	+	1113	9	ISM	MAPT	ENST00000446361.7	5345	10	-147	9604	0	0	5prime_fragment	FALSE	canonical	20	GTAAAGGGGGTAGGGTGGGT	0	AATAAA	-4	TRUE	Annotated Genes	Multi-Exon	Within 50bp	Not within 50bp	Not within 50bp	Yes	No	50	217
PB.39281.162	chr17	+	1222	11	NNC	MAPT	novel	5639	12	NA	NA	0	-174	at_least_one_novel_splicesite	FALSE	canonical	35	AAGACAGACCACGGGGCGGA	-8	NA	NA	FALSE	Annotated Genes	Multi-Exon	Within 50bp	Not within 50bp	Not within 50bp	No	No	16	39
PB.39281.171	chr17	+	1500	9	NNC	MAPT	novel	5345	10	NA	NA	5	13	at_least_one_novel_splicesite	FALSE	canonical	30	AACATTTCCTCAGGCAATTC	5	AATAAA	-39	TRUE	Annotated Genes	Multi-Exon	Within 50bp	Not within 50bp	Not within 50bp	Yes	No	10	11
PB.39281.172	chr17	+	1673	11	NNC	MAPT	novel	6815	13	NA	NA	-3	8	at_least_one_novel_splicesite	FALSE	canonical	25	CATCCAACATTTCCTCAGGC	-11	AATAAA	-34	TRUE	Annotated Genes	Multi-Exon	Within 50bp	Not within 50bp	Not within 50bp	Yes	No	9	20
PB.39281.179	chr17	+	644	6	ISM	MAPT	ENST00000535772.6	1353	10	-20	32637	4	11082	5prime_fragment	FALSE	canonical	40	AAGAAGAACGTTCTCTTGAA	4	NA	NA	FALSE	Annotated Genes	Multi-Exon	Within 50bp	Not within 50bp	Within 50bp	No	No	25	59
PB.39281.185	chr17	+	1156	10	NNC	MAPT	novel	1353	10	NA	NA	-9	-180	at_least_one_novel_splicesite	FALSE	canonical	45	AAAGCCAAGACAGACCACGG	-9	NA	NA	FALSE	Annotated Genes	Multi-Exon	Within 50bp	Not within 50bp	Not within 50bp	No	No	18	46
PB.39281.188	chr17	+	1792	11	NIC	MAPT	novel	6815	13	NA	NA	2	7	combination_of_known_junctions	FALSE	canonical	30	ACATCCAACATTTCCTCAGG	2	AATAAA	-33	TRUE	Annotated Genes	Multi-Exon	Within 50bp	Not within 50bp	Not within 50bp	Yes	No	40	180
PB.39281.192	chr17	+	723	6	NIC	MAPT	novel	6815	13	NA	NA	-3	11082	combination_of_known_junctions	FALSE	canonical	40	AAGAAGAACGTTCTCTTGAA	4	NA	NA	FALSE	Annotated Genes	Multi-Exon	Within 50bp	Not within 50bp	Not within 50bp	No	No	6	13
PB.39281.200	chr17	+	525	5	NNC	MAPT	novel	1353	10	NA	NA	-19	6572	at_least_one_novel_splicesite	FALSE	canonical	55	ATGACAAAAAAGCCAAGGTA	212	AGTAAA	-23	TRUE	Annotated Genes	Multi-Exon	Not within 50bp	Not within 50bp	Not within 50bp	Yes	No	16	24
PB.39281.213	chr17	+	1161	10	NIC	MAPT	novel	5639	12	NA	NA	0	0	combination_of_known_junctions	FALSE	canonical	20	GTAAAGGGGGTAGGGTGGGT	1	AATAAA	-4	TRUE	Annotated Genes	Multi-Exon	Within 50bp	Not within 50bp	Not within 50bp	Yes	No	15	49
PB.39281.2140	chr17	+	1616	10	NNC	MAPT	novel	1239	10	NA	NA	19	-1	at_least_one_novel_splicesite	FALSE	canonical	40	TCAAAAACATGGCCACATCC	40	AATAAA	-19	TRUE	Annotated Genes	Multi-Exon	Within 50bp	Not within 50bp	Not within 50bp	Yes	No	7	23
PB.39281.218	chr17	+	1770	12	FSM	MAPT	ENST00000351559.10	5639	12	-39	3908	-12	1	alternative_3end	FALSE	canonical	50	AAAAACATGGCCACATCCAA	219	AATAAA	-21	TRUE	Annotated Genes	Multi-Exon	Not within 50bp	Not within 50bp	Within 50bp	Yes	No	30	127
PB.39281.2283	chr17	+	1432	9	NNC	MAPT	novel	5345	10	NA	NA	-21	1	at_least_one_novel_splicesite	FALSE	canonical	50	AAAAACATGGCCACATCCAA	NA	AATAAA	-21	TRUE	Annotated Genes	Multi-Exon	Not within 50bp	Not within 50bp	Not within 50bp	Yes	No	8	10
PB.39281.2285	chr17	+	1352	8	ISM	MAPT	ENST00000334239.12	1107	9	67650	-261	-20	13	3prime_fragment	FALSE	canonical	30	AACATTTCCTCAGGCAATTC	NA	AATAAA	-39	TRUE	Annotated Genes	Multi-Exon	Not within 50bp	Not within 50bp	Not within 50bp	Yes	Yes	47	154
PB.39281.2291	chr17	+	1433	9	NNC	MAPT	novel	1239	10	NA	NA	-18	5	at_least_one_novel_splicesite	FALSE	canonical	30	CCACATCCAACATTTCCTCA	NA	AATAAA	-31	TRUE	Annotated Genes	Multi-Exon	Not within 50bp	Not within 50bp	Not within 50bp	Yes	No	47	245
PB.39281.2294	chr17	+	3072	9	NNC	MAPT	novel	1239	10	NA	NA	-18	198	intron_retention	FALSE	canonical	55	ACTATGATAGTGAAAAGAAA	NA	NA	NA	FALSE	Annotated Genes	Multi-Exon	Not within 50bp	Not within 50bp	Not within 50bp	No	No	16	39
PB.39281.2299	chr17	+	1526	10	FSM	MAPT	ENST00000431008.7	1233	10	-20	-273	-20	13	alternative_3end	FALSE	canonical	30	AACATTTCCTCAGGCAATTC	NA	AATAAA	-39	TRUE	Annotated Genes	Multi-Exon	Not within 50bp	Not within 50bp	Within 50bp	Yes	No	20	38
PB.39281.230	chr17	+	1147	10	FSM	MAPT	ENST00000446361.7	5345	10	-145	4343	2	-180	alternative_3end5end	FALSE	canonical	45	AAAGCCAAGACAGACCACGG	2	NA	NA	FALSE	Annotated Genes	Multi-Exon	Within 50bp	Not within 50bp	Not within 50bp	No	No	17	58
PB.39281.2302	chr17	+	946	8	ISM	MAPT	ENST00000446361.7	5345	10	67644	9614	-20	-10	internal_fragment	FALSE	canonical	55	AAATAAAAAGGTAAAGGGGG	NA	NA	NA	FALSE	Annotated Genes	Multi-Exon	Not within 50bp	Not within 50bp	Not within 50bp	No	No	7	13
PB.39281.2323	chr17	+	1601	11	FSM	MAPT	ENST00000574436.5	1326	11	-20	-255	-20	1	alternative_3end	FALSE	canonical	50	AAAAACATGGCCACATCCAA	NA	AATAAA	-21	TRUE	Annotated Genes	Multi-Exon	Not within 50bp	Not within 50bp	Within 50bp	Yes	No	8	14
PB.39281.2344	chr17	+	847	7	ISM	MAPT	ENST00000334239.12	1107	9	67650	5469	-20	-16	internal_fragment	FALSE	canonical	55	CGGAGGAAATAAAAAGGTAA	NA	NA	NA	FALSE	Annotated Genes	Multi-Exon	Not within 50bp	Not within 50bp	Not within 50bp	No	No	13	15
PB.39281.256	chr17	+	1118	9	NNC	MAPT	novel	5345	10	NA	NA	-15	-10	at_least_one_novel_splicesite	FALSE	canonical	55	AAATAAAAAGGTAAAGGGGG	216	NA	NA	FALSE	Annotated Genes	Multi-Exon	Not within 50bp	Not within 50bp	Not within 50bp	No	No	12	14
PB.39281.263	chr17	+	930	7	ISM	MAPT	ENST00000535772.6	1353	10	-39	27558	-15	16161	5prime_fragment	FALSE	canonical	10	AGAGTGGCTGGCTGCGCGTG	216	NA	NA	FALSE	Annotated Genes	Multi-Exon	Not within 50bp	Not within 50bp	Within 50bp	No	No	12	22
PB.39281.2653	chr17	+	1053	7	FSM	MAPT	ENST00000576518.1	6778	7	5609	116	2900	90	alternative_3end5end	FALSE	canonical	5	GTCACTCGGCTTTGGCTCGG	8410	NA	NA	FALSE	Annotated Genes	Multi-Exon	Not within 50bp	Not within 50bp	Not within 50bp	No	No	11	15
PB.39281.2655	chr17	+	1195	7	FSM	MAPT	ENST00000576518.1	6778	7	5590	-7	2881	7	alternative_5end	FALSE	canonical	30	ACATCCAACATTTCCTCAGG	8391	AATAAA	-33	TRUE	Annotated Genes	Multi-Exon	Not within 50bp	Within 50bp	Not within 50bp	Yes	No	31	95
PB.39281.270	chr17	+	1068	9	FSM	MAPT	ENST00000334239.12	1107	9	-153	192	-12	-180	alternative_3end5end	FALSE	canonical	45	AAAGCCAAGACAGACCACGG	219	NA	NA	FALSE	Annotated Genes	Multi-Exon	Not within 50bp	Not within 50bp	Not within 50bp	No	No	21	49
PB.39281.274	chr17	+	1687	11	NNC	MAPT	novel	5639	12	NA	NA	-12	1	at_least_one_novel_splicesite	FALSE	canonical	50	AAAAACATGGCCACATCCAA	219	AATAAA	-21	TRUE	Annotated Genes	Multi-Exon	Not within 50bp	Not within 50bp	Not within 50bp	Yes	No	38	80
PB.39281.2772	chr17	+	1117	6	ISM	MAPT	ENST00000576518.1	6778	7	14255	5	11546	1	3prime_fragment	FALSE	canonical	50	AAAAACATGGCCACATCCAA	NA	AATAAA	-21	TRUE	Annotated Genes	Multi-Exon	Not within 50bp	Within 50bp	Not within 50bp	Yes	Yes	29	95
PB.39281.284	chr17	+	560	5	ISM	MAPT	ENST00000570299.5	889	7	-55	27149	-6	11075	5prime_fragment	FALSE	canonical	30	CTCTGGTAAGAAGAACGTTC	-6	NA	NA	FALSE	Annotated Genes	Multi-Exon	Within 50bp	Not within 50bp	Not within 50bp	No	No	38	76
PB.39281.2858	chr17	+	1774	6	ISM	MAPT	ENST00000420682.6	1239	10	28512	-267	15358	7	3prime_fragment	FALSE	canonical	30	ACATCCAACATTTCCTCAGG	NA	AATAAA	-33	TRUE	Annotated Genes	Multi-Exon	Not within 50bp	Not within 50bp	Not within 50bp	Yes	Yes	53	165
PB.39281.2870	chr17	+	1061	5	ISM	MAPT	ENST00000576518.1	6778	7	18676	4	15967	2	3prime_fragment	FALSE	canonical	45	AAAACATGGCCACATCCAAC	NA	AATAAA	-22	TRUE	Annotated Genes	Multi-Exon	Not within 50bp	Within 50bp	Not within 50bp	Yes	Yes	48	200
PB.39281.291	chr17	+	837	6	ISM	MAPT	ENST00000570299.5	889	7	-58	22063	-9	16161	5prime_fragment	FALSE	canonical	10	AGAGTGGCTGGCTGCGCGTG	-9	NA	NA	FALSE	Annotated Genes	Multi-Exon	Within 50bp	Not within 50bp	Not within 50bp	No	No	6	15
PB.39281.2970	chr17	+	555	4	ISM	MAPT	ENST00000415613.6	2331	14	34060	5441	20906	0	internal_fragment	FALSE	canonical	20	GTAAAGGGGGTAGGGTGGGT	4900	AATAAA	-4	TRUE	Annotated Genes	Multi-Exon	Not within 50bp	Not within 50bp	Not within 50bp	Yes	No	15	28
PB.39281.2971	chr17	+	919	4	ISM	MAPT	ENST00000576518.1	6778	7	23643	-9	20934	9	3prime_fragment	FALSE	canonical	30	ATCCAACATTTCCTCAGGCA	4928	AATAAA	-35	TRUE	Annotated Genes	Multi-Exon	Not within 50bp	Within 50bp	Not within 50bp	Yes	Yes	46	235
PB.39281.2977	chr17	+	1029	5	ISM	MAPT	ENST00000415613.6	2331	14	34060	-258	20906	-2	3prime_fragment	FALSE	canonical	40	AACATGGCCACATCCAACAT	4900	AATAAA	-24	TRUE	Annotated Genes	Multi-Exon	Not within 50bp	Not within 50bp	Not within 50bp	Yes	Yes	56	223
PB.39281.3227	chr17	+	2663	2	ISM	MAPT	ENST00000576518.1	6778	7	45392	-1631	42683	189	3prime_fragment	FALSE	canonical	35	ACCAGAGTGACTATGATAGT	703	NA	NA	FALSE	Annotated Genes	Multi-Exon	Not within 50bp	Not within 50bp	Not within 50bp	No	Yes	45	155
PB.39281.3232	chr17	+	4488	2	ISM	MAPT	ENST00000576518.1	6778	7	45833	-3897	43124	-6	3prime_fragment	FALSE	canonical	35	ATTAAATAAGGTCTCCATTC	1144	AATAAA	-13	TRUE	Annotated Genes	Multi-Exon	Not within 50bp	Not within 50bp	Not within 50bp	Yes	Yes	7	10
PB.39281.367	chr17	+	5492	10	FSM	MAPT	ENST00000446361.7	5345	10	-153	6	-6	-6	alternative_5end	FALSE	canonical	35	ATTAAATAAGGTCTCCATTC	-6	AATAAA	-13	TRUE	Annotated Genes	Multi-Exon	Within 50bp	Within 50bp	Not within 50bp	Yes	No	12	18
PB.39281.376	chr17	+	1650	11	NNC	MAPT	novel	5639	12	NA	NA	2	9	at_least_one_novel_splicesite	FALSE	canonical	30	ATCCAACATTTCCTCAGGCA	-3	AATAAA	-35	TRUE	Annotated Genes	Multi-Exon	Within 50bp	Not within 50bp	Not within 50bp	Yes	No	16	24
PB.39281.399	chr17	+	1893	12	NIC	MAPT	novel	6815	13	NA	NA	-6	13	combination_of_known_junctions	FALSE	canonical	30	AACATTTCCTCAGGCAATTC	-6	AATAAA	-39	TRUE	Annotated Genes	Multi-Exon	Within 50bp	Not within 50bp	Not within 50bp	Yes	No	9	31
PB.39281.488	chr17	+	1432	8	NIC	MAPT	novel	5345	10	NA	NA	5	7	combination_of_known_splicesites	FALSE	canonical	30	ACATCCAACATTTCCTCAGG	5	AATAAA	-33	TRUE	Annotated Genes	Multi-Exon	Within 50bp	Not within 50bp	Not within 50bp	Yes	No	7	10
PB.39281.491	chr17	+	5394	9	FSM	MAPT	ENST00000334239.12	1107	9	-139	-4148	2	-3	alternative_3end5end	FALSE	canonical	35	AAATAAGGTCTCCATTCATG	2	AATAAA	-16	TRUE	Annotated Genes	Multi-Exon	Within 50bp	Not within 50bp	Not within 50bp	Yes	No	8	12
PB.39281.800	chr17	+	1784	12	NIC	MAPT	novel	5639	12	NA	NA	-4	-1	combination_of_known_junctions	FALSE	canonical	40	TCAAAAACATGGCCACATCC	-12	AATAAA	-19	TRUE	Annotated Genes	Multi-Exon	Within 50bp	Not within 50bp	Not within 50bp	Yes	No	6	19
PB.40575.1	chr17	-	2415	12	ISM	RHBDF2	ENST00000313080.8	3582	19	24107	7	431	-7	3prime_fragment	FALSE	canonical	20	TATGGCAGTACATTGTCTTT	7500	ATTAAA	-11	TRUE	Annotated Genes	Multi-Exon	Not within 50bp	Within 50bp	Not within 50bp	Yes	Yes	19	51
PB.40575.10	chr17	-	1755	7	ISM	RHBDF2	ENST00000313080.8	3582	19	27264	3	-1068	-3	3prime_fragment	FALSE	canonical	25	GCAGTACATTGTCTTTAACG	NA	ATTAAA	-15	TRUE	Annotated Genes	Multi-Exon	Not within 50bp	Within 50bp	Not within 50bp	Yes	Yes	58	280
PB.40575.104	chr17	-	3195	16	NNC	RHBDF2	novel	3582	19	NA	NA	1719	-1	at_least_one_novel_splicesite	FALSE	canonical	30	AGTACATTGTCTTTAACGGA	7974	ATTAAA	-17	TRUE	Annotated Genes	Multi-Exon	Not within 50bp	Not within 50bp	Not within 50bp	Yes	No	8	15
PB.40575.16	chr17	-	1650	6	ISM	RHBDF2	ENST00000313080.8	3582	19	27501	1	-831	-1	3prime_fragment	FALSE	canonical	30	AGTACATTGTCTTTAACGGA	NA	ATTAAA	-17	TRUE	Annotated Genes	Multi-Exon	Not within 50bp	Within 50bp	Not within 50bp	Yes	Yes	38	133
PB.40575.17	chr17	-	2546	13	NNC	RHBDF2	novel	3582	19	NA	NA	-55	-1	at_least_one_novel_splicesite	FALSE	canonical	30	AGTACATTGTCTTTAACGGA	9996	ATTAAA	-17	TRUE	Annotated Genes	Multi-Exon	Not within 50bp	Not within 50bp	Not within 50bp	Yes	No	34	102
PB.40575.172	chr17	-	3162	16	NNC	RHBDF2	novel	3582	19	NA	NA	1719	-16	at_least_one_novel_splicesite	FALSE	canonical	30	AATATTCTTTATGGCAGTAC	7974	ATTAAA	-2	TRUE	Annotated Genes	Multi-Exon	Not within 50bp	Not within 50bp	Not within 50bp	Yes	No	14	53
PB.40575.193	chr17	-	3573	19	NIC	RHBDF2	novel	3511	19	NA	NA	7	-1	combination_of_known_junctions	FALSE	canonical	30	AGTACATTGTCTTTAACGGA	8197	ATTAAA	-17	TRUE	Annotated Genes	Multi-Exon	Not within 50bp	Not within 50bp	Not within 50bp	Yes	No	6	11
PB.40575.2	chr17	-	3646	18	NNC	RHBDF2	novel	3511	19	NA	NA	0	-6	intron_retention	FALSE	canonical	25	ATGGCAGTACATTGTCTTTA	-31	ATTAAA	-12	TRUE	Annotated Genes	Multi-Exon	Within 50bp	Not within 50bp	Not within 50bp	Yes	No	6	14
PB.40575.20	chr17	-	3572	19	NIC	RHBDF2	novel	3511	19	NA	NA	0	-1	combination_of_known_junctions	FALSE	canonical	30	AGTACATTGTCTTTAACGGA	-23	ATTAAA	-17	TRUE	Annotated Genes	Multi-Exon	Within 50bp	Not within 50bp	Not within 50bp	Yes	No	16	29
PB.40575.22	chr17	-	3024	16	ISM	RHBDF2	ENST00000313080.8	3582	19	21599	1	1719	-1	3prime_fragment	FALSE	canonical	30	AGTACATTGTCTTTAACGGA	7974	ATTAAA	-17	TRUE	Annotated Genes	Multi-Exon	Not within 50bp	Within 50bp	Not within 50bp	Yes	Yes	32	102
PB.40575.23	chr17	-	1940	9	ISM	RHBDF2	ENST00000313080.8	3582	19	26602	55	-1730	-55	3prime_fragment	FALSE	canonical	30	AACGCTAACTTTGTACGGAC	9995	TTTAAA	-4	TRUE	Annotated Genes	Multi-Exon	Not within 50bp	Not within 50bp	Not within 50bp	Yes	Yes	33	81
PB.40575.25	chr17	-	3660	19	FSM	RHBDF2	ENST00000591885.5	3599	19	114	-175	114	2	alternative_3end5end	FALSE	canonical	30	ACATTGTCTTTAACGGAGAC	NA	ATTAAA	-20	TRUE	Annotated Genes	Multi-Exon	Not within 50bp	Not within 50bp	Not within 50bp	Yes	No	28	91
PB.40575.29	chr17	-	1890	8	ISM	RHBDF2	ENST00000313080.8	3582	19	26902	0	-1430	0	3prime_fragment	FALSE	canonical	25	GTACATTGTCTTTAACGGAG	NA	ATTAAA	-18	TRUE	Annotated Genes	Multi-Exon	Not within 50bp	Within 50bp	Not within 50bp	Yes	Yes	52	229
PB.40575.33	chr17	-	3275	15	ISM	RHBDF2	ENST00000313080.8	3582	19	21803	1	-1873	-1	3prime_fragment	FALSE	canonical	30	AGTACATTGTCTTTAACGGA	8178	ATTAAA	-17	TRUE	Annotated Genes	Multi-Exon	Not within 50bp	Within 50bp	Not within 50bp	Yes	Yes	27	66
PB.40575.34	chr17	-	2820	14	ISM	RHBDF2	ENST00000313080.8	3582	19	22325	6	-1351	-6	intron_retention	FALSE	canonical	25	ATGGCAGTACATTGTCTTTA	8700	ATTAAA	-12	TRUE	Annotated Genes	Multi-Exon	Not within 50bp	Within 50bp	Not within 50bp	Yes	No	27	91
PB.40575.35	chr17	-	2002	3	ISM	RHBDF2	ENST00000313080.8	3582	19	27705	7	-627	-7	intron_retention	FALSE	canonical	20	TATGGCAGTACATTGTCTTT	NA	ATTAAA	-11	TRUE	Annotated Genes	Multi-Exon	Not within 50bp	Within 50bp	Not within 50bp	Yes	No	56	182
PB.40575.38	chr17	-	3781	18	ISM	RHBDF2	ENST00000675367.1	3511	19	13170	3	-75	-3	3prime_fragment	FALSE	canonical	25	GCAGTACATTGTCTTTAACG	6106	ATTAAA	-15	TRUE	Annotated Genes	Multi-Exon	Not within 50bp	Within 50bp	Not within 50bp	Yes	Yes	35	128
PB.40575.4	chr17	-	3516	19	FSM	RHBDF2	ENST00000675367.1	3511	19	-11	6	-11	-6	reference_match	FALSE	canonical	25	ATGGCAGTACATTGTCTTTA	-42	ATTAAA	-12	TRUE	Annotated Genes	Multi-Exon	Within 50bp	Within 50bp	Within 50bp	Yes	No	66	810
PB.40575.40	chr17	-	2162	10	ISM	RHBDF2	ENST00000313080.8	3582	19	26209	1	-2123	-1	3prime_fragment	FALSE	canonical	30	AGTACATTGTCTTTAACGGA	9602	ATTAAA	-17	TRUE	Annotated Genes	Multi-Exon	Not within 50bp	Within 50bp	Not within 50bp	Yes	Yes	52	187
PB.40575.42	chr17	-	3451	19	NNC	RHBDF2	novel	3511	19	NA	NA	-6	-3	at_least_one_novel_splicesite	FALSE	canonical	25	GCAGTACATTGTCTTTAACG	-37	ATTAAA	-15	TRUE	Annotated Genes	Multi-Exon	Within 50bp	Not within 50bp	Not within 50bp	Yes	No	11	24
PB.40575.47	chr17	-	3755	17	ISM	RHBDF2	ENST00000675367.1	3511	19	19364	1	-165	-1	3prime_fragment	FALSE	canonical	30	AGTACATTGTCTTTAACGGA	5723	ATTAAA	-17	TRUE	Annotated Genes	Multi-Exon	Not within 50bp	Within 50bp	Not within 50bp	Yes	Yes	28	116
PB.40575.58	chr17	-	3683	19	NIC	RHBDF2	novel	3511	19	NA	NA	181	-1	combination_of_known_junctions	FALSE	canonical	30	AGTACATTGTCTTTAACGGA	213	ATTAAA	-17	TRUE	Annotated Genes	Multi-Exon	Not within 50bp	Not within 50bp	Not within 50bp	Yes	No	11	44
PB.40575.6	chr17	-	1812	4	ISM	RHBDF2	ENST00000313080.8	3582	19	27755	1	-577	-1	intron_retention	FALSE	canonical	30	AGTACATTGTCTTTAACGGA	NA	ATTAAA	-17	TRUE	Annotated Genes	Multi-Exon	Not within 50bp	Within 50bp	Not within 50bp	Yes	No	58	243
PB.40575.62	chr17	-	2125	4	NIC	RHBDF2	novel	3582	19	NA	NA	-1069	-6	intron_retention	FALSE	canonical	25	ATGGCAGTACATTGTCTTTA	NA	ATTAAA	-12	TRUE	Annotated Genes	Multi-Exon	Not within 50bp	Not within 50bp	Not within 50bp	Yes	No	6	15
PB.40575.69	chr17	-	3587	19	NNC	RHBDF2	novel	3582	19	NA	NA	-3	-1	at_least_one_novel_splicesite	FALSE	canonical	30	AGTACATTGTCTTTAACGGA	-26	ATTAAA	-17	TRUE	Annotated Genes	Multi-Exon	Within 50bp	Not within 50bp	Not within 50bp	Yes	No	21	75
PB.40575.7	chr17	-	1719	5	ISM	RHBDF2	ENST00000313080.8	3582	19	27526	3	-806	-3	intron_retention	FALSE	canonical	25	GCAGTACATTGTCTTTAACG	NA	ATTAAA	-15	TRUE	Annotated Genes	Multi-Exon	Not within 50bp	Within 50bp	Not within 50bp	Yes	No	67	310
PB.40575.8	chr17	-	2298	11	ISM	RHBDF2	ENST00000313080.8	3582	19	24383	3	707	-3	3prime_fragment	FALSE	canonical	25	GCAGTACATTGTCTTTAACG	7776	ATTAAA	-15	TRUE	Annotated Genes	Multi-Exon	Not within 50bp	Within 50bp	Not within 50bp	Yes	Yes	42	154
PB.40575.9	chr17	-	2211	2	ISM	RHBDF2	ENST00000590168.5	2665	12	3990	7	-666	-2	intron_retention	FALSE	canonical	25	CAGTACATTGTCTTTAACGG	NA	ATTAAA	-16	TRUE	Annotated Genes	Multi-Exon	Not within 50bp	Within 50bp	Not within 50bp	Yes	No	69	387
PB.40575.964	chr17	-	1188	6	ISM	RHBDF2	ENST00000675367.1	3511	19	0	7684	0	502	5prime_fragment	FALSE	canonical	15	GGAACCTGGTCTCTGCACTG	-31	NA	NA	FALSE	Annotated Genes	Multi-Exon	Within 50bp	Not within 50bp	Within 50bp	No	No	18	50
PB.40575.968	chr17	-	1366	6	ISM	RHBDF2	ENST00000674875.1	2797	9	169	2795	169	495	5prime_fragment	FALSE	canonical	20	AAGTTTTGGAACCTGGTCTC	201	NA	NA	FALSE	Annotated Genes	Multi-Exon	Not within 50bp	Not within 50bp	Not within 50bp	No	No	8	21
PB.40575.971	chr17	-	1056	5	NIC	RHBDF2	novel	3511	19	NA	NA	0	492	combination_of_known_junctions	FALSE	canonical	20	GCCAAGTTTTGGAACCTGGT	-31	NA	NA	FALSE	Annotated Genes	Multi-Exon	Within 50bp	Not within 50bp	Not within 50bp	No	No	10	41
PB.40575.99	chr17	-	3606	20	NIC	RHBDF2	novel	3511	19	NA	NA	1	-3	combination_of_known_junctions	FALSE	canonical	25	GCAGTACATTGTCTTTAACG	-28	ATTAAA	-15	TRUE	Annotated Genes	Multi-Exon	Within 50bp	Not within 50bp	Not within 50bp	Yes	No	22	56
PB.43365.160	chr19	+	4522	32	ISM	ABCA7	ENST00000263094.11	6815	47	7340	5	1915	0	3prime_fragment	FALSE	canonical	20	TGAAACCGTGTGCATGTGTG	4680	AATAAA	-28	TRUE	Annotated Genes	Multi-Exon	Not within 50bp	Within 50bp	Not within 50bp	Yes	Yes	6	10
PB.43365.180	chr19	+	4310	31	NNC	ABCA7	novel	6815	47	NA	NA	-516	-4	at_least_one_novel_splicesite	FALSE	canonical	20	GTGGTGAAACCGTGTGCATG	6132	AATAAA	-24	TRUE	Annotated Genes	Multi-Exon	Not within 50bp	Not within 50bp	Not within 50bp	Yes	No	6	11
PB.43365.233	chr19	+	2819	20	ISM	ABCA7	ENST00000263094.11	6815	47	11341	6308	2033	1	internal_fragment	FALSE	canonical	25	TTATTTATTTATTTATTTGA	318	NA	NA	FALSE	Annotated Genes	Multi-Exon	Not within 50bp	Not within 50bp	Not within 50bp	No	No	9	66
PB.43365.243	chr19	+	3707	27	ISM	ABCA7	ENST00000263094.11	6815	47	11380	19	2072	2	3prime_fragment	FALSE	canonical	30	AGAAGCCGTGGTGGTGAAAC	357	AATAAA	-14	TRUE	Annotated Genes	Multi-Exon	Not within 50bp	Within 50bp	Not within 50bp	Yes	Yes	10	30
PB.43365.270	chr19	+	3572	26	NNC	ABCA7	novel	6815	47	NA	NA	-2085	-4	at_least_one_novel_splicesite	FALSE	canonical	20	GTGGTGAAACCGTGTGCATG	861	AATAAA	-24	TRUE	Annotated Genes	Multi-Exon	Not within 50bp	Not within 50bp	Not within 50bp	Yes	No	10	40
PB.43365.293	chr19	+	3424	25	ISM	ABCA7	ENST00000263094.11	6815	47	12121	3	-1848	0	3prime_fragment	FALSE	canonical	20	AAACCGTGTGCATGTGTGTC	1098	AATAAA	-30	TRUE	Annotated Genes	Multi-Exon	Not within 50bp	Within 50bp	Not within 50bp	Yes	Yes	11	31
PB.43365.309	chr19	+	3368	24	ISM	ABCA7	ENST00000263094.11	6815	47	13219	3	-750	0	3prime_fragment	FALSE	canonical	20	AAACCGTGTGCATGTGTGTC	2196	AATAAA	-30	TRUE	Annotated Genes	Multi-Exon	Not within 50bp	Within 50bp	Not within 50bp	Yes	Yes	22	88
PB.43365.345	chr19	+	3159	23	ISM	ABCA7	ENST00000263094.11	6815	47	13682	5	-287	0	3prime_fragment	FALSE	canonical	20	TGAAACCGTGTGCATGTGTG	2659	AATAAA	-28	TRUE	Annotated Genes	Multi-Exon	Not within 50bp	Within 50bp	Not within 50bp	Yes	Yes	14	38
PB.43365.374	chr19	+	3112	22	ISM	ABCA7	ENST00000263094.11	6815	47	13898	5	-71	0	3prime_fragment	FALSE	canonical	20	TGAAACCGTGTGCATGTGTG	2875	AATAAA	-28	TRUE	Annotated Genes	Multi-Exon	Not within 50bp	Within 50bp	Not within 50bp	Yes	Yes	18	75
PB.43365.423	chr19	+	3004	21	ISM	ABCA7	ENST00000263094.11	6815	47	14088	5	119	0	3prime_fragment	FALSE	canonical	20	TGAAACCGTGTGCATGTGTG	3065	AATAAA	-28	TRUE	Annotated Genes	Multi-Exon	Not within 50bp	Within 50bp	Not within 50bp	Yes	Yes	15	58
PB.43365.458	chr19	+	2862	20	ISM	ABCA7	ENST00000263094.11	6815	47	14458	5	489	0	3prime_fragment	FALSE	canonical	20	TGAAACCGTGTGCATGTGTG	3435	AATAAA	-28	TRUE	Annotated Genes	Multi-Exon	Not within 50bp	Within 50bp	Not within 50bp	Yes	Yes	13	60
PB.43365.501	chr19	+	2731	19	ISM	ABCA7	ENST00000263094.11	6815	47	14676	3	707	0	3prime_fragment	FALSE	canonical	20	AAACCGTGTGCATGTGTGTC	3653	AATAAA	-30	TRUE	Annotated Genes	Multi-Exon	Not within 50bp	Within 50bp	Not within 50bp	Yes	Yes	18	66
PB.43365.545	chr19	+	2640	18	NNC	ABCA7	novel	6815	47	NA	NA	-889	0	at_least_one_novel_splicesite	FALSE	canonical	20	AAACCGTGTGCATGTGTGTC	3966	AATAAA	-30	TRUE	Annotated Genes	Multi-Exon	Not within 50bp	Not within 50bp	Not within 50bp	Yes	No	37	190
PB.43365.557	chr19	+	2582	18	NIC	ABCA7	novel	6815	47	NA	NA	-889	0	combination_of_known_junctions	FALSE	canonical	20	AAACCGTGTGCATGTGTGTC	3966	AATAAA	-30	TRUE	Annotated Genes	Multi-Exon	Not within 50bp	Not within 50bp	Not within 50bp	Yes	No	11	51
PB.43365.575	chr19	+	1009	5	ISM	ABCA7	ENST00000435683.7	4221	29	5710	8184	-860	1368	internal_fragment	FALSE	canonical	25	ATGCAGTGTAACTACTTGGT	3995	GATAAA	-18	TRUE	Annotated Genes	Multi-Exon	Not within 50bp	Not within 50bp	Not within 50bp	Yes	No	9	115
PB.43365.648	chr19	+	2380	17	ISM	ABCA7	ENST00000263094.11	6815	47	15799	4	-79	-1	3prime_fragment	FALSE	canonical	20	GAAACCGTGTGCATGTGTGT	4776	AATAAA	-29	TRUE	Annotated Genes	Multi-Exon	Not within 50bp	Within 50bp	Not within 50bp	Yes	Yes	7	11
PB.43365.671	chr19	+	2350	16	ISM	ABCA7	ENST00000263094.11	6815	47	15956	3	78	0	3prime_fragment	FALSE	canonical	20	AAACCGTGTGCATGTGTGTC	4933	AATAAA	-30	TRUE	Annotated Genes	Multi-Exon	Not within 50bp	Within 50bp	Not within 50bp	Yes	Yes	24	56
PB.43365.700	chr19	+	2171	15	ISM	ABCA7	ENST00000263094.11	6815	47	16221	3	343	0	3prime_fragment	FALSE	canonical	20	AAACCGTGTGCATGTGTGTC	5198	AATAAA	-30	TRUE	Annotated Genes	Multi-Exon	Not within 50bp	Within 50bp	Not within 50bp	Yes	Yes	17	30
PB.43365.717	chr19	+	1997	14	ISM	ABCA7	ENST00000263094.11	6815	47	16800	5	-21	0	3prime_fragment	FALSE	canonical	20	TGAAACCGTGTGCATGTGTG	5777	AATAAA	-28	TRUE	Annotated Genes	Multi-Exon	Not within 50bp	Within 50bp	Not within 50bp	Yes	Yes	16	31
PB.43365.740	chr19	+	1778	13	ISM	ABCA7	ENST00000435683.7	4221	29	7942	-78	423	0	3prime_fragment	FALSE	canonical	20	AAACCGTGTGCATGTGTGTC	6227	AATAAA	-30	TRUE	Annotated Genes	Multi-Exon	Not within 50bp	Not within 50bp	Not within 50bp	Yes	Yes	18	41
PB.43365.752	chr19	+	1964	12	ISM	ABCA7	ENST00000525073.6	1918	14	722	0	-344	0	3prime_fragment	FALSE	canonical	20	AAACCGTGTGCATGTGTGTC	6526	AATAAA	-30	TRUE	Annotated Genes	Multi-Exon	Not within 50bp	Within 50bp	Not within 50bp	Yes	Yes	31	51
PB.43365.767	chr19	+	1566	11	NNC	ABCA7	novel	1918	14	NA	NA	144	0	at_least_one_novel_splicesite	FALSE	canonical	20	AAACCGTGTGCATGTGTGTC	7014	AATAAA	-30	TRUE	Annotated Genes	Multi-Exon	Not within 50bp	Not within 50bp	Not within 50bp	Yes	No	30	69
PB.43365.781	chr19	+	1437	10	ISM	ABCA7	ENST00000525073.6	1918	14	1683	0	617	0	3prime_fragment	FALSE	canonical	20	AAACCGTGTGCATGTGTGTC	7487	AATAAA	-30	TRUE	Annotated Genes	Multi-Exon	Not within 50bp	Within 50bp	Not within 50bp	Yes	Yes	33	96
PB.43365.809	chr19	+	1201	9	ISM	ABCA7	ENST00000525073.6	1918	14	1991	0	925	0	3prime_fragment	FALSE	canonical	20	AAACCGTGTGCATGTGTGTC	7795	AATAAA	-30	TRUE	Annotated Genes	Multi-Exon	Not within 50bp	Within 50bp	Not within 50bp	Yes	Yes	47	189
PB.43365.837	chr19	+	1141	8	ISM	ABCA7	ENST00000525073.6	1918	14	2133	0	1067	0	3prime_fragment	FALSE	canonical	20	AAACCGTGTGCATGTGTGTC	7937	AATAAA	-30	TRUE	Annotated Genes	Multi-Exon	Not within 50bp	Within 50bp	Not within 50bp	Yes	Yes	41	119
PB.43365.859	chr19	+	1081	7	ISM	ABCA7	ENST00000525073.6	1918	14	4872	17	-373	1	3prime_fragment	FALSE	canonical	30	GAGAAGCCGTGGTGGTGAAA	NA	AATAAA	-13	TRUE	Annotated Genes	Multi-Exon	Not within 50bp	Within 50bp	Not within 50bp	Yes	Yes	47	132
PB.43365.864	chr19	+	1135	7	NNC	ABCA7	novel	1918	14	NA	NA	-383	-7	at_least_one_novel_splicesite	FALSE	canonical	15	GTGGTGGTGAAACCGTGTGC	NA	AATAAA	-21	TRUE	Annotated Genes	Multi-Exon	Not within 50bp	Not within 50bp	Not within 50bp	Yes	No	6	11
PB.43365.867	chr19	+	1364	6	NIC	ABCA7	novel	1918	14	NA	NA	-356	0	intron_retention	FALSE	canonical	20	AAACCGTGTGCATGTGTGTC	NA	AATAAA	-30	TRUE	Annotated Genes	Multi-Exon	Not within 50bp	Not within 50bp	Not within 50bp	Yes	No	45	103
PB.43365.888	chr19	+	1035	5	ISM	ABCA7	ENST00000525073.6	1918	14	6446	2	-672	0	3prime_fragment	FALSE	canonical	20	TGAAACCGTGTGCATGTGTG	NA	AATAAA	-28	TRUE	Annotated Genes	Multi-Exon	Not within 50bp	Within 50bp	Not within 50bp	Yes	Yes	43	126
PB.43365.896	chr19	+	1096	3	ISM	ABCA7	ENST00000673773.1	3855	11	7713	-17	-354	-1	3prime_fragment	FALSE	canonical	20	GAAACCGTGTGCATGTGTGT	NA	AATAAA	-29	TRUE	Annotated Genes	Multi-Exon	Not within 50bp	Within 50bp	Not within 50bp	Yes	Yes	75	402
PB.43365.897	chr19	+	738	4	ISM	ABCA7	ENST00000525073.6	1918	14	6825	1	-293	-1	3prime_fragment	FALSE	canonical	20	GAAACCGTGTGCATGTGTGT	NA	AATAAA	-29	TRUE	Annotated Genes	Multi-Exon	Not within 50bp	Within 50bp	Not within 50bp	Yes	Yes	46	126
PB.43365.898	chr19	+	758	4	NNC	ABCA7	novel	1918	14	NA	NA	-277	-1	at_least_one_novel_splicesite	FALSE	canonical	20	GAAACCGTGTGCATGTGTGT	NA	AATAAA	-29	TRUE	Annotated Genes	Multi-Exon	Not within 50bp	Not within 50bp	Not within 50bp	Yes	No	6	10
PB.43365.900	chr19	+	989	3	NNC	ABCA7	novel	6883	44	NA	NA	-293	0	intron_retention	FALSE	canonical	20	TGAAACCGTGTGCATGTGTG	NA	AATAAA	-28	TRUE	Annotated Genes	Multi-Exon	Not within 50bp	Not within 50bp	Not within 50bp	Yes	No	7	10
PB.43365.916	chr19	+	851	2	ISM	ABCA7	ENST00000525073.6	1918	14	7687	0	-38	0	3prime_fragment	FALSE	canonical	20	AAACCGTGTGCATGTGTGTC	NA	AATAAA	-30	TRUE	Annotated Genes	Multi-Exon	Not within 50bp	Within 50bp	Not within 50bp	Yes	Yes	78	714
PB.45429.104	chr19	+	456	5	NNC	APOE	novel	1166	4	NA	NA	0	-1	at_least_one_novel_splicesite	FALSE	canonical	5	ATCTGCTGGCCTCCCCCTGT	-4	AATAAA	-20	TRUE	Annotated Genes	Multi-Exon	Within 50bp	Not within 50bp	Not within 50bp	Yes	No	9	16
PB.45429.113	chr19	+	831	5	NNC	APOE	novel	1166	4	NA	NA	0	-1	at_least_one_novel_splicesite	FALSE	canonical	5	ATCTGCTGGCCTCCCCCTGT	1	AATAAA	-20	TRUE	Annotated Genes	Multi-Exon	Within 50bp	Not within 50bp	Not within 50bp	Yes	No	30	76
PB.45429.117	chr19	+	391	4	NNC	APOE	novel	1166	4	NA	NA	0	28	at_least_one_novel_splicesite	FALSE	canonical	20	TAAGCCCCAGCCTCAGTTTC	-4	NA	NA	FALSE	Annotated Genes	Multi-Exon	Within 50bp	Not within 50bp	Not within 50bp	No	No	19	42
PB.45429.118	chr19	+	442	4	NNC	APOE	novel	1166	4	NA	NA	-5	-5	at_least_one_novel_splicesite	FALSE	canonical	10	ACGCATCTGCTGGCCTCCCC	12	AATAAA	-16	TRUE	Annotated Genes	Multi-Exon	Within 50bp	Not within 50bp	Not within 50bp	Yes	No	9	12
PB.45429.147	chr19	+	626	4	FSM	APOE	ENST00000252486.9	1166	4	8	532	-8	-83	alternative_3end	FALSE	canonical	15	AGCGCGGCCTCAGCGCCATC	9	NA	NA	FALSE	Annotated Genes	Multi-Exon	Within 50bp	Not within 50bp	Within 50bp	No	No	9	19
PB.45429.154	chr19	+	311	3	ISM	APOE	ENST00000252486.9	1166	4	-5	1440	0	627	5prime_fragment	FALSE	canonical	10	TGAGTGTCCCCATCCTGGCC	-4	NA	NA	FALSE	Annotated Genes	Multi-Exon	Within 50bp	Not within 50bp	Within 50bp	No	No	9	16
PB.45429.157	chr19	+	723	4	NNC	APOE	novel	1166	4	NA	NA	0	-1	at_least_one_novel_splicesite	FALSE	canonical	5	ATCTGCTGGCCTCCCCCTGT	-4	AATAAA	-20	TRUE	Annotated Genes	Multi-Exon	Within 50bp	Not within 50bp	Not within 50bp	Yes	No	11	11
PB.45429.17	chr19	+	555	5	NNC	APOE	novel	1166	4	NA	NA	-123	-1	at_least_one_novel_splicesite	FALSE	canonical	5	ATCTGCTGGCCTCCCCCTGT	5840	AATAAA	-20	TRUE	Annotated Genes	Multi-Exon	Not within 50bp	Not within 50bp	Not within 50bp	Yes	No	66	500
PB.45429.176	chr19	+	684	5	NNC	APOE	novel	1166	4	NA	NA	0	-5	at_least_one_novel_splicesite	FALSE	canonical	10	ACGCATCTGCTGGCCTCCCC	1	AATAAA	-16	TRUE	Annotated Genes	Multi-Exon	Within 50bp	Not within 50bp	Not within 50bp	Yes	No	8	11
PB.45429.19	chr19	+	435	4	FSM	APOE	ENST00000252486.9	1166	4	-114	845	-109	-396	alternative_3end5end	FALSE	canonical	35	ACCATGAAGGAGTTGAAGGC	5854	NA	NA	FALSE	Annotated Genes	Multi-Exon	Not within 50bp	Not within 50bp	Not within 50bp	No	No	32	98
PB.45429.237	chr19	+	1008	5	NNC	APOE	novel	1166	4	NA	NA	1	-5	at_least_one_novel_splicesite	FALSE	canonical	10	ACGCATCTGCTGGCCTCCCC	2	AATAAA	-16	TRUE	Annotated Genes	Multi-Exon	Within 50bp	Not within 50bp	Not within 50bp	Yes	No	35	73
PB.45429.244	chr19	+	1020	5	NNC	APOE	novel	1166	4	NA	NA	1	-1	at_least_one_novel_splicesite	FALSE	canonical	5	ATCTGCTGGCCTCCCCCTGT	2	AATAAA	-20	TRUE	Annotated Genes	Multi-Exon	Within 50bp	Not within 50bp	Not within 50bp	Yes	No	16	34
PB.45429.248	chr19	+	267	3	NNC	APOE	novel	1166	4	NA	NA	0	-1	at_least_one_novel_splicesite	FALSE	canonical	5	ATCTGCTGGCCTCCCCCTGT	1	AATAAA	-20	TRUE	Annotated Genes	Multi-Exon	Within 50bp	Not within 50bp	Not within 50bp	Yes	No	10	30
PB.45429.254	chr19	+	478	5	NNC	APOE	novel	1166	4	NA	NA	4	-3	at_least_one_novel_splicesite	FALSE	canonical	5	GCATCTGCTGGCCTCCCCCT	5	AATAAA	-18	TRUE	Annotated Genes	Multi-Exon	Within 50bp	Not within 50bp	Not within 50bp	Yes	No	9	20
PB.45429.262	chr19	+	683	4	NNC	APOE	novel	1166	4	NA	NA	0	-1	at_least_one_novel_splicesite	FALSE	canonical	5	ATCTGCTGGCCTCCCCCTGT	1	AATAAA	-20	TRUE	Annotated Genes	Multi-Exon	Within 50bp	Not within 50bp	Not within 50bp	Yes	No	16	32
PB.45429.32	chr19	+	800	4	NNC	APOE	novel	1166	4	NA	NA	-72	-1	at_least_one_novel_splicesite	FALSE	canonical	5	ATCTGCTGGCCTCCCCCTGT	5891	AATAAA	-20	TRUE	Annotated Genes	Multi-Exon	Not within 50bp	Not within 50bp	Not within 50bp	Yes	No	17	26
PB.45429.36	chr19	+	820	5	NNC	APOE	novel	1166	4	NA	NA	-48	-1	at_least_one_novel_splicesite	FALSE	canonical	5	ATCTGCTGGCCTCCCCCTGT	5915	AATAAA	-20	TRUE	Annotated Genes	Multi-Exon	Not within 50bp	Not within 50bp	Not within 50bp	Yes	No	48	229
PB.45429.39	chr19	+	789	5	NNC	APOE	novel	1166	4	NA	NA	-39	-5	at_least_one_novel_splicesite	FALSE	canonical	10	ACGCATCTGCTGGCCTCCCC	5924	AATAAA	-16	TRUE	Annotated Genes	Multi-Exon	Not within 50bp	Not within 50bp	Not within 50bp	Yes	No	72	734
PB.45429.51	chr19	+	450	5	NNC	APOE	novel	1166	4	NA	NA	-46	-5	at_least_one_novel_splicesite	FALSE	canonical	10	ACGCATCTGCTGGCCTCCCC	5917	AATAAA	-16	TRUE	Annotated Genes	Multi-Exon	Not within 50bp	Not within 50bp	Not within 50bp	Yes	No	23	68
PB.45429.55	chr19	+	759	5	NNC	APOE	novel	1166	4	NA	NA	-42	-1	at_least_one_novel_splicesite	FALSE	canonical	5	ATCTGCTGGCCTCCCCCTGT	5921	AATAAA	-20	TRUE	Annotated Genes	Multi-Exon	Not within 50bp	Not within 50bp	Not within 50bp	Yes	No	8	25
PB.45429.58	chr19	+	602	4	NNC	APOE	novel	1166	4	NA	NA	-34	-1	at_least_one_novel_splicesite	FALSE	canonical	5	ATCTGCTGGCCTCCCCCTGT	5929	AATAAA	-20	TRUE	Annotated Genes	Multi-Exon	Not within 50bp	Not within 50bp	Not within 50bp	Yes	No	7	12
PB.45429.59	chr19	+	584	4	NNC	APOE	novel	1166	4	NA	NA	-34	-5	at_least_one_novel_splicesite	FALSE	canonical	10	ACGCATCTGCTGGCCTCCCC	5929	AATAAA	-16	TRUE	Annotated Genes	Multi-Exon	Not within 50bp	Not within 50bp	Not within 50bp	Yes	No	6	16
PB.45429.67	chr19	+	675	5	NNC	APOE	novel	1166	4	NA	NA	0	-5	at_least_one_novel_splicesite	FALSE	canonical	10	ACGCATCTGCTGGCCTCCCC	1	AATAAA	-16	TRUE	Annotated Genes	Multi-Exon	Within 50bp	Not within 50bp	Not within 50bp	Yes	No	12	15
PB.45429.68	chr19	+	2137	4	NNC	APOE	novel	1166	4	NA	NA	-35	3416	at_least_one_novel_splicesite	FALSE	canonical	40	AAAAGCAGGAGCATTGTTAT	5928	ATTAAA	-37	TRUE	Annotated Genes	Multi-Exon	Not within 50bp	Not within 50bp	Not within 50bp	Yes	No	6	12
PB.45429.70	chr19	+	422	4	NNC	APOE	novel	1166	4	NA	NA	-36	-5	at_least_one_novel_splicesite	FALSE	canonical	10	ACGCATCTGCTGGCCTCCCC	5927	AATAAA	-16	TRUE	Annotated Genes	Multi-Exon	Not within 50bp	Not within 50bp	Not within 50bp	Yes	No	49	220
PB.45429.821	chr19	+	703	4	NNC	APOE	novel	1166	4	NA	NA	241	-2	at_least_one_novel_splicesite	FALSE	canonical	5	CATCTGCTGGCCTCCCCCTG	-10	AATAAA	-19	TRUE	Annotated Genes	Multi-Exon	Within 50bp	Not within 50bp	Not within 50bp	Yes	No	17	36
PB.45429.856	chr19	+	378	4	NNC	APOE	novel	1166	4	NA	NA	241	-5	at_least_one_novel_splicesite	FALSE	canonical	10	ACGCATCTGCTGGCCTCCCC	-10	AATAAA	-16	TRUE	Annotated Genes	Multi-Exon	Within 50bp	Not within 50bp	Not within 50bp	Yes	No	14	33
PB.45429.87	chr19	+	732	4	NNC	APOE	novel	1166	4	NA	NA	-25	-5	at_least_one_novel_splicesite	FALSE	canonical	10	ACGCATCTGCTGGCCTCCCC	5938	AATAAA	-16	TRUE	Annotated Genes	Multi-Exon	Not within 50bp	Not within 50bp	Not within 50bp	Yes	No	60	311
PB.45429.9	chr19	+	1349	4	FSM	APOE	ENST00000252486.9	1166	4	-188	5	-183	-5	alternative_5end	FALSE	canonical	10	ACGCATCTGCTGGCCTCCCC	5780	AATAAA	-16	TRUE	Annotated Genes	Multi-Exon	Not within 50bp	Within 50bp	Not within 50bp	Yes	No	51	281
PB.45429.90	chr19	+	486	5	NNC	APOE	novel	1166	4	NA	NA	-23	-1	at_least_one_novel_splicesite	FALSE	canonical	5	ATCTGCTGGCCTCCCCCTGT	5940	AATAAA	-20	TRUE	Annotated Genes	Multi-Exon	Not within 50bp	Not within 50bp	Not within 50bp	Yes	No	6	11
PB.45429.91	chr19	+	1023	5	NNC	APOE	novel	1166	4	NA	NA	3	-5	at_least_one_novel_splicesite	FALSE	canonical	10	ACGCATCTGCTGGCCTCCCC	4	AATAAA	-16	TRUE	Annotated Genes	Multi-Exon	Within 50bp	Not within 50bp	Not within 50bp	Yes	No	16	34
PB.45848.136	chr19	+	1564	6	NNC	CD33	novel	1522	6	NA	NA	5	0	intron_retention	FALSE	canonical	20	AGTCCTGGTGCAGTGAGAGT	12	NA	NA	FALSE	Annotated Genes	Multi-Exon	Within 50bp	Not within 50bp	Not within 50bp	No	No	10	15
PB.45848.152	chr19	+	1455	5	NIC	CD33	novel	1462	7	NA	NA	8	-12	intron_retention	FALSE	canonical	35	ATGGAAAACACCAGTCCTGG	-3	NA	NA	FALSE	Annotated Genes	Multi-Exon	Within 50bp	Not within 50bp	Not within 50bp	No	No	12	20
PB.45848.255	chr19	+	992	5	ISM	CD33	ENST00000262262.5	1462	7	732	4	-154	-3	3prime_fragment	FALSE	canonical	20	ACCAGTCCTGGTGCAGTGAG	721	NA	NA	FALSE	Annotated Genes	Multi-Exon	Not within 50bp	Within 50bp	Not within 50bp	No	Yes	16	46
PB.45848.269	chr19	+	725	4	ISM	CD33	ENST00000262262.5	1462	7	1229	1	343	0	3prime_fragment	FALSE	canonical	20	AGTCCTGGTGCAGTGAGAGT	412	NA	NA	FALSE	Annotated Genes	Multi-Exon	Not within 50bp	Within 50bp	Not within 50bp	No	Yes	12	21
PB.45848.274	chr19	+	672	3	ISM	CD33	ENST00000262262.5	1462	7	10074	9	-4113	-8	3prime_fragment	FALSE	canonical	35	AAAACACCAGTCCTGGTGCA	9257	NA	NA	FALSE	Annotated Genes	Multi-Exon	Not within 50bp	Within 50bp	Not within 50bp	No	Yes	11	28
PB.45848.278	chr19	+	657	2	ISM	CD33	ENST00000601785.5	1522	6	10387	-27	-3749	0	3prime_fragment	FALSE	canonical	20	AGTCCTGGTGCAGTGAGAGT	9621	NA	NA	FALSE	Annotated Genes	Multi-Exon	Not within 50bp	Within 50bp	Not within 50bp	No	Yes	12	14
PB.45848.28	chr19	+	1089	6	FSM	CD33	ENST00000421133.6	1023	6	22	-88	6	14	alternative_3end	FALSE	canonical	20	AGAGTTCGGTGCATACTGGT	-5	NA	NA	FALSE	Annotated Genes	Multi-Exon	Within 50bp	Not within 50bp	Within 50bp	No	No	68	773
PB.45848.30	chr19	+	1466	7	FSM	CD33	ENST00000262262.5	1462	7	6	-10	6	10	reference_match	FALSE	canonical	25	AGTGAGAGTTCGGTGCATAC	-5	NA	NA	FALSE	Annotated Genes	Multi-Exon	Within 50bp	Within 50bp	Within 50bp	No	No	63	894
PB.45848.31	chr19	+	1525	7	NNC	CD33	novel	1462	7	NA	NA	0	0	at_least_one_novel_splicesite	FALSE	canonical	20	AGTCCTGGTGCAGTGAGAGT	-11	NA	NA	FALSE	Annotated Genes	Multi-Exon	Within 50bp	Not within 50bp	Not within 50bp	No	No	13	61
PB.45848.34	chr19	+	1403	6	NIC	CD33	novel	1462	7	NA	NA	-8	0	combination_of_known_junctions	FALSE	canonical	20	AGTCCTGGTGCAGTGAGAGT	-1	NA	NA	FALSE	Annotated Genes	Multi-Exon	Within 50bp	Not within 50bp	Not within 50bp	No	No	15	33
PB.45848.40	chr19	+	1511	6	NIC	CD33	novel	1462	7	NA	NA	4	-8	intron_retention	FALSE	canonical	35	AAAACACCAGTCCTGGTGCA	-7	NA	NA	FALSE	Annotated Genes	Multi-Exon	Within 50bp	Not within 50bp	Not within 50bp	No	No	58	372
PB.45848.43	chr19	+	1062	6	NNC	CD33	novel	1462	7	NA	NA	6	-3	at_least_one_novel_splicesite	FALSE	canonical	20	ACCAGTCCTGGTGCAGTGAG	-5	NA	NA	FALSE	Annotated Genes	Multi-Exon	Within 50bp	Not within 50bp	Not within 50bp	No	No	7	10
PB.45848.44	chr19	+	1155	6	NIC	CD33	novel	1522	6	NA	NA	-1	-3	combination_of_known_junctions	FALSE	canonical	20	ACCAGTCCTGGTGCAGTGAG	-12	NA	NA	FALSE	Annotated Genes	Multi-Exon	Within 50bp	Not within 50bp	Not within 50bp	No	No	16	57
PB.45848.45	chr19	+	1023	5	NIC	CD33	novel	1462	7	NA	NA	2	10	combination_of_known_junctions	FALSE	canonical	25	AGTGAGAGTTCGGTGCATAC	9	NA	NA	FALSE	Annotated Genes	Multi-Exon	Within 50bp	Not within 50bp	Not within 50bp	No	No	22	73
PB.45848.50	chr19	+	1052	6	NNC	CD33	novel	1462	7	NA	NA	6	-9	at_least_one_novel_splicesite	FALSE	canonical	30	GAAAACACCAGTCCTGGTGC	-5	NA	NA	FALSE	Annotated Genes	Multi-Exon	Within 50bp	Not within 50bp	Not within 50bp	No	No	10	23
PB.45848.53	chr19	+	1591	6	FSM	CD33	ENST00000601785.5	1522	6	-45	-24	6	-3	reference_match	FALSE	canonical	20	ACCAGTCCTGGTGCAGTGAG	-5	NA	NA	FALSE	Annotated Genes	Multi-Exon	Within 50bp	Within 50bp	Within 50bp	No	No	21	54
PB.45848.63	chr19	+	1128	6	NNC	CD33	novel	1462	7	NA	NA	8	-8	at_least_one_novel_splicesite	FALSE	canonical	35	AAAACACCAGTCCTGGTGCA	-3	NA	NA	FALSE	Annotated Genes	Multi-Exon	Within 50bp	Not within 50bp	Not within 50bp	No	No	18	49
PB.50706.100	chr2	-	1957	15	ISM	BIN1	ENST00000316724.10	2487	19	37067	1	-5159	0	3prime_fragment	FALSE	canonical	30	AGAAAACGTGTGTGTATTTG	NA	GATAAA	-8	TRUE	Annotated Genes	Multi-Exon	Not within 50bp	Within 50bp	Not within 50bp	Yes	Yes	75	1599
PB.50706.1004	chr2	-	1578	11	NNC	BIN1	novel	2143	14	NA	NA	-5710	0	at_least_one_novel_splicesite	FALSE	canonical	30	AGAAAACGTGTGTGTATTTG	NA	GATAAA	-8	TRUE	Annotated Genes	Multi-Exon	Not within 50bp	Not within 50bp	Not within 50bp	Yes	No	14	15
PB.50706.1008	chr2	-	1483	9	NIC	BIN1	novel	2293	15	NA	NA	3	-2	combination_of_known_splicesites	FALSE	canonical	30	TCAGAAAACGTGTGTGTATT	NA	GATAAA	-6	TRUE	Annotated Genes	Multi-Exon	Not within 50bp	Not within 50bp	Not within 50bp	Yes	No	22	57
PB.50706.103	chr2	-	1503	10	ISM	BIN1	ENST00000316724.10	2487	19	44955	1	2611	0	3prime_fragment	FALSE	canonical	30	AGAAAACGTGTGTGTATTTG	2682	GATAAA	-8	TRUE	Annotated Genes	Multi-Exon	Not within 50bp	Within 50bp	Not within 50bp	Yes	Yes	86	2557
PB.50706.1034	chr2	-	1641	12	NNC	BIN1	novel	2487	19	NA	NA	800	0	at_least_one_novel_splicesite	FALSE	canonical	30	AGAAAACGTGTGTGTATTTG	871	GATAAA	-8	TRUE	Annotated Genes	Multi-Exon	Not within 50bp	Not within 50bp	Not within 50bp	Yes	No	8	19
PB.50706.1039	chr2	-	1993	15	NNC	BIN1	novel	2272	15	NA	NA	-23	0	at_least_one_novel_splicesite	FALSE	canonical	30	AGAAAACGTGTGTGTATTTG	263	GATAAA	-8	TRUE	Annotated Genes	Multi-Exon	Not within 50bp	Not within 50bp	Not within 50bp	Yes	No	8	11
PB.50706.104	chr2	-	1172	7	ISM	BIN1	ENST00000409400.1	2143	14	43677	-14	1209	3	3prime_fragment	FALSE	canonical	5	GTGTGTATTTGTTCTCCCTC	1280	GATAAA	-17	TRUE	Annotated Genes	Multi-Exon	Not within 50bp	Within 50bp	Not within 50bp	Yes	Yes	96	3067
PB.50706.105	chr2	-	1498	8	ISM	BIN1	ENST00000348750.8	2074	13	38065	12	-4295	-1	3prime_fragment	FALSE	canonical	30	ACTCTCAGAAAACGTGTGTG	NA	AATAAA	-45	TRUE	Annotated Genes	Multi-Exon	Not within 50bp	Within 50bp	Not within 50bp	Yes	Yes	79	955
PB.50706.1050	chr2	-	2387	19	NNC	BIN1	novel	2487	19	NA	NA	-66	1	at_least_one_novel_splicesite	FALSE	canonical	25	AAAACGTGTGTGTATTTGTT	5	GATAAA	-10	TRUE	Annotated Genes	Multi-Exon	Within 50bp	Not within 50bp	Not within 50bp	Yes	No	9	27
PB.50706.1053	chr2	-	2047	17	NNC	BIN1	novel	2497	18	NA	NA	-23	0	at_least_one_novel_splicesite	FALSE	canonical	30	AGAAAACGTGTGTGTATTTG	263	GATAAA	-8	TRUE	Annotated Genes	Multi-Exon	Not within 50bp	Not within 50bp	Not within 50bp	Yes	No	9	18
PB.50706.1079	chr2	-	983	5	NNC	BIN1	novel	5141	5	NA	NA	4138	-9	at_least_one_novel_splicesite	FALSE	canonical	55	TGATAAAAACTCTCAGAAAA	6742	AATAAA	-37	TRUE	Annotated Genes	Multi-Exon	Not within 50bp	Not within 50bp	Not within 50bp	Yes	No	8	16
PB.50706.109	chr2	-	1649	12	ISM	BIN1	ENST00000409400.1	2143	14	36461	-5	-5889	0	3prime_fragment	FALSE	canonical	30	AGAAAACGTGTGTGTATTTG	NA	GATAAA	-8	TRUE	Annotated Genes	Multi-Exon	Not within 50bp	Within 50bp	Not within 50bp	Yes	Yes	94	2140
PB.50706.110	chr2	-	1985	13	FSM	BIN1	ENST00000348750.8	2074	13	82	7	-52	-1	alternative_5end	FALSE	canonical	30	CAGAAAACGTGTGTGTATTT	-1	GATAAA	-7	TRUE	Annotated Genes	Multi-Exon	Within 50bp	Within 50bp	Not within 50bp	Yes	No	93	5041
PB.50706.1100	chr2	-	1592	9	NNC	BIN1	novel	2143	14	NA	NA	-1147	-10	at_least_one_novel_splicesite	FALSE	canonical	55	ATGATAAAAACTCTCAGAAA	NA	AATAAA	-36	TRUE	Annotated Genes	Multi-Exon	Not within 50bp	Not within 50bp	Not within 50bp	Yes	No	7	27
PB.50706.1106	chr2	-	1747	13	NNC	BIN1	novel	2074	13	NA	NA	58	0	at_least_one_novel_splicesite	FALSE	canonical	30	AGAAAACGTGTGTGTATTTG	-24	GATAAA	-8	TRUE	Annotated Genes	Multi-Exon	Within 50bp	Not within 50bp	Not within 50bp	Yes	No	23	69
PB.50706.111	chr2	-	2208	14	ISM	BIN1	ENST00000393040.7	2293	15	30246	-8	-12114	8	3prime_fragment	FALSE	canonical	5	TATTTGTTCTCCCTCTTCTT	7931	GATAAA	-22	TRUE	Annotated Genes	Multi-Exon	Not within 50bp	Within 50bp	Not within 50bp	Yes	Yes	83	720
PB.50706.1114	chr2	-	2270	19	NNC	BIN1	novel	2487	19	NA	NA	-35	0	at_least_one_novel_splicesite	FALSE	canonical	30	AGAAAACGTGTGTGTATTTG	36	GATAAA	-8	TRUE	Annotated Genes	Multi-Exon	Within 50bp	Not within 50bp	Not within 50bp	Yes	No	14	47
PB.50706.1123	chr2	-	1083	6	NIC	BIN1	novel	2074	13	NA	NA	-4087	0	combination_of_known_splicesites	FALSE	canonical	30	AGAAAACGTGTGTGTATTTG	NA	GATAAA	-8	TRUE	Annotated Genes	Multi-Exon	Not within 50bp	Not within 50bp	Not within 50bp	Yes	No	8	20
PB.50706.1135	chr2	-	1871	14	NIC	BIN1	novel	2487	19	NA	NA	-5889	0	combination_of_known_junctions	FALSE	canonical	30	AGAAAACGTGTGTGTATTTG	NA	GATAAA	-8	TRUE	Annotated Genes	Multi-Exon	Not within 50bp	Not within 50bp	Not within 50bp	Yes	No	9	44
PB.50706.118	chr2	-	2337	14	ISM	BIN1	ENST00000316724.10	2487	19	37650	1	-4576	0	3prime_fragment	FALSE	canonical	30	AGAAAACGTGTGTGTATTTG	NA	GATAAA	-8	TRUE	Annotated Genes	Multi-Exon	Not within 50bp	Within 50bp	Not within 50bp	Yes	Yes	87	3981
PB.50706.1182	chr2	-	1932	15	ISM	BIN1	ENST00000351659.7	2365	16	30580	6	-11780	0	3prime_fragment	FALSE	canonical	30	AGAAAACGTGTGTGTATTTG	8265	GATAAA	-8	TRUE	Annotated Genes	Multi-Exon	Not within 50bp	Within 50bp	Not within 50bp	Yes	Yes	15	50
PB.50706.1185	chr2	-	1169	6	NIC	BIN1	novel	2293	15	NA	NA	2615	0	combination_of_known_splicesites	FALSE	canonical	30	AGAAAACGTGTGTGTATTTG	2686	GATAAA	-8	TRUE	Annotated Genes	Multi-Exon	Not within 50bp	Not within 50bp	Not within 50bp	Yes	No	37	136
PB.50706.12	chr2	-	2250	15	NNC	BIN1	novel	2272	15	NA	NA	-17316	0	at_least_one_novel_splicesite	FALSE	canonical	30	AGAAAACGTGTGTGTATTTG	2729	GATAAA	-8	TRUE	Annotated Genes	Multi-Exon	Not within 50bp	Not within 50bp	Not within 50bp	Yes	No	84	3074
PB.50706.120	chr2	-	1357	8	NNC	BIN1	novel	2293	15	NA	NA	1844	7	at_least_one_novel_splicesite	FALSE	canonical	5	GTATTTGTTCTCCCTCTTCT	1915	GATAAA	-21	TRUE	Annotated Genes	Multi-Exon	Not within 50bp	Not within 50bp	Not within 50bp	Yes	No	11	25
PB.50706.1205	chr2	-	2040	15	NNC	BIN1	novel	2293	15	NA	NA	69	0	at_least_one_novel_splicesite	FALSE	canonical	30	AGAAAACGTGTGTGTATTTG	-13	GATAAA	-8	TRUE	Annotated Genes	Multi-Exon	Within 50bp	Not within 50bp	Not within 50bp	Yes	No	14	29
PB.50706.1217	chr2	-	1957	14	NNC	BIN1	novel	2143	14	NA	NA	-17137	0	at_least_one_novel_splicesite	FALSE	canonical	30	AGAAAACGTGTGTGTATTTG	-1	GATAAA	-8	TRUE	Annotated Genes	Multi-Exon	Within 50bp	Not within 50bp	Not within 50bp	Yes	No	28	44
PB.50706.122	chr2	-	1119	6	ISM	BIN1	ENST00000348750.8	2074	13	43640	7	1162	-1	3prime_fragment	FALSE	canonical	30	CAGAAAACGTGTGTGTATTT	1233	GATAAA	-7	TRUE	Annotated Genes	Multi-Exon	Not within 50bp	Within 50bp	Not within 50bp	Yes	Yes	69	554
PB.50706.1227	chr2	-	1391	9	NIC	BIN1	novel	2365	16	NA	NA	-4090	-1	combination_of_known_junctions	FALSE	canonical	30	CAGAAAACGTGTGTGTATTT	NA	GATAAA	-7	TRUE	Annotated Genes	Multi-Exon	Not within 50bp	Not within 50bp	Not within 50bp	Yes	No	12	26
PB.50706.1237	chr2	-	1817	13	NIC	BIN1	novel	2487	19	NA	NA	-5721	0	combination_of_known_junctions	FALSE	canonical	30	AGAAAACGTGTGTGTATTTG	NA	GATAAA	-8	TRUE	Annotated Genes	Multi-Exon	Not within 50bp	Not within 50bp	Not within 50bp	Yes	No	16	43
PB.50706.1276	chr2	-	1939	15	NIC	BIN1	novel	2487	19	NA	NA	-5711	0	combination_of_known_splicesites	FALSE	canonical	30	AGAAAACGTGTGTGTATTTG	NA	GATAAA	-8	TRUE	Annotated Genes	Multi-Exon	Not within 50bp	Not within 50bp	Not within 50bp	Yes	No	20	57
PB.50706.1286	chr2	-	1813	13	NIC	BIN1	novel	2487	19	NA	NA	-5702	0	combination_of_known_splicesites	FALSE	canonical	30	AGAAAACGTGTGTGTATTTG	NA	GATAAA	-8	TRUE	Annotated Genes	Multi-Exon	Not within 50bp	Not within 50bp	Not within 50bp	Yes	No	7	13
PB.50706.1292	chr2	-	1866	13	NIC	BIN1	novel	2365	16	NA	NA	-6013	0	combination_of_known_junctions	FALSE	canonical	30	AGAAAACGTGTGTGTATTTG	NA	GATAAA	-8	TRUE	Annotated Genes	Multi-Exon	Not within 50bp	Not within 50bp	Not within 50bp	Yes	No	31	74
PB.50706.13	chr2	-	2341	19	FSM	BIN1	ENST00000316724.10	2487	19	143	3	-10	-2	alternative_5end	FALSE	canonical	30	TCAGAAAACGTGTGTGTATT	2	GATAAA	-6	TRUE	Annotated Genes	Multi-Exon	Within 50bp	Within 50bp	Not within 50bp	Yes	No	93	27719
PB.50706.130	chr2	-	2026	6	ISM	BIN1	ENST00000393041.7	2272	15	47252	18	-3545	-7	3prime_fragment	FALSE	canonical	55	ATAAAAACTCTCAGAAAACG	4845	AATAAA	-39	TRUE	Annotated Genes	Multi-Exon	Not within 50bp	Within 50bp	Not within 50bp	Yes	Yes	75	974
PB.50706.1313	chr2	-	1807	14	NNC	BIN1	novel	2487	19	NA	NA	-4081	0	at_least_one_novel_splicesite	FALSE	canonical	30	AGAAAACGTGTGTGTATTTG	NA	GATAAA	-8	TRUE	Annotated Genes	Multi-Exon	Not within 50bp	Not within 50bp	Not within 50bp	Yes	No	6	24
PB.50706.1345	chr2	-	1758	13	NIC	BIN1	novel	2487	19	NA	NA	-4105	0	combination_of_known_splicesites	FALSE	canonical	30	AGAAAACGTGTGTGTATTTG	NA	GATAAA	-8	TRUE	Annotated Genes	Multi-Exon	Not within 50bp	Not within 50bp	Not within 50bp	Yes	No	29	172
PB.50706.136	chr2	-	1213	7	ISM	BIN1	ENST00000393040.7	2293	15	45139	6	2661	0	3prime_fragment	FALSE	canonical	30	AGAAAACGTGTGTGTATTTG	2732	GATAAA	-8	TRUE	Annotated Genes	Multi-Exon	Not within 50bp	Within 50bp	Not within 50bp	Yes	Yes	86	1114
PB.50706.1366	chr2	-	2392	19	NNC	BIN1	novel	2487	19	NA	NA	-65	0	at_least_one_novel_splicesite	FALSE	canonical	30	AGAAAACGTGTGTGTATTTG	6	GATAAA	-8	TRUE	Annotated Genes	Multi-Exon	Within 50bp	Not within 50bp	Not within 50bp	Yes	No	26	50
PB.50706.137	chr2	-	1940	14	NIC	BIN1	novel	2365	16	NA	NA	-56	4	combination_of_known_junctions	FALSE	canonical	5	TGTGTATTTGTTCTCCCTCT	15	GATAAA	-18	TRUE	Annotated Genes	Multi-Exon	Within 50bp	Not within 50bp	Not within 50bp	Yes	No	35	136
PB.50706.1384	chr2	-	1489	10	NNC	BIN1	novel	2487	19	NA	NA	2611	0	at_least_one_novel_splicesite	FALSE	canonical	30	AGAAAACGTGTGTGTATTTG	2682	GATAAA	-8	TRUE	Annotated Genes	Multi-Exon	Not within 50bp	Not within 50bp	Not within 50bp	Yes	No	12	29
PB.50706.1385	chr2	-	2011	7	NIC	BIN1	novel	2143	14	NA	NA	316	0	intron_retention	FALSE	canonical	30	AGAAAACGTGTGTGTATTTG	387	GATAAA	-8	TRUE	Annotated Genes	Multi-Exon	Not within 50bp	Not within 50bp	Not within 50bp	Yes	No	25	71
PB.50706.1386	chr2	-	1917	13	NNC	BIN1	novel	2143	14	NA	NA	76	-5	at_least_one_novel_splicesite	FALSE	canonical	50	AAAAACTCTCAGAAAACGTG	-6	AATAAA	-41	TRUE	Annotated Genes	Multi-Exon	Within 50bp	Not within 50bp	Not within 50bp	Yes	No	12	13
PB.50706.1387	chr2	-	2289	19	NNC	BIN1	novel	2487	19	NA	NA	-12130	0	at_least_one_novel_splicesite	FALSE	canonical	30	AGAAAACGTGTGTGTATTTG	7915	GATAAA	-8	TRUE	Annotated Genes	Multi-Exon	Not within 50bp	Not within 50bp	Not within 50bp	Yes	No	9	19
PB.50706.139	chr2	-	1571	11	ISM	BIN1	ENST00000351659.7	2365	16	38289	6	-4071	0	3prime_fragment	FALSE	canonical	30	AGAAAACGTGTGTGTATTTG	NA	GATAAA	-8	TRUE	Annotated Genes	Multi-Exon	Not within 50bp	Within 50bp	Not within 50bp	Yes	Yes	15	44
PB.50706.1393	chr2	-	1511	10	NIC	BIN1	novel	2487	19	NA	NA	-3322	0	combination_of_known_junctions	FALSE	canonical	30	AGAAAACGTGTGTGTATTTG	NA	GATAAA	-8	TRUE	Annotated Genes	Multi-Exon	Not within 50bp	Not within 50bp	Not within 50bp	Yes	No	8	13
PB.50706.1402	chr2	-	2032	15	NIC	BIN1	novel	2497	18	NA	NA	-53	0	combination_of_known_splicesites	FALSE	canonical	30	AGAAAACGTGTGTGTATTTG	18	GATAAA	-8	TRUE	Annotated Genes	Multi-Exon	Within 50bp	Not within 50bp	Not within 50bp	Yes	No	11	19
PB.50706.141	chr2	-	2274	18	FSM	BIN1	ENST00000357970.7	2497	18	216	7	-71	-1	alternative_5end	FALSE	canonical	30	CAGAAAACGTGTGTGTATTT	0	GATAAA	-7	TRUE	Annotated Genes	Multi-Exon	Within 50bp	Within 50bp	Not within 50bp	Yes	No	50	555
PB.50706.1411	chr2	-	1832	13	NIC	BIN1	novel	2365	16	NA	NA	-71	-2	combination_of_known_splicesites	FALSE	canonical	30	TCAGAAAACGTGTGTGTATT	0	GATAAA	-6	TRUE	Annotated Genes	Multi-Exon	Within 50bp	Not within 50bp	Not within 50bp	Yes	No	10	16
PB.50706.1419	chr2	-	1249	7	NIC	BIN1	novel	2293	15	NA	NA	1162	0	combination_of_known_splicesites	FALSE	canonical	30	AGAAAACGTGTGTGTATTTG	1233	GATAAA	-8	TRUE	Annotated Genes	Multi-Exon	Not within 50bp	Not within 50bp	Not within 50bp	Yes	No	20	58
PB.50706.142	chr2	-	2171	4	NNC	BIN1	novel	5141	5	NA	NA	4405	4	intron_retention	FALSE	canonical	5	TGTGTATTTGTTCTCCCTCT	7009	GATAAA	-18	TRUE	Annotated Genes	Multi-Exon	Not within 50bp	Not within 50bp	Not within 50bp	Yes	No	12	20
PB.50706.1442	chr2	-	1996	16	NNC	BIN1	novel	2338	16	NA	NA	-17137	-2	at_least_one_novel_splicesite	FALSE	canonical	30	TCAGAAAACGTGTGTGTATT	-1	GATAAA	-6	TRUE	Annotated Genes	Multi-Exon	Within 50bp	Not within 50bp	Not within 50bp	Yes	No	14	44
PB.50706.1457	chr2	-	828	3	NIC	BIN1	novel	2074	13	NA	NA	2611	2	combination_of_known_splicesites	FALSE	canonical	30	CTCAGAAAACGTGTGTGTAT	2682	GATAAA	-5	TRUE	Annotated Genes	Multi-Exon	Not within 50bp	Not within 50bp	Not within 50bp	Yes	No	6	13
PB.50706.1475	chr2	-	2105	15	NNC	BIN1	novel	2293	15	NA	NA	-65	0	at_least_one_novel_splicesite	FALSE	canonical	30	AGAAAACGTGTGTGTATTTG	6	GATAAA	-8	TRUE	Annotated Genes	Multi-Exon	Within 50bp	Not within 50bp	Not within 50bp	Yes	No	6	14
PB.50706.1481	chr2	-	2329	19	NNC	BIN1	novel	2487	19	NA	NA	-4	0	at_least_one_novel_splicesite	FALSE	canonical	30	AGAAAACGTGTGTGTATTTG	8	GATAAA	-8	TRUE	Annotated Genes	Multi-Exon	Within 50bp	Not within 50bp	Not within 50bp	Yes	No	14	19
PB.50706.1482	chr2	-	1727	12	NIC	BIN1	novel	2074	13	NA	NA	-57	0	combination_of_known_splicesites	FALSE	canonical	30	AGAAAACGTGTGTGTATTTG	14	GATAAA	-8	TRUE	Annotated Genes	Multi-Exon	Within 50bp	Not within 50bp	Not within 50bp	Yes	No	10	12
PB.50706.1484	chr2	-	2370	19	NNC	BIN1	novel	2487	19	NA	NA	-44	0	at_least_one_novel_splicesite	FALSE	canonical	30	AGAAAACGTGTGTGTATTTG	27	GATAAA	-8	TRUE	Annotated Genes	Multi-Exon	Within 50bp	Not within 50bp	Not within 50bp	Yes	No	14	23
PB.50706.1488	chr2	-	1326	5	NNC	BIN1	novel	2143	14	NA	NA	-2953	-1	at_least_one_novel_splicesite	FALSE	canonical	30	ACTCTCAGAAAACGTGTGTG	5437	AATAAA	-45	TRUE	Annotated Genes	Multi-Exon	Not within 50bp	Not within 50bp	Not within 50bp	Yes	No	14	18
PB.50706.1489	chr2	-	1977	16	NNC	BIN1	novel	2401	16	NA	NA	-17137	0	at_least_one_novel_splicesite	FALSE	canonical	30	AGAAAACGTGTGTGTATTTG	-1	GATAAA	-8	TRUE	Annotated Genes	Multi-Exon	Within 50bp	Not within 50bp	Not within 50bp	Yes	No	11	35
PB.50706.1507	chr2	-	1768	13	NIC	BIN1	novel	2293	15	NA	NA	-11780	-2	combination_of_known_splicesites	FALSE	canonical	30	TCAGAAAACGTGTGTGTATT	8265	GATAAA	-6	TRUE	Annotated Genes	Multi-Exon	Not within 50bp	Not within 50bp	Not within 50bp	Yes	No	21	76
PB.50706.152	chr2	-	1523	10	NIC	BIN1	novel	2487	19	NA	NA	800	0	combination_of_known_splicesites	FALSE	canonical	30	AGAAAACGTGTGTGTATTTG	871	GATAAA	-8	TRUE	Annotated Genes	Multi-Exon	Not within 50bp	Not within 50bp	Not within 50bp	Yes	No	7	19
PB.50706.1535	chr2	-	2272	18	NIC	BIN1	novel	2487	19	NA	NA	-29	0	combination_of_known_splicesites	FALSE	canonical	30	AGAAAACGTGTGTGTATTTG	257	GATAAA	-8	TRUE	Annotated Genes	Multi-Exon	Not within 50bp	Not within 50bp	Not within 50bp	Yes	No	7	11
PB.50706.1540	chr2	-	1279	6	NNC	BIN1	novel	2272	15	NA	NA	3623	-7	at_least_one_novel_splicesite	FALSE	canonical	55	ATAAAAACTCTCAGAAAACG	6227	AATAAA	-39	TRUE	Annotated Genes	Multi-Exon	Not within 50bp	Not within 50bp	Not within 50bp	Yes	No	9	20
PB.50706.1543	chr2	-	1648	11	NNC	BIN1	novel	2487	19	NA	NA	790	0	at_least_one_novel_splicesite	FALSE	canonical	30	AGAAAACGTGTGTGTATTTG	861	GATAAA	-8	TRUE	Annotated Genes	Multi-Exon	Not within 50bp	Not within 50bp	Not within 50bp	Yes	No	23	47
PB.50706.155	chr2	-	1321	8	ISM	BIN1	ENST00000393040.7	2293	15	43656	8	1178	-2	3prime_fragment	FALSE	canonical	30	TCAGAAAACGTGTGTGTATT	1249	GATAAA	-6	TRUE	Annotated Genes	Multi-Exon	Not within 50bp	Within 50bp	Not within 50bp	Yes	Yes	76	752
PB.50706.1559	chr2	-	2001	16	NIC	BIN1	novel	2487	19	NA	NA	-5889	-2	combination_of_known_splicesites	FALSE	canonical	30	TCAGAAAACGTGTGTGTATT	NA	GATAAA	-6	TRUE	Annotated Genes	Multi-Exon	Not within 50bp	Not within 50bp	Not within 50bp	Yes	No	14	34
PB.50706.156	chr2	-	1660	11	NNC	BIN1	novel	2487	19	NA	NA	-59	0	at_least_one_novel_splicesite	FALSE	canonical	30	AGAAAACGTGTGTGTATTTG	12	GATAAA	-8	TRUE	Annotated Genes	Multi-Exon	Within 50bp	Not within 50bp	Not within 50bp	Yes	No	18	67
PB.50706.1574	chr2	-	2125	17	NIC	BIN1	novel	2497	18	NA	NA	-29	0	combination_of_known_splicesites	FALSE	canonical	30	AGAAAACGTGTGTGTATTTG	257	GATAAA	-8	TRUE	Annotated Genes	Multi-Exon	Not within 50bp	Not within 50bp	Not within 50bp	Yes	No	10	16
PB.50706.159	chr2	-	1927	15	NNC	BIN1	novel	2293	15	NA	NA	-53	4	at_least_one_novel_splicesite	FALSE	canonical	5	TGTGTATTTGTTCTCCCTCT	18	GATAAA	-18	TRUE	Annotated Genes	Multi-Exon	Within 50bp	Not within 50bp	Not within 50bp	Yes	No	7	10
PB.50706.1599	chr2	-	2204	13	NNC	BIN1	novel	2143	14	NA	NA	-17137	0	intron_retention	FALSE	canonical	30	AGAAAACGTGTGTGTATTTG	-1	GATAAA	-8	TRUE	Annotated Genes	Multi-Exon	Within 50bp	Not within 50bp	Not within 50bp	Yes	No	24	79
PB.50706.160	chr2	-	2255	18	NIC	BIN1	novel	2487	19	NA	NA	-29	0	combination_of_known_splicesites	FALSE	canonical	25	GAAAACGTGTGTGTATTTGT	257	GATAAA	-9	TRUE	Annotated Genes	Multi-Exon	Not within 50bp	Not within 50bp	Not within 50bp	Yes	No	64	872
PB.50706.16035	chr2	-	1631	14	FSM	BIN1	ENST00000409400.1	2143	14	72	440	-52	-440	alternative_3end5end	FALSE	canonical	25	AAAAATGTGTGGTTCTTTTT	-1	NA	NA	FALSE	Annotated Genes	Multi-Exon	Within 50bp	Not within 50bp	Not within 50bp	No	No	55	312
PB.50706.16036	chr2	-	1677	3	ISM	BIN1	ENST00000462958.5	5141	5	4276	440	4276	-435	intron_retention	FALSE	canonical	0	TGTGTGGTTCTTTTTTTTGT	6880	NA	NA	FALSE	Annotated Genes	Multi-Exon	Not within 50bp	Not within 50bp	Not within 50bp	No	No	27	48
PB.50706.16037	chr2	-	849	8	ISM	BIN1	ENST00000409400.1	2143	14	43260	440	792	-440	3prime_fragment	FALSE	canonical	25	AAAAATGTGTGGTTCTTTTT	863	NA	NA	FALSE	Annotated Genes	Multi-Exon	Not within 50bp	Not within 50bp	Not within 50bp	No	Yes	10	18
PB.50706.16040	chr2	-	1570	14	NNC	BIN1	novel	2143	14	NA	NA	-17137	-388	at_least_one_novel_splicesite	FALSE	canonical	50	AGCAAAGGGAAATCAAGAGG	-1	NA	NA	FALSE	Annotated Genes	Multi-Exon	Within 50bp	Not within 50bp	Not within 50bp	No	No	32	90
PB.50706.16042	chr2	-	821	7	ISM	BIN1	ENST00000393040.7	2293	15	45135	402	2657	-391	3prime_fragment	FALSE	canonical	55	AAGAGCAAAGGGAAATCAAG	2728	NA	NA	FALSE	Annotated Genes	Multi-Exon	Not within 50bp	Not within 50bp	Not within 50bp	No	Yes	6	10
PB.50706.16043	chr2	-	689	4	ISM	BIN1	ENST00000462958.5	5141	5	5017	446	5017	-441	3prime_fragment	FALSE	canonical	25	GAAAAATGTGTGGTTCTTTT	7621	NA	NA	FALSE	Annotated Genes	Multi-Exon	Not within 50bp	Not within 50bp	Not within 50bp	No	Yes	17	41
PB.50706.16044	chr2	-	1410	14	ISM	BIN1	ENST00000316724.10	2487	19	38131	447	-4095	-441	3prime_fragment	FALSE	canonical	25	GAAAAATGTGTGGTTCTTTT	NA	NA	NA	FALSE	Annotated Genes	Multi-Exon	Not within 50bp	Not within 50bp	Not within 50bp	No	Yes	16	42
PB.50706.16045	chr2	-	1069	10	ISM	BIN1	ENST00000409400.1	2143	14	37190	422	-5160	-422	3prime_fragment	FALSE	canonical	0	TTTTTGTTTTGTTTTCGTTT	NA	NA	NA	FALSE	Annotated Genes	Multi-Exon	Not within 50bp	Not within 50bp	Not within 50bp	No	Yes	11	38
PB.50706.16048	chr2	-	1653	15	NNC	BIN1	novel	2293	15	NA	NA	-17143	-440	at_least_one_novel_splicesite	FALSE	canonical	25	AAAAATGTGTGGTTCTTTTT	2902	NA	NA	FALSE	Annotated Genes	Multi-Exon	Not within 50bp	Not within 50bp	Not within 50bp	No	No	9	26
PB.50706.16049	chr2	-	1316	13	ISM	BIN1	ENST00000316724.10	2487	19	38902	438	-3324	-432	3prime_fragment	FALSE	canonical	0	GTGGTTCTTTTTTTTGTTTT	NA	NA	NA	FALSE	Annotated Genes	Multi-Exon	Not within 50bp	Not within 50bp	Not within 50bp	No	Yes	7	18
PB.50706.16050	chr2	-	678	6	ISM	BIN1	ENST00000409400.1	2143	14	45095	435	2627	-435	3prime_fragment	FALSE	canonical	0	TGTGTGGTTCTTTTTTTTGT	2698	NA	NA	FALSE	Annotated Genes	Multi-Exon	Not within 50bp	Not within 50bp	Not within 50bp	No	Yes	15	37
PB.50706.16051	chr2	-	1691	7	ISM	BIN1	ENST00000316724.10	2487	19	52150	446	1487	-440	3prime_fragment	FALSE	canonical	25	AAAAATGTGTGGTTCTTTTT	9877	NA	NA	FALSE	Annotated Genes	Multi-Exon	Not within 50bp	Not within 50bp	Not within 50bp	No	Yes	11	25
PB.50706.16052	chr2	-	607	2	ISM	BIN1	ENST00000462958.5	5141	5	5620	445	5620	-440	intron_retention	FALSE	canonical	25	AAAAATGTGTGGTTCTTTTT	8224	NA	NA	FALSE	Annotated Genes	Multi-Exon	Not within 50bp	Not within 50bp	Not within 50bp	No	No	30	75
PB.50706.16056	chr2	-	1148	11	ISM	BIN1	ENST00000409400.1	2143	14	36630	441	-5720	-441	3prime_fragment	FALSE	canonical	25	GAAAAATGTGTGGTTCTTTT	NA	NA	NA	FALSE	Annotated Genes	Multi-Exon	Not within 50bp	Not within 50bp	Not within 50bp	No	Yes	12	24
PB.50706.16057	chr2	-	1562	15	FSM	BIN1	ENST00000393041.7	2272	15	264	446	-23	-435	alternative_3end5end	FALSE	canonical	0	TGTGTGGTTCTTTTTTTTGT	263	NA	NA	FALSE	Annotated Genes	Multi-Exon	Not within 50bp	Not within 50bp	Not within 50bp	No	No	16	37
PB.50706.16059	chr2	-	1942	19	FSM	BIN1	ENST00000316724.10	2487	19	99	446	-54	-440	alternative_3end5end	FALSE	canonical	25	AAAAATGTGTGGTTCTTTTT	17	NA	NA	FALSE	Annotated Genes	Multi-Exon	Within 50bp	Not within 50bp	Not within 50bp	No	No	51	358
PB.50706.16062	chr2	-	1686	15	FSM	BIN1	ENST00000393040.7	2293	15	156	451	22	-440	alternative_3end5end	FALSE	canonical	25	AAAAATGTGTGGTTCTTTTT	-5	NA	NA	FALSE	Annotated Genes	Multi-Exon	Within 50bp	Not within 50bp	Not within 50bp	No	No	21	75
PB.50706.16063	chr2	-	1954	5	FSM	BIN1	ENST00000462958.5	5141	5	2742	445	2742	-440	alternative_3end5end	FALSE	canonical	25	AAAAATGTGTGGTTCTTTTT	5346	NA	NA	FALSE	Annotated Genes	Multi-Exon	Not within 50bp	Not within 50bp	Not within 50bp	No	No	10	17
PB.50706.16066	chr2	-	974	9	ISM	BIN1	ENST00000316724.10	2487	19	47996	448	-2667	-442	3prime_fragment	FALSE	canonical	25	CGAAAAATGTGTGGTTCTTT	5723	NA	NA	FALSE	Annotated Genes	Multi-Exon	Not within 50bp	Not within 50bp	Not within 50bp	No	Yes	8	16
PB.50706.16070	chr2	-	1058	10	ISM	BIN1	ENST00000316724.10	2487	19	44955	446	2611	-440	3prime_fragment	FALSE	canonical	25	AAAAATGTGTGGTTCTTTTT	2682	NA	NA	FALSE	Annotated Genes	Multi-Exon	Not within 50bp	Not within 50bp	Not within 50bp	No	Yes	7	22
PB.50706.16074	chr2	-	1413	13	FSM	BIN1	ENST00000348750.8	2074	13	210	451	76	-440	alternative_3end5end	FALSE	canonical	25	AAAAATGTGTGGTTCTTTTT	-6	NA	NA	FALSE	Annotated Genes	Multi-Exon	Within 50bp	Not within 50bp	Not within 50bp	No	No	20	48
PB.50706.16075	chr2	-	836	8	ISM	BIN1	ENST00000316724.10	2487	19	49550	441	-1113	-435	3prime_fragment	FALSE	canonical	0	TGTGTGGTTCTTTTTTTTGT	7277	NA	NA	FALSE	Annotated Genes	Multi-Exon	Not within 50bp	Not within 50bp	Not within 50bp	No	Yes	7	19
PB.50706.16084	chr2	-	1516	15	ISM	BIN1	ENST00000316724.10	2487	19	37063	446	-5163	-440	3prime_fragment	FALSE	canonical	25	AAAAATGTGTGGTTCTTTTT	NA	NA	NA	FALSE	Annotated Genes	Multi-Exon	Not within 50bp	Not within 50bp	Not within 50bp	No	Yes	8	20
PB.50706.16089	chr2	-	958	9	ISM	BIN1	ENST00000409400.1	2143	14	38245	441	-4105	-441	3prime_fragment	FALSE	canonical	25	GAAAAATGTGTGGTTCTTTT	NA	NA	NA	FALSE	Annotated Genes	Multi-Exon	Not within 50bp	Not within 50bp	Not within 50bp	No	Yes	9	22
PB.50706.16093	chr2	-	602	5	ISM	BIN1	ENST00000409400.1	2143	14	48124	441	-2663	-441	3prime_fragment	FALSE	canonical	25	GAAAAATGTGTGGTTCTTTT	5727	NA	NA	FALSE	Annotated Genes	Multi-Exon	Not within 50bp	Not within 50bp	Not within 50bp	No	Yes	10	23
PB.50706.16095	chr2	-	1427	13	NNC	BIN1	novel	2074	13	NA	NA	-17137	-441	at_least_one_novel_splicesite	FALSE	canonical	25	GAAAAATGTGTGGTTCTTTT	-1	NA	NA	FALSE	Annotated Genes	Multi-Exon	Within 50bp	Not within 50bp	Not within 50bp	No	No	6	29
PB.50706.16103	chr2	-	1872	16	FSM	BIN1	ENST00000346226.7	2401	16	78	451	-56	-440	alternative_3end5end	FALSE	canonical	25	AAAAATGTGTGGTTCTTTTT	-5	NA	NA	FALSE	Annotated Genes	Multi-Exon	Within 50bp	Not within 50bp	Not within 50bp	No	No	9	19
PB.50706.16104	chr2	-	1220	12	ISM	BIN1	ENST00000316724.10	2487	19	43133	447	789	-441	3prime_fragment	FALSE	canonical	25	GAAAAATGTGTGGTTCTTTT	860	NA	NA	FALSE	Annotated Genes	Multi-Exon	Not within 50bp	Not within 50bp	Not within 50bp	No	Yes	9	14
PB.50706.16110	chr2	-	1621	15	NNC	BIN1	novel	2272	15	NA	NA	-17133	-441	at_least_one_novel_splicesite	FALSE	canonical	25	GAAAAATGTGTGGTTCTTTT	3	NA	NA	FALSE	Annotated Genes	Multi-Exon	Within 50bp	Not within 50bp	Not within 50bp	No	No	7	28
PB.50706.16112	chr2	-	1232	10	ISM	BIN1	ENST00000393040.7	2293	15	38111	451	-4249	-440	3prime_fragment	FALSE	canonical	25	AAAAATGTGTGGTTCTTTTT	NA	NA	NA	FALSE	Annotated Genes	Multi-Exon	Not within 50bp	Not within 50bp	Not within 50bp	No	Yes	7	10
PB.50706.16149	chr2	-	764	7	ISM	BIN1	ENST00000409400.1	2143	14	43630	441	1162	-441	3prime_fragment	FALSE	canonical	25	GAAAAATGTGTGGTTCTTTT	1233	NA	NA	FALSE	Annotated Genes	Multi-Exon	Not within 50bp	Not within 50bp	Not within 50bp	No	Yes	9	17
PB.50706.1620	chr2	-	1986	14	NNC	BIN1	novel	2143	14	NA	NA	-17170	-2	at_least_one_novel_splicesite	FALSE	canonical	30	TCAGAAAACGTGTGTGTATT	2875	GATAAA	-6	TRUE	Annotated Genes	Multi-Exon	Not within 50bp	Not within 50bp	Not within 50bp	Yes	No	10	14
PB.50706.1628	chr2	-	1843	14	NNC	BIN1	novel	2487	19	NA	NA	-5159	-2	at_least_one_novel_splicesite	FALSE	canonical	30	TCAGAAAACGTGTGTGTATT	NA	GATAAA	-6	TRUE	Annotated Genes	Multi-Exon	Not within 50bp	Not within 50bp	Not within 50bp	Yes	No	17	64
PB.50706.163	chr2	-	2146	15	NNC	BIN1	novel	2293	15	NA	NA	-17137	4	at_least_one_novel_splicesite	FALSE	canonical	5	TGTGTATTTGTTCTCCCTCT	-1	GATAAA	-18	TRUE	Annotated Genes	Multi-Exon	Within 50bp	Not within 50bp	Not within 50bp	Yes	No	9	16
PB.50706.16310	chr2	-	1190	12	ISM	BIN1	ENST00000409400.1	2143	14	225	2794	-52	-424	5prime_fragment	FALSE	canonical	10	TTGGACCTGCCCCCAGGTTT	19	NA	NA	FALSE	Annotated Genes	Multi-Exon	Within 50bp	Not within 50bp	Not within 50bp	No	No	8	14
PB.50706.1634	chr2	-	1604	10	NNC	BIN1	novel	2293	15	NA	NA	29	0	at_least_one_novel_splicesite	FALSE	canonical	30	AGAAAACGTGTGTGTATTTG	0	GATAAA	-8	TRUE	Annotated Genes	Multi-Exon	Within 50bp	Not within 50bp	Not within 50bp	Yes	No	6	24
PB.50706.16383	chr2	-	657	6	NNC	BIN1	novel	2074	13	NA	NA	-17137	-18528	at_least_one_novel_splicesite	FALSE	canonical	40	AAAATTGCCAAGGTAAGGGC	-1	AAAAAG	-13	TRUE	Annotated Genes	Multi-Exon	Within 50bp	Not within 50bp	Not within 50bp	Yes	No	19	68
PB.50706.164	chr2	-	1534	10	ISM	BIN1	ENST00000346226.7	2401	16	43268	5	790	0	3prime_fragment	FALSE	canonical	25	GAAAACGTGTGTGTATTTGT	861	GATAAA	-9	TRUE	Annotated Genes	Multi-Exon	Not within 50bp	Within 50bp	Not within 50bp	Yes	Yes	59	329
PB.50706.1651	chr2	-	2241	19	NNC	BIN1	novel	2487	19	NA	NA	-18052	-2	at_least_one_novel_splicesite	FALSE	canonical	30	TCAGAAAACGTGTGTGTATT	6	GATAAA	-6	TRUE	Annotated Genes	Multi-Exon	Within 50bp	Not within 50bp	Not within 50bp	Yes	No	12	47
PB.50706.1657	chr2	-	2350	19	NNC	BIN1	novel	2487	19	NA	NA	-23	0	at_least_one_novel_splicesite	FALSE	canonical	30	AGAAAACGTGTGTGTATTTG	263	GATAAA	-8	TRUE	Annotated Genes	Multi-Exon	Not within 50bp	Not within 50bp	Not within 50bp	Yes	No	12	15
PB.50706.1659	chr2	-	1734	12	NIC	BIN1	novel	2487	19	NA	NA	-4105	0	combination_of_known_junctions	FALSE	canonical	30	AGAAAACGTGTGTGTATTTG	NA	GATAAA	-8	TRUE	Annotated Genes	Multi-Exon	Not within 50bp	Not within 50bp	Not within 50bp	Yes	No	11	19
PB.50706.166	chr2	-	911	4	NIC	BIN1	novel	5141	5	NA	NA	-1078	0	combination_of_known_splicesites	FALSE	canonical	30	AGAAAACGTGTGTGTATTTG	7312	GATAAA	-8	TRUE	Annotated Genes	Multi-Exon	Not within 50bp	Not within 50bp	Not within 50bp	Yes	No	32	117
PB.50706.1660	chr2	-	2040	15	NNC	BIN1	novel	2487	19	NA	NA	-5721	0	at_least_one_novel_splicesite	FALSE	canonical	30	AGAAAACGTGTGTGTATTTG	NA	GATAAA	-8	TRUE	Annotated Genes	Multi-Exon	Not within 50bp	Not within 50bp	Not within 50bp	Yes	No	15	21
PB.50706.167	chr2	-	1265	8	NNC	BIN1	novel	2074	13	NA	NA	-52	-2	at_least_one_novel_splicesite	FALSE	canonical	30	TCAGAAAACGTGTGTGTATT	19	GATAAA	-6	TRUE	Annotated Genes	Multi-Exon	Within 50bp	Not within 50bp	Not within 50bp	Yes	No	32	97
PB.50706.1680	chr2	-	1949	14	NNC	BIN1	novel	2143	14	NA	NA	-17137	0	at_least_one_novel_splicesite	FALSE	canonical	30	AGAAAACGTGTGTGTATTTG	-1	GATAAA	-8	TRUE	Annotated Genes	Multi-Exon	Within 50bp	Not within 50bp	Not within 50bp	Yes	No	13	34
PB.50706.1690	chr2	-	1905	14	NNC	BIN1	novel	2143	14	NA	NA	-44	-2	at_least_one_novel_splicesite	FALSE	canonical	30	TCAGAAAACGTGTGTGTATT	27	GATAAA	-6	TRUE	Annotated Genes	Multi-Exon	Within 50bp	Not within 50bp	Not within 50bp	Yes	No	24	29
PB.50706.1695	chr2	-	2075	15	NNC	BIN1	novel	2293	15	NA	NA	69	0	at_least_one_novel_splicesite	FALSE	canonical	30	AGAAAACGTGTGTGTATTTG	-13	GATAAA	-8	TRUE	Annotated Genes	Multi-Exon	Within 50bp	Not within 50bp	Not within 50bp	Yes	No	9	27
PB.50706.17	chr2	-	1549	11	ISM	BIN1	ENST00000316724.10	2487	19	43524	13	1180	-7	3prime_fragment	FALSE	canonical	55	ATAAAAACTCTCAGAAAACG	1251	AATAAA	-39	TRUE	Annotated Genes	Multi-Exon	Not within 50bp	Within 50bp	Not within 50bp	Yes	Yes	79	1347
PB.50706.1703	chr2	-	1914	14	NNC	BIN1	novel	2143	14	NA	NA	-52	0	at_least_one_novel_splicesite	FALSE	canonical	30	AGAAAACGTGTGTGTATTTG	19	GATAAA	-8	TRUE	Annotated Genes	Multi-Exon	Within 50bp	Not within 50bp	Not within 50bp	Yes	No	11	12
PB.50706.1713	chr2	-	1933	15	NNC	BIN1	novel	2487	19	NA	NA	-29	-5	at_least_one_novel_splicesite	FALSE	canonical	50	AAAAACTCTCAGAAAACGTG	257	AATAAA	-41	TRUE	Annotated Genes	Multi-Exon	Not within 50bp	Not within 50bp	Not within 50bp	Yes	No	6	13
PB.50706.1714	chr2	-	2196	16	NNC	BIN1	novel	2401	16	NA	NA	-44	0	at_least_one_novel_splicesite	FALSE	canonical	30	AGAAAACGTGTGTGTATTTG	27	GATAAA	-8	TRUE	Annotated Genes	Multi-Exon	Within 50bp	Not within 50bp	Not within 50bp	Yes	No	7	16
PB.50706.1715	chr2	-	2442	20	NNC	BIN1	novel	2487	19	NA	NA	-44	0	at_least_one_novel_splicesite	FALSE	canonical	30	AGAAAACGTGTGTGTATTTG	27	GATAAA	-8	TRUE	Annotated Genes	Multi-Exon	Within 50bp	Not within 50bp	Not within 50bp	Yes	No	6	13
PB.50706.1724	chr2	-	1146	6	NIC	BIN1	novel	2497	18	NA	NA	-2665	-7	combination_of_known_splicesites	FALSE	canonical	55	ATAAAAACTCTCAGAAAACG	5725	AATAAA	-39	TRUE	Annotated Genes	Multi-Exon	Not within 50bp	Not within 50bp	Not within 50bp	Yes	No	7	26
PB.50706.173	chr2	-	1659	12	NNC	BIN1	novel	2365	16	NA	NA	-74	0	at_least_one_novel_splicesite	FALSE	canonical	30	AGAAAACGTGTGTGTATTTG	-3	GATAAA	-8	TRUE	Annotated Genes	Multi-Exon	Within 50bp	Not within 50bp	Not within 50bp	Yes	No	11	17
PB.50706.174	chr2	-	2034	16	FSM	BIN1	ENST00000346226.7	2401	16	351	16	64	-5	alternative_5end	FALSE	canonical	50	AAAAACTCTCAGAAAACGTG	350	AATAAA	-41	TRUE	Annotated Genes	Multi-Exon	Not within 50bp	Within 50bp	Not within 50bp	Yes	No	90	1941
PB.50706.1796	chr2	-	1954	14	NNC	BIN1	novel	2143	14	NA	NA	-17137	0	at_least_one_novel_splicesite	FALSE	canonical	30	AGAAAACGTGTGTGTATTTG	-1	GATAAA	-8	TRUE	Annotated Genes	Multi-Exon	Within 50bp	Not within 50bp	Not within 50bp	Yes	No	18	23
PB.50706.18	chr2	-	2515	18	ISM	BIN1	ENST00000316724.10	2487	19	30124	1	-12102	0	3prime_fragment	FALSE	canonical	30	AGAAAACGTGTGTGTATTTG	7943	GATAAA	-8	TRUE	Annotated Genes	Multi-Exon	Not within 50bp	Within 50bp	Not within 50bp	Yes	Yes	75	1187
PB.50706.1802	chr2	-	1739	12	NNC	BIN1	novel	2487	19	NA	NA	-3328	-1	at_least_one_novel_splicesite	FALSE	canonical	30	CAGAAAACGTGTGTGTATTT	NA	GATAAA	-7	TRUE	Annotated Genes	Multi-Exon	Not within 50bp	Not within 50bp	Not within 50bp	Yes	No	18	35
PB.50706.1805	chr2	-	1927	14	NNC	BIN1	novel	2487	19	NA	NA	-65	0	at_least_one_novel_splicesite	FALSE	canonical	30	AGAAAACGTGTGTGTATTTG	6	GATAAA	-8	TRUE	Annotated Genes	Multi-Exon	Within 50bp	Not within 50bp	Not within 50bp	Yes	No	6	13
PB.50706.1807	chr2	-	2399	18	NNC	BIN1	novel	2487	19	NA	NA	-47	0	at_least_one_novel_splicesite	FALSE	canonical	30	AGAAAACGTGTGTGTATTTG	24	GATAAA	-8	TRUE	Annotated Genes	Multi-Exon	Within 50bp	Not within 50bp	Not within 50bp	Yes	No	14	22
PB.50706.1819	chr2	-	1761	12	NNC	BIN1	novel	2074	13	NA	NA	-17137	-1	at_least_one_novel_splicesite	FALSE	canonical	30	CAGAAAACGTGTGTGTATTT	-1	GATAAA	-7	TRUE	Annotated Genes	Multi-Exon	Within 50bp	Not within 50bp	Not within 50bp	Yes	No	6	14
PB.50706.185	chr2	-	1166	7	NIC	BIN1	novel	2487	19	NA	NA	-1112	-1	combination_of_known_splicesites	FALSE	canonical	30	CAGAAAACGTGTGTGTATTT	7278	GATAAA	-7	TRUE	Annotated Genes	Multi-Exon	Not within 50bp	Not within 50bp	Not within 50bp	Yes	No	30	123
PB.50706.1862	chr2	-	1935	14	NNC	BIN1	novel	2143	14	NA	NA	75	0	at_least_one_novel_splicesite	FALSE	canonical	30	AGAAAACGTGTGTGTATTTG	-7	GATAAA	-8	TRUE	Annotated Genes	Multi-Exon	Within 50bp	Not within 50bp	Not within 50bp	Yes	No	29	63
PB.50706.1865	chr2	-	2064	17	ISM	BIN1	ENST00000357970.7	2497	18	30580	6	-11780	0	3prime_fragment	FALSE	canonical	30	AGAAAACGTGTGTGTATTTG	8265	GATAAA	-8	TRUE	Annotated Genes	Multi-Exon	Not within 50bp	Within 50bp	Not within 50bp	Yes	Yes	12	26
PB.50706.19	chr2	-	2383	18	NNC	BIN1	novel	2487	19	NA	NA	-65	0	at_least_one_novel_splicesite	FALSE	canonical	30	AGAAAACGTGTGTGTATTTG	6	GATAAA	-8	TRUE	Annotated Genes	Multi-Exon	Within 50bp	Not within 50bp	Not within 50bp	Yes	No	14	19
PB.50706.1906	chr2	-	2292	18	NIC	BIN1	novel	2487	19	NA	NA	-54	-2	combination_of_known_junctions	FALSE	canonical	30	TCAGAAAACGTGTGTGTATT	17	GATAAA	-6	TRUE	Annotated Genes	Multi-Exon	Within 50bp	Not within 50bp	Not within 50bp	Yes	No	10	28
PB.50706.193	chr2	-	1886	14	ISM	BIN1	ENST00000346226.7	2401	16	36471	6	-5889	0	3prime_fragment	FALSE	canonical	30	AGAAAACGTGTGTGTATTTG	NA	GATAAA	-8	TRUE	Annotated Genes	Multi-Exon	Not within 50bp	Within 50bp	Not within 50bp	Yes	Yes	31	107
PB.50706.1943	chr2	-	1672	12	NIC	BIN1	novel	2293	15	NA	NA	-5883	-5	combination_of_known_splicesites	FALSE	canonical	50	AAAAACTCTCAGAAAACGTG	NA	AATAAA	-41	TRUE	Annotated Genes	Multi-Exon	Not within 50bp	Not within 50bp	Not within 50bp	Yes	No	14	34
PB.50706.196	chr2	-	2289	15	ISM	BIN1	ENST00000346226.7	2401	16	30258	7	-12102	-1	3prime_fragment	FALSE	canonical	30	CAGAAAACGTGTGTGTATTT	7943	GATAAA	-7	TRUE	Annotated Genes	Multi-Exon	Not within 50bp	Within 50bp	Not within 50bp	Yes	Yes	50	182
PB.50706.1969	chr2	-	2194	17	NIC	BIN1	novel	2487	19	NA	NA	-61	-2	combination_of_known_splicesites	FALSE	canonical	30	TCAGAAAACGTGTGTGTATT	10	GATAAA	-6	TRUE	Annotated Genes	Multi-Exon	Within 50bp	Not within 50bp	Not within 50bp	Yes	No	6	10
PB.50706.197	chr2	-	1706	12	ISM	BIN1	ENST00000393040.7	2293	15	36657	6	-5703	0	3prime_fragment	FALSE	canonical	30	AGAAAACGTGTGTGTATTTG	NA	GATAAA	-8	TRUE	Annotated Genes	Multi-Exon	Not within 50bp	Within 50bp	Not within 50bp	Yes	Yes	87	1048
PB.50706.1975	chr2	-	1658	11	NNC	BIN1	novel	2074	13	NA	NA	-17135	0	at_least_one_novel_splicesite	FALSE	canonical	30	AGAAAACGTGTGTGTATTTG	1	GATAAA	-8	TRUE	Annotated Genes	Multi-Exon	Within 50bp	Not within 50bp	Not within 50bp	Yes	No	21	71
PB.50706.1983	chr2	-	878	3	NNC	BIN1	novel	5141	5	NA	NA	5967	0	at_least_one_novel_splicesite	FALSE	canonical	30	AGAAAACGTGTGTGTATTTG	8571	GATAAA	-8	TRUE	Annotated Genes	Multi-Exon	Not within 50bp	Not within 50bp	Not within 50bp	Yes	No	10	17
PB.50706.1986	chr2	-	2166	15	NNC	BIN1	novel	2293	15	NA	NA	-52	0	at_least_one_novel_splicesite	FALSE	canonical	30	AGAAAACGTGTGTGTATTTG	19	GATAAA	-8	TRUE	Annotated Genes	Multi-Exon	Within 50bp	Not within 50bp	Not within 50bp	Yes	No	6	12
PB.50706.1991	chr2	-	2225	9	NIC	BIN1	novel	2143	14	NA	NA	-5650	-2	intron_retention	FALSE	canonical	30	TCAGAAAACGTGTGTGTATT	NA	GATAAA	-6	TRUE	Annotated Genes	Multi-Exon	Not within 50bp	Not within 50bp	Not within 50bp	Yes	No	13	34
PB.50706.201	chr2	-	2279	18	NIC	BIN1	novel	2487	19	NA	NA	-56	-2	combination_of_known_splicesites	FALSE	canonical	30	TCAGAAAACGTGTGTGTATT	15	GATAAA	-6	TRUE	Annotated Genes	Multi-Exon	Within 50bp	Not within 50bp	Not within 50bp	Yes	No	29	142
PB.50706.2053	chr2	-	1954	15	NNC	BIN1	novel	2487	19	NA	NA	-5164	-2	at_least_one_novel_splicesite	FALSE	canonical	30	TCAGAAAACGTGTGTGTATT	NA	GATAAA	-6	TRUE	Annotated Genes	Multi-Exon	Not within 50bp	Not within 50bp	Not within 50bp	Yes	No	7	10
PB.50706.2064	chr2	-	2347	19	NNC	BIN1	novel	2487	19	NA	NA	-23	0	at_least_one_novel_splicesite	FALSE	canonical	30	AGAAAACGTGTGTGTATTTG	263	GATAAA	-8	TRUE	Annotated Genes	Multi-Exon	Not within 50bp	Not within 50bp	Not within 50bp	Yes	No	12	20
PB.50706.2067	chr2	-	1711	13	NIC	BIN1	novel	2487	19	NA	NA	789	0	combination_of_known_junctions	FALSE	canonical	30	AGAAAACGTGTGTGTATTTG	860	GATAAA	-8	TRUE	Annotated Genes	Multi-Exon	Not within 50bp	Not within 50bp	Not within 50bp	Yes	No	9	20
PB.50706.2068	chr2	-	2380	19	NNC	BIN1	novel	2487	19	NA	NA	-57	-1	at_least_one_novel_splicesite	FALSE	canonical	30	CAGAAAACGTGTGTGTATTT	14	GATAAA	-7	TRUE	Annotated Genes	Multi-Exon	Within 50bp	Not within 50bp	Not within 50bp	Yes	No	10	12
PB.50706.2069	chr2	-	1443	10	NNC	BIN1	novel	2487	19	NA	NA	-35	0	at_least_one_novel_splicesite	FALSE	canonical	30	AGAAAACGTGTGTGTATTTG	36	GATAAA	-8	TRUE	Annotated Genes	Multi-Exon	Within 50bp	Not within 50bp	Not within 50bp	Yes	No	7	17
PB.50706.21	chr2	-	1774	13	ISM	BIN1	ENST00000393040.7	2293	15	36475	6	-5885	0	3prime_fragment	FALSE	canonical	30	AGAAAACGTGTGTGTATTTG	NA	GATAAA	-8	TRUE	Annotated Genes	Multi-Exon	Not within 50bp	Within 50bp	Not within 50bp	Yes	Yes	74	604
PB.50706.210	chr2	-	1044	5	ISM	BIN1	ENST00000348750.8	2074	13	45089	6	2611	0	3prime_fragment	FALSE	canonical	30	AGAAAACGTGTGTGTATTTG	2682	GATAAA	-8	TRUE	Annotated Genes	Multi-Exon	Not within 50bp	Within 50bp	Not within 50bp	Yes	Yes	80	912
PB.50706.211	chr2	-	1908	15	NNC	BIN1	novel	2293	15	NA	NA	-17176	0	at_least_one_novel_splicesite	FALSE	canonical	30	AGAAAACGTGTGTGTATTTG	2869	GATAAA	-8	TRUE	Annotated Genes	Multi-Exon	Not within 50bp	Not within 50bp	Not within 50bp	Yes	No	43	241
PB.50706.2125	chr2	-	2358	19	NNC	BIN1	novel	2487	19	NA	NA	-57	-2	at_least_one_novel_splicesite	FALSE	canonical	30	TCAGAAAACGTGTGTGTATT	14	GATAAA	-6	TRUE	Annotated Genes	Multi-Exon	Within 50bp	Not within 50bp	Not within 50bp	Yes	No	14	40
PB.50706.214	chr2	-	1593	11	NIC	BIN1	novel	2365	16	NA	NA	-5716	0	combination_of_known_junctions	FALSE	canonical	30	AGAAAACGTGTGTGTATTTG	NA	GATAAA	-8	TRUE	Annotated Genes	Multi-Exon	Not within 50bp	Not within 50bp	Not within 50bp	Yes	No	6	23
PB.50706.2168	chr2	-	2034	15	NNC	BIN1	novel	2293	15	NA	NA	-40	0	at_least_one_novel_splicesite	FALSE	canonical	30	AGAAAACGTGTGTGTATTTG	31	GATAAA	-8	TRUE	Annotated Genes	Multi-Exon	Within 50bp	Not within 50bp	Not within 50bp	Yes	No	17	30
PB.50706.2172	chr2	-	1690	12	ISM	BIN1	ENST00000351659.7	2365	16	37197	16	-5163	-5	3prime_fragment	FALSE	canonical	50	AAAAACTCTCAGAAAACGTG	NA	AATAAA	-41	TRUE	Annotated Genes	Multi-Exon	Not within 50bp	Within 50bp	Not within 50bp	Yes	Yes	10	31
PB.50706.2174	chr2	-	2388	2	NNC	BIN1	novel	5141	5	NA	NA	5973	0	at_least_one_novel_splicesite	FALSE	canonical	30	AGAAAACGTGTGTGTATTTG	8577	GATAAA	-8	TRUE	Annotated Genes	Multi-Exon	Not within 50bp	Not within 50bp	Not within 50bp	Yes	No	13	19
PB.50706.2189	chr2	-	890	4	NNC	BIN1	novel	5141	5	NA	NA	5248	0	at_least_one_novel_splicesite	FALSE	canonical	30	AGAAAACGTGTGTGTATTTG	7852	GATAAA	-8	TRUE	Annotated Genes	Multi-Exon	Not within 50bp	Not within 50bp	Not within 50bp	Yes	No	13	24
PB.50706.220	chr2	-	1568	10	NIC	BIN1	novel	2293	15	NA	NA	3	-2	combination_of_known_junctions	FALSE	canonical	35	AACTCTCAGAAAACGTGTGT	NA	AATAAA	-44	TRUE	Annotated Genes	Multi-Exon	Not within 50bp	Not within 50bp	Not within 50bp	Yes	No	68	526
PB.50706.2207	chr2	-	2234	5	NIC	BIN1	novel	2497	18	NA	NA	2089	0	intron_retention	FALSE	canonical	30	AGAAAACGTGTGTGTATTTG	4693	GATAAA	-8	TRUE	Annotated Genes	Multi-Exon	Not within 50bp	Not within 50bp	Not within 50bp	Yes	No	7	24
PB.50706.221	chr2	-	1242	7	ISM	BIN1	ENST00000393041.7	2272	15	45089	6	2611	0	3prime_fragment	FALSE	canonical	30	AGAAAACGTGTGTGTATTTG	2682	GATAAA	-8	TRUE	Annotated Genes	Multi-Exon	Not within 50bp	Within 50bp	Not within 50bp	Yes	Yes	73	739
PB.50706.225	chr2	-	1298	8	ISM	BIN1	ENST00000393041.7	2272	15	43660	6	1182	0	3prime_fragment	FALSE	canonical	30	AGAAAACGTGTGTGTATTTG	1253	GATAAA	-8	TRUE	Annotated Genes	Multi-Exon	Not within 50bp	Within 50bp	Not within 50bp	Yes	Yes	65	496
PB.50706.2250	chr2	-	1497	10	ISM	BIN1	ENST00000351659.7	2365	16	39031	6	-3329	0	3prime_fragment	FALSE	canonical	30	AGAAAACGTGTGTGTATTTG	NA	GATAAA	-8	TRUE	Annotated Genes	Multi-Exon	Not within 50bp	Within 50bp	Not within 50bp	Yes	Yes	11	31
PB.50706.2257	chr2	-	1288	7	NIC	BIN1	novel	2487	19	NA	NA	-2667	-1	combination_of_known_splicesites	FALSE	canonical	30	CAGAAAACGTGTGTGTATTT	5723	GATAAA	-7	TRUE	Annotated Genes	Multi-Exon	Not within 50bp	Not within 50bp	Not within 50bp	Yes	No	6	11
PB.50706.228	chr2	-	1288	8	ISM	BIN1	ENST00000357970.7	2497	18	48134	6	-2663	0	3prime_fragment	FALSE	canonical	30	AGAAAACGTGTGTGTATTTG	5727	GATAAA	-8	TRUE	Annotated Genes	Multi-Exon	Not within 50bp	Within 50bp	Not within 50bp	Yes	Yes	21	53
PB.50706.230	chr2	-	2532	4	NIC	BIN1	novel	2143	14	NA	NA	-3908	-2	intron_retention	FALSE	canonical	30	TCAGAAAACGTGTGTGTATT	4482	GATAAA	-6	TRUE	Annotated Genes	Multi-Exon	Not within 50bp	Not within 50bp	Not within 50bp	Yes	No	20	41
PB.50706.2304	chr2	-	1373	9	NIC	BIN1	novel	2487	19	NA	NA	2633	0	combination_of_known_splicesites	FALSE	canonical	30	AGAAAACGTGTGTGTATTTG	2704	GATAAA	-8	TRUE	Annotated Genes	Multi-Exon	Not within 50bp	Not within 50bp	Not within 50bp	Yes	No	6	19
PB.50706.2310	chr2	-	1443	9	NIC	BIN1	novel	2293	15	NA	NA	-4105	0	combination_of_known_splicesites	FALSE	canonical	30	AGAAAACGTGTGTGTATTTG	NA	GATAAA	-8	TRUE	Annotated Genes	Multi-Exon	Not within 50bp	Not within 50bp	Not within 50bp	Yes	No	35	116
PB.50706.232	chr2	-	1373	5	NIC	BIN1	novel	2143	14	NA	NA	2611	-2	intron_retention	FALSE	canonical	30	TCAGAAAACGTGTGTGTATT	2682	GATAAA	-6	TRUE	Annotated Genes	Multi-Exon	Not within 50bp	Not within 50bp	Not within 50bp	Yes	No	16	52
PB.50706.233	chr2	-	1214	4	ISM	BIN1	ENST00000376113.6	1832	14	47591	6	-2919	0	3prime_fragment	FALSE	canonical	30	AGAAAACGTGTGTGTATTTG	5471	GATAAA	-8	TRUE	Annotated Genes	Multi-Exon	Not within 50bp	Within 50bp	Not within 50bp	Yes	Yes	78	766
PB.50706.2335	chr2	-	1911	14	NNC	BIN1	novel	2143	14	NA	NA	-54	-1	at_least_one_novel_splicesite	FALSE	canonical	30	CAGAAAACGTGTGTGTATTT	17	GATAAA	-7	TRUE	Annotated Genes	Multi-Exon	Within 50bp	Not within 50bp	Not within 50bp	Yes	No	6	10
PB.50706.234	chr2	-	2148	15	NNC	BIN1	novel	2365	16	NA	NA	-17231	-2	at_least_one_novel_splicesite	FALSE	canonical	30	TCAGAAAACGTGTGTGTATT	2814	GATAAA	-6	TRUE	Annotated Genes	Multi-Exon	Not within 50bp	Not within 50bp	Not within 50bp	Yes	No	64	577
PB.50706.2363	chr2	-	2387	19	NNC	BIN1	novel	2487	19	NA	NA	-65	-2	at_least_one_novel_splicesite	FALSE	canonical	30	TCAGAAAACGTGTGTGTATT	6	GATAAA	-6	TRUE	Annotated Genes	Multi-Exon	Within 50bp	Not within 50bp	Not within 50bp	Yes	No	21	43
PB.50706.2382	chr2	-	1849	14	NNC	BIN1	novel	2143	14	NA	NA	-18120	0	at_least_one_novel_splicesite	FALSE	canonical	30	AGAAAACGTGTGTGTATTTG	1925	GATAAA	-8	TRUE	Annotated Genes	Multi-Exon	Not within 50bp	Not within 50bp	Not within 50bp	Yes	No	8	15
PB.50706.2383	chr2	-	2142	18	NNC	BIN1	novel	2487	19	NA	NA	-11540	0	at_least_one_novel_splicesite	FALSE	canonical	30	AGAAAACGTGTGTGTATTTG	8505	GATAAA	-8	TRUE	Annotated Genes	Multi-Exon	Not within 50bp	Not within 50bp	Not within 50bp	Yes	No	10	30
PB.50706.2397	chr2	-	1929	14	NNC	BIN1	novel	2143	14	NA	NA	-55	2	at_least_one_novel_splicesite	FALSE	canonical	30	CTCAGAAAACGTGTGTGTAT	16	GATAAA	-5	TRUE	Annotated Genes	Multi-Exon	Within 50bp	Not within 50bp	Not within 50bp	Yes	No	18	23
PB.50706.24	chr2	-	2422	9	ISM	BIN1	ENST00000409400.1	2143	14	37225	-3	-5125	-2	intron_retention	FALSE	canonical	30	TCAGAAAACGTGTGTGTATT	NA	GATAAA	-6	TRUE	Annotated Genes	Multi-Exon	Not within 50bp	Within 50bp	Not within 50bp	Yes	No	96	6308
PB.50706.2400	chr2	-	1120	6	NNC	BIN1	novel	2143	14	NA	NA	2609	-2	at_least_one_novel_splicesite	FALSE	canonical	30	TCAGAAAACGTGTGTGTATT	2680	GATAAA	-6	TRUE	Annotated Genes	Multi-Exon	Not within 50bp	Not within 50bp	Not within 50bp	Yes	No	6	12
PB.50706.2411	chr2	-	2261	17	NNC	BIN1	novel	2487	19	NA	NA	-35	0	at_least_one_novel_splicesite	FALSE	canonical	30	AGAAAACGTGTGTGTATTTG	36	GATAAA	-8	TRUE	Annotated Genes	Multi-Exon	Within 50bp	Not within 50bp	Not within 50bp	Yes	No	19	31
PB.50706.242	chr2	-	1208	7	NNC	BIN1	novel	2143	14	NA	NA	1851	0	at_least_one_novel_splicesite	FALSE	canonical	30	AGAAAACGTGTGTGTATTTG	1922	GATAAA	-8	TRUE	Annotated Genes	Multi-Exon	Not within 50bp	Not within 50bp	Not within 50bp	Yes	No	9	13
PB.50706.2421	chr2	-	1836	10	NIC	BIN1	novel	2143	14	NA	NA	-5721	0	intron_retention	FALSE	canonical	30	AGAAAACGTGTGTGTATTTG	NA	GATAAA	-8	TRUE	Annotated Genes	Multi-Exon	Not within 50bp	Not within 50bp	Not within 50bp	Yes	No	10	20
PB.50706.2433	chr2	-	1834	15	NNC	BIN1	novel	2293	15	NA	NA	65	0	at_least_one_novel_splicesite	FALSE	canonical	30	AGAAAACGTGTGTGTATTTG	-17	GATAAA	-8	TRUE	Annotated Genes	Multi-Exon	Within 50bp	Not within 50bp	Not within 50bp	Yes	No	7	19
PB.50706.2452	chr2	-	1484	4	NIC	BIN1	novel	2293	15	NA	NA	-1322	-2	intron_retention	FALSE	canonical	30	TCAGAAAACGTGTGTGTATT	7068	GATAAA	-6	TRUE	Annotated Genes	Multi-Exon	Not within 50bp	Not within 50bp	Not within 50bp	Yes	No	8	10
PB.50706.2459	chr2	-	1722	12	NIC	BIN1	novel	2487	19	NA	NA	-5164	0	combination_of_known_junctions	FALSE	canonical	30	AGAAAACGTGTGTGTATTTG	NA	GATAAA	-8	TRUE	Annotated Genes	Multi-Exon	Not within 50bp	Not within 50bp	Not within 50bp	Yes	No	9	31
PB.50706.247	chr2	-	1395	9	NIC	BIN1	novel	2487	19	NA	NA	2611	0	combination_of_known_splicesites	FALSE	canonical	30	AGAAAACGTGTGTGTATTTG	2682	GATAAA	-8	TRUE	Annotated Genes	Multi-Exon	Not within 50bp	Not within 50bp	Not within 50bp	Yes	No	21	62
PB.50706.2497	chr2	-	1954	14	NNC	BIN1	novel	2365	16	NA	NA	-17137	-7	at_least_one_novel_splicesite	FALSE	canonical	55	ATAAAAACTCTCAGAAAACG	-1	AATAAA	-39	TRUE	Annotated Genes	Multi-Exon	Within 50bp	Not within 50bp	Not within 50bp	Yes	No	14	57
PB.50706.25	chr2	-	2036	10	ISM	BIN1	ENST00000409400.1	2143	14	36650	-5	-5700	0	intron_retention	FALSE	canonical	30	AGAAAACGTGTGTGTATTTG	NA	GATAAA	-8	TRUE	Annotated Genes	Multi-Exon	Not within 50bp	Within 50bp	Not within 50bp	Yes	No	99	4919
PB.50706.251	chr2	-	2264	17	NIC	BIN1	novel	2487	19	NA	NA	-74	-6	combination_of_known_junctions	FALSE	canonical	50	TAAAAACTCTCAGAAAACGT	-3	AATAAA	-40	TRUE	Annotated Genes	Multi-Exon	Within 50bp	Not within 50bp	Not within 50bp	Yes	No	31	110
PB.50706.2545	chr2	-	1833	14	ISM	BIN1	ENST00000357970.7	2497	18	37196	6	-5164	0	3prime_fragment	FALSE	canonical	30	AGAAAACGTGTGTGTATTTG	NA	GATAAA	-8	TRUE	Annotated Genes	Multi-Exon	Not within 50bp	Within 50bp	Not within 50bp	Yes	Yes	12	24
PB.50706.2551	chr2	-	2231	17	NNC	BIN1	novel	2497	18	NA	NA	-44	0	at_least_one_novel_splicesite	FALSE	canonical	30	AGAAAACGTGTGTGTATTTG	27	GATAAA	-8	TRUE	Annotated Genes	Multi-Exon	Within 50bp	Not within 50bp	Not within 50bp	Yes	No	10	12
PB.50706.2554	chr2	-	1476	10	NIC	BIN1	novel	2365	16	NA	NA	-5137	0	combination_of_known_junctions	FALSE	canonical	30	AGAAAACGTGTGTGTATTTG	NA	GATAAA	-8	TRUE	Annotated Genes	Multi-Exon	Not within 50bp	Not within 50bp	Not within 50bp	Yes	No	7	18
PB.50706.2556	chr2	-	1641	10	NNC	BIN1	novel	2293	15	NA	NA	29	-9	at_least_one_novel_splicesite	FALSE	canonical	55	TGATAAAAACTCTCAGAAAA	0	AATAAA	-37	TRUE	Annotated Genes	Multi-Exon	Within 50bp	Not within 50bp	Not within 50bp	Yes	No	16	62
PB.50706.256	chr2	-	1837	14	ISM	BIN1	ENST00000393041.7	2272	15	30580	8	-11780	-2	3prime_fragment	FALSE	canonical	30	TCAGAAAACGTGTGTGTATT	8265	GATAAA	-6	TRUE	Annotated Genes	Multi-Exon	Not within 50bp	Within 50bp	Not within 50bp	Yes	Yes	70	517
PB.50706.2590	chr2	-	1537	10	NNC	BIN1	novel	2143	14	NA	NA	-4087	0	at_least_one_novel_splicesite	FALSE	canonical	30	AGAAAACGTGTGTGTATTTG	NA	GATAAA	-8	TRUE	Annotated Genes	Multi-Exon	Not within 50bp	Not within 50bp	Not within 50bp	Yes	No	9	12
PB.50706.2593	chr2	-	1094	6	NIC	BIN1	novel	2074	13	NA	NA	52	0	combination_of_known_splicesites	FALSE	canonical	30	AGAAAACGTGTGTGTATTTG	5	GATAAA	-8	TRUE	Annotated Genes	Multi-Exon	Within 50bp	Not within 50bp	Not within 50bp	Yes	No	7	11
PB.50706.2594	chr2	-	1818	9	NNC	BIN1	novel	2143	14	NA	NA	419	0	at_least_one_novel_splicesite	FALSE	canonical	30	AGAAAACGTGTGTGTATTTG	490	GATAAA	-8	TRUE	Annotated Genes	Multi-Exon	Not within 50bp	Not within 50bp	Not within 50bp	Yes	No	7	15
PB.50706.2596	chr2	-	1819	14	NNC	BIN1	novel	2143	14	NA	NA	-5630	0	at_least_one_novel_splicesite	FALSE	canonical	30	AGAAAACGTGTGTGTATTTG	NA	GATAAA	-8	TRUE	Annotated Genes	Multi-Exon	Not within 50bp	Not within 50bp	Not within 50bp	Yes	No	6	11
PB.50706.2599	chr2	-	1277	8	NNC	BIN1	novel	2143	14	NA	NA	795	0	at_least_one_novel_splicesite	FALSE	canonical	30	AGAAAACGTGTGTGTATTTG	866	GATAAA	-8	TRUE	Annotated Genes	Multi-Exon	Not within 50bp	Not within 50bp	Not within 50bp	Yes	No	8	15
PB.50706.26	chr2	-	1374	9	ISM	BIN1	ENST00000357970.7	2497	18	45089	6	2611	0	3prime_fragment	FALSE	canonical	30	AGAAAACGTGTGTGTATTTG	2682	GATAAA	-8	TRUE	Annotated Genes	Multi-Exon	Not within 50bp	Within 50bp	Not within 50bp	Yes	Yes	14	39
PB.50706.261	chr2	-	2427	5	NIC	BIN1	novel	2497	18	NA	NA	1073	3	combination_of_known_splicesites	FALSE	canonical	5	GTGTGTATTTGTTCTCCCTC	9463	GATAAA	-17	TRUE	Annotated Genes	Multi-Exon	Not within 50bp	Not within 50bp	Not within 50bp	Yes	No	14	44
PB.50706.2630	chr2	-	2333	14	NNC	BIN1	novel	2293	15	NA	NA	-17137	0	intron_retention	FALSE	canonical	30	AGAAAACGTGTGTGTATTTG	-1	GATAAA	-8	TRUE	Annotated Genes	Multi-Exon	Within 50bp	Not within 50bp	Not within 50bp	Yes	No	6	13
PB.50706.2631	chr2	-	2052	15	NIC	BIN1	novel	2487	19	NA	NA	-49	0	combination_of_known_splicesites	FALSE	canonical	30	AGAAAACGTGTGTGTATTTG	22	GATAAA	-8	TRUE	Annotated Genes	Multi-Exon	Within 50bp	Not within 50bp	Not within 50bp	Yes	No	10	29
PB.50706.265	chr2	-	1687	10	NIC	BIN1	novel	2365	16	NA	NA	-4295	0	combination_of_known_junctions	FALSE	canonical	30	AGAAAACGTGTGTGTATTTG	NA	GATAAA	-8	TRUE	Annotated Genes	Multi-Exon	Not within 50bp	Not within 50bp	Not within 50bp	Yes	No	59	292
PB.50706.267	chr2	-	1927	14	NNC	BIN1	novel	2143	14	NA	NA	-65	0	at_least_one_novel_splicesite	FALSE	canonical	30	AGAAAACGTGTGTGTATTTG	6	GATAAA	-8	TRUE	Annotated Genes	Multi-Exon	Within 50bp	Not within 50bp	Not within 50bp	Yes	No	34	60
PB.50706.273	chr2	-	1693	12	NIC	BIN1	novel	2487	19	NA	NA	15	-2	combination_of_known_splicesites	FALSE	canonical	30	TCAGAAAACGTGTGTGTATT	NA	GATAAA	-6	TRUE	Annotated Genes	Multi-Exon	Not within 50bp	Not within 50bp	Not within 50bp	Yes	No	15	40
PB.50706.274	chr2	-	2468	20	NIC	BIN1	novel	2487	19	NA	NA	63	0	combination_of_known_junctions	FALSE	canonical	30	AGAAAACGTGTGTGTATTTG	-19	GATAAA	-8	TRUE	Annotated Genes	Multi-Exon	Within 50bp	Not within 50bp	Not within 50bp	Yes	No	28	136
PB.50706.2753	chr2	-	1695	13	NNC	BIN1	novel	2074	13	NA	NA	-17088	0	at_least_one_novel_splicesite	FALSE	canonical	30	AGAAAACGTGTGTGTATTTG	2957	GATAAA	-8	TRUE	Annotated Genes	Multi-Exon	Not within 50bp	Not within 50bp	Not within 50bp	Yes	No	7	22
PB.50706.2759	chr2	-	1805	10	NNC	BIN1	novel	2272	15	NA	NA	-2820	0	at_least_one_novel_splicesite	FALSE	canonical	30	AGAAAACGTGTGTGTATTTG	NA	GATAAA	-8	TRUE	Annotated Genes	Multi-Exon	Not within 50bp	Not within 50bp	Not within 50bp	Yes	No	6	19
PB.50706.2767	chr2	-	2363	14	NNC	BIN1	novel	2143	14	NA	NA	-19294	0	at_least_one_novel_splicesite	FALSE	canonical	30	AGAAAACGTGTGTGTATTTG	0	GATAAA	-8	TRUE	Annotated Genes	Multi-Exon	Within 50bp	Not within 50bp	Not within 50bp	Yes	No	10	26
PB.50706.28	chr2	-	2135	15	FSM	BIN1	ENST00000393040.7	2293	15	160	-2	26	2	alternative_5end	FALSE	canonical	5	TGTGTGTATTTGTTCTCCCT	-1	GATAAA	-16	TRUE	Annotated Genes	Multi-Exon	Within 50bp	Within 50bp	Not within 50bp	Yes	No	98	8074
PB.50706.282	chr2	-	1963	13	NNC	BIN1	novel	2143	14	NA	NA	60	4	at_least_one_novel_splicesite	FALSE	canonical	5	TGTGTATTTGTTCTCCCTCT	-22	GATAAA	-18	TRUE	Annotated Genes	Multi-Exon	Within 50bp	Not within 50bp	Not within 50bp	Yes	No	12	12
PB.50706.283	chr2	-	1417	9	ISM	BIN1	ENST00000346226.7	2401	16	43669	7	1191	-1	3prime_fragment	FALSE	canonical	30	CAGAAAACGTGTGTGTATTT	1262	GATAAA	-7	TRUE	Annotated Genes	Multi-Exon	Not within 50bp	Within 50bp	Not within 50bp	Yes	Yes	42	167
PB.50706.2837	chr2	-	1895	14	NNC	BIN1	novel	2143	14	NA	NA	-17044	-2	at_least_one_novel_splicesite	FALSE	canonical	30	TCAGAAAACGTGTGTGTATT	3001	GATAAA	-6	TRUE	Annotated Genes	Multi-Exon	Not within 50bp	Not within 50bp	Not within 50bp	Yes	No	9	16
PB.50706.286	chr2	-	1688	9	NIC	BIN1	novel	2143	14	NA	NA	-242	2	combination_of_known_junctions	FALSE	canonical	30	CTCAGAAAACGTGTGTGTAT	NA	GATAAA	-5	TRUE	Annotated Genes	Multi-Exon	Not within 50bp	Not within 50bp	Not within 50bp	Yes	No	50	305
PB.50706.2869	chr2	-	1581	10	NNC	BIN1	novel	2143	14	NA	NA	-17137	0	at_least_one_novel_splicesite	FALSE	canonical	30	AGAAAACGTGTGTGTATTTG	-1	GATAAA	-8	TRUE	Annotated Genes	Multi-Exon	Within 50bp	Not within 50bp	Not within 50bp	Yes	No	7	16
PB.50706.2883	chr2	-	1506	10	NNC	BIN1	novel	2487	19	NA	NA	2615	0	at_least_one_novel_splicesite	FALSE	canonical	30	AGAAAACGTGTGTGTATTTG	2686	GATAAA	-8	TRUE	Annotated Genes	Multi-Exon	Not within 50bp	Not within 50bp	Not within 50bp	Yes	No	12	12
PB.50706.2899	chr2	-	2048	15	NNC	BIN1	novel	2293	15	NA	NA	-17137	0	at_least_one_novel_splicesite	FALSE	canonical	30	AGAAAACGTGTGTGTATTTG	-1	GATAAA	-8	TRUE	Annotated Genes	Multi-Exon	Within 50bp	Not within 50bp	Not within 50bp	Yes	No	9	24
PB.50706.2903	chr2	-	1756	12	NIC	BIN1	novel	2293	15	NA	NA	-59	0	combination_of_known_splicesites	FALSE	canonical	30	AGAAAACGTGTGTGTATTTG	12	GATAAA	-8	TRUE	Annotated Genes	Multi-Exon	Within 50bp	Not within 50bp	Not within 50bp	Yes	No	6	16
PB.50706.2939	chr2	-	1197	7	NIC	BIN1	novel	2074	13	NA	NA	-5164	0	combination_of_known_splicesites	FALSE	canonical	30	AGAAAACGTGTGTGTATTTG	NA	GATAAA	-8	TRUE	Annotated Genes	Multi-Exon	Not within 50bp	Not within 50bp	Not within 50bp	Yes	No	8	10
PB.50706.2944	chr2	-	2106	17	NNC	BIN1	novel	2401	16	NA	NA	-17137	0	at_least_one_novel_splicesite	FALSE	canonical	30	AGAAAACGTGTGTGTATTTG	-1	GATAAA	-8	TRUE	Annotated Genes	Multi-Exon	Within 50bp	Not within 50bp	Not within 50bp	Yes	No	6	15
PB.50706.2977	chr2	-	1727	12	NIC	BIN1	novel	2143	14	NA	NA	-71	-2	combination_of_known_splicesites	FALSE	canonical	30	TCAGAAAACGTGTGTGTATT	0	GATAAA	-6	TRUE	Annotated Genes	Multi-Exon	Within 50bp	Not within 50bp	Not within 50bp	Yes	No	7	21
PB.50706.300	chr2	-	1312	8	NIC	BIN1	novel	2487	19	NA	NA	-2667	-1	combination_of_known_splicesites	FALSE	canonical	30	CAGAAAACGTGTGTGTATTT	5723	GATAAA	-7	TRUE	Annotated Genes	Multi-Exon	Not within 50bp	Not within 50bp	Not within 50bp	Yes	No	24	90
PB.50706.3066	chr2	-	2220	18	NNC	BIN1	novel	2487	19	NA	NA	-17	0	at_least_one_novel_splicesite	FALSE	canonical	30	AGAAAACGTGTGTGTATTTG	-5	GATAAA	-8	TRUE	Annotated Genes	Multi-Exon	Within 50bp	Not within 50bp	Not within 50bp	Yes	No	6	15
PB.50706.3067	chr2	-	2396	19	NNC	BIN1	novel	2487	19	NA	NA	-57	0	at_least_one_novel_splicesite	FALSE	canonical	30	AGAAAACGTGTGTGTATTTG	14	GATAAA	-8	TRUE	Annotated Genes	Multi-Exon	Within 50bp	Not within 50bp	Not within 50bp	Yes	No	12	20
PB.50706.3180	chr2	-	1674	9	NNC	BIN1	novel	2143	14	NA	NA	-2797	0	at_least_one_novel_splicesite	FALSE	canonical	30	AGAAAACGTGTGTGTATTTG	NA	GATAAA	-8	TRUE	Annotated Genes	Multi-Exon	Not within 50bp	Not within 50bp	Not within 50bp	Yes	No	8	20
PB.50706.32	chr2	-	3109	5	ISM	BIN1	ENST00000409400.1	2143	14	46063	-5	3595	0	3prime_fragment	FALSE	canonical	30	AGAAAACGTGTGTGTATTTG	3666	GATAAA	-8	TRUE	Annotated Genes	Multi-Exon	Not within 50bp	Within 50bp	Not within 50bp	Yes	Yes	98	5135
PB.50706.322	chr2	-	1865	14	NIC	BIN1	novel	2293	15	NA	NA	45	0	combination_of_known_splicesites	FALSE	canonical	30	AGAAAACGTGTGTGTATTTG	331	GATAAA	-8	TRUE	Annotated Genes	Multi-Exon	Not within 50bp	Not within 50bp	Not within 50bp	Yes	No	67	441
PB.50706.3324	chr2	-	1937	14	NNC	BIN1	novel	2487	19	NA	NA	-5156	0	at_least_one_novel_splicesite	FALSE	canonical	30	AGAAAACGTGTGTGTATTTG	NA	GATAAA	-8	TRUE	Annotated Genes	Multi-Exon	Not within 50bp	Not within 50bp	Not within 50bp	Yes	No	12	21
PB.50706.34	chr2	-	3200	6	ISM	BIN1	ENST00000316724.10	2487	19	51545	1	882	0	intron_retention	FALSE	canonical	30	AGAAAACGTGTGTGTATTTG	9272	GATAAA	-8	TRUE	Annotated Genes	Multi-Exon	Not within 50bp	Within 50bp	Not within 50bp	Yes	No	81	1801
PB.50706.3459	chr2	-	1906	14	NNC	BIN1	novel	2143	14	NA	NA	-44	2	at_least_one_novel_splicesite	FALSE	canonical	30	CTCAGAAAACGTGTGTGTAT	27	GATAAA	-5	TRUE	Annotated Genes	Multi-Exon	Within 50bp	Not within 50bp	Not within 50bp	Yes	No	10	10
PB.50706.35	chr2	-	1459	10	ISM	BIN1	ENST00000348750.8	2074	13	36693	-2	-5667	2	3prime_fragment	FALSE	canonical	5	TGTGTGTATTTGTTCTCCCT	NA	GATAAA	-16	TRUE	Annotated Genes	Multi-Exon	Not within 50bp	Within 50bp	Not within 50bp	Yes	Yes	79	826
PB.50706.3506	chr2	-	2282	17	NNC	BIN1	novel	2487	19	NA	NA	-56	-2	at_least_one_novel_splicesite	FALSE	canonical	30	TCAGAAAACGTGTGTGTATT	-5	GATAAA	-6	TRUE	Annotated Genes	Multi-Exon	Within 50bp	Not within 50bp	Not within 50bp	Yes	No	8	20
PB.50706.353	chr2	-	1584	9	NNC	BIN1	novel	2143	14	NA	NA	-4281	4	at_least_one_novel_splicesite	FALSE	canonical	5	TGTGTATTTGTTCTCCCTCT	NA	GATAAA	-18	TRUE	Annotated Genes	Multi-Exon	Not within 50bp	Not within 50bp	Not within 50bp	Yes	No	12	15
PB.50706.356	chr2	-	2408	18	NNC	BIN1	novel	2487	19	NA	NA	61	0	at_least_one_novel_splicesite	FALSE	canonical	30	AGAAAACGTGTGTGTATTTG	-21	GATAAA	-8	TRUE	Annotated Genes	Multi-Exon	Within 50bp	Not within 50bp	Not within 50bp	Yes	No	60	363
PB.50706.366	chr2	-	2314	5	NNC	BIN1	novel	5141	5	NA	NA	2942	0	intron_retention	FALSE	canonical	30	AGAAAACGTGTGTGTATTTG	5546	GATAAA	-8	TRUE	Annotated Genes	Multi-Exon	Not within 50bp	Not within 50bp	Not within 50bp	Yes	No	16	35
PB.50706.37	chr2	-	2282	15	NNC	BIN1	novel	2293	15	NA	NA	-17327	0	at_least_one_novel_splicesite	FALSE	canonical	30	AGAAAACGTGTGTGTATTTG	2718	GATAAA	-8	TRUE	Annotated Genes	Multi-Exon	Not within 50bp	Not within 50bp	Not within 50bp	Yes	No	89	2874
PB.50706.3701	chr2	-	1953	14	NNC	BIN1	novel	2143	14	NA	NA	65	0	at_least_one_novel_splicesite	FALSE	canonical	30	AGAAAACGTGTGTGTATTTG	-17	GATAAA	-8	TRUE	Annotated Genes	Multi-Exon	Within 50bp	Not within 50bp	Not within 50bp	Yes	No	12	12
PB.50706.375	chr2	-	1091	5	NIC	BIN1	novel	2293	15	NA	NA	-2667	0	combination_of_known_splicesites	FALSE	canonical	30	AGAAAACGTGTGTGTATTTG	5723	GATAAA	-8	TRUE	Annotated Genes	Multi-Exon	Not within 50bp	Not within 50bp	Not within 50bp	Yes	No	28	94
PB.50706.377	chr2	-	1437	8	NNC	BIN1	novel	2143	14	NA	NA	640	0	at_least_one_novel_splicesite	FALSE	canonical	30	AGAAAACGTGTGTGTATTTG	711	GATAAA	-8	TRUE	Annotated Genes	Multi-Exon	Not within 50bp	Not within 50bp	Not within 50bp	Yes	No	7	16
PB.50706.381	chr2	-	2085	17	NIC	BIN1	novel	2487	19	NA	NA	-11780	0	combination_of_known_splicesites	FALSE	canonical	30	AGAAAACGTGTGTGTATTTG	8265	GATAAA	-8	TRUE	Annotated Genes	Multi-Exon	Not within 50bp	Not within 50bp	Not within 50bp	Yes	No	18	69
PB.50706.389	chr2	-	2387	13	NIC	BIN1	novel	2143	14	NA	NA	-54	0	intron_retention	FALSE	canonical	30	AGAAAACGTGTGTGTATTTG	17	GATAAA	-8	TRUE	Annotated Genes	Multi-Exon	Within 50bp	Not within 50bp	Not within 50bp	Yes	No	22	70
PB.50706.396	chr2	-	1642	12	ISM	BIN1	ENST00000348750.8	2074	13	30579	6	-11781	0	3prime_fragment	FALSE	canonical	30	AGAAAACGTGTGTGTATTTG	8264	GATAAA	-8	TRUE	Annotated Genes	Multi-Exon	Not within 50bp	Within 50bp	Not within 50bp	Yes	Yes	72	602
PB.50706.398	chr2	-	1762	13	ISM	BIN1	ENST00000346226.7	2401	16	36709	6	-5651	0	3prime_fragment	FALSE	canonical	30	AGAAAACGTGTGTGTATTTG	NA	GATAAA	-8	TRUE	Annotated Genes	Multi-Exon	Not within 50bp	Within 50bp	Not within 50bp	Yes	Yes	45	262
PB.50706.4	chr2	-	1871	13	NNC	BIN1	novel	2074	13	NA	NA	-17137	-2	at_least_one_novel_splicesite	FALSE	canonical	30	TCAGAAAACGTGTGTGTATT	-1	GATAAA	-6	TRUE	Annotated Genes	Multi-Exon	Within 50bp	Not within 50bp	Not within 50bp	Yes	No	78	1953
PB.50706.408	chr2	-	1636	11	NIC	BIN1	novel	2293	15	NA	NA	-5721	1	combination_of_known_splicesites	FALSE	canonical	25	AAAACGTGTGTGTATTTGTT	NA	GATAAA	-10	TRUE	Annotated Genes	Multi-Exon	Not within 50bp	Not within 50bp	Not within 50bp	Yes	No	26	75
PB.50706.412	chr2	-	2336	19	NNC	BIN1	novel	2487	19	NA	NA	-36	0	at_least_one_novel_splicesite	FALSE	canonical	30	AGAAAACGTGTGTGTATTTG	35	GATAAA	-8	TRUE	Annotated Genes	Multi-Exon	Within 50bp	Not within 50bp	Not within 50bp	Yes	No	7	28
PB.50706.42	chr2	-	2485	19	NNC	BIN1	novel	2487	19	NA	NA	-40	-2	at_least_one_novel_splicesite	FALSE	canonical	30	TCAGAAAACGTGTGTGTATT	31	GATAAA	-6	TRUE	Annotated Genes	Multi-Exon	Within 50bp	Not within 50bp	Not within 50bp	Yes	No	8	38
PB.50706.420	chr2	-	2166	13	NIC	BIN1	novel	2143	14	NA	NA	-52	1	intron_retention	FALSE	canonical	25	AAAACGTGTGTGTATTTGTT	19	GATAAA	-10	TRUE	Annotated Genes	Multi-Exon	Within 50bp	Not within 50bp	Not within 50bp	Yes	No	58	223
PB.50706.4271	chr2	-	1710	13	NNC	BIN1	novel	2143	14	NA	NA	-11765	0	at_least_one_novel_splicesite	FALSE	canonical	30	AGAAAACGTGTGTGTATTTG	8280	GATAAA	-8	TRUE	Annotated Genes	Multi-Exon	Not within 50bp	Not within 50bp	Not within 50bp	Yes	No	6	10
PB.50706.433	chr2	-	1849	13	NNC	BIN1	novel	2487	19	NA	NA	-4105	0	at_least_one_novel_splicesite	FALSE	canonical	30	AGAAAACGTGTGTGTATTTG	NA	GATAAA	-8	TRUE	Annotated Genes	Multi-Exon	Not within 50bp	Not within 50bp	Not within 50bp	Yes	No	28	76
PB.50706.435	chr2	-	1371	8	ISM	BIN1	ENST00000346226.7	2401	16	45089	6	2611	0	3prime_fragment	FALSE	canonical	30	AGAAAACGTGTGTGTATTTG	2682	GATAAA	-8	TRUE	Annotated Genes	Multi-Exon	Not within 50bp	Within 50bp	Not within 50bp	Yes	Yes	61	330
PB.50706.443	chr2	-	2600	7	NNC	BIN1	novel	2497	18	NA	NA	1007	-5	at_least_one_novel_splicesite	FALSE	canonical	50	AAAAACTCTCAGAAAACGTG	9397	AATAAA	-41	TRUE	Annotated Genes	Multi-Exon	Not within 50bp	Not within 50bp	Not within 50bp	Yes	No	11	13
PB.50706.445	chr2	-	1842	13	ISM	BIN1	ENST00000393041.7	2272	15	36386	6	-5974	0	3prime_fragment	FALSE	canonical	30	AGAAAACGTGTGTGTATTTG	NA	GATAAA	-8	TRUE	Annotated Genes	Multi-Exon	Not within 50bp	Within 50bp	Not within 50bp	Yes	Yes	53	330
PB.50706.4457	chr2	-	1580	8	NNC	BIN1	novel	2497	18	NA	NA	-29	0	at_least_one_novel_splicesite	FALSE	canonical	30	AGAAAACGTGTGTGTATTTG	8361	GATAAA	-8	TRUE	Annotated Genes	Multi-Exon	Not within 50bp	Not within 50bp	Not within 50bp	Yes	No	7	11
PB.50706.4470	chr2	-	2040	16	NIC	BIN1	novel	2487	19	NA	NA	-11759	0	combination_of_known_junctions	FALSE	canonical	30	AGAAAACGTGTGTGTATTTG	8286	GATAAA	-8	TRUE	Annotated Genes	Multi-Exon	Not within 50bp	Not within 50bp	Not within 50bp	Yes	No	6	10
PB.50706.448	chr2	-	2161	16	NIC	BIN1	novel	2487	19	NA	NA	-74	-1	combination_of_known_junctions	FALSE	canonical	30	ACTCTCAGAAAACGTGTGTG	-3	AATAAA	-45	TRUE	Annotated Genes	Multi-Exon	Within 50bp	Not within 50bp	Not within 50bp	Yes	No	53	277
PB.50706.451	chr2	-	1278	7	NNC	BIN1	novel	2143	14	NA	NA	-52	-1	at_least_one_novel_splicesite	FALSE	canonical	30	ACTCTCAGAAAACGTGTGTG	19	AATAAA	-45	TRUE	Annotated Genes	Multi-Exon	Within 50bp	Not within 50bp	Not within 50bp	Yes	No	8	11
PB.50706.454	chr2	-	2026	5	NIC	BIN1	novel	5141	5	NA	NA	1948	0	intron_retention	FALSE	canonical	30	AGAAAACGTGTGTGTATTTG	4552	GATAAA	-8	TRUE	Annotated Genes	Multi-Exon	Not within 50bp	Not within 50bp	Not within 50bp	Yes	No	27	89
PB.50706.455	chr2	-	1792	8	NIC	BIN1	novel	2143	14	NA	NA	-4252	0	intron_retention	FALSE	canonical	30	AGAAAACGTGTGTGTATTTG	NA	GATAAA	-8	TRUE	Annotated Genes	Multi-Exon	Not within 50bp	Not within 50bp	Not within 50bp	Yes	No	12	33
PB.50706.4568	chr2	-	2086	15	NNC	BIN1	novel	2293	15	NA	NA	-17137	0	at_least_one_novel_splicesite	FALSE	canonical	30	AGAAAACGTGTGTGTATTTG	-1	GATAAA	-8	TRUE	Annotated Genes	Multi-Exon	Within 50bp	Not within 50bp	Not within 50bp	Yes	No	9	10
PB.50706.463	chr2	-	1593	11	NIC	BIN1	novel	2365	16	NA	NA	-5164	0	combination_of_known_junctions	FALSE	canonical	30	AGAAAACGTGTGTGTATTTG	NA	GATAAA	-8	TRUE	Annotated Genes	Multi-Exon	Not within 50bp	Not within 50bp	Not within 50bp	Yes	No	50	191
PB.50706.469	chr2	-	1451	6	NIC	BIN1	novel	2143	14	NA	NA	1162	0	intron_retention	FALSE	canonical	30	AGAAAACGTGTGTGTATTTG	1233	GATAAA	-8	TRUE	Annotated Genes	Multi-Exon	Not within 50bp	Not within 50bp	Not within 50bp	Yes	No	12	32
PB.50706.475	chr2	-	1688	12	NIC	BIN1	novel	2365	16	NA	NA	-5721	0	combination_of_known_junctions	FALSE	canonical	30	AGAAAACGTGTGTGTATTTG	NA	GATAAA	-8	TRUE	Annotated Genes	Multi-Exon	Not within 50bp	Not within 50bp	Not within 50bp	Yes	No	40	152
PB.50706.476	chr2	-	1582	9	ISM	BIN1	ENST00000393041.7	2272	15	43088	8	610	-2	3prime_fragment	FALSE	canonical	30	TCAGAAAACGTGTGTGTATT	681	GATAAA	-6	TRUE	Annotated Genes	Multi-Exon	Not within 50bp	Within 50bp	Not within 50bp	Yes	Yes	77	855
PB.50706.4818	chr2	-	1398	5	NIC	BIN1	novel	2293	15	NA	NA	-2645	-2	intron_retention	FALSE	canonical	30	TCAGAAAACGTGTGTGTATT	5745	GATAAA	-6	TRUE	Annotated Genes	Multi-Exon	Not within 50bp	Not within 50bp	Not within 50bp	Yes	No	7	16
PB.50706.484	chr2	-	1547	11	NIC	BIN1	novel	2487	19	NA	NA	800	0	combination_of_known_splicesites	FALSE	canonical	30	AGAAAACGTGTGTGTATTTG	871	GATAAA	-8	TRUE	Annotated Genes	Multi-Exon	Not within 50bp	Not within 50bp	Not within 50bp	Yes	No	28	79
PB.50706.485	chr2	-	1590	11	NNC	BIN1	novel	2143	14	NA	NA	-5715	4	at_least_one_novel_splicesite	FALSE	canonical	5	TGTGTATTTGTTCTCCCTCT	NA	GATAAA	-18	TRUE	Annotated Genes	Multi-Exon	Not within 50bp	Not within 50bp	Not within 50bp	Yes	No	7	14
PB.50706.489	chr2	-	2024	15	NNC	BIN1	novel	2293	15	NA	NA	-40	-2	at_least_one_novel_splicesite	FALSE	canonical	30	TCAGAAAACGTGTGTGTATT	31	GATAAA	-6	TRUE	Annotated Genes	Multi-Exon	Within 50bp	Not within 50bp	Not within 50bp	Yes	No	9	24
PB.50706.496	chr2	-	697	2	NNC	BIN1	novel	5141	5	NA	NA	5967	-1	at_least_one_novel_splicesite	FALSE	canonical	30	CAGAAAACGTGTGTGTATTT	8571	GATAAA	-7	TRUE	Annotated Genes	Multi-Exon	Not within 50bp	Not within 50bp	Not within 50bp	Yes	No	8	10
PB.50706.50	chr2	-	2250	8	ISM	BIN1	ENST00000316724.10	2487	19	48576	1	-2087	0	3prime_fragment	FALSE	canonical	30	AGAAAACGTGTGTGTATTTG	6303	GATAAA	-8	TRUE	Annotated Genes	Multi-Exon	Not within 50bp	Within 50bp	Not within 50bp	Yes	Yes	86	3161
PB.50706.5011	chr2	-	2167	16	NNC	BIN1	novel	2401	16	NA	NA	-65	0	at_least_one_novel_splicesite	FALSE	canonical	30	AGAAAACGTGTGTGTATTTG	6	GATAAA	-8	TRUE	Annotated Genes	Multi-Exon	Within 50bp	Not within 50bp	Not within 50bp	Yes	No	8	10
PB.50706.5023	chr2	-	1381	9	NNC	BIN1	novel	2487	19	NA	NA	-2657	0	at_least_one_novel_splicesite	FALSE	canonical	30	AGAAAACGTGTGTGTATTTG	5733	GATAAA	-8	TRUE	Annotated Genes	Multi-Exon	Not within 50bp	Not within 50bp	Not within 50bp	Yes	No	7	10
PB.50706.51	chr2	-	2061	13	ISM	BIN1	ENST00000409400.1	2143	14	30240	-5	-12110	0	3prime_fragment	FALSE	canonical	30	AGAAAACGTGTGTGTATTTG	7935	GATAAA	-8	TRUE	Annotated Genes	Multi-Exon	Not within 50bp	Within 50bp	Not within 50bp	Yes	Yes	95	3512
PB.50706.527	chr2	-	2698	6	ISM	BIN1	ENST00000346226.7	2401	16	48130	6	-2667	0	intron_retention	FALSE	canonical	30	AGAAAACGTGTGTGTATTTG	5723	GATAAA	-8	TRUE	Annotated Genes	Multi-Exon	Not within 50bp	Within 50bp	Not within 50bp	Yes	No	58	366
PB.50706.53	chr2	-	1360	9	ISM	BIN1	ENST00000316724.10	2487	19	48047	11	-2616	-5	3prime_fragment	FALSE	canonical	50	AAAAACTCTCAGAAAACGTG	5774	AATAAA	-41	TRUE	Annotated Genes	Multi-Exon	Not within 50bp	Within 50bp	Not within 50bp	Yes	Yes	85	2718
PB.50706.531	chr2	-	2925	6	NIC	BIN1	novel	2497	18	NA	NA	585	0	combination_of_known_splicesites	FALSE	canonical	25	CTCTCAGAAAACGTGTGTGT	8975	GATAAA	-3	TRUE	Annotated Genes	Multi-Exon	Not within 50bp	Not within 50bp	Not within 50bp	Yes	No	44	211
PB.50706.55	chr2	-	2022	16	ISM	BIN1	ENST00000316724.10	2487	19	36546	-5	-5680	0	3prime_fragment	FALSE	canonical	5	CGTGTGTGTATTTGTTCTCC	NA	GATAAA	-14	TRUE	Annotated Genes	Multi-Exon	Not within 50bp	Within 50bp	Not within 50bp	Yes	Yes	73	1655
PB.50706.554	chr2	-	2104	15	NNC	BIN1	novel	2293	15	NA	NA	-17137	-5	at_least_one_novel_splicesite	FALSE	canonical	50	AAAAACTCTCAGAAAACGTG	-1	AATAAA	-41	TRUE	Annotated Genes	Multi-Exon	Within 50bp	Not within 50bp	Not within 50bp	Yes	No	11	30
PB.50706.56	chr2	-	2073	17	ISM	BIN1	ENST00000316724.10	2487	19	36373	3	-5853	-2	3prime_fragment	FALSE	canonical	30	TCAGAAAACGTGTGTGTATT	NA	GATAAA	-6	TRUE	Annotated Genes	Multi-Exon	Not within 50bp	Within 50bp	Not within 50bp	Yes	Yes	73	1360
PB.50706.563	chr2	-	2401	18	NNC	BIN1	novel	2487	19	NA	NA	-71	-1	at_least_one_novel_splicesite	FALSE	canonical	30	ACTCTCAGAAAACGTGTGTG	0	AATAAA	-45	TRUE	Annotated Genes	Multi-Exon	Within 50bp	Not within 50bp	Not within 50bp	Yes	No	23	36
PB.50706.584	chr2	-	1725	13	ISM	BIN1	ENST00000357970.7	2497	18	38265	8	-4095	-2	3prime_fragment	FALSE	canonical	30	TCAGAAAACGTGTGTGTATT	NA	GATAAA	-6	TRUE	Annotated Genes	Multi-Exon	Not within 50bp	Within 50bp	Not within 50bp	Yes	Yes	24	98
PB.50706.59	chr2	-	1826	14	NNC	BIN1	novel	2143	14	NA	NA	3327	2	at_least_one_novel_splicesite	FALSE	canonical	30	CTCAGAAAACGTGTGTGTAT	3613	GATAAA	-5	TRUE	Annotated Genes	Multi-Exon	Not within 50bp	Not within 50bp	Not within 50bp	Yes	No	16	33
PB.50706.5907	chr2	-	990	5	NIC	BIN1	novel	2074	13	NA	NA	790	2	combination_of_known_splicesites	FALSE	canonical	30	CTCAGAAAACGTGTGTGTAT	861	GATAAA	-5	TRUE	Annotated Genes	Multi-Exon	Not within 50bp	Not within 50bp	Not within 50bp	Yes	No	9	18
PB.50706.593	chr2	-	1424	10	NNC	BIN1	novel	2143	14	NA	NA	-17137	4	at_least_one_novel_splicesite	FALSE	canonical	5	TGTGTATTTGTTCTCCCTCT	-1	GATAAA	-18	TRUE	Annotated Genes	Multi-Exon	Within 50bp	Not within 50bp	Not within 50bp	Yes	No	21	63
PB.50706.6032	chr2	-	1161	4	NIC	BIN1	novel	2143	14	NA	NA	-52	0	combination_of_known_splicesites	FALSE	canonical	30	AGAAAACGTGTGTGTATTTG	-1	GATAAA	-8	TRUE	Annotated Genes	Multi-Exon	Within 50bp	Not within 50bp	Not within 50bp	Yes	No	9	18
PB.50706.606	chr2	-	1493	10	NNC	BIN1	novel	2143	14	NA	NA	-5153	4	at_least_one_novel_splicesite	FALSE	canonical	5	TGTGTATTTGTTCTCCCTCT	NA	GATAAA	-18	TRUE	Annotated Genes	Multi-Exon	Not within 50bp	Not within 50bp	Not within 50bp	Yes	No	13	20
PB.50706.61	chr2	-	4504	5	FSM	BIN1	ENST00000462958.5	5141	5	635	2	635	-2	alternative_5end	FALSE	canonical	30	TCAGAAAACGTGTGTGTATT	9025	GATAAA	-6	TRUE	Annotated Genes	Multi-Exon	Not within 50bp	Within 50bp	Not within 50bp	Yes	No	94	5096
PB.50706.612	chr2	-	1518	7	ISM	BIN1	ENST00000346226.7	2401	16	47889	18	-2908	-7	3prime_fragment	FALSE	canonical	55	ATAAAAACTCTCAGAAAACG	5482	AATAAA	-39	TRUE	Annotated Genes	Multi-Exon	Not within 50bp	Within 50bp	Not within 50bp	Yes	Yes	63	391
PB.50706.623	chr2	-	2227	16	NNC	BIN1	novel	2487	19	NA	NA	-17170	3	at_least_one_novel_splicesite	FALSE	canonical	5	GTGTGTATTTGTTCTCCCTC	2875	GATAAA	-17	TRUE	Annotated Genes	Multi-Exon	Not within 50bp	Not within 50bp	Not within 50bp	Yes	No	32	125
PB.50706.633	chr2	-	1951	13	NNC	BIN1	novel	2143	14	NA	NA	-17137	3	at_least_one_novel_splicesite	FALSE	canonical	5	GTGTGTATTTGTTCTCCCTC	-1	GATAAA	-17	TRUE	Annotated Genes	Multi-Exon	Within 50bp	Not within 50bp	Not within 50bp	Yes	No	10	10
PB.50706.637	chr2	-	1387	4	NNC	BIN1	novel	5141	5	NA	NA	4757	-2	at_least_one_novel_splicesite	FALSE	canonical	30	TCAGAAAACGTGTGTGTATT	7361	GATAAA	-6	TRUE	Annotated Genes	Multi-Exon	Not within 50bp	Not within 50bp	Not within 50bp	Yes	No	18	31
PB.50706.64	chr2	-	3551	9	ISM	BIN1	ENST00000393040.7	2293	15	41142	6	-1218	0	3prime_fragment	FALSE	canonical	30	AGAAAACGTGTGTGTATTTG	NA	GATAAA	-8	TRUE	Annotated Genes	Multi-Exon	Not within 50bp	Within 50bp	Not within 50bp	Yes	Yes	93	1433
PB.50706.640	chr2	-	1980	16	ISM	BIN1	ENST00000357970.7	2497	18	36471	8	-5889	-2	3prime_fragment	FALSE	canonical	30	TCAGAAAACGTGTGTGTATT	NA	GATAAA	-6	TRUE	Annotated Genes	Multi-Exon	Not within 50bp	Within 50bp	Not within 50bp	Yes	Yes	10	30
PB.50706.643	chr2	-	2092	16	NNC	BIN1	novel	2487	19	NA	NA	-5889	-2	at_least_one_novel_splicesite	FALSE	canonical	30	TCAGAAAACGTGTGTGTATT	NA	GATAAA	-6	TRUE	Annotated Genes	Multi-Exon	Not within 50bp	Not within 50bp	Not within 50bp	Yes	No	17	25
PB.50706.649	chr2	-	1307	8	NNC	BIN1	novel	2074	13	NA	NA	-17137	0	at_least_one_novel_splicesite	FALSE	canonical	30	AGAAAACGTGTGTGTATTTG	-1	GATAAA	-8	TRUE	Annotated Genes	Multi-Exon	Within 50bp	Not within 50bp	Not within 50bp	Yes	No	15	63
PB.50706.65	chr2	-	2191	15	FSM	BIN1	ENST00000393041.7	2272	15	75	6	-59	0	alternative_5end	FALSE	canonical	30	AGAAAACGTGTGTGTATTTG	74	GATAAA	-8	TRUE	Annotated Genes	Multi-Exon	Not within 50bp	Within 50bp	Not within 50bp	Yes	No	93	4858
PB.50706.657	chr2	-	1942	14	NNC	BIN1	novel	2143	14	NA	NA	-44	0	at_least_one_novel_splicesite	FALSE	canonical	30	AGAAAACGTGTGTGTATTTG	27	GATAAA	-8	TRUE	Annotated Genes	Multi-Exon	Within 50bp	Not within 50bp	Not within 50bp	Yes	No	15	39
PB.50706.658	chr2	-	1125	6	NNC	BIN1	novel	2143	14	NA	NA	2609	0	at_least_one_novel_splicesite	FALSE	canonical	25	CTCTCAGAAAACGTGTGTGT	2680	GATAAA	-3	TRUE	Annotated Genes	Multi-Exon	Not within 50bp	Not within 50bp	Not within 50bp	Yes	No	13	23
PB.50706.659	chr2	-	1821	14	NIC	BIN1	novel	2365	16	NA	NA	-11779	-2	combination_of_known_junctions	FALSE	canonical	30	TCAGAAAACGTGTGTGTATT	8266	GATAAA	-6	TRUE	Annotated Genes	Multi-Exon	Not within 50bp	Not within 50bp	Not within 50bp	Yes	No	30	100
PB.50706.68	chr2	-	1675	12	ISM	BIN1	ENST00000316724.10	2487	19	43133	-8	789	3	3prime_fragment	FALSE	canonical	5	GTGTGTATTTGTTCTCCCTC	860	GATAAA	-17	TRUE	Annotated Genes	Multi-Exon	Not within 50bp	Within 50bp	Not within 50bp	Yes	Yes	86	3031
PB.50706.685	chr2	-	1399	8	NNC	BIN1	novel	2487	19	NA	NA	-2665	2	at_least_one_novel_splicesite	FALSE	canonical	30	CTCAGAAAACGTGTGTGTAT	5725	GATAAA	-5	TRUE	Annotated Genes	Multi-Exon	Not within 50bp	Not within 50bp	Not within 50bp	Yes	No	22	44
PB.50706.6909	chr2	-	2015	15	NNC	BIN1	novel	2272	15	NA	NA	-42	0	at_least_one_novel_splicesite	FALSE	canonical	30	AGAAAACGTGTGTGTATTTG	29	GATAAA	-8	TRUE	Annotated Genes	Multi-Exon	Within 50bp	Not within 50bp	Not within 50bp	Yes	No	9	12
PB.50706.7	chr2	-	1582	11	ISM	BIN1	ENST00000409400.1	2143	14	36642	-5	-5708	0	3prime_fragment	FALSE	canonical	30	AGAAAACGTGTGTGTATTTG	NA	GATAAA	-8	TRUE	Annotated Genes	Multi-Exon	Not within 50bp	Within 50bp	Not within 50bp	Yes	Yes	97	4830
PB.50706.70	chr2	-	4257	7	ISM	BIN1	ENST00000316724.10	2487	19	50029	1	-634	0	3prime_fragment	FALSE	canonical	30	AGAAAACGTGTGTGTATTTG	7756	GATAAA	-8	TRUE	Annotated Genes	Multi-Exon	Not within 50bp	Within 50bp	Not within 50bp	Yes	Yes	87	3939
PB.50706.705	chr2	-	1964	14	NNC	BIN1	novel	2143	14	NA	NA	51	0	at_least_one_novel_splicesite	FALSE	canonical	30	AGAAAACGTGTGTGTATTTG	184	GATAAA	-8	TRUE	Annotated Genes	Multi-Exon	Not within 50bp	Not within 50bp	Not within 50bp	Yes	No	35	78
PB.50706.706	chr2	-	1822	14	NNC	BIN1	novel	2487	19	NA	NA	-4067	0	at_least_one_novel_splicesite	FALSE	canonical	30	AGAAAACGTGTGTGTATTTG	NA	GATAAA	-8	TRUE	Annotated Genes	Multi-Exon	Not within 50bp	Not within 50bp	Not within 50bp	Yes	No	12	13
PB.50706.711	chr2	-	2387	19	NNC	BIN1	novel	2487	19	NA	NA	-74	-9	at_least_one_novel_splicesite	FALSE	canonical	55	TGATAAAAACTCTCAGAAAA	-3	AATAAA	-37	TRUE	Annotated Genes	Multi-Exon	Within 50bp	Not within 50bp	Not within 50bp	Yes	No	30	80
PB.50706.726	chr2	-	1554	10	NNC	BIN1	novel	2143	14	NA	NA	-65	0	at_least_one_novel_splicesite	FALSE	canonical	30	AGAAAACGTGTGTGTATTTG	6	GATAAA	-8	TRUE	Annotated Genes	Multi-Exon	Within 50bp	Not within 50bp	Not within 50bp	Yes	No	28	67
PB.50706.749	chr2	-	2247	15	NNC	BIN1	novel	2293	15	NA	NA	-52	-2	at_least_one_novel_splicesite	FALSE	canonical	30	TCAGAAAACGTGTGTGTATT	-1	GATAAA	-6	TRUE	Annotated Genes	Multi-Exon	Within 50bp	Not within 50bp	Not within 50bp	Yes	No	23	49
PB.50706.75	chr2	-	3341	7	ISM	BIN1	ENST00000348750.8	2074	13	41133	6	-1227	0	3prime_fragment	FALSE	canonical	30	AGAAAACGTGTGTGTATTTG	NA	GATAAA	-8	TRUE	Annotated Genes	Multi-Exon	Not within 50bp	Within 50bp	Not within 50bp	Yes	Yes	80	1040
PB.50706.750	chr2	-	2295	19	NNC	BIN1	novel	2487	19	NA	NA	-12123	0	at_least_one_novel_splicesite	FALSE	canonical	30	AGAAAACGTGTGTGTATTTG	7922	GATAAA	-8	TRUE	Annotated Genes	Multi-Exon	Not within 50bp	Not within 50bp	Not within 50bp	Yes	No	6	13
PB.50706.752	chr2	-	1221	8	NIC	BIN1	novel	2074	13	NA	NA	-5652	-2	combination_of_known_splicesites	FALSE	canonical	30	TCAGAAAACGTGTGTGTATT	NA	GATAAA	-6	TRUE	Annotated Genes	Multi-Exon	Not within 50bp	Not within 50bp	Not within 50bp	Yes	No	8	20
PB.50706.758	chr2	-	2115	15	NNC	BIN1	novel	2272	15	NA	NA	-17188	0	at_least_one_novel_splicesite	FALSE	canonical	30	AGAAAACGTGTGTGTATTTG	2857	GATAAA	-8	TRUE	Annotated Genes	Multi-Exon	Not within 50bp	Not within 50bp	Not within 50bp	Yes	No	6	10
PB.50706.76	chr2	-	1997	15	NIC	BIN1	novel	2365	16	NA	NA	-47	-9	combination_of_known_junctions	FALSE	canonical	55	TGATAAAAACTCTCAGAAAA	24	AATAAA	-37	TRUE	Annotated Genes	Multi-Exon	Within 50bp	Not within 50bp	Not within 50bp	Yes	No	84	1249
PB.50706.761	chr2	-	1539	11	ISM	BIN1	ENST00000357970.7	2497	18	43267	4	789	1	3prime_fragment	FALSE	canonical	25	AAAACGTGTGTGTATTTGTT	860	GATAAA	-10	TRUE	Annotated Genes	Multi-Exon	Not within 50bp	Within 50bp	Not within 50bp	Yes	Yes	20	57
PB.50706.764	chr2	-	1824	13	NNC	BIN1	novel	2074	13	NA	NA	-49	0	at_least_one_novel_splicesite	FALSE	canonical	30	AGAAAACGTGTGTGTATTTG	22	GATAAA	-8	TRUE	Annotated Genes	Multi-Exon	Within 50bp	Not within 50bp	Not within 50bp	Yes	No	12	13
PB.50706.769	chr2	-	2290	17	NNC	BIN1	novel	2487	19	NA	NA	-17137	2	at_least_one_novel_splicesite	FALSE	canonical	30	CTCAGAAAACGTGTGTGTAT	-1	GATAAA	-5	TRUE	Annotated Genes	Multi-Exon	Within 50bp	Not within 50bp	Not within 50bp	Yes	No	10	26
PB.50706.77	chr2	-	1608	11	ISM	BIN1	ENST00000393041.7	2272	15	37196	6	-5164	0	3prime_fragment	FALSE	canonical	30	AGAAAACGTGTGTGTATTTG	NA	GATAAA	-8	TRUE	Annotated Genes	Multi-Exon	Not within 50bp	Within 50bp	Not within 50bp	Yes	Yes	74	808
PB.50706.775	chr2	-	1668	11	NIC	BIN1	novel	2074	13	NA	NA	51	-2	combination_of_known_splicesites	FALSE	canonical	30	TCAGAAAACGTGTGTGTATT	184	GATAAA	-6	TRUE	Annotated Genes	Multi-Exon	Not within 50bp	Not within 50bp	Not within 50bp	Yes	No	51	258
PB.50706.776	chr2	-	1590	12	NNC	BIN1	novel	2074	13	NA	NA	-35	1	at_least_one_novel_splicesite	FALSE	canonical	25	AAAACGTGTGTGTATTTGTT	36	GATAAA	-10	TRUE	Annotated Genes	Multi-Exon	Within 50bp	Not within 50bp	Not within 50bp	Yes	No	8	26
PB.50706.780	chr2	-	1944	12	NIC	BIN1	novel	2143	14	NA	NA	-11752	0	intron_retention	FALSE	canonical	30	AGAAAACGTGTGTGTATTTG	8293	GATAAA	-8	TRUE	Annotated Genes	Multi-Exon	Not within 50bp	Not within 50bp	Not within 50bp	Yes	No	8	17
PB.50706.784	chr2	-	2176	15	NNC	BIN1	novel	2293	15	NA	NA	-1	0	at_least_one_novel_splicesite	FALSE	canonical	30	AGAAAACGTGTGTGTATTTG	-2	GATAAA	-8	TRUE	Annotated Genes	Multi-Exon	Within 50bp	Not within 50bp	Not within 50bp	Yes	No	20	55
PB.50706.786	chr2	-	1267	8	NNC	BIN1	novel	2487	19	NA	NA	-1111	-1	at_least_one_novel_splicesite	FALSE	canonical	30	CAGAAAACGTGTGTGTATTT	7279	GATAAA	-7	TRUE	Annotated Genes	Multi-Exon	Not within 50bp	Not within 50bp	Not within 50bp	Yes	No	9	13
PB.50706.79	chr2	-	1699	10	ISM	BIN1	ENST00000393041.7	2272	15	38066	8	-4294	-2	3prime_fragment	FALSE	canonical	30	TCAGAAAACGTGTGTGTATT	NA	GATAAA	-6	TRUE	Annotated Genes	Multi-Exon	Not within 50bp	Within 50bp	Not within 50bp	Yes	Yes	71	900
PB.50706.799	chr2	-	2070	15	NNC	BIN1	novel	2272	15	NA	NA	-17137	2	at_least_one_novel_splicesite	FALSE	canonical	5	TGTGTGTATTTGTTCTCCCT	-1	GATAAA	-16	TRUE	Annotated Genes	Multi-Exon	Within 50bp	Not within 50bp	Not within 50bp	Yes	No	7	11
PB.50706.8	chr2	-	1906	14	FSM	BIN1	ENST00000409400.1	2143	14	242	-5	-35	0	alternative_5end	FALSE	canonical	30	AGAAAACGTGTGTGTATTTG	36	GATAAA	-8	TRUE	Annotated Genes	Multi-Exon	Within 50bp	Within 50bp	Not within 50bp	Yes	No	100	35151
PB.50706.8143	chr2	-	2294	14	NIC	BIN1	novel	2272	15	NA	NA	-74	0	intron_retention	FALSE	canonical	30	AGAAAACGTGTGTGTATTTG	-3	GATAAA	-8	TRUE	Annotated Genes	Multi-Exon	Within 50bp	Not within 50bp	Not within 50bp	Yes	No	8	12
PB.50706.82	chr2	-	1535	11	NNC	BIN1	novel	2074	13	NA	NA	-43	0	at_least_one_novel_splicesite	FALSE	canonical	30	AGAAAACGTGTGTGTATTTG	28	GATAAA	-8	TRUE	Annotated Genes	Multi-Exon	Within 50bp	Not within 50bp	Not within 50bp	Yes	No	25	49
PB.50706.821	chr2	-	1667	11	NNC	BIN1	novel	2293	15	NA	NA	-49	0	at_least_one_novel_splicesite	FALSE	canonical	30	AGAAAACGTGTGTGTATTTG	22	GATAAA	-8	TRUE	Annotated Genes	Multi-Exon	Within 50bp	Not within 50bp	Not within 50bp	Yes	No	9	14
PB.50706.822	chr2	-	2056	15	NNC	BIN1	novel	2293	15	NA	NA	-54	0	at_least_one_novel_splicesite	FALSE	canonical	30	AGAAAACGTGTGTGTATTTG	17	GATAAA	-8	TRUE	Annotated Genes	Multi-Exon	Within 50bp	Not within 50bp	Not within 50bp	Yes	No	9	17
PB.50706.838	chr2	-	2208	16	NIC	BIN1	novel	2487	19	NA	NA	61	2	combination_of_known_splicesites	FALSE	canonical	5	TGTGTGTATTTGTTCTCCCT	-21	GATAAA	-16	TRUE	Annotated Genes	Multi-Exon	Within 50bp	Not within 50bp	Not within 50bp	Yes	No	23	43
PB.50706.843	chr2	-	1731	13	ISM	BIN1	ENST00000351659.7	2365	16	36704	6	-5656	0	3prime_fragment	FALSE	canonical	30	AGAAAACGTGTGTGTATTTG	NA	GATAAA	-8	TRUE	Annotated Genes	Multi-Exon	Not within 50bp	Within 50bp	Not within 50bp	Yes	Yes	14	36
PB.50706.846	chr2	-	1589	11	NNC	BIN1	novel	2143	14	NA	NA	-5721	2	at_least_one_novel_splicesite	FALSE	canonical	5	TGTGTGTATTTGTTCTCCCT	NA	GATAAA	-16	TRUE	Annotated Genes	Multi-Exon	Not within 50bp	Not within 50bp	Not within 50bp	Yes	No	7	11
PB.50706.86	chr2	-	2018	11	ISM	BIN1	ENST00000393040.7	2293	15	36808	5	-5552	0	3prime_fragment	FALSE	canonical	25	GAAAACGTGTGTGTATTTGT	NA	GATAAA	-9	TRUE	Annotated Genes	Multi-Exon	Not within 50bp	Within 50bp	Not within 50bp	Yes	Yes	88	1153
PB.50706.8623	chr2	-	2123	16	NNC	BIN1	novel	2401	16	NA	NA	-23	-1	at_least_one_novel_splicesite	FALSE	canonical	30	CAGAAAACGTGTGTGTATTT	263	GATAAA	-7	TRUE	Annotated Genes	Multi-Exon	Not within 50bp	Not within 50bp	Not within 50bp	Yes	No	7	17
PB.50706.863	chr2	-	1473	10	NIC	BIN1	novel	2293	15	NA	NA	-5108	-5	combination_of_known_splicesites	FALSE	canonical	50	AAAAACTCTCAGAAAACGTG	NA	AATAAA	-41	TRUE	Annotated Genes	Multi-Exon	Not within 50bp	Not within 50bp	Not within 50bp	Yes	No	23	76
PB.50706.872	chr2	-	2382	18	NNC	BIN1	novel	2487	19	NA	NA	-37	0	at_least_one_novel_splicesite	FALSE	canonical	30	AGAAAACGTGTGTGTATTTG	34	GATAAA	-8	TRUE	Annotated Genes	Multi-Exon	Within 50bp	Not within 50bp	Not within 50bp	Yes	No	10	16
PB.50706.877	chr2	-	1679	11	NIC	BIN1	novel	2401	16	NA	NA	7	0	combination_of_known_junctions	FALSE	canonical	30	AGAAAACGTGTGTGTATTTG	NA	GATAAA	-8	TRUE	Annotated Genes	Multi-Exon	Not within 50bp	Not within 50bp	Not within 50bp	Yes	No	8	21
PB.50706.88	chr2	-	1987	14	NNC	BIN1	novel	2293	15	NA	NA	-17122	0	at_least_one_novel_splicesite	FALSE	canonical	30	AGAAAACGTGTGTGTATTTG	2923	GATAAA	-8	TRUE	Annotated Genes	Multi-Exon	Not within 50bp	Not within 50bp	Not within 50bp	Yes	No	40	196
PB.50706.884	chr2	-	2414	19	NNC	BIN1	novel	2487	19	NA	NA	-74	0	at_least_one_novel_splicesite	FALSE	canonical	30	AGAAAACGTGTGTGTATTTG	-3	GATAAA	-8	TRUE	Annotated Genes	Multi-Exon	Within 50bp	Not within 50bp	Not within 50bp	Yes	No	25	55
PB.50706.894	chr2	-	1907	14	NNC	BIN1	novel	2143	14	NA	NA	-12102	-5	at_least_one_novel_splicesite	FALSE	canonical	50	AAAAACTCTCAGAAAACGTG	7943	AATAAA	-41	TRUE	Annotated Genes	Multi-Exon	Not within 50bp	Not within 50bp	Not within 50bp	Yes	No	12	36
PB.50706.9	chr2	-	1132	6	ISM	BIN1	ENST00000409400.1	2143	14	45079	-3	2611	-2	3prime_fragment	FALSE	canonical	30	TCAGAAAACGTGTGTGTATT	2682	GATAAA	-6	TRUE	Annotated Genes	Multi-Exon	Not within 50bp	Within 50bp	Not within 50bp	Yes	Yes	97	5158
PB.50706.900	chr2	-	2187	14	NIC	BIN1	novel	2293	15	NA	NA	60	0	intron_retention	FALSE	canonical	5	CGTGTGTGTATTTGTTCTCC	346	GATAAA	-14	TRUE	Annotated Genes	Multi-Exon	Not within 50bp	Not within 50bp	Not within 50bp	Yes	No	16	35
PB.50706.9049	chr2	-	1434	10	ISM	BIN1	ENST00000352848.7	2209	15	38255	21	-4105	-10	3prime_fragment	FALSE	canonical	55	ATGATAAAAACTCTCAGAAA	NA	AATAAA	-36	TRUE	Annotated Genes	Multi-Exon	Not within 50bp	Within 50bp	Not within 50bp	Yes	Yes	6	19
PB.50706.917	chr2	-	1584	12	ISM	BIN1	ENST00000357970.7	2497	18	39082	0	-3278	0	3prime_fragment	FALSE	canonical	5	CGTGTGTGTATTTGTTCTCC	NA	GATAAA	-14	TRUE	Annotated Genes	Multi-Exon	Not within 50bp	Within 50bp	Not within 50bp	Yes	Yes	9	25
PB.50706.92	chr2	-	2362	2	NNC	BIN1	novel	5141	5	NA	NA	5974	2	at_least_one_novel_splicesite	FALSE	canonical	5	TGTGTGTATTTGTTCTCCCT	8578	GATAAA	-16	TRUE	Annotated Genes	Multi-Exon	Not within 50bp	Not within 50bp	Not within 50bp	Yes	No	57	221
PB.50706.929	chr2	-	2335	18	NIC	BIN1	novel	2487	19	NA	NA	-23	2	combination_of_known_splicesites	FALSE	canonical	20	AAACGTGTGTGTATTTGTTC	263	GATAAA	-11	TRUE	Annotated Genes	Multi-Exon	Not within 50bp	Not within 50bp	Not within 50bp	Yes	No	10	12
PB.50706.935	chr2	-	1467	10	NIC	BIN1	novel	2074	13	NA	NA	-44	0	combination_of_known_splicesites	FALSE	canonical	30	AGAAAACGTGTGTGTATTTG	27	GATAAA	-8	TRUE	Annotated Genes	Multi-Exon	Within 50bp	Not within 50bp	Not within 50bp	Yes	No	7	20
PB.50706.94	chr2	-	1703	12	ISM	BIN1	ENST00000393041.7	2272	15	36639	6	-5721	0	3prime_fragment	FALSE	canonical	30	AGAAAACGTGTGTGTATTTG	NA	GATAAA	-8	TRUE	Annotated Genes	Multi-Exon	Not within 50bp	Within 50bp	Not within 50bp	Yes	Yes	74	755
PB.50706.942	chr2	-	1953	15	NIC	BIN1	novel	2487	19	NA	NA	-11780	0	combination_of_known_junctions	FALSE	canonical	30	AGAAAACGTGTGTGTATTTG	8265	GATAAA	-8	TRUE	Annotated Genes	Multi-Exon	Not within 50bp	Not within 50bp	Not within 50bp	Yes	No	8	23
PB.50706.945	chr2	-	1469	10	NIC	BIN1	novel	2487	19	NA	NA	1162	-2	combination_of_known_splicesites	FALSE	canonical	30	TCAGAAAACGTGTGTGTATT	1233	GATAAA	-6	TRUE	Annotated Genes	Multi-Exon	Not within 50bp	Not within 50bp	Not within 50bp	Yes	No	16	55
PB.50706.95	chr2	-	2224	16	NNC	BIN1	novel	2338	16	NA	NA	-37	8	at_least_one_novel_splicesite	FALSE	canonical	5	TATTTGTTCTCCCTCTTCTT	34	GATAAA	-22	TRUE	Annotated Genes	Multi-Exon	Within 50bp	Not within 50bp	Not within 50bp	Yes	No	8	13
PB.50706.955	chr2	-	2389	19	NNC	BIN1	novel	2487	19	NA	NA	-65	0	at_least_one_novel_splicesite	FALSE	canonical	30	AGAAAACGTGTGTGTATTTG	6	GATAAA	-8	TRUE	Annotated Genes	Multi-Exon	Within 50bp	Not within 50bp	Not within 50bp	Yes	No	19	49
PB.50706.958	chr2	-	1344	8	NIC	BIN1	novel	2074	13	NA	NA	15	0	combination_of_known_junctions	FALSE	canonical	30	AGAAAACGTGTGTGTATTTG	NA	GATAAA	-8	TRUE	Annotated Genes	Multi-Exon	Not within 50bp	Not within 50bp	Not within 50bp	Yes	No	24	58
PB.50706.96	chr2	-	2153	16	FSM	BIN1	ENST00000351659.7	2365	16	206	6	72	0	alternative_5end	FALSE	canonical	30	AGAAAACGTGTGTGTATTTG	-10	GATAAA	-8	TRUE	Annotated Genes	Multi-Exon	Within 50bp	Within 50bp	Not within 50bp	Yes	No	57	231
PB.50706.9611	chr2	-	2016	15	NNC	BIN1	novel	2272	15	NA	NA	-49	0	at_least_one_novel_splicesite	FALSE	canonical	25	CTCTCAGAAAACGTGTGTGT	22	GATAAA	-3	TRUE	Annotated Genes	Multi-Exon	Within 50bp	Not within 50bp	Not within 50bp	Yes	No	6	10
PB.50706.971	chr2	-	1857	13	NNC	BIN1	novel	2074	13	NA	NA	-54	-1	at_least_one_novel_splicesite	FALSE	canonical	30	CAGAAAACGTGTGTGTATTT	17	GATAAA	-7	TRUE	Annotated Genes	Multi-Exon	Within 50bp	Not within 50bp	Not within 50bp	Yes	No	18	30
PB.50706.9738	chr2	-	2197	16	NNC	BIN1	novel	2487	19	NA	NA	-17136	-2	at_least_one_novel_splicesite	FALSE	canonical	30	TCAGAAAACGTGTGTGTATT	0	GATAAA	-6	TRUE	Annotated Genes	Multi-Exon	Within 50bp	Not within 50bp	Not within 50bp	Yes	No	6	19
PB.50706.977	chr2	-	2074	14	NNC	BIN1	novel	2143	14	NA	NA	-56	0	at_least_one_novel_splicesite	FALSE	canonical	30	AGAAAACGTGTGTGTATTTG	-5	GATAAA	-8	TRUE	Annotated Genes	Multi-Exon	Within 50bp	Not within 50bp	Not within 50bp	Yes	No	16	22
PB.50706.978	chr2	-	1612	11	NIC	BIN1	novel	2487	19	NA	NA	-4105	-9	combination_of_known_junctions	FALSE	canonical	55	TGATAAAAACTCTCAGAAAA	NA	AATAAA	-37	TRUE	Annotated Genes	Multi-Exon	Not within 50bp	Not within 50bp	Not within 50bp	Yes	No	22	86
PB.50706.982	chr2	-	1282	7	NNC	BIN1	novel	2293	15	NA	NA	3342	0	at_least_one_novel_splicesite	FALSE	canonical	30	AGAAAACGTGTGTGTATTTG	3413	GATAAA	-8	TRUE	Annotated Genes	Multi-Exon	Not within 50bp	Not within 50bp	Not within 50bp	Yes	No	7	14
PB.50706.985	chr2	-	1006	2	NIC	BIN1	novel	2143	14	NA	NA	-2929	0	combination_of_known_splicesites	FALSE	canonical	25	CTCTCAGAAAACGTGTGTGT	5461	GATAAA	-3	TRUE	Annotated Genes	Multi-Exon	Not within 50bp	Not within 50bp	Not within 50bp	Yes	No	7	14
PB.50706.99	chr2	-	1756	13	ISM	BIN1	ENST00000316724.10	2487	19	38897	3	-3329	-2	3prime_fragment	FALSE	canonical	30	TCAGAAAACGTGTGTGTATT	NA	GATAAA	-6	TRUE	Annotated Genes	Multi-Exon	Not within 50bp	Within 50bp	Not within 50bp	Yes	Yes	79	1792
PB.50706.998	chr2	-	1332	8	NIC	BIN1	novel	2293	15	NA	NA	795	1	combination_of_known_splicesites	FALSE	canonical	25	AAAACGTGTGTGTATTTGTT	866	GATAAA	-10	TRUE	Annotated Genes	Multi-Exon	Not within 50bp	Not within 50bp	Not within 50bp	Yes	No	39	125
PB.530.10	chr1	+	2734	6	NIC	TARDBP	novel	2269	6	NA	NA	-11	-8	intron_retention	FALSE	canonical	30	TTAAATAATATGTGTCTTTG	NA	AATAAA	-7	TRUE	Annotated Genes	Multi-Exon	Not within 50bp	Not within 50bp	Not within 50bp	Yes	No	12	25
PB.530.1004	chr1	+	3343	10	NNC	TARDBP	novel	1793	10	NA	NA	1	-3	intron_retention	FALSE	canonical	25	AATACATTGTGTGTTTGTAG	-4	ATTAAA	-9	TRUE	Annotated Genes	Multi-Exon	Within 50bp	Not within 50bp	Not within 50bp	Yes	No	13	21
PB.530.105	chr1	+	1190	8	ISM	TARDBP	ENST00000614757.4	1793	10	-1	6348	-1	-3	5prime_fragment	FALSE	canonical	30	GTTGTCTCAAGTCAAATGGA	2	AATAAA	-13	TRUE	Annotated Genes	Multi-Exon	Within 50bp	Not within 50bp	Within 50bp	Yes	No	55	292
PB.530.107	chr1	+	2865	7	NIC	TARDBP	novel	4185	6	NA	NA	-11	-6	intron_retention	FALSE	canonical	30	AAATAATATGTGTCTTTGTT	-17	AATAAA	-9	TRUE	Annotated Genes	Multi-Exon	Within 50bp	Not within 50bp	Not within 50bp	Yes	No	17	40
PB.530.114	chr1	+	673	2	ISM	TARDBP	ENST00000613864.4	584	4	-25	4180	7	-4180	5prime_fragment	FALSE	canonical	20	AAGTGCTTCAGTGTTTGGAT	NA	CATAAA	-26	TRUE	Annotated Genes	Multi-Exon	Not within 50bp	Not within 50bp	Within 50bp	Yes	No	22	79
PB.530.115	chr1	+	2749	6	NNC	TARDBP	novel	4185	6	NA	NA	7	-6	intron_retention	FALSE	canonical	30	AAATAATATGTGTCTTTGTT	NA	AATAAA	-9	TRUE	Annotated Genes	Multi-Exon	Not within 50bp	Not within 50bp	Not within 50bp	Yes	No	39	89
PB.530.1182	chr1	+	2274	10	NIC	TARDBP	novel	1793	10	NA	NA	4	-3	intron_retention	FALSE	canonical	25	AATACATTGTGTGTTTGTAG	-1	ATTAAA	-9	TRUE	Annotated Genes	Multi-Exon	Within 50bp	Not within 50bp	Not within 50bp	Yes	No	13	22
PB.530.121	chr1	+	1778	7	FSM	TARDBP	ENST00000629725.2	1031	7	38	-785	-2	-10	alternative_3end	FALSE	canonical	35	ATTTAAATAATATGTGTCTT	1	AATAAA	-5	TRUE	Annotated Genes	Multi-Exon	Within 50bp	Not within 50bp	Within 50bp	Yes	No	60	289
PB.530.123	chr1	+	2874	7	FSM	TARDBP	ENST00000472476.5	1001	7	-12	-1861	-11	-6	alternative_3end	TRUE	canonical	30	AAATAATATGTGTCTTTGTT	-17	AATAAA	-9	TRUE	Annotated Genes	Multi-Exon	Within 50bp	Not within 50bp	Within 50bp	Yes	No	45	114
PB.530.124	chr1	+	2360	10	NIC	TARDBP	novel	1793	10	NA	NA	-1	74	intron_retention	FALSE	canonical	35	ATAATATTTCACTTAGCGGA	2	ATTAAA	-13	TRUE	Annotated Genes	Multi-Exon	Within 50bp	Not within 50bp	Not within 50bp	Yes	No	30	71
PB.530.1252	chr1	+	4849	6	FSM	TARDBP	ENST00000240185.8	4185	6	5	-669	-3	422	alternative_3end	FALSE	canonical	40	AATTGCTAGGTCAAAGATTA	0	NA	NA	FALSE	Annotated Genes	Multi-Exon	Within 50bp	Not within 50bp	Within 50bp	No	No	10	14
PB.530.126	chr1	+	2473	7	NIC	TARDBP	novel	4185	6	NA	NA	0	-7	intron_retention	FALSE	canonical	45	AAAAGTTGTCTCAAGTCAAA	-5	AATAAA	-9	TRUE	Annotated Genes	Multi-Exon	Within 50bp	Not within 50bp	Not within 50bp	Yes	No	23	74
PB.530.139	chr1	+	2739	6	NNC	TARDBP	novel	4185	6	NA	NA	14	-6	intron_retention	FALSE	canonical	30	AAATAATATGTGTCTTTGTT	NA	AATAAA	-9	TRUE	Annotated Genes	Multi-Exon	Not within 50bp	Not within 50bp	Not within 50bp	Yes	No	41	85
PB.530.140	chr1	+	2724	7	NNC	TARDBP	novel	4185	6	NA	NA	0	-6	intron_retention	FALSE	canonical	30	AAATAATATGTGTCTTTGTT	-5	AATAAA	-9	TRUE	Annotated Genes	Multi-Exon	Within 50bp	Not within 50bp	Not within 50bp	Yes	No	21	25
PB.530.141	chr1	+	1517	6	NNC	TARDBP	novel	4185	6	NA	NA	14	-90	at_least_one_novel_splicesite	FALSE	canonical	20	TTTAATCTTCTTTGTTTACA	NA	AATATA	-12	TRUE	Annotated Genes	Multi-Exon	Not within 50bp	Not within 50bp	Not within 50bp	Yes	No	34	98
PB.530.157	chr1	+	2145	7	NIC	TARDBP	novel	1793	10	NA	NA	-1	0	intron_retention	FALSE	canonical	30	AAATGGATTCATCACCTGTC	2	AATAAA	-26	TRUE	Annotated Genes	Multi-Exon	Within 50bp	Not within 50bp	Not within 50bp	Yes	No	37	140
PB.530.162	chr1	+	2584	7	NNC	TARDBP	novel	4185	6	NA	NA	-2	-6	intron_retention	FALSE	canonical	30	AAATAATATGTGTCTTTGTT	-8	AATAAA	-9	TRUE	Annotated Genes	Multi-Exon	Within 50bp	Not within 50bp	Not within 50bp	Yes	No	33	74
PB.530.168	chr1	+	1794	7	NIC	TARDBP	novel	1835	6	NA	NA	-14	-6	intron_retention	FALSE	canonical	30	AAATAATATGTGTCTTTGTT	NA	AATAAA	-9	TRUE	Annotated Genes	Multi-Exon	Not within 50bp	Not within 50bp	Not within 50bp	Yes	No	45	189
PB.530.17	chr1	+	2730	6	FSM	TARDBP	ENST00000240185.8	4185	6	0	1455	0	-6	alternative_3end	FALSE	canonical	30	AAATAATATGTGTCTTTGTT	-5	AATAAA	-9	TRUE	Annotated Genes	Multi-Exon	Within 50bp	Not within 50bp	Within 50bp	Yes	No	101	53074
PB.530.171	chr1	+	2562	5	FSM	TARDBP	ENST00000621715.4	816	5	-15	-1731	1	-2	alternative_3end	FALSE	canonical	15	AATATGTGTCTTTGTTTTGC	-4	AATAAA	-13	TRUE	Annotated Genes	Multi-Exon	Within 50bp	Not within 50bp	Within 50bp	Yes	No	53	182
PB.530.172	chr1	+	1190	8	NIC	TARDBP	novel	1793	10	NA	NA	0	-1	combination_of_known_junctions	FALSE	canonical	30	TGTCTCAAGTCAAATGGATT	-5	AATAAA	-15	TRUE	Annotated Genes	Multi-Exon	Within 50bp	Not within 50bp	Not within 50bp	Yes	No	58	325
PB.530.174	chr1	+	2832	7	NNC	TARDBP	novel	4185	6	NA	NA	-14	-6	intron_retention	FALSE	canonical	30	AAATAATATGTGTCTTTGTT	NA	AATAAA	-9	TRUE	Annotated Genes	Multi-Exon	Not within 50bp	Not within 50bp	Not within 50bp	Yes	No	7	16
PB.530.183	chr1	+	2299	5	ISM	TARDBP	ENST00000629725.2	1031	7	39	1159	-1	-87	5prime_fragment	FALSE	canonical	20	AATCTTCTTTGTTTACATCC	2	AATATA	-15	TRUE	Annotated Genes	Multi-Exon	Within 50bp	Not within 50bp	Within 50bp	Yes	No	18	51
PB.530.19	chr1	+	4176	6	FSM	TARDBP	ENST00000240185.8	4185	6	1	8	1	-8	reference_match	FALSE	canonical	25	ACACCACAGTTTAGTGTCTG	-4	AATAAA	-12	TRUE	Annotated Genes	Multi-Exon	Within 50bp	Within 50bp	Within 50bp	Yes	No	94	2477
PB.530.201	chr1	+	1502	6	NNC	TARDBP	novel	4185	6	NA	NA	-1	-87	at_least_one_novel_splicesite	FALSE	canonical	20	AATCTTCTTTGTTTACATCC	2	AATATA	-15	TRUE	Annotated Genes	Multi-Exon	Within 50bp	Not within 50bp	Not within 50bp	Yes	No	21	50
PB.530.203	chr1	+	2785	7	NNC	TARDBP	novel	4185	6	NA	NA	-2	-2	intron_retention	FALSE	canonical	30	TTGTCTCAAGTCAAATGGAT	-8	AATAAA	-14	TRUE	Annotated Genes	Multi-Exon	Within 50bp	Not within 50bp	Not within 50bp	Yes	No	16	32
PB.530.21	chr1	+	573	2	ISM	TARDBP	ENST00000613864.4	584	4	-242	4497	-12	-4497	5prime_fragment	FALSE	canonical	35	ATCCAAAAGGTTTGTTACCA	NA	NA	NA	FALSE	Annotated Genes	Multi-Exon	Not within 50bp	Not within 50bp	Not within 50bp	No	No	97	6161
PB.530.213	chr1	+	1263	8	NIC	TARDBP	novel	1793	10	NA	NA	-11	-6	combination_of_known_junctions	FALSE	canonical	30	AAATAATATGTGTCTTTGTT	-17	AATAAA	-9	TRUE	Annotated Genes	Multi-Exon	Within 50bp	Not within 50bp	Not within 50bp	Yes	No	11	21
PB.530.217	chr1	+	1742	7	NNC	TARDBP	novel	4185	6	NA	NA	-11	-7	intron_retention	FALSE	canonical	30	TAAATAATATGTGTCTTTGT	-17	AATAAA	-8	TRUE	Annotated Genes	Multi-Exon	Within 50bp	Not within 50bp	Not within 50bp	Yes	No	7	15
PB.530.22	chr1	+	2962	6	NNC	TARDBP	novel	4185	6	NA	NA	-10	-8	intron_retention	FALSE	canonical	30	TTAAATAATATGTGTCTTTG	NA	AATAAA	-7	TRUE	Annotated Genes	Multi-Exon	Not within 50bp	Not within 50bp	Not within 50bp	Yes	No	63	191
PB.530.224	chr1	+	640	4	ISM	TARDBP	ENST00000621715.4	816	5	-11	3437	-3	-313	5prime_fragment	FALSE	canonical	5	GTACTTGCGTCTGTGCTTTG	0	NA	NA	FALSE	Annotated Genes	Multi-Exon	Within 50bp	Not within 50bp	Within 50bp	No	No	24	64
PB.530.225	chr1	+	3224	9	NIC	TARDBP	novel	1793	10	NA	NA	-3	-3	intron_retention	FALSE	canonical	25	AATACATTGTGTGTTTGTAG	0	ATTAAA	-9	TRUE	Annotated Genes	Multi-Exon	Within 50bp	Not within 50bp	Not within 50bp	Yes	No	14	28
PB.530.227	chr1	+	1215	8	NIC	TARDBP	novel	1793	10	NA	NA	-11	16	combination_of_known_junctions	FALSE	canonical	40	GCAGCCCTGAATGCAAAGAA	-17	AATAAA	-31	TRUE	Annotated Genes	Multi-Exon	Within 50bp	Not within 50bp	Not within 50bp	Yes	No	8	26
PB.530.235	chr1	+	1184	8	NIC	TARDBP	novel	1793	10	NA	NA	-11	-6	combination_of_known_splicesites	FALSE	canonical	30	AAATAATATGTGTCTTTGTT	-17	AATAAA	-9	TRUE	Annotated Genes	Multi-Exon	Within 50bp	Not within 50bp	Not within 50bp	Yes	No	6	15
PB.530.242	chr1	+	1726	7	NIC	TARDBP	novel	1793	10	NA	NA	0	1	intron_retention	FALSE	canonical	10	ATGTGTCTTTGTTTTGCAGC	-6	AATAAA	-16	TRUE	Annotated Genes	Multi-Exon	Within 50bp	Not within 50bp	Not within 50bp	Yes	No	33	80
PB.530.244	chr1	+	332	2	NNC	TARDBP	novel	584	4	NA	NA	-2	-4493	at_least_one_novel_splicesite	FALSE	canonical	30	AAAAGGTTTGTTACCATTTG	-8	NA	NA	FALSE	Annotated Genes	Multi-Exon	Within 50bp	Not within 50bp	Not within 50bp	No	No	19	28
PB.530.26	chr1	+	2155	7	NIC	TARDBP	novel	1835	6	NA	NA	-7	-7	intron_retention	FALSE	canonical	45	AAAAGTTGTCTCAAGTCAAA	NA	AATAAA	-9	TRUE	Annotated Genes	Multi-Exon	Not within 50bp	Not within 50bp	Not within 50bp	Yes	No	30	89
PB.530.261	chr1	+	1127	8	NIC	TARDBP	novel	1793	10	NA	NA	4	0	combination_of_known_junctions	FALSE	canonical	35	TCTCAAGTCAAATGGATTCA	-1	AATAAA	-17	TRUE	Annotated Genes	Multi-Exon	Within 50bp	Not within 50bp	Not within 50bp	Yes	No	9	33
PB.530.27	chr1	+	1394	8	NIC	TARDBP	novel	1793	10	NA	NA	-7	-7	combination_of_known_junctions	FALSE	canonical	45	AAAAGTTGTCTCAAGTCAAA	NA	AATAAA	-9	TRUE	Annotated Genes	Multi-Exon	Not within 50bp	Not within 50bp	Not within 50bp	Yes	No	37	115
PB.530.28	chr1	+	1113	6	FSM	TARDBP	ENST00000240185.8	4185	6	-237	3309	-7	7	alternative_3end5end	FALSE	canonical	45	AATGCCGAACCTAAGCACAA	NA	ATTAAA	-22	TRUE	Annotated Genes	Multi-Exon	Not within 50bp	Not within 50bp	Not within 50bp	Yes	No	46	246
PB.530.285	chr1	+	1037	7	NNC	TARDBP	novel	4185	6	NA	NA	-3	-6	at_least_one_novel_splicesite	FALSE	canonical	30	AAATAATATGTGTCTTTGTT	0	AATAAA	-9	TRUE	Annotated Genes	Multi-Exon	Within 50bp	Not within 50bp	Not within 50bp	Yes	No	23	54
PB.530.318	chr1	+	506	3	ISM	TARDBP	ENST00000613864.4	584	4	0	1444	0	-1444	5prime_fragment	FALSE	canonical	40	AAACTTCGATTGCATCAAAC	-5	NA	NA	FALSE	Annotated Genes	Multi-Exon	Within 50bp	Not within 50bp	Within 50bp	No	No	22	46
PB.530.325	chr1	+	2714	7	NNC	TARDBP	novel	4185	6	NA	NA	-1	-8	intron_retention	FALSE	canonical	30	TTAAATAATATGTGTCTTTG	2	AATAAA	-7	TRUE	Annotated Genes	Multi-Exon	Within 50bp	Not within 50bp	Not within 50bp	Yes	No	9	10
PB.530.3364	chr1	+	2637	5	ISM	TARDBP	ENST00000315091.7	1835	6	-1	150	-1	-10	intron_retention	FALSE	canonical	35	ATTTAAATAATATGTGTCTT	1031	AATAAA	-5	TRUE	Annotated Genes	Multi-Exon	Not within 50bp	Not within 50bp	Within 50bp	Yes	No	91	1397
PB.530.3366	chr1	+	1693	5	ISM	TARDBP	ENST00000649624.1	810	6	-1	133	-1	-133	5prime_fragment	FALSE	canonical	10	CACAGTGTTTGGTTCTTTTG	1043	AAGAAA	-26	TRUE	Annotated Genes	Multi-Exon	Not within 50bp	Not within 50bp	Within 50bp	Yes	No	9	10
PB.530.3370	chr1	+	2797	5	ISM	TARDBP	ENST00000315091.7	1835	6	-1	-10	-1	0	intron_retention	FALSE	canonical	30	AAATGGATTCATCACCTGTC	1031	AATAAA	-26	TRUE	Annotated Genes	Multi-Exon	Not within 50bp	Within 50bp	Within 50bp	Yes	No	23	40
PB.530.3385	chr1	+	4080	5	ISM	TARDBP	ENST00000473869.5	1946	7	12	-470	0	-3	intron_retention	FALSE	canonical	20	ACAGTTTAGTGTCTGGAGTC	1044	AATAAA	-17	TRUE	Annotated Genes	Multi-Exon	Not within 50bp	Not within 50bp	Within 50bp	Yes	No	33	71
PB.530.3394	chr1	+	2477	4	ISM	TARDBP	ENST00000439080.6	1388	5	1062	-1179	-1	-6	3prime_fragment	FALSE	canonical	30	AAATAATATGTGTCTTTGTT	1031	AATAAA	-9	TRUE	Annotated Genes	Multi-Exon	Not within 50bp	Not within 50bp	Not within 50bp	Yes	Yes	6	10
PB.530.341	chr1	+	2447	6	FSM	TARDBP	ENST00000240185.8	4185	6	64	1674	48	209	alternative_3end5end	FALSE	canonical	35	AAGCTGATGGGCTGAGAACA	34	NA	NA	FALSE	Annotated Genes	Multi-Exon	Within 50bp	Not within 50bp	Not within 50bp	No	No	14	36
PB.530.3412	chr1	+	1617	6	FSM	TARDBP	ENST00000649624.1	810	6	-4	-803	-4	-6	alternative_3end	FALSE	non_canonical	30	AAATAATATGTGTCTTTGTT	1040	AATAAA	-9	TRUE	Annotated Genes	Multi-Exon	Not within 50bp	Not within 50bp	Within 50bp	Yes	No	11	17
PB.530.347	chr1	+	4732	7	NIC	TARDBP	novel	1793	10	NA	NA	-3	-3	intron_retention	FALSE	canonical	25	AATACATTGTGTGTTTGTAG	0	ATTAAA	-9	TRUE	Annotated Genes	Multi-Exon	Within 50bp	Not within 50bp	Not within 50bp	Yes	No	18	27
PB.530.3472	chr1	+	1661	6	FSM	TARDBP	ENST00000315091.7	1835	6	28	146	16	-6	alternative_3end	FALSE	canonical	30	AAATAATATGTGTCTTTGTT	1060	AATAAA	-9	TRUE	Annotated Genes	Multi-Exon	Not within 50bp	Not within 50bp	Within 50bp	Yes	No	6	11
PB.530.353	chr1	+	1086	6	NNC	TARDBP	novel	4185	6	NA	NA	0	-87	at_least_one_novel_splicesite	FALSE	canonical	20	AATCTTCTTTGTTTACATCC	-5	AATATA	-15	TRUE	Annotated Genes	Multi-Exon	Within 50bp	Not within 50bp	Not within 50bp	Yes	No	6	21
PB.530.3611	chr1	+	2387	4	ISM	TARDBP	ENST00000611963.4	739	6	-124	161	-17	-11	intron_retention	FALSE	canonical	35	GATTTAAATAATATGTGTCT	4158	AATAAA	-4	TRUE	Annotated Genes	Multi-Exon	Not within 50bp	Not within 50bp	Not within 50bp	Yes	No	83	1161
PB.530.3613	chr1	+	3839	4	ISM	TARDBP	ENST00000611963.4	739	6	-124	-1291	-17	-8	intron_retention	FALSE	canonical	25	ACACCACAGTTTAGTGTCTG	4158	AATAAA	-12	TRUE	Annotated Genes	Multi-Exon	Not within 50bp	Not within 50bp	Not within 50bp	Yes	No	25	44
PB.530.3628	chr1	+	2543	4	ISM	TARDBP	ENST00000611963.4	739	6	-124	5	-17	4	intron_retention	FALSE	canonical	40	AAGTCAAATGGATTCATCAC	4158	AATAAA	-21	TRUE	Annotated Genes	Multi-Exon	Not within 50bp	Within 50bp	Not within 50bp	Yes	No	15	26
PB.530.3651	chr1	+	1459	4	ISM	TARDBP	ENST00000622057.4	706	5	-17	183	-17	-130	5prime_fragment	FALSE	canonical	5	AGTGTTTGGTTCTTTTGTTT	4158	AAGAAA	-29	TRUE	Annotated Genes	Multi-Exon	Not within 50bp	Not within 50bp	Within 50bp	Yes	No	8	13
PB.530.3653	chr1	+	1413	5	NNC	TARDBP	novel	810	6	NA	NA	-14	-6	intron_retention	FALSE	canonical	30	AAATAATATGTGTCTTTGTT	4161	AATAAA	-9	TRUE	Annotated Genes	Multi-Exon	Not within 50bp	Not within 50bp	Not within 50bp	Yes	No	7	12
PB.530.374	chr1	+	667	5	ISM	TARDBP	ENST00000629725.2	1031	7	37	2793	-3	-34	5prime_fragment	FALSE	canonical	25	AGAAAAGTGTTTGTGGGGCG	0	NA	NA	FALSE	Annotated Genes	Multi-Exon	Within 50bp	Not within 50bp	Within 50bp	No	No	9	16
PB.530.376	chr1	+	1311	5	NNC	TARDBP	novel	816	5	NA	NA	-3	-87	at_least_one_novel_splicesite	FALSE	canonical	20	AATCTTCTTTGTTTACATCC	0	AATATA	-15	TRUE	Annotated Genes	Multi-Exon	Within 50bp	Not within 50bp	Not within 50bp	Yes	No	16	38
PB.530.3774	chr1	+	2194	3	ISM	TARDBP	ENST00000620632.4	706	5	-19	10	-19	-10	intron_retention	FALSE	canonical	35	ATTTAAATAATATGTGTCTT	6077	AATAAA	-5	TRUE	Annotated Genes	Multi-Exon	Not within 50bp	Within 50bp	Within 50bp	Yes	No	82	887
PB.530.3775	chr1	+	2367	3	ISM	TARDBP	ENST00000619555.4	682	5	-49	8	-49	-7	intron_retention	FALSE	canonical	45	AAAAGTTGTCTCAAGTCAAA	6047	AATAAA	-9	TRUE	Annotated Genes	Multi-Exon	Not within 50bp	Within 50bp	Within 50bp	Yes	No	20	27
PB.530.3776	chr1	+	3574	3	ISM	TARDBP	ENST00000619555.4	682	5	47	-1295	-26	-13	intron_retention	FALSE	canonical	25	TTTTGACACCACAGTTTAGT	6143	AATAAA	-7	TRUE	Annotated Genes	Multi-Exon	Not within 50bp	Not within 50bp	Within 50bp	Yes	No	23	33
PB.530.387	chr1	+	2393	11	NNC	TARDBP	novel	1793	10	NA	NA	0	0	intron_retention	FALSE	canonical	20	ACATTGTGTGTTTGTAGTAG	-5	ATTAAA	-12	TRUE	Annotated Genes	Multi-Exon	Within 50bp	Not within 50bp	Not within 50bp	Yes	No	17	32
PB.530.39	chr1	+	1872	7	NNC	TARDBP	novel	1031	7	NA	NA	22	-7	intron_retention	FALSE	canonical	30	TAAATAATATGTGTCTTTGT	NA	AATAAA	-8	TRUE	Annotated Genes	Multi-Exon	Not within 50bp	Not within 50bp	Not within 50bp	Yes	No	9	29
PB.530.3904	chr1	+	2056	2	ISM	TARDBP	ENST00000614494.1	515	4	25	146	25	-6	intron_retention	FALSE	canonical	30	AAATAATATGTGTCTTTGTT	7774	AATAAA	-9	TRUE	Annotated Genes	Multi-Exon	Not within 50bp	Not within 50bp	Within 50bp	Yes	No	86	1299
PB.530.3907	chr1	+	3412	2	ISM	TARDBP	ENST00000477447.6	409	5	-36	-279	-36	-6	intron_retention	FALSE	canonical	25	ACCACAGTTTAGTGTCTGGA	7867	AATAAA	-14	TRUE	Annotated Genes	Multi-Exon	Not within 50bp	Not within 50bp	Within 50bp	Yes	No	26	47
PB.530.3925	chr1	+	2220	2	ISM	TARDBP	ENST00000614494.1	515	4	7	0	7	0	intron_retention	FALSE	canonical	30	GTCTCAAGTCAAATGGATTC	7756	AATAAA	-16	TRUE	Annotated Genes	Multi-Exon	Not within 50bp	Within 50bp	Within 50bp	Yes	No	12	20
PB.530.3934	chr1	+	243	2	ISM	TARDBP	ENST00000614494.1	515	4	8	1976	8	31	5prime_fragment	FALSE	canonical	55	AATAGACAGTTAGAAAGAAG	7757	NA	NA	FALSE	Annotated Genes	Multi-Exon	Not within 50bp	Not within 50bp	Within 50bp	No	No	7	13
PB.530.4062	chr1	+	2585	2	FSM	TARDBP	ENST00000480464.2	790	2	-1803	8	-18	-8	alternative_5end	FALSE	canonical	25	ACACCACAGTTTAGTGTCTG	9442	AATAAA	-12	TRUE	Annotated Genes	Multi-Exon	Not within 50bp	Within 50bp	Not within 50bp	Yes	No	30	89
PB.530.4094	chr1	+	1626	2	FSM	TARDBP	ENST00000617757.1	434	2	-1168	-24	11	-7	alternative_5end	FALSE	canonical	45	AAAAGTTGTCTCAAGTCAAA	9471	AATAAA	-9	TRUE	Annotated Genes	Multi-Exon	Not within 50bp	Within 50bp	Not within 50bp	Yes	No	21	59
PB.530.4116	chr1	+	1264	2	FSM	TARDBP	ENST00000621573.1	992	2	-369	97	35	-7	alternative_3end5end	FALSE	canonical	45	AAAAGTTGTCTCAAGTCAAA	9495	AATAAA	-9	TRUE	Annotated Genes	Multi-Exon	Not within 50bp	Not within 50bp	Not within 50bp	Yes	No	24	52
PB.530.412	chr1	+	2727	7	NNC	TARDBP	novel	4185	6	NA	NA	-2	-6	intron_retention	FALSE	canonical	30	AAATAATATGTGTCTTTGTT	-8	AATAAA	-9	TRUE	Annotated Genes	Multi-Exon	Within 50bp	Not within 50bp	Not within 50bp	Yes	No	11	11
PB.530.414	chr1	+	2689	6	NNC	TARDBP	novel	4185	6	NA	NA	-1	-17	intron_retention	FALSE	canonical	55	AAAACTGATTTAAATAATAT	2	NA	NA	FALSE	Annotated Genes	Multi-Exon	Within 50bp	Not within 50bp	Not within 50bp	No	No	10	12
PB.530.4188	chr1	+	1277	2	NIC	TARDBP	novel	706	5	NA	NA	80	-6	intron_retention	FALSE	canonical	30	AAATAATATGTGTCTTTGTT	9540	AATAAA	-9	TRUE	Annotated Genes	Multi-Exon	Not within 50bp	Not within 50bp	Not within 50bp	Yes	No	10	19
PB.530.423	chr1	+	2402	11	NNC	TARDBP	novel	1793	10	NA	NA	3	0	intron_retention	FALSE	canonical	20	ACATTGTGTGTTTGTAGTAG	-2	ATTAAA	-12	TRUE	Annotated Genes	Multi-Exon	Within 50bp	Not within 50bp	Not within 50bp	Yes	No	18	30
PB.530.4249	chr1	+	3717	2	NIC	TARDBP	novel	645	4	NA	NA	20	-3	intron_retention	FALSE	canonical	25	AATACATTGTGTGTTTGTAG	9644	ATTAAA	-9	TRUE	Annotated Genes	Multi-Exon	Not within 50bp	Not within 50bp	Not within 50bp	Yes	No	16	29
PB.530.4273	chr1	+	1573	3	ISM	TARDBP	ENST00000496840.1	692	4	-789	250	101	-3	5prime_fragment	FALSE	canonical	20	ACAGTTTAGTGTCTGGAGTC	9725	AATAAA	-17	TRUE	Annotated Genes	Multi-Exon	Not within 50bp	Not within 50bp	Not within 50bp	Yes	No	10	16
PB.530.46	chr1	+	1754	7	NIC	TARDBP	novel	4185	6	NA	NA	-13	-6	intron_retention	FALSE	canonical	30	AAATAATATGTGTCTTTGTT	NA	AATAAA	-9	TRUE	Annotated Genes	Multi-Exon	Not within 50bp	Not within 50bp	Not within 50bp	Yes	No	30	92
PB.530.4686	chr1	+	1890	1	FSM	TARDBP	ENST00000607145.1	870	1	-1026	6	-1026	-3	mono-exon	FALSE	NA	25	AATACATTGTGTGTTTGTAG	5086	ATTAAA	-9	TRUE	Annotated Genes	Mono-Exon	Not within 50bp	Within 50bp	Not within 50bp	Yes	No	12	18
PB.530.4689	chr1	+	824	1	FSM	TARDBP	ENST00000607145.1	870	1	40	6	40	-3	mono-exon	FALSE	NA	25	AATACATTGTGTGTTTGTAG	40	ATTAAA	-9	TRUE	Annotated Genes	Mono-Exon	Within 50bp	Within 50bp	Within 50bp	Yes	No	39	85
PB.530.49	chr1	+	1919	7	FSM	TARDBP	ENST00000629725.2	1031	7	40	-928	0	-7	alternative_3end	FALSE	canonical	45	AAAAGTTGTCTCAAGTCAAA	3	AATAAA	-9	TRUE	Annotated Genes	Multi-Exon	Within 50bp	Not within 50bp	Within 50bp	Yes	No	29	92
PB.530.50	chr1	+	2090	6	FSM	TARDBP	ENST00000240185.8	4185	6	-25	2120	7	31	alternative_3end	FALSE	canonical	30	CGTATCAACGCTATGAACGC	NA	NA	NA	FALSE	Annotated Genes	Multi-Exon	Not within 50bp	Not within 50bp	Within 50bp	No	No	81	816
PB.530.51	chr1	+	1149	8	NIC	TARDBP	novel	1793	10	NA	NA	-3	-7	combination_of_known_splicesites	FALSE	canonical	45	AAAAGTTGTCTCAAGTCAAA	NA	AATAAA	-9	TRUE	Annotated Genes	Multi-Exon	Not within 50bp	Not within 50bp	Not within 50bp	Yes	No	9	23
PB.530.52	chr1	+	278	3	NNC	TARDBP	novel	584	4	NA	NA	-3	-4493	at_least_one_novel_splicesite	FALSE	canonical	30	AAAAGGTTTGTTACCATTTG	NA	NA	NA	FALSE	Annotated Genes	Multi-Exon	Not within 50bp	Not within 50bp	Not within 50bp	No	No	25	69
PB.530.53	chr1	+	2673	7	NNC	TARDBP	novel	4185	6	NA	NA	-3	-6	intron_retention	FALSE	canonical	30	AAATAATATGTGTCTTTGTT	NA	AATAAA	-9	TRUE	Annotated Genes	Multi-Exon	Not within 50bp	Not within 50bp	Not within 50bp	Yes	No	91	983
PB.530.542	chr1	+	2629	7	NNC	TARDBP	novel	4185	6	NA	NA	-3	-22	intron_retention	FALSE	canonical	55	TAAATAAAACTGATTTAAAT	0	NA	NA	FALSE	Annotated Genes	Multi-Exon	Within 50bp	Not within 50bp	Not within 50bp	No	No	7	15
PB.530.550	chr1	+	2705	5	FSM	TARDBP	ENST00000439080.6	1388	5	1	-1318	0	-7	alternative_3end	FALSE	canonical	45	AAAAGTTGTCTCAAGTCAAA	-5	AATAAA	-9	TRUE	Annotated Genes	Multi-Exon	Within 50bp	Not within 50bp	Within 50bp	Yes	No	9	18
PB.530.56	chr1	+	1144	6	NNC	TARDBP	novel	1031	7	NA	NA	0	-87	at_least_one_novel_splicesite	FALSE	canonical	20	AATCTTCTTTGTTTACATCC	NA	AATATA	-15	TRUE	Annotated Genes	Multi-Exon	Not within 50bp	Not within 50bp	Not within 50bp	Yes	No	14	35
PB.530.576	chr1	+	4171	6	NNC	TARDBP	novel	4185	6	NA	NA	-3	-3	intron_retention	FALSE	canonical	20	ACAGTTTAGTGTCTGGAGTC	0	AATAAA	-17	TRUE	Annotated Genes	Multi-Exon	Within 50bp	Not within 50bp	Not within 50bp	Yes	No	12	13
PB.530.62	chr1	+	2591	5	FSM	TARDBP	ENST00000439080.6	1388	5	-29	-1174	2	-11	alternative_3end	FALSE	canonical	35	GATTTAAATAATATGTGTCT	NA	AATAAA	-4	TRUE	Annotated Genes	Multi-Exon	Not within 50bp	Not within 50bp	Within 50bp	Yes	No	76	516
PB.530.64	chr1	+	1749	7	NNC	TARDBP	novel	4185	6	NA	NA	-3	-6	intron_retention	FALSE	canonical	30	AAATAATATGTGTCTTTGTT	0	AATAAA	-9	TRUE	Annotated Genes	Multi-Exon	Within 50bp	Not within 50bp	Not within 50bp	Yes	No	74	676
PB.530.67	chr1	+	1810	6	NNC	TARDBP	novel	4185	6	NA	NA	-2	-89	at_least_one_novel_splicesite	FALSE	canonical	20	TTAATCTTCTTTGTTTACAT	-8	AATATA	-13	TRUE	Annotated Genes	Multi-Exon	Within 50bp	Not within 50bp	Not within 50bp	Yes	No	13	34
PB.530.68	chr1	+	3864	6	FSM	TARDBP	ENST00000240185.8	4185	6	5	316	-3	-27	alternative_3end	FALSE	canonical	40	ACTAAACTGACAAGCCTTCA	0	NA	NA	FALSE	Annotated Genes	Multi-Exon	Within 50bp	Not within 50bp	Within 50bp	No	No	69	438
PB.530.725	chr1	+	2186	7	NIC	TARDBP	novel	1793	10	NA	NA	-1	-6	intron_retention	FALSE	canonical	30	AAATAATATGTGTCTTTGTT	2	AATAAA	-9	TRUE	Annotated Genes	Multi-Exon	Within 50bp	Not within 50bp	Not within 50bp	Yes	No	17	42
PB.530.73	chr1	+	2832	7	NNC	TARDBP	novel	4185	6	NA	NA	0	0	intron_retention	FALSE	canonical	10	TATGTGTCTTTGTTTTGCAG	-6	AATAAA	-15	TRUE	Annotated Genes	Multi-Exon	Within 50bp	Not within 50bp	Not within 50bp	Yes	No	42	136
PB.530.766	chr1	+	2718	6	NNC	TARDBP	novel	4185	6	NA	NA	-3	-7	intron_retention	FALSE	canonical	30	TAAATAATATGTGTCTTTGT	0	AATAAA	-8	TRUE	Annotated Genes	Multi-Exon	Within 50bp	Not within 50bp	Not within 50bp	Yes	No	9	13
PB.530.81	chr1	+	1909	7	NIC	TARDBP	novel	4185	6	NA	NA	-2	-2	intron_retention	FALSE	canonical	30	TCAAATGGATTCATCACCTG	-8	AATAAA	-24	TRUE	Annotated Genes	Multi-Exon	Within 50bp	Not within 50bp	Not within 50bp	Yes	No	32	109
PB.530.860	chr1	+	4713	6	FSM	TARDBP	ENST00000240185.8	4185	6	5	-533	-3	286	alternative_3end	FALSE	canonical	30	ACCACTTATTTCTAATGCCA	0	AATACA	-18	TRUE	Annotated Genes	Multi-Exon	Within 50bp	Not within 50bp	Within 50bp	Yes	No	9	19
PB.530.898	chr1	+	3227	7	FSM	TARDBP	ENST00000629725.2	1031	7	39	-2235	-1	-9	alternative_3end	FALSE	canonical	25	GACACCACAGTTTAGTGTCT	2	AATAAA	-11	TRUE	Annotated Genes	Multi-Exon	Within 50bp	Not within 50bp	Within 50bp	Yes	No	8	14
PB.530.92	chr1	+	2721	6	NNC	TARDBP	novel	4185	6	NA	NA	-3	0	intron_retention	FALSE	canonical	10	TATGTGTCTTTGTTTTGCAG	0	AATAAA	-15	TRUE	Annotated Genes	Multi-Exon	Within 50bp	Not within 50bp	Not within 50bp	Yes	No	23	31
PB.530.93	chr1	+	2870	6	FSM	TARDBP	ENST00000240185.8	4185	6	5	1310	-3	-1	alternative_3end	FALSE	canonical	30	TGTCTCAAGTCAAATGGATT	0	AATAAA	-15	TRUE	Annotated Genes	Multi-Exon	Within 50bp	Not within 50bp	Within 50bp	Yes	No	88	1331
PB.530.968	chr1	+	4011	5	FSM	TARDBP	ENST00000439080.6	1388	5	8	-2631	-1	-3	alternative_3end	FALSE	canonical	20	ACAGTTTAGTGTCTGGAGTC	2	AATAAA	-17	TRUE	Annotated Genes	Multi-Exon	Within 50bp	Not within 50bp	Within 50bp	Yes	No	14	19
PB.530.978	chr1	+	1004	6	NNC	TARDBP	novel	4185	6	NA	NA	-3	-190	at_least_one_novel_splicesite	FALSE	canonical	40	AAATGAAATGAGTGTTCATT	0	AATAAA	-24	TRUE	Annotated Genes	Multi-Exon	Within 50bp	Not within 50bp	Not within 50bp	Yes	No	8	14
PB.57985.10040	chr21	-	2702	13	NIC	APP	novel	3355	16	NA	NA	9	-266	combination_of_known_splicesites	FALSE	canonical	50	AAATAAAATAACCCCGGGCA	7	AATAAA	-3	TRUE	Annotated Genes	Multi-Exon	Within 50bp	Not within 50bp	Not within 50bp	Yes	No	12	27
PB.57985.10047	chr21	-	2153	9	NNC	APP	novel	3543	17	NA	NA	-24	-266	at_least_one_novel_splicesite	FALSE	canonical	50	AAATAAAATAACCCCGGGCA	893	AATAAA	-3	TRUE	Annotated Genes	Multi-Exon	Not within 50bp	Not within 50bp	Not within 50bp	Yes	No	8	11
PB.57985.10065	chr21	-	2345	11	NNC	APP	novel	3355	16	NA	NA	11	-266	at_least_one_novel_splicesite	FALSE	canonical	50	AAATAAAATAACCCCGGGCA	969	AATAAA	-3	TRUE	Annotated Genes	Multi-Exon	Not within 50bp	Not within 50bp	Not within 50bp	Yes	No	6	14
PB.57985.10220	chr21	-	2212	11	ISM	APP	ENST00000358918.7	2366	17	170520	-793	50871	-266	3prime_fragment	FALSE	canonical	50	AAATAAAATAACCCCGGGCA	-2	AATAAA	-3	TRUE	Annotated Genes	Multi-Exon	Within 50bp	Not within 50bp	Not within 50bp	Yes	Yes	8	16
PB.57985.10261	chr21	-	3104	16	NNC	APP	novel	3543	17	NA	NA	-7	-266	at_least_one_novel_splicesite	FALSE	canonical	50	AAATAAAATAACCCCGGGCA	927	AATAAA	-3	TRUE	Annotated Genes	Multi-Exon	Not within 50bp	Not within 50bp	Not within 50bp	Yes	No	17	26
PB.57985.10274	chr21	-	1869	8	NNC	APP	novel	3167	15	NA	NA	-72573	-262	at_least_one_novel_splicesite	FALSE	canonical	45	AAAATAACCCCGGGCAAGAC	4569	AATAAA	-7	TRUE	Annotated Genes	Multi-Exon	Not within 50bp	Not within 50bp	Not within 50bp	Yes	No	12	13
PB.57985.10332	chr21	-	2887	15	ISM	APP	ENST00000358918.7	2366	17	80595	-793	-11	-266	3prime_fragment	FALSE	canonical	50	AAATAAAATAACCCCGGGCA	NA	AATAAA	-3	TRUE	Annotated Genes	Multi-Exon	Not within 50bp	Not within 50bp	Not within 50bp	Yes	Yes	8	19
PB.57985.10431	chr21	-	3357	18	NNC	APP	novel	3583	18	NA	NA	1	-266	at_least_one_novel_splicesite	FALSE	canonical	50	AAATAAAATAACCCCGGGCA	959	AATAAA	-3	TRUE	Annotated Genes	Multi-Exon	Not within 50bp	Not within 50bp	Not within 50bp	Yes	No	10	20
PB.57985.10496	chr21	-	2002	8	NNC	APP	novel	3167	15	NA	NA	75653	-262	at_least_one_novel_splicesite	FALSE	canonical	45	AAAATAACCCCGGGCAAGAC	NA	AATAAA	-7	TRUE	Annotated Genes	Multi-Exon	Not within 50bp	Not within 50bp	Not within 50bp	Yes	No	12	15
PB.57985.105	chr21	-	3508	17	NNC	APP	novel	3543	17	NA	NA	0	-6	at_least_one_novel_splicesite	FALSE	canonical	20	AGGAGCACCATTGTGCTGGT	-2	AATAAA	-12	TRUE	Annotated Genes	Multi-Exon	Within 50bp	Not within 50bp	Not within 50bp	Yes	No	14	20
PB.57985.10519	chr21	-	2651	13	NIC	APP	novel	3543	17	NA	NA	0	-266	combination_of_known_splicesites	FALSE	canonical	50	AAATAAAATAACCCCGGGCA	-2	AATAAA	-3	TRUE	Annotated Genes	Multi-Exon	Within 50bp	Not within 50bp	Not within 50bp	Yes	No	13	43
PB.57985.10582	chr21	-	1188	3	NNC	APP	novel	816	3	NA	NA	307	-262	at_least_one_novel_splicesite	FALSE	canonical	45	AAAATAACCCCGGGCAAGAC	7392	AATAAA	-7	TRUE	Annotated Genes	Multi-Exon	Not within 50bp	Not within 50bp	Not within 50bp	Yes	No	9	10
PB.57985.107	chr21	-	2850	14	ISM	APP	ENST00000346798.8	3583	18	119688	4	-50	-3	3prime_fragment	FALSE	canonical	15	AGCACCATTGTGCTGGTGTG	2495	AATAAA	-15	TRUE	Annotated Genes	Multi-Exon	Not within 50bp	Within 50bp	Not within 50bp	Yes	Yes	58	288
PB.57985.10726	chr21	-	1143	2	NNC	APP	novel	816	3	NA	NA	15932	-266	at_least_one_novel_splicesite	FALSE	canonical	50	AAATAAAATAACCCCGGGCA	9777	AATAAA	-3	TRUE	Annotated Genes	Multi-Exon	Not within 50bp	Not within 50bp	Not within 50bp	Yes	No	15	21
PB.57985.10736	chr21	-	2191	10	NNC	APP	novel	3355	16	NA	NA	-8	-266	at_least_one_novel_splicesite	FALSE	canonical	50	AAATAAAATAACCCCGGGCA	10	AATAAA	-3	TRUE	Annotated Genes	Multi-Exon	Within 50bp	Not within 50bp	Not within 50bp	Yes	No	10	18
PB.57985.10850	chr21	-	2555	12	NIC	APP	novel	3355	16	NA	NA	9	-266	combination_of_known_splicesites	FALSE	canonical	50	AAATAAAATAACCCCGGGCA	7	AATAAA	-3	TRUE	Annotated Genes	Multi-Exon	Within 50bp	Not within 50bp	Not within 50bp	Yes	No	7	11
PB.57985.10896	chr21	-	3324	17	NNC	APP	novel	3543	17	NA	NA	80	-266	at_least_one_novel_splicesite	FALSE	canonical	50	AAATAAAATAACCCCGGGCA	1130	AATAAA	-3	TRUE	Annotated Genes	Multi-Exon	Not within 50bp	Not within 50bp	Not within 50bp	Yes	No	6	13
PB.57985.10945	chr21	-	1284	4	NNC	APP	novel	3167	15	NA	NA	-205	-266	at_least_one_novel_splicesite	FALSE	canonical	50	AAATAAAATAACCCCGGGCA	6880	AATAAA	-3	TRUE	Annotated Genes	Multi-Exon	Not within 50bp	Not within 50bp	Not within 50bp	Yes	No	8	18
PB.57985.110	chr21	-	3480	17	NNC	APP	novel	3543	17	NA	NA	25	-2	at_least_one_novel_splicesite	FALSE	canonical	15	GCACCATTGTGCTGGTGTGA	983	AATAAA	-16	TRUE	Annotated Genes	Multi-Exon	Not within 50bp	Not within 50bp	Not within 50bp	Yes	No	15	20
PB.57985.11104	chr21	-	1576	6	NNC	APP	novel	3167	15	NA	NA	-56709	-266	at_least_one_novel_splicesite	FALSE	canonical	50	AAATAAAATAACCCCGGGCA	1017	AATAAA	-3	TRUE	Annotated Genes	Multi-Exon	Not within 50bp	Not within 50bp	Not within 50bp	Yes	No	11	12
PB.57985.11303	chr21	-	2971	16	NIC	APP	novel	3583	18	NA	NA	-9	-266	combination_of_known_splicesites	FALSE	canonical	50	AAATAAAATAACCCCGGGCA	0	AATAAA	-3	TRUE	Annotated Genes	Multi-Exon	Within 50bp	Not within 50bp	Not within 50bp	Yes	No	7	10
PB.57985.11322	chr21	-	2973	15	NIC	APP	novel	3355	16	NA	NA	19	-266	combination_of_known_splicesites	FALSE	canonical	50	AAATAAAATAACCCCGGGCA	977	AATAAA	-3	TRUE	Annotated Genes	Multi-Exon	Not within 50bp	Not within 50bp	Not within 50bp	Yes	No	10	16
PB.57985.11500	chr21	-	2565	13	NNC	APP	novel	3543	17	NA	NA	9	-266	at_least_one_novel_splicesite	FALSE	canonical	50	AAATAAAATAACCCCGGGCA	7	AATAAA	-3	TRUE	Annotated Genes	Multi-Exon	Within 50bp	Not within 50bp	Not within 50bp	Yes	No	6	17
PB.57985.11668	chr21	-	2893	14	NIC	APP	novel	3167	15	NA	NA	-93	-266	combination_of_known_junctions	FALSE	canonical	50	AAATAAAATAACCCCGGGCA	NA	AATAAA	-3	TRUE	Annotated Genes	Multi-Exon	Not within 50bp	Not within 50bp	Not within 50bp	Yes	No	12	27
PB.57985.117	chr21	-	3192	15	FSM	APP	ENST00000354192.7	3167	15	-23	-2	0	2	reference_match	FALSE	canonical	20	ATTGTGCTGGTGTGAATGAT	-5	AATAAA	-21	TRUE	Annotated Genes	Multi-Exon	Within 50bp	Within 50bp	Within 50bp	Yes	No	17	29
PB.57985.11802	chr21	-	1181	3	NNC	APP	novel	816	3	NA	NA	-27154	-266	at_least_one_novel_splicesite	FALSE	canonical	50	AAATAAAATAACCCCGGGCA	-14	AATAAA	-3	TRUE	Annotated Genes	Multi-Exon	Within 50bp	Not within 50bp	Not within 50bp	Yes	No	7	20
PB.57985.1236	chr21	-	1458	3	NNC	APP	novel	816	3	NA	NA	309	-3	at_least_one_novel_splicesite	FALSE	canonical	15	AGCACCATTGTGCTGGTGTG	7394	AATAAA	-15	TRUE	Annotated Genes	Multi-Exon	Not within 50bp	Not within 50bp	Not within 50bp	Yes	No	17	25
PB.57985.125	chr21	-	3373	17	ISM	APP	ENST00000346798.8	3583	18	58623	4	-64	-3	3prime_fragment	FALSE	canonical	15	AGCACCATTGTGCTGGTGTG	NA	AATAAA	-15	TRUE	Annotated Genes	Multi-Exon	Not within 50bp	Within 50bp	Not within 50bp	Yes	Yes	52	211
PB.57985.126	chr21	-	2705	12	ISM	APP	ENST00000354192.7	3167	15	119582	7	-133	-6	3prime_fragment	FALSE	canonical	20	AGGAGCACCATTGTGCTGGT	2	AATAAA	-12	TRUE	Annotated Genes	Multi-Exon	Within 50bp	Within 50bp	Not within 50bp	Yes	Yes	77	1167
PB.57985.127	chr21	-	3288	16	FSM	APP	ENST00000359726.7	3294	16	3	3	3	-3	reference_match	FALSE	canonical	15	AGCACCATTGTGCTGGTGTG	-5	AATAAA	-15	TRUE	Annotated Genes	Multi-Exon	Within 50bp	Within 50bp	Within 50bp	Yes	No	16	38
PB.57985.128	chr21	-	2714	12	NNC	APP	novel	3543	17	NA	NA	48378	-3	at_least_one_novel_splicesite	FALSE	canonical	15	AGCACCATTGTGCTGGTGTG	NA	AATAAA	-15	TRUE	Annotated Genes	Multi-Exon	Not within 50bp	Not within 50bp	Not within 50bp	Yes	No	21	40
PB.57985.1298	chr21	-	2508	11	NNC	APP	novel	3294	16	NA	NA	67984	0	at_least_one_novel_splicesite	FALSE	canonical	20	ACCATTGTGCTGGTGTGAAT	NA	AATAAA	-18	TRUE	Annotated Genes	Multi-Exon	Not within 50bp	Not within 50bp	Not within 50bp	Yes	No	7	16
PB.57985.1311	chr21	-	2275	9	ISM	APP	ENST00000358918.7	2366	17	188194	-1050	68545	-9	3prime_fragment	FALSE	canonical	20	TGGAGGAGCACCATTGTGCT	NA	AATAAA	-9	TRUE	Annotated Genes	Multi-Exon	Not within 50bp	Not within 50bp	Not within 50bp	Yes	Yes	8	13
PB.57985.1314	chr21	-	1893	6	ISM	APP	ENST00000358918.7	2366	17	214933	-1053	-57751	-6	3prime_fragment	FALSE	canonical	20	AGGAGCACCATTGTGCTGGT	-25	AATAAA	-12	TRUE	Annotated Genes	Multi-Exon	Within 50bp	Not within 50bp	Not within 50bp	Yes	Yes	10	21
PB.57985.1323	chr21	-	779	6	NNC	APP	novel	3355	16	NA	NA	-65	-6	at_least_one_novel_splicesite	FALSE	canonical	20	AGGAGCACCATTGTGCTGGT	NA	AATAAA	-12	TRUE	Annotated Genes	Multi-Exon	Not within 50bp	Not within 50bp	Not within 50bp	Yes	No	10	20
PB.57985.1386	chr21	-	3338	16	NNC	APP	novel	3355	16	NA	NA	9	-3	at_least_one_novel_splicesite	FALSE	canonical	15	AGCACCATTGTGCTGGTGTG	7	AATAAA	-15	TRUE	Annotated Genes	Multi-Exon	Within 50bp	Not within 50bp	Not within 50bp	Yes	No	8	11
PB.57985.140	chr21	-	2207	9	ISM	APP	ENST00000440126.7	2846	17	164430	-777	74988	-3	3prime_fragment	FALSE	canonical	15	AGCACCATTGTGCTGGTGTG	NA	AATAAA	-15	TRUE	Annotated Genes	Multi-Exon	Not within 50bp	Not within 50bp	Not within 50bp	Yes	Yes	95	2561
PB.57985.1420	chr21	-	2972	13	NIC	APP	novel	3355	16	NA	NA	2	-3	combination_of_known_splicesites	FALSE	canonical	15	AGCACCATTGTGCTGGTGTG	0	AATAAA	-15	TRUE	Annotated Genes	Multi-Exon	Within 50bp	Not within 50bp	Not within 50bp	Yes	No	6	11
PB.57985.148	chr21	-	3138	15	ISM	APP	ENST00000440126.7	2846	17	50394	-774	-5	-6	3prime_fragment	FALSE	canonical	20	AGGAGCACCATTGTGCTGGT	NA	AATAAA	-12	TRUE	Annotated Genes	Multi-Exon	Not within 50bp	Not within 50bp	Not within 50bp	Yes	Yes	77	836
PB.57985.151	chr21	-	3080	15	ISM	APP	ENST00000346798.8	3583	18	117419	1	151	0	3prime_fragment	FALSE	canonical	20	ACCATTGTGCTGGTGTGAAT	-9	AATAAA	-18	TRUE	Annotated Genes	Multi-Exon	Within 50bp	Within 50bp	Not within 50bp	Yes	Yes	50	157
PB.57985.1577	chr21	-	1033	7	NNC	APP	novel	3543	17	NA	NA	-21	-7	at_least_one_novel_splicesite	FALSE	canonical	20	GAGGAGCACCATTGTGCTGG	896	AATAAA	-11	TRUE	Annotated Genes	Multi-Exon	Not within 50bp	Not within 50bp	Not within 50bp	Yes	No	12	31
PB.57985.1593	chr21	-	1989	6	NNC	APP	novel	3167	15	NA	NA	-14731	-3	at_least_one_novel_splicesite	FALSE	canonical	15	AGCACCATTGTGCTGGTGTG	NA	AATAAA	-15	TRUE	Annotated Genes	Multi-Exon	Not within 50bp	Not within 50bp	Not within 50bp	Yes	No	15	28
PB.57985.1660	chr21	-	3506	17	NNC	APP	novel	3543	17	NA	NA	0	-3	at_least_one_novel_splicesite	FALSE	canonical	15	AGCACCATTGTGCTGGTGTG	-2	AATAAA	-15	TRUE	Annotated Genes	Multi-Exon	Within 50bp	Not within 50bp	Not within 50bp	Yes	No	10	12
PB.57985.170	chr21	-	3147	15	ISM	APP	ENST00000348990.9	3355	16	58618	7	-66	-6	3prime_fragment	FALSE	canonical	20	AGGAGCACCATTGTGCTGGT	NA	AATAAA	-12	TRUE	Annotated Genes	Multi-Exon	Not within 50bp	Within 50bp	Not within 50bp	Yes	Yes	66	828
PB.57985.176	chr21	-	2165	8	NNC	APP	novel	3167	15	NA	NA	-72674	-2	at_least_one_novel_splicesite	FALSE	canonical	15	GCACCATTGTGCTGGTGTGA	4468	AATAAA	-16	TRUE	Annotated Genes	Multi-Exon	Not within 50bp	Not within 50bp	Not within 50bp	Yes	No	29	103
PB.57985.181	chr21	-	994	7	NNC	APP	novel	3543	17	NA	NA	-7	-3	at_least_one_novel_splicesite	FALSE	canonical	15	AGCACCATTGTGCTGGTGTG	927	AATAAA	-15	TRUE	Annotated Genes	Multi-Exon	Not within 50bp	Not within 50bp	Not within 50bp	Yes	No	48	137
PB.57985.1819	chr21	-	3509	17	NNC	APP	novel	3543	17	NA	NA	0	-3	at_least_one_novel_splicesite	FALSE	canonical	15	AGCACCATTGTGCTGGTGTG	-2	AATAAA	-15	TRUE	Annotated Genes	Multi-Exon	Within 50bp	Not within 50bp	Not within 50bp	Yes	No	15	21
PB.57985.1838	chr21	-	1837	6	NNC	APP	novel	3167	15	NA	NA	-72555	-6	at_least_one_novel_splicesite	FALSE	canonical	20	AGGAGCACCATTGTGCTGGT	4587	AATAAA	-12	TRUE	Annotated Genes	Multi-Exon	Not within 50bp	Not within 50bp	Not within 50bp	Yes	No	6	11
PB.57985.19192	chr21	-	2606	15	ISM	APP	ENST00000440126.7	2846	17	50407	-255	8	255	3prime_fragment	FALSE	canonical	5	GTTTCTTCGTGCCTGTTTTA	NA	NA	NA	FALSE	Annotated Genes	Multi-Exon	Not within 50bp	Not within 50bp	Not within 50bp	No	Yes	11	15
PB.57985.19197	chr21	-	1377	5	ISM	APP	ENST00000440126.7	2846	17	228339	-253	-14138	253	3prime_fragment	FALSE	canonical	0	TTGTTTCTTCGTGCCTGTTT	78	NA	NA	FALSE	Annotated Genes	Multi-Exon	Not within 50bp	Not within 50bp	Not within 50bp	No	Yes	42	169
PB.57985.19243	chr21	-	1887	12	ISM	APP	ENST00000439274.6	2517	17	170470	-99	50834	98	3prime_fragment	FALSE	canonical	25	AAGTATTCCTTTCCTGATCA	NA	NA	NA	FALSE	Annotated Genes	Multi-Exon	Not within 50bp	Not within 50bp	Not within 50bp	No	Yes	7	18
PB.57985.19256	chr21	-	1256	7	ISM	APP	ENST00000440126.7	2846	17	184788	-145	-57689	145	3prime_fragment	FALSE	canonical	30	AAGTATTTCAGATGCTTTAG	37	TTTAAA	-14	TRUE	Annotated Genes	Multi-Exon	Within 50bp	Not within 50bp	Not within 50bp	Yes	Yes	25	42
PB.57985.19276	chr21	-	2665	16	ISM	APP	ENST00000440126.7	2846	17	28332	-145	-45	145	3prime_fragment	FALSE	canonical	30	AAGTATTTCAGATGCTTTAG	NA	TTTAAA	-14	TRUE	Annotated Genes	Multi-Exon	Not within 50bp	Not within 50bp	Not within 50bp	Yes	Yes	8	14
PB.57985.193	chr21	-	3512	17	NNC	APP	novel	3583	18	NA	NA	0	-6	at_least_one_novel_splicesite	FALSE	canonical	20	AGGAGCACCATTGTGCTGGT	-5	AATAAA	-12	TRUE	Annotated Genes	Multi-Exon	Within 50bp	Not within 50bp	Not within 50bp	Yes	No	13	16
PB.57985.19355	chr21	-	2253	13	ISM	APP	ENST00000440126.7	2846	17	89286	-145	-142	145	3prime_fragment	FALSE	canonical	30	AAGTATTTCAGATGCTTTAG	-7	TTTAAA	-14	TRUE	Annotated Genes	Multi-Exon	Within 50bp	Not within 50bp	Not within 50bp	Yes	Yes	7	12
PB.57985.19405	chr21	-	2729	17	FSM	APP	ENST00000357903.7	3543	17	42	772	1	9	alternative_3end	FALSE	canonical	30	GACCCAATTAAGTCCTACTT	959	NA	NA	FALSE	Annotated Genes	Multi-Exon	Not within 50bp	Not within 50bp	Within 50bp	No	No	62	314
PB.57985.19406	chr21	-	1302	5	ISM	APP	ENST00000440126.7	2846	17	228125	36	-14352	-35	3prime_fragment	FALSE	canonical	30	ATCACATAGCCCCTTAGCCA	NA	AATAGA	-18	TRUE	Annotated Genes	Multi-Exon	Not within 50bp	Within 50bp	Not within 50bp	Yes	Yes	26	59
PB.57985.19407	chr21	-	1059	6	ISM	APP	ENST00000440126.7	2846	17	185791	-14	-56686	14	3prime_fragment	FALSE	canonical	35	AATTAAGTCCTACTTTACAT	-20	NA	NA	FALSE	Annotated Genes	Multi-Exon	Within 50bp	Within 50bp	Not within 50bp	No	Yes	6	14
PB.57985.19408	chr21	-	2616	16	FSM	APP	ENST00000348990.9	3355	16	-53	792	-33	-10	alternative_3end5end	FALSE	canonical	15	ATATTATTCTTGTGGTTTGT	884	AATAGA	-43	TRUE	Annotated Genes	Multi-Exon	Not within 50bp	Not within 50bp	Not within 50bp	Yes	No	44	209
PB.57985.19410	chr21	-	1920	13	ISM	APP	ENST00000439274.6	2517	17	148651	30	29015	-30	3prime_fragment	FALSE	canonical	20	ATAGCCCCTTAGCCAGTTGT	25	AATAGA	-23	TRUE	Annotated Genes	Multi-Exon	Within 50bp	Within 50bp	Not within 50bp	Yes	Yes	6	11
PB.57985.19418	chr21	-	1697	11	ISM	APP	ENST00000354192.7	3167	15	148727	827	28998	-45	3prime_fragment	FALSE	canonical	30	CTGATTATTTATCACATAGC	8	AATAGA	-8	TRUE	Annotated Genes	Multi-Exon	Within 50bp	Not within 50bp	Not within 50bp	Yes	Yes	7	19
PB.57985.19423	chr21	-	662	3	FSM	APP	ENST00000464867.1	816	3	326	-172	326	-10	alternative_3end5end	FALSE	canonical	15	ATATTATTCTTGTGGTTTGT	-6	AATAGA	-43	TRUE	Annotated Genes	Multi-Exon	Within 50bp	Not within 50bp	Not within 50bp	Yes	No	18	42
PB.57985.19432	chr21	-	1322	8	ISM	APP	ENST00000440126.7	2846	17	165240	23	75798	-22	3prime_fragment	FALSE	canonical	25	TTAGCCAGTTGTATATTATT	NA	AATAGA	-31	TRUE	Annotated Genes	Multi-Exon	Not within 50bp	Within 50bp	Not within 50bp	Yes	Yes	15	29
PB.57985.19436	chr21	-	1172	7	ISM	APP	ENST00000440126.7	2846	17	184704	23	-57773	-22	3prime_fragment	FALSE	canonical	25	TTAGCCAGTTGTATATTATT	NA	AATAGA	-31	TRUE	Annotated Genes	Multi-Exon	Not within 50bp	Within 50bp	Not within 50bp	Yes	Yes	10	17
PB.57985.19447	chr21	-	1295	8	NNC	APP	novel	3167	15	NA	NA	-72544	-32	at_least_one_novel_splicesite	FALSE	canonical	25	ACATAGCCCCTTAGCCAGTT	-5	AATAGA	-21	TRUE	Annotated Genes	Multi-Exon	Within 50bp	Not within 50bp	Not within 50bp	Yes	No	15	39
PB.57985.19516	chr21	-	487	3	FSM	APP	ENST00000464867.1	816	3	326	3	326	-3	alternative_5end	FALSE	canonical	30	GCCTGAACTTGAATTAATCC	-6	NA	NA	FALSE	Annotated Genes	Multi-Exon	Within 50bp	Within 50bp	Not within 50bp	No	No	11	15
PB.57985.19527	chr21	-	1305	10	ISM	APP	ENST00000440126.7	2846	17	157985	255	68543	24	3prime_fragment	FALSE	canonical	45	AAGAAACAAACCCGTTTTAT	NA	NA	NA	FALSE	Annotated Genes	Multi-Exon	Not within 50bp	Not within 50bp	Not within 50bp	No	Yes	6	14
PB.57985.1953	chr21	-	3502	16	NNC	APP	novel	3583	18	NA	NA	0	-6	at_least_one_novel_splicesite	FALSE	canonical	20	AGGAGCACCATTGTGCTGGT	-5	AATAAA	-12	TRUE	Annotated Genes	Multi-Exon	Within 50bp	Not within 50bp	Not within 50bp	Yes	No	13	18
PB.57985.19541	chr21	-	230	2	ISM	APP	ENST00000464867.1	816	3	6165	125	6165	-29	3prime_fragment	FALSE	canonical	35	AGCAAAACCATTGCTTCACT	5833	NA	NA	FALSE	Annotated Genes	Multi-Exon	Not within 50bp	Not within 50bp	Not within 50bp	No	Yes	7	10
PB.57985.19558	chr21	-	948	8	NNC	APP	novel	3167	15	NA	NA	-72547	-104	at_least_one_novel_splicesite	FALSE	canonical	50	ACGAAAATCCAACCTACAAG	4595	NA	NA	FALSE	Annotated Genes	Multi-Exon	Not within 50bp	Not within 50bp	Not within 50bp	No	No	8	20
PB.57985.19559	chr21	-	2426	18	FSM	APP	ENST00000346798.8	3583	18	-7	1164	-7	-104	alternative_3end	FALSE	canonical	50	ACGAAAATCCAACCTACAAG	927	NA	NA	FALSE	Annotated Genes	Multi-Exon	Not within 50bp	Not within 50bp	Within 50bp	No	No	16	22
PB.57985.19563	chr21	-	312	3	FSM	APP	ENST00000464867.1	816	3	307	197	307	-101	alternative_3end5end	FALSE	canonical	45	AAAATCCAACCTACAAGTTC	7392	NA	NA	FALSE	Annotated Genes	Multi-Exon	Not within 50bp	Not within 50bp	Not within 50bp	No	No	18	31
PB.57985.19564	chr21	-	1330	10	ISM	APP	ENST00000440126.7	2846	17	157832	383	68390	-104	3prime_fragment	FALSE	canonical	50	ACGAAAATCCAACCTACAAG	NA	NA	NA	FALSE	Annotated Genes	Multi-Exon	Not within 50bp	Not within 50bp	Not within 50bp	No	Yes	10	15
PB.57985.19573	chr21	-	756	5	ISM	APP	ENST00000440126.7	2846	17	228324	383	-14153	-104	3prime_fragment	FALSE	canonical	50	ACGAAAATCCAACCTACAAG	63	NA	NA	FALSE	Annotated Genes	Multi-Exon	Not within 50bp	Not within 50bp	Not within 50bp	No	Yes	15	23
PB.57985.19619	chr21	-	2241	16	ISM	APP	ENST00000357903.7	3543	17	38	11214	-2	-10154	5prime_fragment	FALSE	canonical	55	AAGAAGAAACAGTACACATC	955	NA	NA	FALSE	Annotated Genes	Multi-Exon	Not within 50bp	Not within 50bp	Within 50bp	No	No	10	27
PB.57985.19623	chr21	-	471	4	ISM	APP	ENST00000440126.7	2846	17	228509	10433	-13968	-10154	internal_fragment	FALSE	canonical	55	AAGAAGAAACAGTACACATC	248	NA	NA	FALSE	Annotated Genes	Multi-Exon	Not within 50bp	Not within 50bp	Not within 50bp	No	No	14	37
PB.57985.19624	chr21	-	206	2	ISM	APP	ENST00000464867.1	816	3	309	10251	309	-10155	5prime_fragment	FALSE	canonical	55	GAAGAAGAAACAGTACACAT	7394	NA	NA	FALSE	Annotated Genes	Multi-Exon	Not within 50bp	Not within 50bp	Not within 50bp	No	No	7	11
PB.57985.19654	chr21	-	959	8	ISM	APP	ENST00000440126.7	2846	17	157987	16253	68545	-15974	internal_fragment	FALSE	canonical	50	ATCAAAAATTGGTACGTAAA	NA	NA	NA	FALSE	Annotated Genes	Multi-Exon	Not within 50bp	Not within 50bp	Not within 50bp	No	No	6	12
PB.57985.19717	chr21	-	1895	13	ISM	APP	ENST00000357903.7	3543	17	42	31273	1	-30213	5prime_fragment	FALSE	canonical	30	AATGGAGAGTTCAGCCTGGA	959	NA	NA	FALSE	Annotated Genes	Multi-Exon	Not within 50bp	Not within 50bp	Within 50bp	No	No	30	82
PB.57985.19718	chr21	-	2043	14	ISM	APP	ENST00000358918.7	2366	17	-100	30144	0	-30144	5prime_fragment	FALSE	canonical	55	ACAGAAAACGAAGGTAAGAG	-2	GGGGCT	-19	TRUE	Annotated Genes	Multi-Exon	Within 50bp	Not within 50bp	Not within 50bp	Yes	No	12	18
PB.57985.19834	chr21	-	2231	13	NIC	APP	novel	1846	11	NA	NA	0	-1	combination_of_known_junctions	FALSE	canonical	20	CAAGTGTGAGTCCGTTATCT	-5	NA	NA	FALSE	Annotated Genes	Multi-Exon	Within 50bp	Not within 50bp	Not within 50bp	No	No	26	72
PB.57985.19841	chr21	-	838	4	ISM	APP	ENST00000448850.5	1846	11	114832	3	75789	-3	3prime_fragment	FALSE	canonical	25	AGCAAGTGTGAGTCCGTTAT	NA	NA	NA	FALSE	Annotated Genes	Multi-Exon	Not within 50bp	Within 50bp	Not within 50bp	No	Yes	10	11
PB.57985.19845	chr21	-	2131	14	NIC	APP	novel	1846	11	NA	NA	42	0	combination_of_known_junctions	FALSE	canonical	20	AAGTGTGAGTCCGTTATCTT	1092	NA	NA	FALSE	Annotated Genes	Multi-Exon	Not within 50bp	Not within 50bp	Not within 50bp	No	No	15	28
PB.57985.19846	chr21	-	2059	12	NIC	APP	novel	1846	11	NA	NA	2	0	combination_of_known_junctions	FALSE	canonical	20	AAGTGTGAGTCCGTTATCTT	0	NA	NA	FALSE	Annotated Genes	Multi-Exon	Within 50bp	Not within 50bp	Not within 50bp	No	No	16	33
PB.57985.19958	chr21	-	1609	11	ISM	APP	ENST00000348990.9	3355	16	0	74040	0	-9066	5prime_fragment	FALSE	canonical	20	GTAAGTAAGCTGTTCTTTTG	-2	NA	NA	FALSE	Annotated Genes	Multi-Exon	Within 50bp	Not within 50bp	Within 50bp	No	No	10	30
PB.57985.19961	chr21	-	1724	12	ISM	APP	ENST00000357903.7	3543	17	38	74075	-2	-9101	5prime_fragment	FALSE	canonical	20	GCCTGCAGTGGCCGAGGAGA	955	NA	NA	FALSE	Annotated Genes	Multi-Exon	Not within 50bp	Not within 50bp	Within 50bp	No	No	13	32
PB.57985.19962	chr21	-	599	5	ISM	APP	ENST00000448850.5	1846	11	107582	9066	68539	-9066	internal_fragment	FALSE	canonical	20	GTAAGTAAGCTGTTCTTTTG	NA	NA	NA	FALSE	Annotated Genes	Multi-Exon	Not within 50bp	Not within 50bp	Not within 50bp	No	No	10	22
PB.57985.19969	chr21	-	391	3	ISM	APP	ENST00000448850.5	1846	11	114830	9066	75787	-9066	internal_fragment	FALSE	canonical	20	GTAAGTAAGCTGTTCTTTTG	NA	NA	NA	FALSE	Annotated Genes	Multi-Exon	Not within 50bp	Not within 50bp	Not within 50bp	No	No	11	16
PB.57985.20007	chr21	-	1600	11	ISM	APP	ENST00000357903.7	3543	17	99	75075	-21	-10101	5prime_fragment	FALSE	canonical	30	AAGCGTGGGGTATAATCATC	1016	AAGAAA	-24	TRUE	Annotated Genes	Multi-Exon	Not within 50bp	Not within 50bp	Not within 50bp	Yes	No	11	19
PB.57985.20039	chr21	-	1607	11	NNC	APP	novel	541	6	NA	NA	0	10733	at_least_one_novel_splicesite	FALSE	canonical	25	ATTCCGTCTGCAAATTGGAG	-2	AATAAA	-13	TRUE	Annotated Genes	Multi-Exon	Within 50bp	Not within 50bp	Not within 50bp	Yes	No	15	28
PB.57985.20076	chr21	-	1737	10	NNC	APP	novel	541	6	NA	NA	0	3226	at_least_one_novel_splicesite	FALSE	canonical	15	GTTGAATGCTAGGTGTTTTT	-2	NA	NA	FALSE	Annotated Genes	Multi-Exon	Within 50bp	Not within 50bp	Not within 50bp	No	No	17	37
PB.57985.20077	chr21	-	1923	11	NNC	APP	novel	541	6	NA	NA	-9	3215	at_least_one_novel_splicesite	FALSE	canonical	35	AATTTAAACCTGTTGAATGC	0	NA	NA	FALSE	Annotated Genes	Multi-Exon	Within 50bp	Not within 50bp	Not within 50bp	No	No	31	80
PB.57985.20174	chr21	-	1215	8	ISM	APP	ENST00000348990.9	3355	16	-44	95454	-24	-814	5prime_fragment	FALSE	canonical	45	AACGTCAAGCAAAGAACTTG	893	NA	NA	FALSE	Annotated Genes	Multi-Exon	Not within 50bp	Not within 50bp	Within 50bp	No	No	6	22
PB.57985.20176	chr21	-	352	3	ISM	APP	ENST00000448850.5	1846	11	89904	30430	50861	-764	internal_fragment	FALSE	canonical	35	GTAAAACCTGAACCCATTTC	-12	NA	NA	FALSE	Annotated Genes	Multi-Exon	Within 50bp	Not within 50bp	Not within 50bp	No	No	9	13
PB.57985.20177	chr21	-	414	3	ISM	APP	ENST00000354192.7	3167	15	148703	95404	28974	-764	internal_fragment	FALSE	canonical	35	GTAAAACCTGAACCCATTTC	-16	NA	NA	FALSE	Annotated Genes	Multi-Exon	Within 50bp	Not within 50bp	Not within 50bp	No	No	15	19
PB.57985.20178	chr21	-	823	6	ISM	APP	ENST00000354192.7	3167	15	80694	95411	8	-771	internal_fragment	FALSE	canonical	40	TATCCAGGTAAAACCTGAAC	NA	NA	NA	FALSE	Annotated Genes	Multi-Exon	Not within 50bp	Not within 50bp	Not within 50bp	No	No	8	23
PB.57985.20189	chr21	-	1330	9	ISM	APP	ENST00000357903.7	3543	17	52	95431	11	-791	5prime_fragment	FALSE	canonical	45	AAAGCTGATAAGAAGGCAGT	969	NA	NA	FALSE	Annotated Genes	Multi-Exon	Not within 50bp	Not within 50bp	Not within 50bp	No	No	16	28
PB.57985.20228	chr21	-	1327	8	ISM	APP	ENST00000357903.7	3543	17	9	101792	-8	-7152	5prime_fragment	FALSE	canonical	20	AAGTCTGGCTCTTCCATCAT	926	NA	NA	FALSE	Annotated Genes	Multi-Exon	Not within 50bp	Not within 50bp	Within 50bp	No	No	22	59
PB.57985.20229	chr21	-	1101	7	ISM	APP	ENST00000348990.9	3355	16	22	101817	1	-7177	5prime_fragment	FALSE	canonical	35	AGCACCGAGAGAGAATGTCC	959	AATGAA	-41	TRUE	Annotated Genes	Multi-Exon	Not within 50bp	Not within 50bp	Within 50bp	Yes	No	33	95
PB.57985.20230	chr21	-	490	3	ISM	APP	ENST00000354192.7	3167	15	119579	101810	-136	-7170	internal_fragment	FALSE	canonical	40	AGAGAGAATGTCCCAGGTAA	-1	NA	NA	FALSE	Annotated Genes	Multi-Exon	Within 50bp	Not within 50bp	Not within 50bp	No	No	21	42
PB.57985.20234	chr21	-	488	3	ISM	APP	ENST00000448850.5	1846	11	68020	36836	28977	-7170	internal_fragment	FALSE	canonical	40	AGAGAGAATGTCCCAGGTAA	-13	NA	NA	FALSE	Annotated Genes	Multi-Exon	Within 50bp	Not within 50bp	Not within 50bp	No	No	10	13
PB.57985.20237	chr21	-	319	2	ISM	APP	ENST00000354192.7	3167	15	148703	101814	28974	-7174	internal_fragment	FALSE	canonical	35	ACCGAGAGAGAATGTCCCAG	-16	AATGAA	-44	TRUE	Annotated Genes	Multi-Exon	Within 50bp	Not within 50bp	Not within 50bp	Yes	No	18	36
PB.57985.20238	chr21	-	625	4	ISM	APP	ENST00000448850.5	1846	11	38866	36896	-163	-7230	internal_fragment	FALSE	canonical	35	GGATGAGAATGAACATGCCC	2382	NA	NA	FALSE	Annotated Genes	Multi-Exon	Not within 50bp	Not within 50bp	Not within 50bp	No	No	9	13
PB.57985.20240	chr21	-	909	6	ISM	APP	ENST00000348990.9	3355	16	58638	101810	-46	-7170	internal_fragment	FALSE	canonical	40	AGAGAGAATGTCCCAGGTAA	NA	NA	NA	FALSE	Annotated Genes	Multi-Exon	Not within 50bp	Not within 50bp	Not within 50bp	No	No	7	13
PB.57985.20243	chr21	-	622	4	ISM	APP	ENST00000354192.7	3167	15	117401	101814	156	-7174	internal_fragment	FALSE	canonical	35	ACCGAGAGAGAATGTCCCAG	-4	AATGAA	-44	TRUE	Annotated Genes	Multi-Exon	Within 50bp	Not within 50bp	Not within 50bp	Yes	No	8	13
PB.57985.20258	chr21	-	4213	8	ISM	APP	ENST00000358918.7	2366	17	-114	112788	6	2790	5prime_fragment	FALSE	canonical	45	ACAAATATAAGGCTGAGAGC	923	AATAAA	-11	TRUE	Annotated Genes	Multi-Exon	Not within 50bp	Not within 50bp	Not within 50bp	Yes	No	26	48
PB.57985.20299	chr21	-	1395	8	ISM	APP	ENST00000358918.7	2366	17	-91	115583	9	-5	5prime_fragment	FALSE	canonical	25	AGACAGCTTGAGATGTTGGG	7	NA	NA	FALSE	Annotated Genes	Multi-Exon	Within 50bp	Not within 50bp	Not within 50bp	No	No	35	80
PB.57985.203	chr21	-	3342	16	NNC	APP	novel	3355	16	NA	NA	0	-3	at_least_one_novel_splicesite	FALSE	canonical	15	AGCACCATTGTGCTGGTGTG	-2	AATAAA	-15	TRUE	Annotated Genes	Multi-Exon	Within 50bp	Not within 50bp	Not within 50bp	Yes	No	18	27
PB.57985.20302	chr21	-	999	6	ISM	APP	ENST00000358918.7	2366	17	80595	115616	-11	-38	internal_fragment	FALSE	canonical	25	ATTACCTTGCTTGTAATTAC	NA	AGTAAA	-13	TRUE	Annotated Genes	Multi-Exon	Not within 50bp	Not within 50bp	Not within 50bp	Yes	No	7	17
PB.57985.20319	chr21	-	1165	7	ISM	APP	ENST00000358918.7	2366	17	-97	118417	3	-2839	5prime_fragment	FALSE	canonical	20	GTGGCAGCGCCAGTAAGTGG	1	NA	NA	FALSE	Annotated Genes	Multi-Exon	Within 50bp	Not within 50bp	Not within 50bp	No	No	11	28
PB.57985.20393	chr21	-	2147	7	NNC	APP	novel	582	3	NA	NA	-2	1323	at_least_one_novel_splicesite	FALSE	canonical	30	ACAAAAAGTGGCTTTCTCTC	955	TATAAA	-27	TRUE	Annotated Genes	Multi-Exon	Not within 50bp	Not within 50bp	Not within 50bp	Yes	No	15	85
PB.57985.20395	chr21	-	2254	6	ISM	APP	ENST00000474136.5	1309	7	-22	11003	-1	1323	5prime_fragment	FALSE	canonical	30	ACAAAAAGTGGCTTTCTCTC	-3	TATAAA	-27	TRUE	Annotated Genes	Multi-Exon	Within 50bp	Not within 50bp	Within 50bp	Yes	No	16	56
PB.57985.20416	chr21	-	2070	6	ISM	APP	ENST00000474136.5	1309	7	-3	11168	-2	1158	5prime_fragment	FALSE	canonical	30	AAAGAGTATGCATTTGTTCC	955	AGTAAA	-20	TRUE	Annotated Genes	Multi-Exon	Not within 50bp	Not within 50bp	Within 50bp	Yes	No	57	280
PB.57985.20418	chr21	-	1976	7	NNC	APP	novel	582	3	NA	NA	1	1156	at_least_one_novel_splicesite	FALSE	canonical	30	TTAAAGAGTATGCATTTGTT	959	ATTAAA	-45	TRUE	Annotated Genes	Multi-Exon	Not within 50bp	Not within 50bp	Not within 50bp	Yes	No	45	200
PB.57985.20469	chr21	-	1716	7	NNC	APP	novel	582	3	NA	NA	1	875	at_least_one_novel_splicesite	FALSE	canonical	20	GATTTGGTGAGTATCGCATT	-1	NA	NA	FALSE	Annotated Genes	Multi-Exon	Within 50bp	Not within 50bp	Not within 50bp	No	No	70	658
PB.57985.2048	chr21	-	3338	16	NNC	APP	novel	3583	18	NA	NA	0	-7	at_least_one_novel_splicesite	FALSE	canonical	20	GAGGAGCACCATTGTGCTGG	-5	AATAAA	-11	TRUE	Annotated Genes	Multi-Exon	Within 50bp	Not within 50bp	Not within 50bp	Yes	No	6	10
PB.57985.20674	chr21	-	1224	6	ISM	APP	ENST00000474136.5	1309	7	-18	12029	3	297	5prime_fragment	FALSE	canonical	25	GTATATGCTGCTTGGCAAAT	1	NA	NA	FALSE	Annotated Genes	Multi-Exon	Within 50bp	Not within 50bp	Within 50bp	No	No	31	118
PB.57985.20685	chr21	-	405	2	NNC	APP	novel	582	3	NA	NA	-128	118	at_least_one_novel_splicesite	FALSE	canonical	55	AGGAAAAGAAAGCGTAATAC	7	NA	NA	FALSE	Annotated Genes	Multi-Exon	Within 50bp	Not within 50bp	Not within 50bp	No	No	10	16
PB.57985.20690	chr21	-	1015	6	ISM	APP	ENST00000474136.5	1309	7	-24	12244	0	82	5prime_fragment	FALSE	canonical	20	GTAATCCACCATTTGCTTGG	-5	NA	NA	FALSE	Annotated Genes	Multi-Exon	Within 50bp	Not within 50bp	Within 50bp	No	No	82	853
PB.57985.20691	chr21	-	559	4	ISM	APP	ENST00000448850.5	1846	11	-11	76397	-11	1	5prime_fragment	FALSE	canonical	50	ACGAAGAAGCCACAGAGAGA	NA	NA	NA	FALSE	Annotated Genes	Multi-Exon	Not within 50bp	Not within 50bp	Within 50bp	No	No	63	374
PB.57985.20692	chr21	-	687	5	ISM	APP	ENST00000474136.5	1309	7	58617	12348	-46	-22	internal_fragment	FALSE	canonical	40	AGAGGAAGAGGCTGAGGAAC	NA	NA	NA	FALSE	Annotated Genes	Multi-Exon	Not within 50bp	Not within 50bp	Not within 50bp	No	No	43	143
PB.57985.20693	chr21	-	410	3	FSM	APP	ENST00000463070.1	582	3	152	20	152	-20	alternative_5end	FALSE	canonical	35	AGGAAGAGGCTGAGGAACCC	-8	NA	NA	FALSE	Annotated Genes	Multi-Exon	Within 50bp	Within 50bp	Not within 50bp	No	No	62	437
PB.57985.20694	chr21	-	318	2	ISM	APP	ENST00000463070.1	582	3	2307	-1	-163	1	3prime_fragment	FALSE	canonical	50	ACGAAGAAGCCACAGAGAGA	2382	NA	NA	FALSE	Annotated Genes	Multi-Exon	Not within 50bp	Within 50bp	Not within 50bp	No	Yes	65	430
PB.57985.20752	chr21	-	309	2	ISM	APP	ENST00000548570.1	361	3	14988	-160	152	160	3prime_fragment	FALSE	canonical	10	GTAAGGTGGCCTTTGTGTTC	-8	NA	NA	FALSE	Annotated Genes	Multi-Exon	Within 50bp	Not within 50bp	Not within 50bp	No	Yes	40	182
PB.57985.20753	chr21	-	825	5	ISM	APP	ENST00000474136.5	1309	7	-50	41417	-9	147	5prime_fragment	FALSE	canonical	30	ATGCAGATGGGAGGTAAGGT	0	NA	NA	FALSE	Annotated Genes	Multi-Exon	Within 50bp	Not within 50bp	Within 50bp	No	No	79	609
PB.57985.20754	chr21	-	607	4	ISM	APP	ENST00000474136.5	1309	7	58598	41404	-65	160	internal_fragment	FALSE	canonical	10	GTAAGGTGGCCTTTGTGTTC	NA	NA	NA	FALSE	Annotated Genes	Multi-Exon	Not within 50bp	Not within 50bp	Not within 50bp	No	No	32	88
PB.57985.20755	chr21	-	437	3	ISM	APP	ENST00000448850.5	1846	11	-11	105476	-11	160	5prime_fragment	FALSE	canonical	10	GTAAGGTGGCCTTTGTGTTC	NA	NA	NA	FALSE	Annotated Genes	Multi-Exon	Not within 50bp	Not within 50bp	Within 50bp	No	No	59	243
PB.57985.20775	chr21	-	619	4	ISM	APP	ENST00000474136.5	1309	7	-31	43646	-7	-2082	5prime_fragment	FALSE	canonical	45	AAAGAGGTACCAGCCCATAA	927	NA	NA	FALSE	Annotated Genes	Multi-Exon	Not within 50bp	Not within 50bp	Within 50bp	No	No	12	21
PB.57985.20802	chr21	-	938	3	ISM	APP	ENST00000474136.5	1309	7	-22	79912	-1	3	5prime_fragment	FALSE	canonical	45	AAAAAGGCTGTTCTACAATA	-3	NA	NA	FALSE	Annotated Genes	Multi-Exon	Within 50bp	Not within 50bp	Within 50bp	No	No	94	1475
PB.57985.2085	chr21	-	3489	17	NNC	APP	novel	3543	17	NA	NA	-5	-6	at_least_one_novel_splicesite	FALSE	canonical	20	AGGAGCACCATTGTGCTGGT	952	AATAAA	-12	TRUE	Annotated Genes	Multi-Exon	Not within 50bp	Not within 50bp	Not within 50bp	Yes	No	9	17
PB.57985.20873	chr21	-	548	3	ISM	APP	ENST00000474136.5	1309	7	-21	80301	0	-386	5prime_fragment	FALSE	canonical	50	TGAGGGAAGAAAAAGAGGAT	-2	GGGGCT	-24	TRUE	Annotated Genes	Multi-Exon	Within 50bp	Not within 50bp	Within 50bp	Yes	No	9	15
PB.57985.20894	chr21	-	365	2	ISM	APP	ENST00000474136.5	1309	7	-12	102381	9	8	5prime_fragment	FALSE	canonical	15	AAGTCCTGTCCGGTGGCTAG	7	NA	NA	FALSE	Annotated Genes	Multi-Exon	Within 50bp	Not within 50bp	Within 50bp	No	No	9	12
PB.57985.21	chr21	-	3516	17	FSM	APP	ENST00000357903.7	3543	17	17	10	0	-9	reference_match	FALSE	canonical	20	TGGAGGAGCACCATTGTGCT	-5	AATAAA	-9	TRUE	Annotated Genes	Multi-Exon	Within 50bp	Within 50bp	Within 50bp	Yes	No	100	57270
PB.57985.213	chr21	-	3458	16	NIC	APP	novel	3543	17	NA	NA	4	-6	combination_of_known_junctions	FALSE	canonical	20	AGGAGCACCATTGTGCTGGT	2	AATAAA	-12	TRUE	Annotated Genes	Multi-Exon	Within 50bp	Not within 50bp	Not within 50bp	Yes	No	36	111
PB.57985.217	chr21	-	3086	14	NIC	APP	novel	3167	15	NA	NA	-23	-3	combination_of_known_junctions	FALSE	canonical	15	AGCACCATTGTGCTGGTGTG	NA	AATAAA	-15	TRUE	Annotated Genes	Multi-Exon	Not within 50bp	Not within 50bp	Not within 50bp	Yes	No	10	24
PB.57985.229	chr21	-	1428	3	NNC	APP	novel	816	3	NA	NA	326	-16	at_least_one_novel_splicesite	FALSE	canonical	30	ACATTCTTGGAGGAGCACCA	-6	AATAAA	-2	TRUE	Annotated Genes	Multi-Exon	Within 50bp	Not within 50bp	Not within 50bp	Yes	No	16	21
PB.57985.24	chr21	-	3576	18	FSM	APP	ENST00000346798.8	3583	18	0	7	0	-6	reference_match	FALSE	canonical	20	AGGAGCACCATTGTGCTGGT	-5	AATAAA	-12	TRUE	Annotated Genes	Multi-Exon	Within 50bp	Within 50bp	Within 50bp	Yes	No	98	4081
PB.57985.2405	chr21	-	1546	4	NNC	APP	novel	3167	15	NA	NA	-207	-6	at_least_one_novel_splicesite	FALSE	canonical	20	AGGAGCACCATTGTGCTGGT	6878	AATAAA	-12	TRUE	Annotated Genes	Multi-Exon	Not within 50bp	Not within 50bp	Not within 50bp	Yes	No	7	10
PB.57985.251	chr21	-	1775	4	ISM	APP	ENST00000358918.7	2366	17	258615	-1053	-14069	-6	3prime_fragment	FALSE	canonical	20	AGGAGCACCATTGTGCTGGT	147	AATAAA	-12	TRUE	Annotated Genes	Multi-Exon	Not within 50bp	Not within 50bp	Not within 50bp	Yes	Yes	19	54
PB.57985.26	chr21	-	3296	16	ISM	APP	ENST00000440126.7	2846	17	28327	-771	-50	-9	3prime_fragment	FALSE	canonical	20	TGGAGGAGCACCATTGTGCT	NA	AATAAA	-9	TRUE	Annotated Genes	Multi-Exon	Not within 50bp	Not within 50bp	Not within 50bp	Yes	Yes	96	3065
PB.57985.27	chr21	-	1364	2	ISM	APP	ENST00000464867.1	816	3	6113	-957	6113	-6	3prime_fragment	FALSE	canonical	20	AGGAGCACCATTGTGCTGGT	5781	AATAAA	-12	TRUE	Annotated Genes	Multi-Exon	Not within 50bp	Not within 50bp	Not within 50bp	Yes	Yes	100	27429
PB.57985.295	chr21	-	3047	14	NIC	APP	novel	3355	16	NA	NA	9	0	combination_of_known_splicesites	FALSE	canonical	20	ACCATTGTGCTGGTGTGAAT	7	AATAAA	-18	TRUE	Annotated Genes	Multi-Exon	Within 50bp	Not within 50bp	Not within 50bp	Yes	No	12	24
PB.57985.30	chr21	-	3286	16	FSM	APP	ENST00000348990.9	3355	16	62	7	-38	-6	alternative_5end	FALSE	canonical	20	AGGAGCACCATTGTGCTGGT	999	AATAAA	-12	TRUE	Annotated Genes	Multi-Exon	Not within 50bp	Within 50bp	Not within 50bp	Yes	No	99	41922
PB.57985.3103	chr21	-	2876	12	NNC	APP	novel	3583	18	NA	NA	0	-3	at_least_one_novel_splicesite	FALSE	canonical	15	AGCACCATTGTGCTGGTGTG	-5	AATAAA	-15	TRUE	Annotated Genes	Multi-Exon	Within 50bp	Not within 50bp	Not within 50bp	Yes	No	6	13
PB.57985.318	chr21	-	3526	17	NNC	APP	novel	3543	17	NA	NA	4	-6	at_least_one_novel_splicesite	FALSE	canonical	20	AGGAGCACCATTGTGCTGGT	921	AATAAA	-12	TRUE	Annotated Genes	Multi-Exon	Not within 50bp	Not within 50bp	Not within 50bp	Yes	No	24	36
PB.57985.32	chr21	-	3687	10	ISM	APP	ENST00000440126.7	2846	17	156635	-777	67193	-3	3prime_fragment	FALSE	canonical	15	AGCACCATTGTGCTGGTGTG	NA	AATAAA	-15	TRUE	Annotated Genes	Multi-Exon	Not within 50bp	Not within 50bp	Not within 50bp	Yes	Yes	99	11665
PB.57985.3258	chr21	-	3339	16	NNC	APP	novel	3583	18	NA	NA	0	-6	at_least_one_novel_splicesite	FALSE	canonical	20	AGGAGCACCATTGTGCTGGT	-5	AATAAA	-12	TRUE	Annotated Genes	Multi-Exon	Within 50bp	Not within 50bp	Not within 50bp	Yes	No	10	12
PB.57985.326	chr21	-	3470	17	NNC	APP	novel	3543	17	NA	NA	12	-3	at_least_one_novel_splicesite	FALSE	canonical	15	AGCACCATTGTGCTGGTGTG	970	AATAAA	-15	TRUE	Annotated Genes	Multi-Exon	Not within 50bp	Not within 50bp	Not within 50bp	Yes	No	12	17
PB.57985.33	chr21	-	2503	5	ISM	APP	ENST00000440126.7	2846	17	227734	-774	-14743	-6	3prime_fragment	FALSE	canonical	20	AGGAGCACCATTGTGCTGGT	NA	AATAAA	-12	TRUE	Annotated Genes	Multi-Exon	Not within 50bp	Not within 50bp	Not within 50bp	Yes	Yes	99	35454
PB.57985.331	chr21	-	3360	16	NNC	APP	novel	3355	16	NA	NA	0	0	at_least_one_novel_splicesite	FALSE	canonical	20	ACCATTGTGCTGGTGTGAAT	-2	AATAAA	-18	TRUE	Annotated Genes	Multi-Exon	Within 50bp	Not within 50bp	Not within 50bp	Yes	No	13	15
PB.57985.342	chr21	-	3458	16	NIC	APP	novel	2846	17	NA	NA	0	0	combination_of_known_junctions	FALSE	canonical	20	ACCATTGTGCTGGTGTGAAT	NA	AATAAA	-18	TRUE	Annotated Genes	Multi-Exon	Not within 50bp	Not within 50bp	Not within 50bp	Yes	No	10	16
PB.57985.3450	chr21	-	3518	17	NNC	APP	novel	3583	18	NA	NA	0	-3	at_least_one_novel_splicesite	FALSE	canonical	15	AGCACCATTGTGCTGGTGTG	-5	AATAAA	-15	TRUE	Annotated Genes	Multi-Exon	Within 50bp	Not within 50bp	Not within 50bp	Yes	No	8	12
PB.57985.348	chr21	-	3529	17	FSM	APP	ENST00000358918.7	2366	17	-110	-1053	-7	-6	alternative_3end5end	FALSE	canonical	20	AGGAGCACCATTGTGCTGGT	927	AATAAA	-12	TRUE	Annotated Genes	Multi-Exon	Not within 50bp	Not within 50bp	Not within 50bp	Yes	No	24	57
PB.57985.352	chr21	-	1323	2	NNC	APP	novel	3294	16	NA	NA	16018	0	at_least_one_novel_splicesite	FALSE	canonical	20	ACCATTGTGCTGGTGTGAAT	9863	AATAAA	-18	TRUE	Annotated Genes	Multi-Exon	Not within 50bp	Not within 50bp	Not within 50bp	Yes	No	7	11
PB.57985.38	chr21	-	1842	6	ISM	APP	ENST00000440126.7	2846	17	185768	-774	-56709	-6	3prime_fragment	FALSE	canonical	20	AGGAGCACCATTGTGCTGGT	1017	AATAAA	-12	TRUE	Annotated Genes	Multi-Exon	Not within 50bp	Not within 50bp	Not within 50bp	Yes	Yes	94	3835
PB.57985.391	chr21	-	2580	12	NIC	APP	novel	2517	17	NA	NA	28995	-3	combination_of_known_junctions	FALSE	canonical	15	AGCACCATTGTGCTGGTGTG	5	AATAAA	-15	TRUE	Annotated Genes	Multi-Exon	Within 50bp	Not within 50bp	Not within 50bp	Yes	No	6	12
PB.57985.398	chr21	-	3297	15	NIC	APP	novel	3355	16	NA	NA	3	0	combination_of_known_junctions	FALSE	canonical	20	ACCATTGTGCTGGTGTGAAT	1	AATAAA	-18	TRUE	Annotated Genes	Multi-Exon	Within 50bp	Not within 50bp	Not within 50bp	Yes	No	14	27
PB.57985.401	chr21	-	3197	15	NIC	APP	novel	3543	17	NA	NA	3	-3	combination_of_known_splicesites	FALSE	canonical	15	AGCACCATTGTGCTGGTGTG	961	AATAAA	-15	TRUE	Annotated Genes	Multi-Exon	Not within 50bp	Not within 50bp	Not within 50bp	Yes	No	17	31
PB.57985.402	chr21	-	3567	18	NNC	APP	novel	3583	18	NA	NA	0	-6	at_least_one_novel_splicesite	FALSE	canonical	20	AGGAGCACCATTGTGCTGGT	-5	AATAAA	-12	TRUE	Annotated Genes	Multi-Exon	Within 50bp	Not within 50bp	Not within 50bp	Yes	No	11	12
PB.57985.404	chr21	-	3411	17	NIC	APP	novel	3583	18	NA	NA	0	-3	combination_of_known_junctions	FALSE	canonical	15	AGCACCATTGTGCTGGTGTG	-5	AATAAA	-15	TRUE	Annotated Genes	Multi-Exon	Within 50bp	Not within 50bp	Not within 50bp	Yes	No	40	124
PB.57985.42	chr21	-	1753	4	ISM	APP	ENST00000440126.7	2846	17	235147	-774	-7330	-6	3prime_fragment	FALSE	canonical	20	AGGAGCACCATTGTGCTGGT	6886	AATAAA	-12	TRUE	Annotated Genes	Multi-Exon	Not within 50bp	Not within 50bp	Not within 50bp	Yes	Yes	89	1278
PB.57985.43	chr21	-	1784	3	FSM	APP	ENST00000464867.1	816	3	-8	-960	-8	-3	alternative_3end	FALSE	canonical	15	AGCACCATTGTGCTGGTGTG	7077	AATAAA	-15	TRUE	Annotated Genes	Multi-Exon	Not within 50bp	Not within 50bp	Within 50bp	Yes	No	98	44767
PB.57985.4395	chr21	-	1477	3	NNC	APP	novel	816	3	NA	NA	315	-6	at_least_one_novel_splicesite	FALSE	canonical	20	AGGAGCACCATTGTGCTGGT	-17	AATAAA	-12	TRUE	Annotated Genes	Multi-Exon	Within 50bp	Not within 50bp	Not within 50bp	Yes	No	7	15
PB.57985.44	chr21	-	2064	8	ISM	APP	ENST00000440126.7	2846	17	165297	-776	75855	-4	3prime_fragment	FALSE	canonical	15	GAGCACCATTGTGCTGGTGT	NA	AATAAA	-14	TRUE	Annotated Genes	Multi-Exon	Not within 50bp	Not within 50bp	Not within 50bp	Yes	Yes	99	11472
PB.57985.459	chr21	-	3510	17	NNC	APP	novel	3543	17	NA	NA	0	-3	at_least_one_novel_splicesite	FALSE	canonical	15	AGCACCATTGTGCTGGTGTG	-2	AATAAA	-15	TRUE	Annotated Genes	Multi-Exon	Within 50bp	Not within 50bp	Not within 50bp	Yes	No	27	41
PB.57985.472	chr21	-	3627	17	FSM	APP	ENST00000440126.7	2846	17	-4	-777	-4	-3	alternative_3end	FALSE	canonical	15	AGCACCATTGTGCTGGTGTG	NA	AATAAA	-15	TRUE	Annotated Genes	Multi-Exon	Not within 50bp	Not within 50bp	Within 50bp	Yes	No	26	55
PB.57985.475	chr21	-	3513	17	NNC	APP	novel	3583	18	NA	NA	0	-3	at_least_one_novel_splicesite	FALSE	canonical	15	AGCACCATTGTGCTGGTGTG	-5	AATAAA	-15	TRUE	Annotated Genes	Multi-Exon	Within 50bp	Not within 50bp	Not within 50bp	Yes	No	17	22
PB.57985.479	chr21	-	3344	16	NNC	APP	novel	3583	18	NA	NA	0	-6	at_least_one_novel_splicesite	FALSE	canonical	20	AGGAGCACCATTGTGCTGGT	-5	AATAAA	-12	TRUE	Annotated Genes	Multi-Exon	Within 50bp	Not within 50bp	Not within 50bp	Yes	No	13	17
PB.57985.50	chr21	-	2852	13	ISM	APP	ENST00000354192.7	3167	15	117399	1	154	0	3prime_fragment	FALSE	canonical	20	ACCATTGTGCTGGTGTGAAT	-6	AATAAA	-18	TRUE	Annotated Genes	Multi-Exon	Within 50bp	Within 50bp	Not within 50bp	Yes	Yes	61	492
PB.57985.509	chr21	-	3536	17	NNC	APP	novel	3543	17	NA	NA	-9	-6	at_least_one_novel_splicesite	FALSE	canonical	20	AGGAGCACCATTGTGCTGGT	0	AATAAA	-12	TRUE	Annotated Genes	Multi-Exon	Within 50bp	Not within 50bp	Not within 50bp	Yes	No	10	15
PB.57985.51	chr21	-	1969	7	ISM	APP	ENST00000440126.7	2846	17	184704	-774	-57773	-6	3prime_fragment	FALSE	canonical	20	AGGAGCACCATTGTGCTGGT	NA	AATAAA	-12	TRUE	Annotated Genes	Multi-Exon	Not within 50bp	Not within 50bp	Not within 50bp	Yes	Yes	96	3839
PB.57985.519	chr21	-	2124	8	NNC	APP	novel	3294	16	NA	NA	-72569	0	at_least_one_novel_splicesite	FALSE	canonical	20	ACCATTGTGCTGGTGTGAAT	4573	AATAAA	-18	TRUE	Annotated Genes	Multi-Exon	Not within 50bp	Not within 50bp	Not within 50bp	Yes	No	8	11
PB.57985.537	chr21	-	2722	11	NNC	APP	novel	3167	15	NA	NA	67198	-3	at_least_one_novel_splicesite	FALSE	canonical	15	AGCACCATTGTGCTGGTGTG	NA	AATAAA	-15	TRUE	Annotated Genes	Multi-Exon	Not within 50bp	Not within 50bp	Not within 50bp	Yes	No	24	67
PB.57985.54	chr21	-	3178	16	ISM	APP	ENST00000346798.8	3583	18	80724	4	15	-3	3prime_fragment	FALSE	canonical	15	AGCACCATTGTGCTGGTGTG	-5	AATAAA	-15	TRUE	Annotated Genes	Multi-Exon	Within 50bp	Within 50bp	Not within 50bp	Yes	Yes	46	173
PB.57985.56	chr21	-	2907	13	ISM	APP	ENST00000440126.7	2846	17	89267	-780	-161	0	3prime_fragment	FALSE	canonical	20	ACCATTGTGCTGGTGTGAAT	2384	AATAAA	-18	TRUE	Annotated Genes	Multi-Exon	Not within 50bp	Not within 50bp	Not within 50bp	Yes	Yes	92	1346
PB.57985.61	chr21	-	2316	8	NNC	APP	novel	3167	15	NA	NA	-72753	-1	at_least_one_novel_splicesite	FALSE	canonical	20	CACCATTGTGCTGGTGTGAA	4389	AATAAA	-17	TRUE	Annotated Genes	Multi-Exon	Not within 50bp	Not within 50bp	Not within 50bp	Yes	No	90	3726
PB.57985.619	chr21	-	1326	2	NNC	APP	novel	816	3	NA	NA	6148	-3	at_least_one_novel_splicesite	FALSE	canonical	15	AGCACCATTGTGCTGGTGTG	-7	AATAAA	-15	TRUE	Annotated Genes	Multi-Exon	Within 50bp	Not within 50bp	Not within 50bp	Yes	No	15	18
PB.57985.62	chr21	-	2966	14	ISM	APP	ENST00000354192.7	3167	15	80691	1	5	0	3prime_fragment	FALSE	canonical	20	ACCATTGTGCTGGTGTGAAT	NA	AATAAA	-18	TRUE	Annotated Genes	Multi-Exon	Not within 50bp	Within 50bp	Not within 50bp	Yes	Yes	68	833
PB.57985.624	chr21	-	2076	5	NNC	APP	novel	3167	15	NA	NA	-14323	-7	at_least_one_novel_splicesite	FALSE	canonical	20	GAGGAGCACCATTGTGCTGG	NA	AATAAA	-11	TRUE	Annotated Genes	Multi-Exon	Not within 50bp	Not within 50bp	Not within 50bp	Yes	No	20	21
PB.57985.635	chr21	-	2537	11	NNC	APP	novel	3543	17	NA	NA	4	-6	at_least_one_novel_splicesite	FALSE	canonical	20	AGGAGCACCATTGTGCTGGT	921	AATAAA	-12	TRUE	Annotated Genes	Multi-Exon	Not within 50bp	Not within 50bp	Not within 50bp	Yes	No	12	36
PB.57985.636	chr21	-	3578	17	NNC	APP	novel	3543	17	NA	NA	92	0	at_least_one_novel_splicesite	FALSE	canonical	20	ACCATTGTGCTGGTGTGAAT	1142	AATAAA	-18	TRUE	Annotated Genes	Multi-Exon	Not within 50bp	Not within 50bp	Not within 50bp	Yes	No	7	18
PB.57985.64	chr21	-	2709	12	ISM	APP	ENST00000440126.7	2846	17	118416	-774	28974	-6	3prime_fragment	FALSE	canonical	20	AGGAGCACCATTGTGCTGGT	-16	AATAAA	-12	TRUE	Annotated Genes	Multi-Exon	Within 50bp	Not within 50bp	Not within 50bp	Yes	Yes	97	7259
PB.57985.644	chr21	-	2396	11	ISM	APP	ENST00000346798.8	3583	18	173354	4	53602	-3	3prime_fragment	FALSE	canonical	15	AGCACCATTGTGCTGGTGTG	2729	AATAAA	-15	TRUE	Annotated Genes	Multi-Exon	Not within 50bp	Within 50bp	Not within 50bp	Yes	Yes	32	119
PB.57985.67	chr21	-	3514	18	NNC	APP	novel	3583	18	NA	NA	-2	11	at_least_one_novel_splicesite	FALSE	canonical	30	GTGTGAATGATTCCATAGTA	955	AATAAA	-30	TRUE	Annotated Genes	Multi-Exon	Not within 50bp	Not within 50bp	Not within 50bp	Yes	No	12	15
PB.57985.680	chr21	-	3334	16	NNC	APP	novel	3355	16	NA	NA	10	-3	at_least_one_novel_splicesite	FALSE	canonical	15	AGCACCATTGTGCTGGTGTG	8	AATAAA	-15	TRUE	Annotated Genes	Multi-Exon	Within 50bp	Not within 50bp	Not within 50bp	Yes	No	7	10
PB.57985.689	chr21	-	3343	16	NNC	APP	novel	3583	18	NA	NA	0	-6	at_least_one_novel_splicesite	FALSE	canonical	20	AGGAGCACCATTGTGCTGGT	-5	AATAAA	-12	TRUE	Annotated Genes	Multi-Exon	Within 50bp	Not within 50bp	Not within 50bp	Yes	No	11	12
PB.57985.726	chr21	-	3307	17	NNC	APP	novel	3583	18	NA	NA	0	-3	at_least_one_novel_splicesite	FALSE	canonical	15	AGCACCATTGTGCTGGTGTG	-5	AATAAA	-15	TRUE	Annotated Genes	Multi-Exon	Within 50bp	Not within 50bp	Not within 50bp	Yes	No	7	13
PB.57985.76	chr21	-	3026	14	ISM	APP	ENST00000440126.7	2846	17	87103	-777	145	-3	3prime_fragment	FALSE	canonical	15	AGCACCATTGTGCTGGTGTG	-15	AATAAA	-15	TRUE	Annotated Genes	Multi-Exon	Within 50bp	Not within 50bp	Not within 50bp	Yes	Yes	74	511
PB.57985.782	chr21	-	2754	11	NIC	APP	novel	3355	16	NA	NA	0	-3	combination_of_known_splicesites	FALSE	canonical	15	AGCACCATTGTGCTGGTGTG	-2	AATAAA	-15	TRUE	Annotated Genes	Multi-Exon	Within 50bp	Not within 50bp	Not within 50bp	Yes	No	13	23
PB.57985.783	chr21	-	3924	17	NNC	APP	novel	3543	17	NA	NA	-250	-6	at_least_one_novel_splicesite	FALSE	canonical	20	AGGAGCACCATTGTGCTGGT	2025	AATAAA	-12	TRUE	Annotated Genes	Multi-Exon	Not within 50bp	Not within 50bp	Not within 50bp	Yes	No	9	20
PB.57985.8038	chr21	-	2641	13	ISM	APP	ENST00000440126.7	2846	17	89265	-512	-163	-268	3prime_fragment	FALSE	canonical	45	TTAAATAAAATAACCCCGGG	2382	AATAAA	-1	TRUE	Annotated Genes	Multi-Exon	Not within 50bp	Not within 50bp	Not within 50bp	Yes	Yes	98	2717
PB.57985.8051	chr21	-	1708	7	ISM	APP	ENST00000440126.7	2846	17	184705	-514	-57772	-266	3prime_fragment	FALSE	canonical	50	AAATAAAATAACCCCGGGCA	NA	AATAAA	-3	TRUE	Annotated Genes	Multi-Exon	Not within 50bp	Not within 50bp	Not within 50bp	Yes	Yes	97	6903
PB.57985.8052	chr21	-	1711	7	NNC	APP	novel	3167	15	NA	NA	-57784	-266	at_least_one_novel_splicesite	FALSE	canonical	50	AAATAAAATAACCCCGGGCA	NA	AATAAA	-3	TRUE	Annotated Genes	Multi-Exon	Not within 50bp	Not within 50bp	Not within 50bp	Yes	No	15	18
PB.57985.8053	chr21	-	2413	10	ISM	APP	ENST00000440126.7	2846	17	157646	-514	68204	-266	3prime_fragment	FALSE	canonical	50	AAATAAAATAACCCCGGGCA	NA	AATAAA	-3	TRUE	Annotated Genes	Multi-Exon	Not within 50bp	Not within 50bp	Not within 50bp	Yes	Yes	37	153
PB.57985.8055	chr21	-	1959	9	NNC	APP	novel	3167	15	NA	NA	75001	-229	at_least_one_novel_splicesite	FALSE	canonical	50	ATGACTACAGACATTAAATA	NA	AATAAA	-40	TRUE	Annotated Genes	Multi-Exon	Not within 50bp	Not within 50bp	Not within 50bp	Yes	No	9	10
PB.57985.8056	chr21	-	1963	9	ISM	APP	ENST00000440126.7	2846	17	164430	-533	74988	-247	3prime_fragment	FALSE	canonical	30	AAGACTTTTCTTTGAAGGAT	NA	AATAAA	-22	TRUE	Annotated Genes	Multi-Exon	Not within 50bp	Not within 50bp	Not within 50bp	Yes	Yes	96	4709
PB.57985.8059	chr21	-	1549	6	ISM	APP	ENST00000440126.7	2846	17	185805	-518	-56672	-262	3prime_fragment	FALSE	canonical	45	AAAATAACCCCGGGCAAGAC	-6	AATAAA	-7	TRUE	Annotated Genes	Multi-Exon	Within 50bp	Not within 50bp	Not within 50bp	Yes	Yes	97	7447
PB.57985.8061	chr21	-	2279	11	ISM	APP	ENST00000354192.7	3167	15	148705	267	28976	-266	3prime_fragment	FALSE	canonical	50	AAATAAAATAACCCCGGGCA	-14	AATAAA	-3	TRUE	Annotated Genes	Multi-Exon	Within 50bp	Not within 50bp	Not within 50bp	Yes	Yes	95	3501
PB.57985.8062	chr21	-	3113	16	NNC	APP	novel	3355	16	NA	NA	2	-233	at_least_one_novel_splicesite	FALSE	canonical	45	AAGGATGACTACAGACATTA	0	AATAAA	-36	TRUE	Annotated Genes	Multi-Exon	Within 50bp	Not within 50bp	Not within 50bp	Yes	No	37	59
PB.57985.8066	chr21	-	2588	13	ISM	APP	ENST00000354192.7	3167	15	117397	267	152	-266	3prime_fragment	FALSE	canonical	50	AAATAAAATAACCCCGGGCA	-8	AATAAA	-3	TRUE	Annotated Genes	Multi-Exon	Within 50bp	Not within 50bp	Not within 50bp	Yes	Yes	74	936
PB.57985.8067	chr21	-	2813	15	ISM	APP	ENST00000346798.8	3583	18	117420	267	152	-266	3prime_fragment	FALSE	canonical	50	AAATAAAATAACCCCGGGCA	-8	AATAAA	-3	TRUE	Annotated Genes	Multi-Exon	Within 50bp	Not within 50bp	Not within 50bp	Yes	Yes	60	271
PB.57985.8068	chr21	-	1190	3	NNC	APP	novel	816	3	NA	NA	326	-257	at_least_one_novel_splicesite	FALSE	canonical	25	AACCCCGGGCAAGACTTTTC	-6	AATAAA	-12	TRUE	Annotated Genes	Multi-Exon	Within 50bp	Not within 50bp	Not within 50bp	Yes	No	28	46
PB.57985.8070	chr21	-	2756	14	ISM	APP	ENST00000440126.7	2846	17	87110	-514	152	-266	3prime_fragment	FALSE	canonical	50	AAATAAAATAACCCCGGGCA	-8	AATAAA	-3	TRUE	Annotated Genes	Multi-Exon	Within 50bp	Not within 50bp	Not within 50bp	Yes	Yes	89	1094
PB.57985.8071	chr21	-	2482	12	ISM	APP	ENST00000354192.7	3167	15	119552	260	-163	-259	3prime_fragment	FALSE	canonical	30	ATAACCCCGGGCAAGACTTT	2382	AATAAA	-10	TRUE	Annotated Genes	Multi-Exon	Not within 50bp	Not within 50bp	Not within 50bp	Yes	Yes	85	2134
PB.57985.8075	chr21	-	2659	14	ISM	APP	ENST00000346798.8	3583	18	119625	258	-113	-257	3prime_fragment	FALSE	canonical	25	AACCCCGGGCAAGACTTTTC	22	AATAAA	-12	TRUE	Annotated Genes	Multi-Exon	Within 50bp	Not within 50bp	Not within 50bp	Yes	Yes	82	705
PB.57985.8076	chr21	-	3144	17	ISM	APP	ENST00000346798.8	3583	18	58622	234	-65	-233	3prime_fragment	FALSE	canonical	45	AAGGATGACTACAGACATTA	NA	AATAAA	-36	TRUE	Annotated Genes	Multi-Exon	Not within 50bp	Not within 50bp	Not within 50bp	Yes	Yes	83	554
PB.57985.8080	chr21	-	2504	13	ISM	APP	ENST00000346798.8	3583	18	148728	267	28976	-266	3prime_fragment	FALSE	canonical	50	AAATAAAATAACCCCGGGCA	-14	AATAAA	-3	TRUE	Annotated Genes	Multi-Exon	Within 50bp	Not within 50bp	Not within 50bp	Yes	Yes	87	1172
PB.57985.8084	chr21	-	3247	17	NNC	APP	novel	3543	17	NA	NA	0	-266	at_least_one_novel_splicesite	FALSE	canonical	50	AAATAAAATAACCCCGGGCA	-2	AATAAA	-3	TRUE	Annotated Genes	Multi-Exon	Within 50bp	Not within 50bp	Not within 50bp	Yes	No	40	83
PB.57985.8089	chr21	-	1519	4	ISM	APP	ENST00000440126.7	2846	17	235139	-532	-7338	-248	3prime_fragment	FALSE	canonical	30	CAAGACTTTTCTTTGAAGGA	6878	AATAAA	-21	TRUE	Annotated Genes	Multi-Exon	Not within 50bp	Not within 50bp	Not within 50bp	Yes	Yes	92	2497
PB.57985.8092	chr21	-	3067	16	FSM	APP	ENST00000359726.7	3294	16	-20	247	-20	-247	alternative_3end	FALSE	canonical	30	AAGACTTTTCTTTGAAGGAT	556	AATAAA	-22	TRUE	Annotated Genes	Multi-Exon	Not within 50bp	Not within 50bp	Within 50bp	Yes	No	24	131
PB.57985.8117	chr21	-	3075	16	ISM	APP	ENST00000440126.7	2846	17	28311	-534	-66	-246	3prime_fragment	FALSE	canonical	25	AGACTTTTCTTTGAAGGATG	NA	AATAAA	-23	TRUE	Annotated Genes	Multi-Exon	Not within 50bp	Not within 50bp	Not within 50bp	Yes	Yes	19	50
PB.57985.8132	chr21	-	1816	7	ISM	APP	ENST00000358918.7	2366	17	195436	-793	75787	-266	3prime_fragment	FALSE	canonical	50	AAATAAAATAACCCCGGGCA	NA	AATAAA	-3	TRUE	Annotated Genes	Multi-Exon	Not within 50bp	Not within 50bp	Not within 50bp	Yes	Yes	24	53
PB.57985.8152	chr21	-	1627	5	NNC	APP	novel	3167	15	NA	NA	-14127	-257	at_least_one_novel_splicesite	FALSE	canonical	25	AACCCCGGGCAAGACTTTTC	89	AATAAA	-12	TRUE	Annotated Genes	Multi-Exon	Not within 50bp	Not within 50bp	Not within 50bp	Yes	No	35	48
PB.57985.8155	chr21	-	3283	17	FSM	APP	ENST00000358918.7	2366	17	-91	-826	9	-233	alternative_3end5end	FALSE	canonical	45	AAGGATGACTACAGACATTA	7	AATAAA	-36	TRUE	Annotated Genes	Multi-Exon	Within 50bp	Not within 50bp	Not within 50bp	Yes	No	50	162
PB.57985.8182	chr21	-	1599	4	ISM	APP	ENST00000358918.7	2366	17	258531	-793	-14153	-266	3prime_fragment	FALSE	canonical	50	AAATAAAATAACCCCGGGCA	63	AATAAA	-3	TRUE	Annotated Genes	Multi-Exon	Not within 50bp	Not within 50bp	Not within 50bp	Yes	Yes	43	111
PB.57985.82	chr21	-	2566	12	ISM	APP	ENST00000346798.8	3583	18	170586	4	50834	-3	3prime_fragment	FALSE	canonical	15	AGCACCATTGTGCTGGTGTG	NA	AATAAA	-15	TRUE	Annotated Genes	Multi-Exon	Not within 50bp	Within 50bp	Not within 50bp	Yes	Yes	69	370
PB.57985.8218	chr21	-	3104	16	NNC	APP	novel	3543	17	NA	NA	-8	-266	at_least_one_novel_splicesite	FALSE	canonical	50	AAATAAAATAACCCCGGGCA	1	AATAAA	-3	TRUE	Annotated Genes	Multi-Exon	Within 50bp	Not within 50bp	Not within 50bp	Yes	No	17	32
PB.57985.8243	chr21	-	3261	17	NNC	APP	novel	3543	17	NA	NA	1	-247	at_least_one_novel_splicesite	FALSE	canonical	30	AAGACTTTTCTTTGAAGGAT	-1	AATAAA	-22	TRUE	Annotated Genes	Multi-Exon	Within 50bp	Not within 50bp	Not within 50bp	Yes	No	15	19
PB.57985.8272	chr21	-	2941	16	ISM	APP	ENST00000346798.8	3583	18	80698	267	-11	-266	3prime_fragment	FALSE	canonical	50	AAATAAAATAACCCCGGGCA	NA	AATAAA	-3	TRUE	Annotated Genes	Multi-Exon	Not within 50bp	Not within 50bp	Not within 50bp	Yes	Yes	63	203
PB.57985.8281	chr21	-	3259	17	NNC	APP	novel	3543	17	NA	NA	9	-250	at_least_one_novel_splicesite	FALSE	canonical	25	GGCAAGACTTTTCTTTGAAG	7	AATAAA	-19	TRUE	Annotated Genes	Multi-Exon	Within 50bp	Not within 50bp	Not within 50bp	Yes	No	21	27
PB.57985.8282	chr21	-	2505	12	NIC	APP	novel	3583	18	NA	NA	0	-247	combination_of_known_splicesites	FALSE	canonical	30	AAGACTTTTCTTTGAAGGAT	-5	AATAAA	-22	TRUE	Annotated Genes	Multi-Exon	Within 50bp	Not within 50bp	Not within 50bp	Yes	No	10	18
PB.57985.8288	chr21	-	3152	17	NIC	APP	novel	3583	18	NA	NA	0	-262	combination_of_known_junctions	FALSE	canonical	45	AAAATAACCCCGGGCAAGAC	-5	AATAAA	-7	TRUE	Annotated Genes	Multi-Exon	Within 50bp	Not within 50bp	Not within 50bp	Yes	No	51	220
PB.57985.8309	chr21	-	2515	11	NNC	APP	novel	3167	15	NA	NA	67161	-247	at_least_one_novel_splicesite	FALSE	canonical	30	AAGACTTTTCTTTGAAGGAT	NA	AATAAA	-22	TRUE	Annotated Genes	Multi-Exon	Not within 50bp	Not within 50bp	Not within 50bp	Yes	No	35	128
PB.57985.8314	chr21	-	3107	16	NIC	APP	novel	3543	17	NA	NA	1	-249	combination_of_known_junctions	FALSE	canonical	25	GCAAGACTTTTCTTTGAAGG	-4	AATAAA	-20	TRUE	Annotated Genes	Multi-Exon	Within 50bp	Not within 50bp	Not within 50bp	Yes	No	26	65
PB.57985.8332	chr21	-	3377	17	FSM	APP	ENST00000440126.7	2846	17	0	-531	0	-249	alternative_3end	FALSE	canonical	25	GCAAGACTTTTCTTTGAAGG	NA	AATAAA	-20	TRUE	Annotated Genes	Multi-Exon	Not within 50bp	Not within 50bp	Within 50bp	Yes	No	39	90
PB.57985.8334	chr21	-	3264	17	NNC	APP	novel	3543	17	NA	NA	4	-266	at_least_one_novel_splicesite	FALSE	canonical	50	AAATAAAATAACCCCGGGCA	921	AATAAA	-3	TRUE	Annotated Genes	Multi-Exon	Not within 50bp	Not within 50bp	Not within 50bp	Yes	No	21	37
PB.57985.8350	chr21	-	3269	17	NNC	APP	novel	3583	18	NA	NA	0	-252	at_least_one_novel_splicesite	FALSE	canonical	20	CGGGCAAGACTTTTCTTTGA	-5	AATAAA	-17	TRUE	Annotated Genes	Multi-Exon	Within 50bp	Not within 50bp	Not within 50bp	Yes	No	26	44
PB.57985.8352	chr21	-	2041	9	ISM	APP	ENST00000358918.7	2366	17	188190	-812	68541	-247	3prime_fragment	FALSE	canonical	30	AAGACTTTTCTTTGAAGGAT	NA	AATAAA	-22	TRUE	Annotated Genes	Multi-Exon	Not within 50bp	Not within 50bp	Not within 50bp	Yes	Yes	18	36
PB.57985.8365	chr21	-	3216	16	NIC	APP	novel	3543	17	NA	NA	4	-247	combination_of_known_splicesites	FALSE	canonical	30	AAGACTTTTCTTTGAAGGAT	921	AATAAA	-22	TRUE	Annotated Genes	Multi-Exon	Not within 50bp	Not within 50bp	Not within 50bp	Yes	No	13	24
PB.57985.8432	chr21	-	1688	7	NNC	APP	novel	3167	15	NA	NA	-57758	-266	at_least_one_novel_splicesite	FALSE	canonical	50	AAATAAAATAACCCCGGGCA	-32	AATAAA	-3	TRUE	Annotated Genes	Multi-Exon	Within 50bp	Not within 50bp	Not within 50bp	Yes	No	10	13
PB.57985.8458	chr21	-	2082	8	ISM	APP	ENST00000440126.7	2846	17	165017	-514	75575	-266	3prime_fragment	FALSE	canonical	50	AAATAAAATAACCCCGGGCA	NA	AATAAA	-3	TRUE	Annotated Genes	Multi-Exon	Not within 50bp	Not within 50bp	Not within 50bp	Yes	Yes	36	144
PB.57985.8482	chr21	-	1539	5	ISM	APP	ENST00000358918.7	2366	17	215983	-812	-56701	-247	3prime_fragment	FALSE	canonical	30	AAGACTTTTCTTTGAAGGAT	1025	AATAAA	-22	TRUE	Annotated Genes	Multi-Exon	Not within 50bp	Not within 50bp	Not within 50bp	Yes	Yes	13	31
PB.57985.8494	chr21	-	2247	11	NNC	APP	novel	3167	15	NA	NA	67983	-262	at_least_one_novel_splicesite	FALSE	canonical	45	AAAATAACCCCGGGCAAGAC	NA	AATAAA	-7	TRUE	Annotated Genes	Multi-Exon	Not within 50bp	Not within 50bp	Not within 50bp	Yes	No	13	26
PB.57985.851	chr21	-	3461	17	NIC	APP	novel	3543	17	NA	NA	-5	-6	combination_of_known_junctions	FALSE	canonical	20	AGGAGCACCATTGTGCTGGT	571	AATAAA	-12	TRUE	Annotated Genes	Multi-Exon	Not within 50bp	Not within 50bp	Not within 50bp	Yes	No	10	21
PB.57985.8538	chr21	-	3269	17	NNC	APP	novel	3543	17	NA	NA	1	-266	at_least_one_novel_splicesite	FALSE	canonical	50	AAATAAAATAACCCCGGGCA	918	AATAAA	-3	TRUE	Annotated Genes	Multi-Exon	Not within 50bp	Not within 50bp	Not within 50bp	Yes	No	40	75
PB.57985.8556	chr21	-	3210	16	NIC	APP	novel	3543	17	NA	NA	0	-258	combination_of_known_junctions	FALSE	canonical	25	TAACCCCGGGCAAGACTTTT	-2	AATAAA	-11	TRUE	Annotated Genes	Multi-Exon	Within 50bp	Not within 50bp	Not within 50bp	Yes	No	43	136
PB.57985.8562	chr21	-	3034	15	NIC	APP	novel	3355	16	NA	NA	0	-266	combination_of_known_junctions	FALSE	canonical	50	AAATAAAATAACCCCGGGCA	-2	AATAAA	-3	TRUE	Annotated Genes	Multi-Exon	Within 50bp	Not within 50bp	Not within 50bp	Yes	No	14	30
PB.57985.8580	chr21	-	2809	14	NIC	APP	novel	3355	16	NA	NA	0	-247	combination_of_known_splicesites	FALSE	canonical	30	AAGACTTTTCTTTGAAGGAT	-2	AATAAA	-22	TRUE	Annotated Genes	Multi-Exon	Within 50bp	Not within 50bp	Not within 50bp	Yes	No	12	28
PB.57985.8586	chr21	-	1910	8	NNC	APP	novel	3167	15	NA	NA	-72683	-266	at_least_one_novel_splicesite	FALSE	canonical	50	AAATAAAATAACCCCGGGCA	4459	AATAAA	-3	TRUE	Annotated Genes	Multi-Exon	Not within 50bp	Not within 50bp	Not within 50bp	Yes	No	37	144
PB.57985.8595	chr21	-	3250	17	NNC	APP	novel	3583	18	NA	NA	0	-266	at_least_one_novel_splicesite	FALSE	canonical	50	AAATAAAATAACCCCGGGCA	-5	AATAAA	-3	TRUE	Annotated Genes	Multi-Exon	Within 50bp	Not within 50bp	Not within 50bp	Yes	No	28	42
PB.57985.86	chr21	-	1854	6	NNC	APP	novel	3167	15	NA	NA	-27187	-3	at_least_one_novel_splicesite	FALSE	canonical	15	AGCACCATTGTGCTGGTGTG	NA	AATAAA	-15	TRUE	Annotated Genes	Multi-Exon	Not within 50bp	Not within 50bp	Not within 50bp	Yes	No	76	891
PB.57985.8612	chr21	-	2987	15	NIC	APP	novel	3543	17	NA	NA	-9	-266	combination_of_known_splicesites	FALSE	canonical	50	AAATAAAATAACCCCGGGCA	0	AATAAA	-3	TRUE	Annotated Genes	Multi-Exon	Within 50bp	Not within 50bp	Not within 50bp	Yes	No	22	48
PB.57985.8642	chr21	-	3041	15	NIC	APP	novel	3543	17	NA	NA	1	-266	combination_of_known_splicesites	FALSE	canonical	50	AAATAAAATAACCCCGGGCA	918	AATAAA	-3	TRUE	Annotated Genes	Multi-Exon	Not within 50bp	Not within 50bp	Not within 50bp	Yes	No	16	31
PB.57985.8679	chr21	-	3313	18	NNC	APP	novel	3583	18	NA	NA	9	-248	at_least_one_novel_splicesite	FALSE	canonical	30	CAAGACTTTTCTTTGAAGGA	7	AATAAA	-21	TRUE	Annotated Genes	Multi-Exon	Within 50bp	Not within 50bp	Not within 50bp	Yes	No	7	10
PB.57985.869	chr21	-	2081	7	ISM	APP	ENST00000358918.7	2366	17	195437	-1059	75788	0	3prime_fragment	FALSE	canonical	20	ACCATTGTGCTGGTGTGAAT	NA	AATAAA	-18	TRUE	Annotated Genes	Multi-Exon	Not within 50bp	Not within 50bp	Not within 50bp	Yes	Yes	6	12
PB.57985.8697	chr21	-	3314	18	NNC	APP	novel	3583	18	NA	NA	9	-248	at_least_one_novel_splicesite	FALSE	canonical	30	CAAGACTTTTCTTTGAAGGA	7	AATAAA	-21	TRUE	Annotated Genes	Multi-Exon	Within 50bp	Not within 50bp	Not within 50bp	Yes	No	10	11
PB.57985.87	chr21	-	2508	11	ISM	APP	ENST00000440126.7	2846	17	140277	-777	50835	-3	3prime_fragment	FALSE	canonical	15	AGCACCATTGTGCTGGTGTG	NA	AATAAA	-15	TRUE	Annotated Genes	Multi-Exon	Not within 50bp	Not within 50bp	Not within 50bp	Yes	Yes	95	1677
PB.57985.8703	chr21	-	3107	16	NNC	APP	novel	3355	16	NA	NA	0	-266	at_least_one_novel_splicesite	FALSE	canonical	50	AAATAAAATAACCCCGGGCA	-2	AATAAA	-3	TRUE	Annotated Genes	Multi-Exon	Within 50bp	Not within 50bp	Not within 50bp	Yes	No	6	17
PB.57985.8738	chr21	-	3386	17	NIC	APP	novel	3543	17	NA	NA	-190	-266	combination_of_known_junctions	FALSE	canonical	50	AAATAAAATAACCCCGGGCA	386	AATAAA	-3	TRUE	Annotated Genes	Multi-Exon	Not within 50bp	Not within 50bp	Not within 50bp	Yes	No	19	70
PB.57985.8823	chr21	-	3282	17	NNC	APP	novel	3583	18	NA	NA	0	-249	at_least_one_novel_splicesite	FALSE	canonical	25	GCAAGACTTTTCTTTGAAGG	-5	AATAAA	-20	TRUE	Annotated Genes	Multi-Exon	Within 50bp	Not within 50bp	Not within 50bp	Yes	No	27	45
PB.57985.8852	chr21	-	3171	16	NIC	APP	novel	2846	17	NA	NA	21	-266	combination_of_known_junctions	FALSE	canonical	50	AAATAAAATAACCCCGGGCA	NA	AATAAA	-3	TRUE	Annotated Genes	Multi-Exon	Not within 50bp	Not within 50bp	Not within 50bp	Yes	No	14	33
PB.57985.8867	chr21	-	3074	15	NNC	APP	novel	3583	18	NA	NA	0	-266	at_least_one_novel_splicesite	FALSE	canonical	50	AAATAAAATAACCCCGGGCA	-5	AATAAA	-3	TRUE	Annotated Genes	Multi-Exon	Within 50bp	Not within 50bp	Not within 50bp	Yes	No	11	14
PB.57985.8877	chr21	-	1192	3	NNC	APP	novel	816	3	NA	NA	323	-255	at_least_one_novel_splicesite	FALSE	canonical	15	CCCCGGGCAAGACTTTTCTT	-9	AATAAA	-14	TRUE	Annotated Genes	Multi-Exon	Within 50bp	Not within 50bp	Not within 50bp	Yes	No	38	73
PB.57985.8914	chr21	-	3087	16	NNC	APP	novel	3583	18	NA	NA	0	-266	at_least_one_novel_splicesite	FALSE	canonical	50	AAATAAAATAACCCCGGGCA	-5	AATAAA	-3	TRUE	Annotated Genes	Multi-Exon	Within 50bp	Not within 50bp	Not within 50bp	Yes	No	12	19
PB.57985.8932	chr21	-	1993	8	NIC	APP	novel	3583	18	NA	NA	0	-257	combination_of_known_splicesites	FALSE	canonical	25	AACCCCGGGCAAGACTTTTC	-5	AATAAA	-12	TRUE	Annotated Genes	Multi-Exon	Within 50bp	Not within 50bp	Not within 50bp	Yes	No	6	13
PB.57985.8942	chr21	-	3238	17	NNC	APP	novel	3543	17	NA	NA	9	-266	at_least_one_novel_splicesite	FALSE	canonical	50	AAATAAAATAACCCCGGGCA	7	AATAAA	-3	TRUE	Annotated Genes	Multi-Exon	Within 50bp	Not within 50bp	Not within 50bp	Yes	No	19	23
PB.57985.8988	chr21	-	2593	13	NIC	APP	novel	3355	16	NA	NA	0	-251	combination_of_known_splicesites	FALSE	canonical	25	GGGCAAGACTTTTCTTTGAA	-2	AATAAA	-18	TRUE	Annotated Genes	Multi-Exon	Within 50bp	Not within 50bp	Not within 50bp	Yes	No	6	10
PB.57985.9010	chr21	-	3252	18	NNC	APP	novel	3583	18	NA	NA	0	-262	at_least_one_novel_splicesite	FALSE	canonical	45	AAAATAACCCCGGGCAAGAC	-2	AATAAA	-7	TRUE	Annotated Genes	Multi-Exon	Within 50bp	Not within 50bp	Not within 50bp	Yes	No	10	12
PB.57985.9021	chr21	-	3191	17	NNC	APP	novel	3543	17	NA	NA	34	-266	at_least_one_novel_splicesite	FALSE	canonical	50	AAATAAAATAACCCCGGGCA	992	AATAAA	-3	TRUE	Annotated Genes	Multi-Exon	Not within 50bp	Not within 50bp	Not within 50bp	Yes	No	27	35
PB.57985.9039	chr21	-	2469	11	NNC	APP	novel	3167	15	NA	NA	68024	-262	at_least_one_novel_splicesite	FALSE	canonical	45	AAAATAACCCCGGGCAAGAC	NA	AATAAA	-7	TRUE	Annotated Genes	Multi-Exon	Not within 50bp	Not within 50bp	Not within 50bp	Yes	No	14	26
PB.57985.9061	chr21	-	2494	11	NIC	APP	novel	3583	18	NA	NA	0	-266	combination_of_known_splicesites	FALSE	canonical	50	AAATAAAATAACCCCGGGCA	-5	AATAAA	-3	TRUE	Annotated Genes	Multi-Exon	Within 50bp	Not within 50bp	Not within 50bp	Yes	No	24	36
PB.57985.9087	chr21	-	3300	18	NNC	APP	novel	3583	18	NA	NA	4	-266	at_least_one_novel_splicesite	FALSE	canonical	50	AAATAAAATAACCCCGGGCA	2	AATAAA	-3	TRUE	Annotated Genes	Multi-Exon	Within 50bp	Not within 50bp	Not within 50bp	Yes	No	10	14
PB.57985.9119	chr21	-	3310	18	NNC	APP	novel	3583	18	NA	NA	0	-266	at_least_one_novel_splicesite	FALSE	canonical	50	AAATAAAATAACCCCGGGCA	-5	AATAAA	-3	TRUE	Annotated Genes	Multi-Exon	Within 50bp	Not within 50bp	Not within 50bp	Yes	No	9	12
PB.57985.9131	chr21	-	1078	2	NNC	APP	novel	816	3	NA	NA	6114	-285	at_least_one_novel_splicesite	FALSE	canonical	50	TGTATTACATAAATAAATTA	5782	NA	NA	FALSE	Annotated Genes	Multi-Exon	Not within 50bp	Not within 50bp	Not within 50bp	No	No	20	32
PB.57985.9140	chr21	-	2879	14	NIC	APP	novel	3543	17	NA	NA	0	-266	combination_of_known_splicesites	FALSE	canonical	50	AAATAAAATAACCCCGGGCA	-2	AATAAA	-3	TRUE	Annotated Genes	Multi-Exon	Within 50bp	Not within 50bp	Not within 50bp	Yes	No	23	41
PB.57985.9150	chr21	-	2868	14	NIC	APP	novel	3355	16	NA	NA	0	-252	combination_of_known_splicesites	FALSE	canonical	20	CGGGCAAGACTTTTCTTTGA	-2	AATAAA	-17	TRUE	Annotated Genes	Multi-Exon	Within 50bp	Not within 50bp	Not within 50bp	Yes	No	14	25
PB.57985.9190	chr21	-	2646	13	ISM	APP	ENST00000358918.7	2366	17	119472	-793	-163	-266	3prime_fragment	FALSE	canonical	50	AAATAAAATAACCCCGGGCA	2382	AATAAA	-3	TRUE	Annotated Genes	Multi-Exon	Not within 50bp	Not within 50bp	Not within 50bp	Yes	Yes	9	13
PB.57985.9197	chr21	-	1463	4	NNC	APP	novel	3167	15	NA	NA	-13980	-266	at_least_one_novel_splicesite	FALSE	canonical	50	AAATAAAATAACCCCGGGCA	236	AATAAA	-3	TRUE	Annotated Genes	Multi-Exon	Not within 50bp	Not within 50bp	Not within 50bp	Yes	No	12	13
PB.57985.921	chr21	-	3342	16	NNC	APP	novel	3583	18	NA	NA	0	-6	at_least_one_novel_splicesite	FALSE	canonical	20	AGGAGCACCATTGTGCTGGT	-5	AATAAA	-12	TRUE	Annotated Genes	Multi-Exon	Within 50bp	Not within 50bp	Not within 50bp	Yes	No	11	20
PB.57985.9233	chr21	-	2761	15	FSM	APP	ENST00000354192.7	3167	15	-20	426	0	355	alternative_3end	FALSE	canonical	20	CCCTGTTCATTGTAAGCACT	-2	GATAAA	-10	TRUE	Annotated Genes	Multi-Exon	Within 50bp	Not within 50bp	Within 50bp	Yes	No	19	35
PB.57985.9239	chr21	-	1659	6	ISM	APP	ENST00000358918.7	2366	17	214911	-797	-57773	-262	3prime_fragment	FALSE	canonical	45	AAAATAACCCCGGGCAAGAC	NA	AATAAA	-7	TRUE	Annotated Genes	Multi-Exon	Not within 50bp	Not within 50bp	Not within 50bp	Yes	Yes	10	30
PB.57985.93	chr21	-	2545	11	ISM	APP	ENST00000354192.7	3167	15	148702	4	28973	-3	3prime_fragment	FALSE	canonical	15	AGCACCATTGTGCTGGTGTG	-17	AATAAA	-15	TRUE	Annotated Genes	Multi-Exon	Within 50bp	Within 50bp	Not within 50bp	Yes	Yes	81	1925
PB.57985.9304	chr21	-	3246	18	NNC	APP	novel	3583	18	NA	NA	-8	-256	at_least_one_novel_splicesite	FALSE	canonical	20	ACCCCGGGCAAGACTTTTCT	10	AATAAA	-13	TRUE	Annotated Genes	Multi-Exon	Within 50bp	Not within 50bp	Not within 50bp	Yes	No	16	22
PB.57985.9313	chr21	-	2059	10	NNC	APP	novel	3167	15	NA	NA	68564	-266	at_least_one_novel_splicesite	FALSE	canonical	50	AAATAAAATAACCCCGGGCA	NA	AATAAA	-3	TRUE	Annotated Genes	Multi-Exon	Not within 50bp	Not within 50bp	Not within 50bp	Yes	No	8	11
PB.57985.9319	chr21	-	2972	15	NNC	APP	novel	3355	16	NA	NA	0	-266	at_least_one_novel_splicesite	FALSE	canonical	50	AAATAAAATAACCCCGGGCA	-2	AATAAA	-3	TRUE	Annotated Genes	Multi-Exon	Within 50bp	Not within 50bp	Not within 50bp	Yes	No	7	13
PB.57985.9329	chr21	-	2983	15	NIC	APP	novel	3583	18	NA	NA	0	-266	combination_of_known_splicesites	FALSE	canonical	50	AAATAAAATAACCCCGGGCA	-5	AATAAA	-3	TRUE	Annotated Genes	Multi-Exon	Within 50bp	Not within 50bp	Not within 50bp	Yes	No	7	17
PB.57985.9398	chr21	-	3080	16	NNC	APP	novel	3355	16	NA	NA	9	-257	at_least_one_novel_splicesite	FALSE	canonical	25	AACCCCGGGCAAGACTTTTC	7	AATAAA	-12	TRUE	Annotated Genes	Multi-Exon	Within 50bp	Not within 50bp	Not within 50bp	Yes	No	13	15
PB.57985.9418	chr21	-	2078	10	NNC	APP	novel	3167	15	NA	NA	68539	-257	at_least_one_novel_splicesite	FALSE	canonical	25	AACCCCGGGCAAGACTTTTC	NA	AATAAA	-12	TRUE	Annotated Genes	Multi-Exon	Not within 50bp	Not within 50bp	Not within 50bp	Yes	No	10	10
PB.57985.9443	chr21	-	2261	11	NNC	APP	novel	3355	16	NA	NA	0	-266	at_least_one_novel_splicesite	FALSE	canonical	50	AAATAAAATAACCCCGGGCA	-2	AATAAA	-3	TRUE	Annotated Genes	Multi-Exon	Within 50bp	Not within 50bp	Not within 50bp	Yes	No	16	51
PB.57985.9462	chr21	-	910	2	NNC	APP	novel	816	3	NA	NA	16255	-262	at_least_one_novel_splicesite	FALSE	canonical	45	AAAATAACCCCGGGCAAGAC	-9	AATAAA	-7	TRUE	Annotated Genes	Multi-Exon	Within 50bp	Not within 50bp	Not within 50bp	Yes	No	9	11
PB.57985.9503	chr21	-	3072	16	NNC	APP	novel	3355	16	NA	NA	9	-266	at_least_one_novel_splicesite	FALSE	canonical	50	AAATAAAATAACCCCGGGCA	7	AATAAA	-3	TRUE	Annotated Genes	Multi-Exon	Within 50bp	Not within 50bp	Not within 50bp	Yes	No	16	20
PB.57985.953	chr21	-	4263	17	NIC	APP	novel	3543	17	NA	NA	492	0	combination_of_known_junctions	FALSE	canonical	20	ACCATTGTGCTGGTGTGAAT	1542	AATAAA	-18	TRUE	Annotated Genes	Multi-Exon	Not within 50bp	Not within 50bp	Not within 50bp	Yes	No	15	26
PB.57985.9562	chr21	-	1787	7	NNC	APP	novel	3167	15	NA	NA	-72539	-262	at_least_one_novel_splicesite	FALSE	canonical	45	AAAATAACCCCGGGCAAGAC	0	AATAAA	-7	TRUE	Annotated Genes	Multi-Exon	Within 50bp	Not within 50bp	Not within 50bp	Yes	No	10	28
PB.57985.9567	chr21	-	2632	13	NNC	APP	novel	3543	17	NA	NA	-160	-266	at_least_one_novel_splicesite	FALSE	canonical	50	AAATAAAATAACCCCGGGCA	2385	AATAAA	-3	TRUE	Annotated Genes	Multi-Exon	Not within 50bp	Not within 50bp	Not within 50bp	Yes	No	9	10
PB.57985.9615	chr21	-	2280	3	FSM	APP	ENST00000464867.1	816	3	-758	-706	-758	-257	alternative_3end5end	FALSE	canonical	25	AACCCCGGGCAAGACTTTTC	9949	AATAAA	-12	TRUE	Annotated Genes	Multi-Exon	Not within 50bp	Not within 50bp	Not within 50bp	Yes	No	16	22
PB.57985.9623	chr21	-	1886	8	ISM	APP	ENST00000358918.7	2366	17	194641	-793	74992	-266	3prime_fragment	FALSE	canonical	50	AAATAAAATAACCCCGGGCA	NA	AATAAA	-3	TRUE	Annotated Genes	Multi-Exon	Not within 50bp	Not within 50bp	Not within 50bp	Yes	Yes	9	19
PB.57985.9648	chr21	-	2452	12	ISM	APP	ENST00000358918.7	2366	17	148623	-793	28974	-266	3prime_fragment	FALSE	canonical	50	AAATAAAATAACCCCGGGCA	-16	AATAAA	-3	TRUE	Annotated Genes	Multi-Exon	Within 50bp	Not within 50bp	Not within 50bp	Yes	Yes	15	32
PB.57985.9662	chr21	-	1930	9	NNC	APP	novel	3167	15	NA	NA	74993	-266	at_least_one_novel_splicesite	FALSE	canonical	50	AAATAAAATAACCCCGGGCA	NA	AATAAA	-3	TRUE	Annotated Genes	Multi-Exon	Not within 50bp	Not within 50bp	Not within 50bp	Yes	No	7	11
PB.57985.9675	chr21	-	3085	16	NNC	APP	novel	3355	16	NA	NA	3	-257	at_least_one_novel_splicesite	FALSE	canonical	25	AACCCCGGGCAAGACTTTTC	1	AATAAA	-12	TRUE	Annotated Genes	Multi-Exon	Within 50bp	Not within 50bp	Not within 50bp	Yes	No	15	24
PB.57985.98	chr21	-	2765	13	ISM	APP	ENST00000346798.8	3583	18	148727	7	28975	-6	3prime_fragment	FALSE	canonical	20	AGGAGCACCATTGTGCTGGT	-15	AATAAA	-12	TRUE	Annotated Genes	Multi-Exon	Within 50bp	Within 50bp	Not within 50bp	Yes	Yes	82	501
PB.57985.9879	chr21	-	1694	6	NNC	APP	novel	3167	15	NA	NA	-14727	-294	at_least_one_novel_splicesite	FALSE	canonical	30	TTTCTACACTGTATTACATA	NA	NA	NA	FALSE	Annotated Genes	Multi-Exon	Not within 50bp	Not within 50bp	Not within 50bp	No	No	23	65
PB.57985.991	chr21	-	3566	18	NNC	APP	novel	3583	18	NA	NA	4	0	at_least_one_novel_splicesite	FALSE	canonical	20	ACCATTGTGCTGGTGTGAAT	962	AATAAA	-18	TRUE	Annotated Genes	Multi-Exon	Not within 50bp	Not within 50bp	Not within 50bp	Yes	No	8	11
PB.57985.9985	chr21	-	2241	10	NNC	APP	novel	3167	15	NA	NA	68370	-266	at_least_one_novel_splicesite	FALSE	canonical	50	AAATAAAATAACCCCGGGCA	NA	AATAAA	-3	TRUE	Annotated Genes	Multi-Exon	Not within 50bp	Not within 50bp	Not within 50bp	Yes	No	12	13
PB.57985.9989	chr21	-	3275	17	NNC	APP	novel	3543	17	NA	NA	0	-266	at_least_one_novel_splicesite	FALSE	canonical	50	AAATAAAATAACCCCGGGCA	-2	AATAAA	-3	TRUE	Annotated Genes	Multi-Exon	Within 50bp	Not within 50bp	Not within 50bp	Yes	No	12	28
PB.70995.106	chr4	-	3714	6	FSM	SNCA	ENST00000394986.5	1420	6	-353	-1941	-182	1	alternative_3end5end	FALSE	canonical	45	ATATATGAAAATATGTATTT	813	AATAAA	-8	TRUE	Annotated Genes	Multi-Exon	Not within 50bp	Not within 50bp	Not within 50bp	Yes	No	89	2272
PB.70995.108	chr4	-	3833	6	FSM	SNCA	ENST00000394991.8	3177	6	-657	1	497	-1	alternative_5end	FALSE	canonical	10	ATGTATTTGGTTTCTGCCTC	487	AATAAA	-20	TRUE	Annotated Genes	Multi-Exon	Not within 50bp	Within 50bp	Not within 50bp	Yes	No	96	8678
PB.70995.111	chr4	-	3301	3	FSM	SNCA	ENST00000673766.1	3193	3	-105	-3	-105	3	alternative_5end	FALSE	canonical	40	ATATGAAAATATGTATTTGG	NA	AATAAA	-10	TRUE	Annotated Genes	Multi-Exon	Not within 50bp	Within 50bp	Not within 50bp	Yes	No	48	485
PB.70995.116	chr4	-	3135	5	NIC	SNCA	novel	3177	6	NA	NA	-13	-3	combination_of_known_junctions	FALSE	canonical	35	ATGAAAATATGTATTTGGTT	-48	AATAAA	-12	TRUE	Annotated Genes	Multi-Exon	Within 50bp	Not within 50bp	Not within 50bp	Yes	No	38	123
PB.70995.121	chr4	-	3058	6	FSM	SNCA	ENST00000336904.7	3041	6	-23	6	-23	0	reference_match	FALSE	canonical	30	AAAATATGTATTTGGTTTCT	NA	AATAAA	-15	TRUE	Annotated Genes	Multi-Exon	Not within 50bp	Within 50bp	Within 50bp	Yes	No	59	792
PB.70995.123	chr4	-	3560	6	FSM	SNCA	ENST00000506244.5	570	6	-518	-2472	-376	0	alternative_3end5end	FALSE	canonical	30	AAAATATGTATTTGGTTTCT	619	AATAAA	-15	TRUE	Annotated Genes	Multi-Exon	Not within 50bp	Not within 50bp	Not within 50bp	Yes	No	67	536
PB.70995.126	chr4	-	2643	2	ISM	SNCA	ENST00000673766.1	3193	3	42686	-17	42686	3	3prime_fragment	FALSE	canonical	10	ATTTGGTTTCTGCCTCCAGT	NA	AATAAA	-24	TRUE	Annotated Genes	Multi-Exon	Not within 50bp	Within 50bp	Not within 50bp	Yes	Yes	50	168
PB.70995.139	chr4	-	3201	5	ISM	SNCA	ENST00000673718.1	3131	8	1093	-10	-227	0	3prime_fragment	FALSE	canonical	30	AAAATATGTATTTGGTTTCT	2383	AATAAA	-15	TRUE	Annotated Genes	Multi-Exon	Not within 50bp	Within 50bp	Not within 50bp	Yes	Yes	45	241
PB.70995.145	chr4	-	1783	5	NNC	SNCA	novel	3177	6	NA	NA	1	-1	at_least_one_novel_splicesite	FALSE	canonical	10	ATGTATTTGGTTTCTGCCTC	-34	AATAAA	-20	TRUE	Annotated Genes	Multi-Exon	Within 50bp	Not within 50bp	Not within 50bp	Yes	No	11	22
PB.70995.187	chr4	-	2695	3	ISM	SNCA	ENST00000618500.4	3022	5	13913	6	13367	0	3prime_fragment	FALSE	canonical	30	AAAATATGTATTTGGTTTCT	5880	AATAAA	-15	TRUE	Annotated Genes	Multi-Exon	Not within 50bp	Within 50bp	Not within 50bp	Yes	Yes	56	265
PB.70995.188	chr4	-	3349	5	FSM	SNCA	ENST00000420646.6	3127	5	-219	-3	4	3	alternative_5end	FALSE	canonical	10	ATTTGGTTTCTGCCTCCAGT	-31	AATAAA	-24	TRUE	Annotated Genes	Multi-Exon	Within 50bp	Within 50bp	Not within 50bp	Yes	No	14	37
PB.70995.226	chr4	-	3116	6	FSM	SNCA	ENST00000508895.5	905	6	-59	-2152	-59	-1	alternative_3end5end	FALSE	canonical	30	GAAAATATGTATTTGGTTTC	2033	AATAAA	-14	TRUE	Annotated Genes	Multi-Exon	Not within 50bp	Not within 50bp	Not within 50bp	Yes	No	40	151
PB.70995.2731	chr4	-	2924	6	FSM	SNCA	ENST00000394991.8	3177	6	-110	363	39	-347	alternative_3end5end	FALSE	canonical	50	AAACAAAAAGTTCTTTAAGT	1034	NA	NA	FALSE	Annotated Genes	Multi-Exon	Not within 50bp	Not within 50bp	Not within 50bp	No	No	10	15
PB.70995.2762	chr4	-	2436	6	FSM	SNCA	ENST00000394986.5	1420	6	-59	-957	1	247	alternative_3end5end	FALSE	canonical	30	AAAAATTATTTGGTTTCTCT	-34	AATAAA	-34	TRUE	Annotated Genes	Multi-Exon	Within 50bp	Not within 50bp	Not within 50bp	Yes	No	53	208
PB.70995.2765	chr4	-	2839	6	FSM	SNCA	ENST00000394991.8	3177	6	-682	1020	472	224	alternative_3end5end	FALSE	canonical	55	AAAAACTCTGTATAAATTAA	462	AATAAA	-11	TRUE	Annotated Genes	Multi-Exon	Not within 50bp	Not within 50bp	Not within 50bp	Yes	No	68	578
PB.70995.2766	chr4	-	2064	6	FSM	SNCA	ENST00000508895.5	905	6	-20	-1139	-20	224	alternative_3end	FALSE	canonical	55	AAAAACTCTGTATAAATTAA	5	AATAAA	-11	TRUE	Annotated Genes	Multi-Exon	Within 50bp	Not within 50bp	Within 50bp	Yes	No	9	13
PB.70995.2767	chr4	-	2043	6	FSM	SNCA	ENST00000336904.7	3041	6	-22	1020	-22	224	alternative_3end	FALSE	canonical	55	AAAAACTCTGTATAAATTAA	NA	AATAAA	-11	TRUE	Annotated Genes	Multi-Exon	Not within 50bp	Not within 50bp	Within 50bp	Yes	No	18	35
PB.70995.2773	chr4	-	1776	3	ISM	SNCA	ENST00000618500.4	3022	5	13848	990	13302	254	3prime_fragment	FALSE	canonical	15	ATTTGGTTTCTCTTTTTAAT	5815	AATAAA	-41	TRUE	Annotated Genes	Multi-Exon	Not within 50bp	Not within 50bp	Not within 50bp	Yes	Yes	11	21
PB.70995.2776	chr4	-	2265	6	FSM	SNCA	ENST00000506244.5	570	6	-216	-1479	-74	245	alternative_3end5end	FALSE	canonical	30	TTAAAAATTATTTGGTTTCT	921	AATAAA	-32	TRUE	Annotated Genes	Multi-Exon	Not within 50bp	Not within 50bp	Not within 50bp	Yes	No	19	41
PB.70995.2787	chr4	-	1970	5	ISM	SNCA	ENST00000508895.5	905	6	518	-1149	0	234	3prime_fragment	FALSE	canonical	55	TATAAATTAATTTAAAAATT	2610	AATAAA	-21	TRUE	Annotated Genes	Multi-Exon	Not within 50bp	Not within 50bp	Not within 50bp	Yes	Yes	9	21
PB.70995.3032	chr4	-	1913	6	FSM	SNCA	ENST00000394991.8	3177	6	43	1221	21	23	alternative_3end	FALSE	canonical	40	TACAGGAAATGCCTTTAAAC	46	NA	NA	FALSE	Annotated Genes	Multi-Exon	Within 50bp	Not within 50bp	Within 50bp	No	No	23	73
PB.70995.3036	chr4	-	2169	6	FSM	SNCA	ENST00000394986.5	1420	6	-36	-713	-7	3	alternative_3end	FALSE	canonical	0	TCTCTTTTTTTTTTTTTTTT	-11	NA	NA	FALSE	Annotated Genes	Multi-Exon	Within 50bp	Not within 50bp	Within 50bp	No	No	9	19
PB.70995.3084	chr4	-	1306	3	ISM	SNCA	ENST00000505199.5	411	4	13356	-1093	13338	-180	3prime_fragment	FALSE	canonical	45	AACTAAGCAGTGTAGAAGAT	5851	AATAAA	-26	TRUE	Annotated Genes	Multi-Exon	Not within 50bp	Not within 50bp	Not within 50bp	Yes	Yes	74	848
PB.70995.3086	chr4	-	1809	6	NNC	SNCA	novel	3041	6	NA	NA	57	-182	at_least_one_novel_splicesite	FALSE	canonical	40	GGAACTAAGCAGTGTAGAAG	47	AATAAA	-45	TRUE	Annotated Genes	Multi-Exon	Within 50bp	Not within 50bp	Not within 50bp	Yes	No	9	21
PB.70995.3088	chr4	-	2857	6	FSM	SNCA	ENST00000394991.8	3177	6	-1104	1424	50	-180	alternative_3end5end	FALSE	canonical	45	AACTAAGCAGTGTAGAAGAT	40	AATAAA	-26	TRUE	Annotated Genes	Multi-Exon	Within 50bp	Not within 50bp	Not within 50bp	Yes	No	99	23890
PB.70995.310	chr4	-	2837	4	ISM	SNCA	ENST00000673718.1	3131	8	8826	-17	7478	1	3prime_fragment	FALSE	canonical	10	GTATTTGGTTTCTGCCTCCA	-9	AATAAA	-22	TRUE	Annotated Genes	Multi-Exon	Within 50bp	Within 50bp	Not within 50bp	Yes	Yes	31	93
PB.70995.3101	chr4	-	1684	6	NNC	SNCA	novel	1420	6	NA	NA	232	-180	at_least_one_novel_splicesite	FALSE	canonical	45	AACTAAGCAGTGTAGAAGAT	1561	AATAAA	-26	TRUE	Annotated Genes	Multi-Exon	Not within 50bp	Not within 50bp	Not within 50bp	Yes	No	30	119
PB.70995.3113	chr4	-	1826	3	FSM	SNCA	ENST00000673766.1	3193	3	-58	1425	-58	-195	alternative_3end5end	FALSE	canonical	25	AAGTGGGTTCCCGGGAACTA	NA	AATAAA	-32	TRUE	Annotated Genes	Multi-Exon	Not within 50bp	Not within 50bp	Not within 50bp	Yes	No	53	1110
PB.70995.3176	chr4	-	1593	6	NNC	SNCA	novel	3177	6	NA	NA	-64	-201	at_least_one_novel_splicesite	FALSE	canonical	40	AAAAAAAAGTGGGTTCCCGG	2028	AATAAA	-26	TRUE	Annotated Genes	Multi-Exon	Not within 50bp	Not within 50bp	Not within 50bp	Yes	No	21	56
PB.70995.3210	chr4	-	1922	5	FSM	SNCA	ENST00000420646.6	3127	5	-222	1427	1	-183	alternative_3end5end	FALSE	canonical	40	GGGAACTAAGCAGTGTAGAA	-34	AATAAA	-44	TRUE	Annotated Genes	Multi-Exon	Within 50bp	Not within 50bp	Not within 50bp	Yes	No	28	99
PB.70995.3215	chr4	-	1952	6	NNC	SNCA	novel	1420	6	NA	NA	1	-226	intron_retention	FALSE	canonical	45	TAATATTCGACCATGAATAA	-34	AATAAA	-1	TRUE	Annotated Genes	Multi-Exon	Within 50bp	Not within 50bp	Not within 50bp	Yes	No	11	13
PB.70995.3232	chr4	-	1777	6	NNC	SNCA	novel	2139	8	NA	NA	4	-180	at_least_one_novel_splicesite	FALSE	canonical	45	AACTAAGCAGTGTAGAAGAT	-31	AATAAA	-26	TRUE	Annotated Genes	Multi-Exon	Within 50bp	Not within 50bp	Not within 50bp	Yes	No	7	10
PB.70995.3282	chr4	-	1532	5	NIC	SNCA	novel	3041	6	NA	NA	0	-181	combination_of_known_junctions	FALSE	canonical	45	GAACTAAGCAGTGTAGAAGA	-10	AATAAA	-25	TRUE	Annotated Genes	Multi-Exon	Within 50bp	Not within 50bp	Not within 50bp	Yes	No	9	26
PB.70995.3301	chr4	-	1771	6	NNC	SNCA	novel	1420	6	NA	NA	-6	-183	at_least_one_novel_splicesite	FALSE	canonical	40	GGGAACTAAGCAGTGTAGAA	-10	AATAAA	-44	TRUE	Annotated Genes	Multi-Exon	Within 50bp	Not within 50bp	Not within 50bp	Yes	No	9	13
PB.70995.3367	chr4	-	1787	5	NNC	SNCA	novel	3167	5	NA	NA	1	-181	at_least_one_novel_splicesite	FALSE	canonical	45	GAACTAAGCAGTGTAGAAGA	-34	AATAAA	-25	TRUE	Annotated Genes	Multi-Exon	Within 50bp	Not within 50bp	Not within 50bp	Yes	No	16	21
PB.70995.3408	chr4	-	1386	3	NNC	SNCA	novel	3193	3	NA	NA	-16990	-222	at_least_one_novel_splicesite	FALSE	canonical	55	ATTCGACCATGAATAAAAAA	NA	AATAAA	-5	TRUE	Annotated Genes	Multi-Exon	Not within 50bp	Not within 50bp	Not within 50bp	Yes	No	6	24
PB.70995.350	chr4	-	3105	6	NNC	SNCA	novel	3177	6	NA	NA	236	1	at_least_one_novel_splicesite	FALSE	canonical	10	GTATTTGGTTTCTGCCTCCA	1565	AATAAA	-22	TRUE	Annotated Genes	Multi-Exon	Not within 50bp	Not within 50bp	Not within 50bp	Yes	No	14	25
PB.70995.412	chr4	-	2924	3	NNC	SNCA	novel	3167	5	NA	NA	23917	0	at_least_one_novel_splicesite	FALSE	canonical	30	AAAATATGTATTTGGTTTCT	NA	AATAAA	-15	TRUE	Annotated Genes	Multi-Exon	Not within 50bp	Not within 50bp	Not within 50bp	Yes	No	14	28
PB.70995.431	chr4	-	3252	7	NIC	SNCA	novel	3131	8	NA	NA	1	-3	combination_of_known_junctions	FALSE	canonical	35	ATGAAAATATGTATTTGGTT	-34	AATAAA	-12	TRUE	Annotated Genes	Multi-Exon	Within 50bp	Not within 50bp	Not within 50bp	Yes	No	11	18
PB.70995.4627	chr4	-	1527	6	FSM	SNCA	ENST00000394991.8	3177	6	-39	1689	-1	96	alternative_3end	FALSE	canonical	25	ACTATTGTAGAGTGGTCTAT	-36	NA	NA	FALSE	Annotated Genes	Multi-Exon	Within 50bp	Not within 50bp	Within 50bp	No	No	9	20
PB.70995.4633	chr4	-	1260	6	FSM	SNCA	ENST00000394991.8	3177	6	-44	1961	-6	-7	alternative_3end	FALSE	canonical	40	AAAAATATTTTATTTTTATC	-41	AATAAA	-16	TRUE	Annotated Genes	Multi-Exon	Within 50bp	Not within 50bp	Within 50bp	Yes	No	101	85035
PB.70995.4635	chr4	-	1910	6	FSM	SNCA	ENST00000394986.5	1420	6	-499	9	-328	-9	alternative_5end	FALSE	canonical	40	GCAAAAATATTTTATTTTTA	667	AATAAA	-14	TRUE	Annotated Genes	Multi-Exon	Not within 50bp	Within 50bp	Not within 50bp	Yes	No	100	41501
PB.70995.4637	chr4	-	1154	6	FSM	SNCA	ENST00000508895.5	905	6	-51	-198	-51	-7	alternative_3end5end	FALSE	canonical	40	AAAAATATTTTATTTTTATC	2041	AATAAA	-16	TRUE	Annotated Genes	Multi-Exon	Not within 50bp	Not within 50bp	Not within 50bp	Yes	No	89	2841
PB.70995.4639	chr4	-	1261	5	NIC	SNCA	novel	2139	8	NA	NA	-7	-61	combination_of_known_junctions	FALSE	canonical	50	AAGAAGGAGGAATTTTAGAA	-11	TATAAA	-19	TRUE	Annotated Genes	Multi-Exon	Within 50bp	Not within 50bp	Not within 50bp	Yes	No	80	1593
PB.70995.4641	chr4	-	1211	6	FSM	SNCA	ENST00000506244.5	570	6	-198	-443	-56	-81	alternative_3end5end	FALSE	canonical	15	ATTTTGCGATGTGTTTTATT	939	TATAAA	-22	TRUE	Annotated Genes	Multi-Exon	Not within 50bp	Not within 50bp	Not within 50bp	Yes	No	96	9156
PB.70995.4642	chr4	-	1073	4	ISM	SNCA	ENST00000508895.5	905	6	7826	-198	7280	-7	3prime_fragment	FALSE	canonical	40	AAAAATATTTTATTTTTATC	9918	AATAAA	-16	TRUE	Annotated Genes	Multi-Exon	Not within 50bp	Not within 50bp	Not within 50bp	Yes	Yes	79	1485
PB.70995.4644	chr4	-	1195	6	FSM	SNCA	ENST00000336904.7	3041	6	-115	1961	-115	-7	alternative_3end5end	FALSE	canonical	40	AAAAATATTTTATTTTTATC	NA	AATAAA	-16	TRUE	Annotated Genes	Multi-Exon	Not within 50bp	Not within 50bp	Not within 50bp	Yes	No	97	16683
PB.70995.4649	chr4	-	1211	5	NIC	SNCA	novel	570	6	NA	NA	-66	-7	combination_of_known_junctions	FALSE	canonical	40	AAAAATATTTTATTTTTATC	929	AATAAA	-16	TRUE	Annotated Genes	Multi-Exon	Not within 50bp	Not within 50bp	Not within 50bp	Yes	No	35	126
PB.70995.4650	chr4	-	1210	2	ISM	SNCA	ENST00000673766.1	3193	3	42081	2021	42081	-81	3prime_fragment	FALSE	canonical	15	ATTTTGCGATGTGTTTTATT	NA	TATAAA	-22	TRUE	Annotated Genes	Multi-Exon	Not within 50bp	Not within 50bp	Not within 50bp	Yes	Yes	85	2162
PB.70995.4658	chr4	-	1509	6	NNC	SNCA	novel	2139	8	NA	NA	-161	-17	at_least_one_novel_splicesite	FALSE	canonical	40	ATCTCATTGCAAAAATATTT	834	AATAAA	-6	TRUE	Annotated Genes	Multi-Exon	Not within 50bp	Not within 50bp	Not within 50bp	Yes	No	57	225
PB.70995.4659	chr4	-	2319	6	FSM	SNCA	ENST00000394991.8	3177	6	-1103	1961	51	-7	alternative_3end5end	FALSE	canonical	40	AAAAATATTTTATTTTTATC	41	AATAAA	-16	TRUE	Annotated Genes	Multi-Exon	Within 50bp	Not within 50bp	Not within 50bp	Yes	No	98	26063
PB.70995.4660	chr4	-	1331	3	FSM	SNCA	ENST00000673766.1	3193	3	-87	1949	-87	-9	alternative_3end5end	FALSE	canonical	40	GCAAAAATATTTTATTTTTA	NA	AATAAA	-14	TRUE	Annotated Genes	Multi-Exon	Not within 50bp	Not within 50bp	Not within 50bp	Yes	No	82	3692
PB.70995.4665	chr4	-	2075	5	ISM	SNCA	ENST00000394986.5	1420	6	388	7	225	-7	intron_retention	FALSE	canonical	40	AAAAATATTTTATTTTTATC	1554	AATAAA	-16	TRUE	Annotated Genes	Multi-Exon	Not within 50bp	Within 50bp	Not within 50bp	Yes	No	92	4364
PB.70995.4666	chr4	-	999	3	NNC	SNCA	novel	3193	3	NA	NA	23938	44	at_least_one_novel_splicesite	FALSE	canonical	55	ATAAGCAACATGAATTAAGA	NA	AATAAA	-11	TRUE	Annotated Genes	Multi-Exon	Not within 50bp	Not within 50bp	Not within 50bp	Yes	No	20	70
PB.70995.4674	chr4	-	1375	6	NNC	SNCA	novel	1420	6	NA	NA	7	-85	intron_retention	FALSE	canonical	15	TACCATTTTGCGATGTGTTT	-28	TATAAA	-18	TRUE	Annotated Genes	Multi-Exon	Within 50bp	Not within 50bp	Not within 50bp	Yes	No	10	14
PB.70995.4676	chr4	-	1289	6	NNC	SNCA	novel	3041	6	NA	NA	40	-9	at_least_one_novel_splicesite	FALSE	canonical	40	GCAAAAATATTTTATTTTTA	30	AATAAA	-14	TRUE	Annotated Genes	Multi-Exon	Within 50bp	Not within 50bp	Not within 50bp	Yes	No	38	156
PB.70995.4677	chr4	-	1545	6	NNC	SNCA	novel	2139	8	NA	NA	-195	-7	at_least_one_novel_splicesite	FALSE	canonical	40	AAAAATATTTTATTTTTATC	800	AATAAA	-16	TRUE	Annotated Genes	Multi-Exon	Not within 50bp	Not within 50bp	Not within 50bp	Yes	No	30	77
PB.70995.4678	chr4	-	1325	7	NNC	SNCA	novel	2139	8	NA	NA	1	-7	at_least_one_novel_splicesite	FALSE	canonical	40	AAAAATATTTTATTTTTATC	-34	AATAAA	-16	TRUE	Annotated Genes	Multi-Exon	Within 50bp	Not within 50bp	Not within 50bp	Yes	No	16	96
PB.70995.4679	chr4	-	1147	6	NNC	SNCA	novel	1420	6	NA	NA	232	-7	at_least_one_novel_splicesite	FALSE	canonical	40	AAAAATATTTTATTTTTATC	1561	AATAAA	-16	TRUE	Annotated Genes	Multi-Exon	Not within 50bp	Not within 50bp	Not within 50bp	Yes	No	66	789
PB.70995.4681	chr4	-	747	2	ISM	SNCA	ENST00000345009.8	1096	4	13289	176	13276	-7	3prime_fragment	FALSE	canonical	40	AAAAATATTTTATTTTTATC	5789	AATAAA	-16	TRUE	Annotated Genes	Multi-Exon	Not within 50bp	Not within 50bp	Not within 50bp	Yes	Yes	19	50
PB.70995.4685	chr4	-	1232	5	NNC	SNCA	novel	3167	5	NA	NA	6	-7	at_least_one_novel_splicesite	FALSE	canonical	40	AAAAATATTTTATTTTTATC	-29	AATAAA	-16	TRUE	Annotated Genes	Multi-Exon	Within 50bp	Not within 50bp	Not within 50bp	Yes	No	22	35
PB.70995.4688	chr4	-	1091	6	NNC	SNCA	novel	3177	6	NA	NA	78	-8	at_least_one_novel_splicesite	FALSE	canonical	40	CAAAAATATTTTATTTTTAT	2170	AATAAA	-15	TRUE	Annotated Genes	Multi-Exon	Not within 50bp	Not within 50bp	Not within 50bp	Yes	No	17	74
PB.70995.4692	chr4	-	2283	7	NIC	SNCA	novel	3131	8	NA	NA	57	-84	combination_of_known_junctions	FALSE	canonical	15	ACCATTTTGCGATGTGTTTT	47	TATAAA	-19	TRUE	Annotated Genes	Multi-Exon	Within 50bp	Not within 50bp	Not within 50bp	Yes	No	43	354
PB.70995.4693	chr4	-	1162	6	FSM	SNCA	ENST00000508895.5	905	6	-59	-198	-59	-7	alternative_3end5end	FALSE	canonical	40	AAAAATATTTTATTTTTATC	2033	AATAAA	-16	TRUE	Annotated Genes	Multi-Exon	Not within 50bp	Not within 50bp	Not within 50bp	Yes	No	41	190
PB.70995.4695	chr4	-	1402	5	FSM	SNCA	ENST00000420646.6	3127	5	-238	1963	-15	-9	alternative_3end5end	FALSE	canonical	40	GCAAAAATATTTTATTTTTA	-50	AATAAA	-14	TRUE	Annotated Genes	Multi-Exon	Within 50bp	Not within 50bp	Not within 50bp	Yes	No	65	644
PB.70995.4699	chr4	-	1731	6	FSM	SNCA	ENST00000506244.5	570	6	-644	-517	-502	-7	alternative_3end5end	FALSE	canonical	40	AAAAATATTTTATTTTTATC	493	AATAAA	-16	TRUE	Annotated Genes	Multi-Exon	Not within 50bp	Not within 50bp	Not within 50bp	Yes	No	62	416
PB.70995.4704	chr4	-	1164	6	NNC	SNCA	novel	3041	6	NA	NA	51	-8	at_least_one_novel_splicesite	FALSE	canonical	40	CAAAAATATTTTATTTTTAT	41	AATAAA	-15	TRUE	Annotated Genes	Multi-Exon	Within 50bp	Not within 50bp	Not within 50bp	Yes	No	39	225
PB.70995.4707	chr4	-	1250	6	NNC	SNCA	novel	2139	8	NA	NA	-9	-7	at_least_one_novel_splicesite	FALSE	canonical	40	AAAAATATTTTATTTTTATC	-44	AATAAA	-16	TRUE	Annotated Genes	Multi-Exon	Within 50bp	Not within 50bp	Not within 50bp	Yes	No	8	11
PB.70995.4713	chr4	-	1623	6	NNC	SNCA	novel	2139	8	NA	NA	-346	100	at_least_one_novel_splicesite	FALSE	canonical	55	AAATACTAAATATGAAATTT	649	AATATA	-43	TRUE	Annotated Genes	Multi-Exon	Not within 50bp	Not within 50bp	Not within 50bp	Yes	No	22	46
PB.70995.4729	chr4	-	1188	6	NNC	SNCA	novel	3177	6	NA	NA	141	-7	at_least_one_novel_splicesite	FALSE	canonical	40	AAAAATATTTTATTTTTATC	2233	AATAAA	-16	TRUE	Annotated Genes	Multi-Exon	Not within 50bp	Not within 50bp	Not within 50bp	Yes	No	14	41
PB.70995.4731	chr4	-	1340	5	NNC	SNCA	novel	387	5	NA	NA	-176	-9	at_least_one_novel_splicesite	FALSE	canonical	40	GCAAAAATATTTTATTTTTA	819	AATAAA	-14	TRUE	Annotated Genes	Multi-Exon	Not within 50bp	Not within 50bp	Not within 50bp	Yes	No	24	43
PB.70995.4737	chr4	-	1641	6	NNC	SNCA	novel	2139	8	NA	NA	-290	-13	at_least_one_novel_splicesite	FALSE	canonical	40	CATTGCAAAAATATTTTATT	705	AATAAA	-10	TRUE	Annotated Genes	Multi-Exon	Not within 50bp	Not within 50bp	Not within 50bp	Yes	No	22	49
PB.70995.4741	chr4	-	1534	6	NNC	SNCA	novel	2139	8	NA	NA	-171	-7	at_least_one_novel_splicesite	FALSE	canonical	40	AAAAATATTTTATTTTTATC	824	AATAAA	-16	TRUE	Annotated Genes	Multi-Exon	Not within 50bp	Not within 50bp	Not within 50bp	Yes	No	17	27
PB.70995.4745	chr4	-	1456	6	NNC	SNCA	novel	1420	6	NA	NA	-15	-1	intron_retention	FALSE	canonical	20	ATTTTATTTTTATCCCATCT	-19	AATAAA	-22	TRUE	Annotated Genes	Multi-Exon	Within 50bp	Not within 50bp	Not within 50bp	Yes	No	37	71
PB.70995.4751	chr4	-	1441	6	NNC	SNCA	novel	1420	6	NA	NA	-7	-7	intron_retention	FALSE	canonical	40	AAAAATATTTTATTTTTATC	-11	AATAAA	-16	TRUE	Annotated Genes	Multi-Exon	Within 50bp	Not within 50bp	Not within 50bp	Yes	No	19	32
PB.70995.4760	chr4	-	1611	5	NIC	SNCA	novel	2139	8	NA	NA	-331	-8	combination_of_known_junctions	FALSE	canonical	40	CAAAAATATTTTATTTTTAT	664	AATAAA	-15	TRUE	Annotated Genes	Multi-Exon	Not within 50bp	Not within 50bp	Not within 50bp	Yes	No	18	31
PB.70995.4762	chr4	-	1205	6	NNC	SNCA	novel	570	6	NA	NA	0	-7	at_least_one_novel_splicesite	FALSE	canonical	40	AAAAATATTTTATTTTTATC	-4	AATAAA	-16	TRUE	Annotated Genes	Multi-Exon	Within 50bp	Not within 50bp	Not within 50bp	Yes	No	17	25
PB.70995.4772	chr4	-	1232	6	NNC	SNCA	novel	2139	8	NA	NA	-5	-7	at_least_one_novel_splicesite	FALSE	canonical	40	AAAAATATTTTATTTTTATC	-9	AATAAA	-16	TRUE	Annotated Genes	Multi-Exon	Within 50bp	Not within 50bp	Not within 50bp	Yes	No	10	18
PB.70995.4779	chr4	-	1109	5	NIC	SNCA	novel	2139	8	NA	NA	-1	-7	combination_of_known_splicesites	FALSE	canonical	40	AAAAATATTTTATTTTTATC	-36	AATAAA	-16	TRUE	Annotated Genes	Multi-Exon	Within 50bp	Not within 50bp	Not within 50bp	Yes	No	13	36
PB.70995.4786	chr4	-	1116	6	NNC	SNCA	novel	3177	6	NA	NA	-103	-7	at_least_one_novel_splicesite	FALSE	canonical	40	AAAAATATTTTATTTTTATC	1989	AATAAA	-16	TRUE	Annotated Genes	Multi-Exon	Not within 50bp	Not within 50bp	Not within 50bp	Yes	No	40	166
PB.70995.4789	chr4	-	1998	6	ISM	SNCA	ENST00000673718.1	3131	8	-511	2029	-216	-91	intron_retention	FALSE	canonical	30	AAATTTTACCATTTTGCGAT	779	TATAAA	-12	TRUE	Annotated Genes	Multi-Exon	Not within 50bp	Not within 50bp	Not within 50bp	Yes	No	35	124
PB.70995.4805	chr4	-	1441	5	NIC	SNCA	novel	1420	6	NA	NA	-15	-12	intron_retention	FALSE	canonical	40	ATTGCAAAAATATTTTATTT	-50	AATAAA	-11	TRUE	Annotated Genes	Multi-Exon	Within 50bp	Not within 50bp	Not within 50bp	Yes	No	13	33
PB.70995.4807	chr4	-	1223	7	NNC	SNCA	novel	3131	8	NA	NA	225	-7	at_least_one_novel_splicesite	FALSE	canonical	40	AAAAATATTTTATTTTTATC	1554	AATAAA	-16	TRUE	Annotated Genes	Multi-Exon	Not within 50bp	Not within 50bp	Not within 50bp	Yes	No	15	29
PB.70995.4816	chr4	-	1258	6	NNC	SNCA	novel	570	6	NA	NA	-36	-7	at_least_one_novel_splicesite	FALSE	canonical	40	AAAAATATTTTATTTTTATC	959	AATAAA	-16	TRUE	Annotated Genes	Multi-Exon	Not within 50bp	Not within 50bp	Not within 50bp	Yes	No	15	17
PB.70995.4819	chr4	-	1097	6	NNC	SNCA	novel	3041	6	NA	NA	-24	-7	at_least_one_novel_splicesite	FALSE	canonical	40	AAAAATATTTTATTTTTATC	NA	AATAAA	-16	TRUE	Annotated Genes	Multi-Exon	Not within 50bp	Not within 50bp	Not within 50bp	Yes	No	12	18
PB.70995.4821	chr4	-	1467	6	NNC	SNCA	novel	1420	6	NA	NA	-171	-84	at_least_one_novel_splicesite	FALSE	canonical	15	ACCATTTTGCGATGTGTTTT	824	TATAAA	-19	TRUE	Annotated Genes	Multi-Exon	Not within 50bp	Not within 50bp	Not within 50bp	Yes	No	35	71
PB.70995.4825	chr4	-	959	4	NNC	SNCA	novel	2139	8	NA	NA	-15	-7	at_least_one_novel_splicesite	FALSE	canonical	40	AAAAATATTTTATTTTTATC	-19	AATAAA	-16	TRUE	Annotated Genes	Multi-Exon	Within 50bp	Not within 50bp	Not within 50bp	Yes	No	7	11
PB.70995.4829	chr4	-	1186	5	NNC	SNCA	novel	3167	5	NA	NA	-6	-12	at_least_one_novel_splicesite	FALSE	canonical	40	ATTGCAAAAATATTTTATTT	-10	AATAAA	-11	TRUE	Annotated Genes	Multi-Exon	Within 50bp	Not within 50bp	Not within 50bp	Yes	No	22	68
PB.70995.4833	chr4	-	1471	6	NNC	SNCA	novel	1420	6	NA	NA	10	-7	intron_retention	FALSE	canonical	40	AAAAATATTTTATTTTTATC	-25	AATAAA	-16	TRUE	Annotated Genes	Multi-Exon	Within 50bp	Not within 50bp	Not within 50bp	Yes	No	13	23
PB.70995.4840	chr4	-	1464	5	NNC	SNCA	novel	1420	6	NA	NA	7	-7	intron_retention	FALSE	canonical	40	AAAAATATTTTATTTTTATC	-28	AATAAA	-16	TRUE	Annotated Genes	Multi-Exon	Within 50bp	Not within 50bp	Not within 50bp	Yes	No	19	31
PB.70995.4854	chr4	-	1244	6	NNC	SNCA	novel	2139	8	NA	NA	-4	-9	at_least_one_novel_splicesite	FALSE	canonical	40	GCAAAAATATTTTATTTTTA	-39	AATAAA	-14	TRUE	Annotated Genes	Multi-Exon	Within 50bp	Not within 50bp	Not within 50bp	Yes	No	30	73
PB.70995.4860	chr4	-	1102	6	NNC	SNCA	novel	3177	6	NA	NA	8	-7	at_least_one_novel_splicesite	FALSE	canonical	40	AAAAATATTTTATTTTTATC	2100	AATAAA	-16	TRUE	Annotated Genes	Multi-Exon	Not within 50bp	Not within 50bp	Not within 50bp	Yes	No	8	39
PB.70995.4862	chr4	-	1465	6	NNC	SNCA	novel	1420	6	NA	NA	1	-12	intron_retention	FALSE	canonical	40	ATTGCAAAAATATTTTATTT	-34	AATAAA	-11	TRUE	Annotated Genes	Multi-Exon	Within 50bp	Not within 50bp	Not within 50bp	Yes	No	9	10
PB.70995.4882	chr4	-	1444	5	NNC	SNCA	novel	2139	8	NA	NA	-81	-7	at_least_one_novel_splicesite	FALSE	canonical	40	AAAAATATTTTATTTTTATC	914	AATAAA	-16	TRUE	Annotated Genes	Multi-Exon	Not within 50bp	Not within 50bp	Not within 50bp	Yes	No	36	81
PB.70995.4890	chr4	-	1014	5	NIC	SNCA	novel	3041	6	NA	NA	-23	-12	combination_of_known_junctions	FALSE	canonical	40	ATTGCAAAAATATTTTATTT	NA	AATAAA	-11	TRUE	Annotated Genes	Multi-Exon	Not within 50bp	Not within 50bp	Not within 50bp	Yes	No	30	175
PB.70995.4896	chr4	-	1052	2	NIC	SNCA	novel	3193	3	NA	NA	105	-12	combination_of_known_splicesites	FALSE	canonical	40	ATTGCAAAAATATTTTATTT	NA	AATAAA	-11	TRUE	Annotated Genes	Multi-Exon	Not within 50bp	Not within 50bp	Not within 50bp	Yes	No	9	17
PB.70995.4899	chr4	-	845	3	NNC	SNCA	novel	3193	3	NA	NA	23903	-12	at_least_one_novel_splicesite	FALSE	canonical	40	ATTGCAAAAATATTTTATTT	NA	AATAAA	-11	TRUE	Annotated Genes	Multi-Exon	Not within 50bp	Not within 50bp	Not within 50bp	Yes	No	7	14
PB.70995.4903	chr4	-	1270	5	NNC	SNCA	novel	387	5	NA	NA	4	-7	intron_retention	FALSE	canonical	40	AAAAATATTTTATTTTTATC	-31	AATAAA	-16	TRUE	Annotated Genes	Multi-Exon	Within 50bp	Not within 50bp	Not within 50bp	Yes	No	8	22
PB.70995.4907	chr4	-	1443	6	NNC	SNCA	novel	1420	6	NA	NA	10	-15	intron_retention	FALSE	canonical	40	CTCATTGCAAAAATATTTTA	-25	AATAAA	-8	TRUE	Annotated Genes	Multi-Exon	Within 50bp	Not within 50bp	Not within 50bp	Yes	No	18	29
PB.70995.4916	chr4	-	1257	6	NNC	SNCA	novel	2139	8	NA	NA	-15	-7	at_least_one_novel_splicesite	FALSE	canonical	40	AAAAATATTTTATTTTTATC	-50	AATAAA	-16	TRUE	Annotated Genes	Multi-Exon	Within 50bp	Not within 50bp	Not within 50bp	Yes	No	7	11
PB.70995.4917	chr4	-	1433	7	NNC	SNCA	novel	2139	8	NA	NA	10	-7	at_least_one_novel_splicesite	FALSE	canonical	40	AAAAATATTTTATTTTTATC	-25	AATAAA	-16	TRUE	Annotated Genes	Multi-Exon	Within 50bp	Not within 50bp	Not within 50bp	Yes	No	12	21
PB.70995.4932	chr4	-	1259	6	NNC	SNCA	novel	2139	8	NA	NA	1	-7	at_least_one_novel_splicesite	FALSE	canonical	40	AAAAATATTTTATTTTTATC	-34	AATAAA	-16	TRUE	Annotated Genes	Multi-Exon	Within 50bp	Not within 50bp	Not within 50bp	Yes	No	13	16
PB.70995.4933	chr4	-	1226	6	NNC	SNCA	novel	1420	6	NA	NA	-333	-7	at_least_one_novel_splicesite	FALSE	canonical	40	AAAAATATTTTATTTTTATC	1759	AATAAA	-16	TRUE	Annotated Genes	Multi-Exon	Not within 50bp	Not within 50bp	Not within 50bp	Yes	No	21	53
PB.70995.4936	chr4	-	1354	6	NNC	SNCA	novel	1420	6	NA	NA	-1	-7	at_least_one_novel_splicesite	FALSE	canonical	40	AAAAATATTTTATTTTTATC	-36	AATAAA	-16	TRUE	Annotated Genes	Multi-Exon	Within 50bp	Not within 50bp	Not within 50bp	Yes	No	21	75
PB.70995.4954	chr4	-	1079	5	NNC	SNCA	novel	3041	6	NA	NA	-1	-7	at_least_one_novel_splicesite	FALSE	canonical	40	AAAAATATTTTATTTTTATC	-11	AATAAA	-16	TRUE	Annotated Genes	Multi-Exon	Within 50bp	Not within 50bp	Not within 50bp	Yes	No	9	13
PB.70995.4971	chr4	-	1520	7	NNC	SNCA	novel	1420	6	NA	NA	-6	-7	intron_retention	FALSE	canonical	40	AAAAATATTTTATTTTTATC	-10	AATAAA	-16	TRUE	Annotated Genes	Multi-Exon	Within 50bp	Not within 50bp	Not within 50bp	Yes	No	8	29
PB.70995.5013	chr4	-	1390	6	NNC	SNCA	novel	1420	6	NA	NA	3	-12	intron_retention	FALSE	canonical	40	ATTGCAAAAATATTTTATTT	28	AATAAA	-11	TRUE	Annotated Genes	Multi-Exon	Within 50bp	Not within 50bp	Not within 50bp	Yes	No	11	16
PB.70995.5016	chr4	-	1355	6	NNC	SNCA	novel	1420	6	NA	NA	-1	-85	intron_retention	FALSE	canonical	15	TACCATTTTGCGATGTGTTT	24	TATAAA	-18	TRUE	Annotated Genes	Multi-Exon	Within 50bp	Not within 50bp	Not within 50bp	Yes	No	7	10
PB.70995.5019	chr4	-	1040	5	NNC	SNCA	novel	3177	6	NA	NA	6001	-7	at_least_one_novel_splicesite	FALSE	canonical	40	AAAAATATTTTATTTTTATC	8639	AATAAA	-16	TRUE	Annotated Genes	Multi-Exon	Not within 50bp	Not within 50bp	Not within 50bp	Yes	No	10	17
PB.70995.5020	chr4	-	1069	5	NIC	SNCA	novel	905	6	NA	NA	-51	-8	combination_of_known_junctions	FALSE	canonical	40	CAAAAATATTTTATTTTTAT	2041	AATAAA	-15	TRUE	Annotated Genes	Multi-Exon	Not within 50bp	Not within 50bp	Not within 50bp	Yes	No	15	36
PB.70995.5032	chr4	-	787	3	ISM	SNCA	ENST00000345009.8	1096	4	7495	176	7482	-7	3prime_fragment	FALSE	canonical	40	AAAAATATTTTATTTTTATC	-5	AATAAA	-16	TRUE	Annotated Genes	Multi-Exon	Within 50bp	Not within 50bp	Not within 50bp	Yes	Yes	8	20
PB.70995.5039	chr4	-	1141	7	NNC	SNCA	novel	3041	6	NA	NA	11	-7	at_least_one_novel_splicesite	FALSE	canonical	40	AAAAATATTTTATTTTTATC	1	AATAAA	-16	TRUE	Annotated Genes	Multi-Exon	Within 50bp	Not within 50bp	Not within 50bp	Yes	No	9	13
PB.70995.5042	chr4	-	1048	4	FSM	SNCA	ENST00000345009.8	1096	4	-133	181	-118	-12	alternative_3end5end	FALSE	canonical	40	ATTGCAAAAATATTTTATTT	2492	AATAAA	-11	TRUE	Annotated Genes	Multi-Exon	Not within 50bp	Not within 50bp	Not within 50bp	Yes	No	22	52
PB.70995.5136	chr4	-	888	3	NNC	SNCA	novel	3193	3	NA	NA	-16992	-12	at_least_one_novel_splicesite	FALSE	canonical	40	ATTGCAAAAATATTTTATTT	NA	AATAAA	-11	TRUE	Annotated Genes	Multi-Exon	Not within 50bp	Not within 50bp	Not within 50bp	Yes	No	8	14
PB.70995.5156	chr4	-	1383	7	NNC	SNCA	novel	1420	6	NA	NA	19	-12	intron_retention	FALSE	canonical	40	ATTGCAAAAATATTTTATTT	44	AATAAA	-11	TRUE	Annotated Genes	Multi-Exon	Within 50bp	Not within 50bp	Not within 50bp	Yes	No	9	16
PB.70995.5157	chr4	-	1273	5	NIC	SNCA	novel	2139	8	NA	NA	-56	-12	combination_of_known_splicesites	FALSE	canonical	40	ATTGCAAAAATATTTTATTT	939	AATAAA	-11	TRUE	Annotated Genes	Multi-Exon	Not within 50bp	Not within 50bp	Not within 50bp	Yes	No	7	12
PB.70995.5179	chr4	-	1108	6	NNC	SNCA	novel	1420	6	NA	NA	-274	-7	at_least_one_novel_splicesite	FALSE	canonical	40	AAAAATATTTTATTTTTATC	1818	AATAAA	-16	TRUE	Annotated Genes	Multi-Exon	Not within 50bp	Not within 50bp	Not within 50bp	Yes	No	12	24
PB.70995.5317	chr4	-	771	5	NNC	SNCA	novel	387	5	NA	NA	-36	-12	at_least_one_novel_splicesite	FALSE	canonical	40	ATTGCAAAAATATTTTATTT	1070	AATAAA	-11	TRUE	Annotated Genes	Multi-Exon	Not within 50bp	Not within 50bp	Not within 50bp	Yes	No	6	10
PB.70995.5376	chr4	-	1050	6	NNC	SNCA	novel	3041	6	NA	NA	19	-8	at_least_one_novel_splicesite	FALSE	canonical	40	CAAAAATATTTTATTTTTAT	9	AATAAA	-15	TRUE	Annotated Genes	Multi-Exon	Within 50bp	Not within 50bp	Not within 50bp	Yes	No	13	16
PB.70995.5465	chr4	-	1240	6	NNC	SNCA	novel	2139	8	NA	NA	1	-7	at_least_one_novel_splicesite	FALSE	canonical	40	AAAAATATTTTATTTTTATC	-34	AATAAA	-16	TRUE	Annotated Genes	Multi-Exon	Within 50bp	Not within 50bp	Not within 50bp	Yes	No	12	22
PB.70995.5759	chr4	-	1060	5	NNC	SNCA	novel	3177	6	NA	NA	5975	-7	at_least_one_novel_splicesite	FALSE	canonical	40	AAAAATATTTTATTTTTATC	8613	AATAAA	-16	TRUE	Annotated Genes	Multi-Exon	Not within 50bp	Not within 50bp	Not within 50bp	Yes	No	8	13
PB.70995.633	chr4	-	3109	6	NNC	SNCA	novel	3041	6	NA	NA	57	3	at_least_one_novel_splicesite	FALSE	canonical	40	ATATGAAAATATGTATTTGG	47	AATAAA	-10	TRUE	Annotated Genes	Multi-Exon	Within 50bp	Not within 50bp	Not within 50bp	Yes	No	8	12
PB.70995.733	chr4	-	3191	6	NNC	SNCA	novel	3177	6	NA	NA	6	3	at_least_one_novel_splicesite	FALSE	canonical	40	ATATGAAAATATGTATTTGG	-29	AATAAA	-10	TRUE	Annotated Genes	Multi-Exon	Within 50bp	Not within 50bp	Not within 50bp	Yes	No	12	16
PB.70995.748	chr4	-	3302	6	NNC	SNCA	novel	3177	6	NA	NA	1	3	at_least_one_novel_splicesite	FALSE	canonical	40	ATATGAAAATATGTATTTGG	-34	AATAAA	-10	TRUE	Annotated Genes	Multi-Exon	Within 50bp	Not within 50bp	Not within 50bp	Yes	No	6	10
PB.70995.7653	chr4	-	2036	6	FSM	SNCA	ENST00000394991.8	3177	6	-1103	2244	51	-85	alternative_3end5end	FALSE	canonical	30	ACTTATTTCTAAATCCTCAC	41	ATTAAA	-19	TRUE	Annotated Genes	Multi-Exon	Within 50bp	Not within 50bp	Not within 50bp	Yes	No	94	3177
PB.70995.7654	chr4	-	845	3	FSM	SNCA	ENST00000673766.1	3193	3	118	2230	118	-85	alternative_3end5end	FALSE	canonical	30	ACTTATTTCTAAATCCTCAC	NA	ATTAAA	-19	TRUE	Annotated Genes	Multi-Exon	Not within 50bp	Not within 50bp	Not within 50bp	Yes	No	20	63
PB.70995.7655	chr4	-	797	6	FSM	SNCA	ENST00000336904.7	3041	6	-3	2247	-3	-88	alternative_3end	FALSE	canonical	30	ACCACTTATTTCTAAATCCT	-13	ATTAAA	-16	TRUE	Annotated Genes	Multi-Exon	Within 50bp	Not within 50bp	Within 50bp	Yes	No	58	297
PB.70995.7656	chr4	-	737	5	ISM	SNCA	ENST00000508895.5	905	6	521	81	3	-81	3prime_fragment	FALSE	canonical	30	ATTTCTAAATCCTCACTATT	2613	ATTAAA	-23	TRUE	Annotated Genes	Multi-Exon	Not within 50bp	Not within 50bp	Not within 50bp	Yes	Yes	41	102
PB.70995.7657	chr4	-	1181	6	FSM	SNCA	ENST00000394986.5	1420	6	-47	286	13	-81	alternative_3end	FALSE	canonical	30	ATTTCTAAATCCTCACTATT	-22	ATTAAA	-23	TRUE	Annotated Genes	Multi-Exon	Within 50bp	Not within 50bp	Within 50bp	Yes	No	85	813
PB.70995.7658	chr4	-	903	6	FSM	SNCA	ENST00000506244.5	570	6	-105	-228	37	-91	alternative_3end5end	FALSE	canonical	35	ACTACCACTTATTTCTAAAT	1032	ATTAAA	-13	TRUE	Annotated Genes	Multi-Exon	Not within 50bp	Not within 50bp	Not within 50bp	Yes	No	64	414
PB.70995.7659	chr4	-	402	2	ISM	SNCA	ENST00000673766.1	3193	3	42689	2221	42689	-76	3prime_fragment	FALSE	canonical	25	TAAATCCTCACTATTTTTTT	NA	ATTAAA	-28	TRUE	Annotated Genes	Multi-Exon	Not within 50bp	Not within 50bp	Not within 50bp	Yes	Yes	30	62
PB.70995.7662	chr4	-	888	6	FSM	SNCA	ENST00000508895.5	905	6	-59	76	-59	-76	alternative_3end5end	FALSE	canonical	25	TAAATCCTCACTATTTTTTT	2033	ATTAAA	-28	TRUE	Annotated Genes	Multi-Exon	Not within 50bp	Not within 50bp	Not within 50bp	Yes	No	32	64
PB.70995.7664	chr4	-	861	6	NNC	SNCA	novel	1420	6	NA	NA	232	-88	at_least_one_novel_splicesite	FALSE	canonical	30	ACCACTTATTTCTAAATCCT	1561	ATTAAA	-16	TRUE	Annotated Genes	Multi-Exon	Not within 50bp	Not within 50bp	Not within 50bp	Yes	No	11	17
PB.70995.7669	chr4	-	905	5	NIC	SNCA	novel	2139	8	NA	NA	-21	-88	combination_of_known_junctions	FALSE	canonical	30	ACCACTTATTTCTAAATCCT	-56	ATTAAA	-16	TRUE	Annotated Genes	Multi-Exon	Not within 50bp	Not within 50bp	Not within 50bp	Yes	No	17	33
PB.70995.7670	chr4	-	542	3	ISM	SNCA	ENST00000505199.5	411	4	13294	-267	13276	-91	3prime_fragment	FALSE	canonical	35	ACTACCACTTATTTCTAAAT	5789	ATTAAA	-13	TRUE	Annotated Genes	Multi-Exon	Not within 50bp	Not within 50bp	Not within 50bp	Yes	Yes	32	91
PB.70995.7671	chr4	-	592	4	ISM	SNCA	ENST00000508895.5	905	6	8024	85	7478	-85	3prime_fragment	FALSE	canonical	30	ACTTATTTCTAAATCCTCAC	-9	ATTAAA	-19	TRUE	Annotated Genes	Multi-Exon	Within 50bp	Not within 50bp	Not within 50bp	Yes	Yes	15	27
PB.70995.7863	chr4	-	715	6	FSM	SNCA	ENST00000394991.8	3177	6	-13	2475	-6	3	alternative_3end	FALSE	canonical	30	ACAAGTGCTCAGTTCCAATG	-10	NA	NA	FALSE	Annotated Genes	Multi-Exon	Within 50bp	Not within 50bp	Within 50bp	No	No	12	22
PB.70995.7878	chr4	-	657	5	ISM	SNCA	ENST00000394991.8	3177	6	-37	5090	1	-2561	5prime_fragment	FALSE	canonical	25	AGTCCAAGCTGAATCTTTCT	-34	NA	NA	FALSE	Annotated Genes	Multi-Exon	Within 50bp	Not within 50bp	Within 50bp	No	No	9	13
PB.70995.7962	chr4	-	720	5	NNC	SNCA	novel	387	5	NA	NA	1	7354	at_least_one_novel_splicesite	FALSE	canonical	25	AAAATGCTTTCAGTCTGTGT	-34	ATTAAA	-8	TRUE	Annotated Genes	Multi-Exon	Within 50bp	Not within 50bp	Not within 50bp	Yes	No	24	43
PB.70995.7963	chr4	-	586	5	NNC	SNCA	novel	387	5	NA	NA	10	7365	at_least_one_novel_splicesite	FALSE	canonical	20	AGTCTGTGTTTAATAGCTTG	-25	ATTAAA	-19	TRUE	Annotated Genes	Multi-Exon	Within 50bp	Not within 50bp	Not within 50bp	Yes	No	7	11
PB.70995.7966	chr4	-	729	5	NNC	SNCA	novel	387	5	NA	NA	-12	7354	intron_retention	FALSE	canonical	25	AAAATGCTTTCAGTCTGTGT	-5	ATTAAA	-8	TRUE	Annotated Genes	Multi-Exon	Within 50bp	Not within 50bp	Not within 50bp	Yes	No	6	14
PB.70995.7975	chr4	-	1188	4	ISM	SNCA	ENST00000506691.1	387	5	-122	-507	1	4	intron_retention	FALSE	canonical	30	ATAGTGACATCATCTCTTAT	-34	AATAAA	-21	TRUE	Annotated Genes	Multi-Exon	Within 50bp	Not within 50bp	Not within 50bp	Yes	No	36	160
PB.70995.7977	chr4	-	1436	4	ISM	SNCA	ENST00000674129.1	2139	8	-363	96510	-363	-4	5prime_fragment	FALSE	canonical	30	ATTTCTTTATAGTGACATCA	632	AATAAA	-13	TRUE	Annotated Genes	Multi-Exon	Not within 50bp	Not within 50bp	Not within 50bp	Yes	No	76	662
PB.70995.7979	chr4	-	1090	4	ISM	SNCA	ENST00000506244.5	570	6	-296	95277	-154	-5	5prime_fragment	FALSE	canonical	25	TATTTCTTTATAGTGACATC	841	AATAAA	-12	TRUE	Annotated Genes	Multi-Exon	Not within 50bp	Not within 50bp	Not within 50bp	Yes	No	29	71
PB.70995.7984	chr4	-	777	4	ISM	SNCA	ENST00000336904.7	3041	6	19	97746	19	4	5prime_fragment	FALSE	canonical	30	ATAGTGACATCATCTCTTAT	9	AATAAA	-21	TRUE	Annotated Genes	Multi-Exon	Within 50bp	Not within 50bp	Within 50bp	Yes	No	8	14
PB.70995.7988	chr4	-	723	3	FSM	SNCA	ENST00000502987.5	731	3	4	4	4	-4	reference_match	FALSE	canonical	30	ATTTCTTTATAGTGACATCA	2614	AATAAA	-13	TRUE	Annotated Genes	Multi-Exon	Not within 50bp	Within 50bp	Within 50bp	Yes	No	6	12
PB.70995.7989	chr4	-	851	4	ISM	SNCA	ENST00000508895.5	905	6	-40	95595	-40	-4	5prime_fragment	FALSE	canonical	30	ATTTCTTTATAGTGACATCA	2052	AATAAA	-13	TRUE	Annotated Genes	Multi-Exon	Not within 50bp	Not within 50bp	Within 50bp	Yes	No	7	14
PB.70995.8025	chr4	-	426	4	ISM	SNCA	ENST00000506244.5	570	6	-27	95672	4	103	5prime_fragment	FALSE	canonical	20	AAGGTATGGCTGTGTACGTT	-31	AAAAAG	-13	TRUE	Annotated Genes	Multi-Exon	Within 50bp	Not within 50bp	Within 50bp	Yes	No	6	10
PB.70995.8027	chr4	-	326	3	FSM	SNCA	ENST00000502987.5	731	3	5	400	-5	103	alternative_3end	FALSE	canonical	20	AAGGTATGGCTGTGTACGTT	2615	AAAAAG	-13	TRUE	Annotated Genes	Multi-Exon	Not within 50bp	Not within 50bp	Within 50bp	Yes	No	11	21
PB.70995.8028	chr4	-	376	4	ISM	SNCA	ENST00000336904.7	3041	6	19	98147	19	106	5prime_fragment	FALSE	canonical	10	GTATGGCTGTGTACGTTTTG	9	AAAAAG	-16	TRUE	Annotated Genes	Multi-Exon	Within 50bp	Not within 50bp	Within 50bp	Yes	No	11	22
PB.70995.8031	chr4	-	570	4	ISM	SNCA	ENST00000674129.1	2139	8	110	96903	-1	106	5prime_fragment	FALSE	canonical	10	GTATGGCTGTGTACGTTTTG	-36	AAAAAG	-16	TRUE	Annotated Genes	Multi-Exon	Within 50bp	Not within 50bp	Not within 50bp	Yes	No	33	112
PB.70995.8032	chr4	-	189	2	ISM	SNCA	ENST00000502987.5	731	3	7507	397	7479	106	3prime_fragment	FALSE	canonical	10	GTATGGCTGTGTACGTTTTG	-8	AAAAAG	-16	TRUE	Annotated Genes	Multi-Exon	Within 50bp	Not within 50bp	Not within 50bp	Yes	Yes	12	16
PB.70995.8033	chr4	-	714	4	ISM	SNCA	ENST00000506691.1	387	5	-52	-103	11	103	intron_retention	FALSE	canonical	20	AAGGTATGGCTGTGTACGTT	36	AAAAAG	-13	TRUE	Annotated Genes	Multi-Exon	Within 50bp	Not within 50bp	Not within 50bp	Yes	No	21	43
PB.70995.8042	chr4	-	445	4	ISM	SNCA	ENST00000674129.1	2139	8	118	97020	7	-11	5prime_fragment	FALSE	canonical	35	ACAAATGTTGGAGGAGCAGT	-28	NA	NA	FALSE	Annotated Genes	Multi-Exon	Within 50bp	Not within 50bp	Not within 50bp	No	No	19	47
PB.70995.8043	chr4	-	675	4	ISM	SNCA	ENST00000506691.1	387	5	-127	11	-4	-11	intron_retention	FALSE	canonical	35	ACAAATGTTGGAGGAGCAGT	-39	NA	NA	FALSE	Annotated Genes	Multi-Exon	Within 50bp	Within 50bp	Not within 50bp	No	No	9	21
PB.70995.8053	chr4	-	620	3	ISM	SNCA	ENST00000506691.1	387	5	-98	5791	-6	-5791	intron_retention	FALSE	canonical	20	GTAAGCTCCATTGTGCTTAT	-10	NA	NA	FALSE	Annotated Genes	Multi-Exon	Within 50bp	Not within 50bp	Not within 50bp	No	No	11	20
PB.70995.8054	chr4	-	523	3	ISM	SNCA	ENST00000674129.1	2139	8	14	102800	14	-5791	5prime_fragment	FALSE	canonical	20	GTAAGCTCCATTGTGCTTAT	1009	NA	NA	FALSE	Annotated Genes	Multi-Exon	Not within 50bp	Not within 50bp	Within 50bp	No	No	25	83
PB.70995.8073	chr4	-	628	2	ISM	SNCA	ENST00000674129.1	2139	8	-162	110233	-162	-13224	5prime_fragment	FALSE	canonical	45	AAAGACAAAAGAGGGTGTTC	833	NA	NA	FALSE	Annotated Genes	Multi-Exon	Not within 50bp	Not within 50bp	Not within 50bp	No	No	59	387
PB.70995.8076	chr4	-	567	2	ISM	SNCA	ENST00000506691.1	387	5	-116	13224	7	-13224	intron_retention	FALSE	canonical	45	AAAGACAAAAGAGGGTGTTC	-28	NA	NA	FALSE	Annotated Genes	Multi-Exon	Within 50bp	Not within 50bp	Not within 50bp	No	No	22	92
PB.81888.123	chr6	-	706	4	ISM	TREM2	ENST00000373122.8	1012	5	1720	15	1720	-13	3prime_fragment	FALSE	canonical	25	ATATTTAGCTGGATAGTTTT	1814	AATAAA	-13	TRUE	Annotated Genes	Multi-Exon	Not within 50bp	Within 50bp	Not within 50bp	Yes	Yes	6	15
PB.81888.25	chr6	-	1171	5	FSM	TREM2	ENST00000373113.8	983	5	-195	7	-125	-7	alternative_5end	FALSE	canonical	20	AGCTGGATAGTTTTGGGCAT	NA	AATAAA	-19	TRUE	Annotated Genes	Multi-Exon	Not within 50bp	Within 50bp	Not within 50bp	Yes	No	96	14252
PB.81888.26	chr6	-	560	3	NIC	TREM2	novel	860	4	NA	NA	-41	9	combination_of_known_splicesites	FALSE	canonical	30	ATCATGAAAGTCTCATTTTC	NA	AATAAA	-37	TRUE	Annotated Genes	Multi-Exon	Not within 50bp	Not within 50bp	Not within 50bp	Yes	No	23	64
PB.81888.29	chr6	-	822	4	NIC	TREM2	novel	983	5	NA	NA	-133	-13	combination_of_known_splicesites	FALSE	canonical	25	ATATTTAGCTGGATAGTTTT	NA	AATAAA	-13	TRUE	Annotated Genes	Multi-Exon	Not within 50bp	Not within 50bp	Not within 50bp	Yes	No	82	1273
PB.81888.32	chr6	-	992	3	NIC	TREM2	novel	983	5	NA	NA	1498	-1	intron_retention	FALSE	canonical	30	ATAGTTTTGGGCATCATGAA	1592	AATAAA	-25	TRUE	Annotated Genes	Multi-Exon	Not within 50bp	Not within 50bp	Not within 50bp	Yes	No	18	31
PB.81888.33	chr6	-	423	2	NIC	TREM2	novel	860	4	NA	NA	-9	-3	combination_of_known_splicesites	FALSE	canonical	20	GGATAGTTTTGGGCATCATG	2	AATAAA	-23	TRUE	Annotated Genes	Multi-Exon	Within 50bp	Not within 50bp	Not within 50bp	Yes	No	27	48
[truncated: 730 more rows]
