# Supplementary material for: Long-read transcript sequencing identifies differential isoform expression in the entorhinal cortex in a transgenic model of tau pathology
Source: Nat Commun. 2024 Aug 2;15:6458. doi: 10.1038/s41467-024-50486-8 (PMC11297290; doi:10.1038/s41467-024-50486-8)
Supplement: Supplementary file 14 — Supplementary Data 11 [file 41467_2024_50486_MOESM14_ESM.xlsx]

## Sheet: Sheet1
Supplementary Data 11: Read coverage per mouse sample in whole and targeted datasets.
(A)
Sample	Number of Reads	Genotype	Age (months)
Mouse 2	351454	WT	8
Mouse 4	338557	TG	2
Mouse 6	329636	WT	2
Mouse 8	350120	TG	8
Mouse 9	328831	TG	8
Mouse 10	339563	WT	2
Mouse 11	212387	TG	2
Mouse 12	329376	WT	8
Mouse 16	342173	TG	8
Mouse 17	227113	WT	2
Mouse 18	358413	TG	2
Mouse 19	354154	WT	8
(B)
Sample	Number of Iso-Seq Reads*	Number of ONT Reads+	Genotype	Age (months)
Mouse 1	49638	-	WT	4
Mouse 2	51020	-	WT	8
Mouse 3	53727	-	WT	6
Mouse 4	63328	-	TG	2
Mouse 5	59153	-	TG	4
Mouse 6	50058	-	WT	2
Mouse 7	24293	738056	WT	4
Mouse 8	25705	763528	TG	8
Mouse 9	28081	807960	TG	8
Mouse 10	27351	725260	WT	2
Mouse 11	27135	824401	TG	2
Mouse 12	24598	800543	WT	8
Mouse 13	25283	765738	TG	6
Mouse 14	22427	730010	WT	6
Mouse 15	26239	819564	TG	6
Mouse 16	28114	1317511	TG	8
Mouse 17	23770	1080464	WT	2
Mouse 18	27546	1131981	TG	2
Mouse 19	24322	998458	WT	8
Mouse 20	32683	1295303	TG	6
Mouse 21	13861	666928	WT	6
Mouse 22	16530	793802	TG	4
Mouse 23	18572	1117300	WT	4
Mouse 24	24938	1150108	TG	4
* after Iso-Seq3 Refine
+ after Cutadapt
