# Supplementary material for: Long-read transcript sequencing identifies differential isoform expression in the entorhinal cortex in a transgenic model of tau pathology
Source: Nat Commun. 2024 Aug 2;15:6458. doi: 10.1038/s41467-024-50486-8 (PMC11297290; doi:10.1038/s41467-024-50486-8)
Supplement: Supplementary file 15 — Supplementary Data 12 [file 41467_2024_50486_MOESM15_ESM.xlsx]

## Sheet: Sheet1
Supplementary Data 12: Primers and barcodes used for cDNA synthesis.
Name	Sequence
SMARTer PCR Oligo	AAGCAGTGGTATCAACGCAGAGTAC
PolyT blocker Oligo	TTTTTTTTTTTTTTTTTTTTTTTTTTTTTTInvdT
Barcode 1	AAGCAGTGGTATCAACGCAGAGTACCACATATCAGAGTGCGTTTTTTTTTTTTTTTTTTTTTTTTTTTTTTVN
Barcode 2	AAGCAGTGGTATCAACGCAGAGTACACACACAGACTGTGAGTTTTTTTTTTTTTTTTTTTTTTTTTTTTTTVN
Barcode 3	AAGCAGTGGTATCAACGCAGAGTACACACATCTCGTGAGAGTTTTTTTTTTTTTTTTTTTTTTTTTTTTTTVN
Barcode 4	AAGCAGTGGTATCAACGCAGAGTACCACGCACACACGCGCGTTTTTTTTTTTTTTTTTTTTTTTTTTTTTTVN
Barcode 5	AAGCAGTGGTATCAACGCAGAGTACCACTCGACTCTCGCGTTTTTTTTTTTTTTTTTTTTTTTTTTTTTTTVN
Barcode 6	AAGCAGTGGTATCAACGCAGAGTACCATATATATCAGCTGTTTTTTTTTTTTTTTTTTTTTTTTTTTTTTTVN
Barcode 7	AAGCAGTGGTATCAACGCAGAGTACTCTGTATCTCTATGTGTTTTTTTTTTTTTTTTTTTTTTTTTTTTTTVN
Barcode 8	AAGCAGTGGTATCAACGCAGAGTACACAGTCGAGCGCTGCGTTTTTTTTTTTTTTTTTTTTTTTTTTTTTTVN
Barcode 9	AAGCAGTGGTATCAACGCAGAGTACACACACGCGAGACAGATTTTTTTTTTTTTTTTTTTTTTTTTTTTTTVN
