# Supplementary material for: Long-read transcript sequencing identifies differential isoform expression in the entorhinal cortex in a transgenic model of tau pathology
Source: Nat Commun. 2024 Aug 2;15:6458. doi: 10.1038/s41467-024-50486-8 (PMC11297290; doi:10.1038/s41467-024-50486-8)
Supplement: Supplementary file 16 — Supplementary Data 13 [file 41467_2024_50486_MOESM16_ESM.xlsx]

## Sheet: FINAL-ALL
Supplementary Data 13: Custom-designed mouse probes for AD target genes.
SequenceName	Sequence	Chromosome	Start	Stop	Orientation	Group Name	Request ID	GC Percent	Rationale
627605_25788872_TREM2(83433)_1.1_1	CCTTCTCCCTCCTTGAATCACAGCGCCTACCCTAGTCCTGACTGTTGCTCAATCCAGGAGCACAGTTCCTGTGGGCTGAGCCTGACTGGCTTGGTCATCTCTTTTCTGCACTTCAAGGGA	17	48346378	48346498	+	TREM2 (83433)	627605	54.17	Exon 1
627605_25788873_TREM2(83433)_2.1_2	CAGCTGGGTGAGGAGGGCCCATGCCAGCGTGTGGTGAGCACACACGGTGTGTGGCTGCTGGCCTTCCTGAAGAAGCGGAATGGGAGCACAGTCATCGCAGATGACACCCTTGCTGGAACC	17	48348572	48348692	+	TREM2 (83433)	627605	61.67	Exon 2
627605_25788874_TREM2(83433)_3_1	TTTGTCTATTACAGACCCTCTAGATGACCAAGATGCTGGAGATCTCTGGGTCCCCGAGGAGTCATCGAGTTTCGAGGGTGCCCAAGTGGAACACAGCACCTCCAGGTACAGTAGTGGTCC	17	48351086	48351206	+	TREM2 (83433)	627605	53.33	Exon 3
627605_25788875_TREM2(83433)_4_2	AAGAGACCTCCTTCCCACCCACCTCCATTCTTCTCCTCCTGGCCTGCGTTCTCCTGAGCAAGTTTCTTGCAGCCAGCATCCTCTGGGCTGTGGCCAGGGGCAGGCAGAAGCCGGGAACAC	17	48351750	48351870	+	TREM2 (83433)	627605	60.83	Exon 4
627605_25788876_TREM2(83433)_5.1_2	CTGCATGCTCTCCCCTCCTCCACCAAGACTTCTGTTTCTGCTACTTTTGCTTCAGAGGCCGCCTCTGCCTCAAGCCCACCTATCCTGGGAGCAGGAATACTGGTGTGTACATCTGTGTTG	17	48352081	48352201	+	TREM2 (83433)	627605	54.17	Exon 5
627605_25788736_BIN1(30948)_1_3	AGATGGGGAGCAAGGGGGTGACGGCGGGGAAGATCGCCAGCAACGTACAGAAGAAGCTGACCCGAGCGCAGGAGAAGGTGAGTGAACGGTAAACCTGCCACACCTCTCGCCCCTACCCCT	18	32377413	32377533	+	BIN1 (30948)	627605	61.67	Exon 1
627605_25788737_BIN1(30948)_2.1_1	CCCTTCTCTCTGTGCGGCAGGTCCTGCAGAAACTGGGGAAGGCGGACGAGACGAAGGACGAGCAGTTTGAGCAGTGTGTCCAGAACTTCAATAAGCAGCTGGTGAGTGTTTATGGAGGTG	18	32406079	32406199	+	BIN1 (30948)	627605	55	Exon 2
627605_25788738_BIN1(30948)_3_1	GGACCTGACCTTGTTCTTGGCTTTTCTGGCAGACAGAGGGTACCCGGCTGCAGAAGGATCTTCGGACCTATCTGGCTTCTGTTAAAGGTAGGGTACGTCTCTCTGTAAGGATTTGGGGCT	18	32412388	32412508	+	BIN1 (30948)	627605	52.5	Exon 3
627605_25788739_BIN1(30948)_4_1	CCTACCCCACAGCGATGCACGAAGCCTCCAAGAAGCTGAGTGAGTGTCTTCAGGAGGTGTATGAGCCCGAGTGGCCTGGCAGGGATGAAGCAAACAAGATTGCAGAGGTAAGCATGGGTG	18	32412604	32412724	+	BIN1 (30948)	627605	55.83	Exon 4
627605_25788740_BIN1(30948)_5_1	TCTATGTTTCAGAACAATGACCTACTCTGGATGGACTACCACCAGAAGCTGGTGGACCAGGCTCTGCTGACCATGGACACCTACCTAGGCCAGTTCCCTGATATCAAGGTAAGAAACCTC	18	32413082	32413202	+	BIN1 (30948)	627605	50	Exon 5
627605_25788741_BIN1(30948)_6_1	CCCTAGTCGCGCATTGCCAAGCGGGGGCGGAAGCTGGTGGACTATGACAGTGCCCGGCACCACTATGAGTCTCTTCAAACCGCCAAAAAGAAGGATGAAGCCAAAATTGCCAAGGTAAGG	18	32414176	32414296	+	BIN1 (30948)	627605	55	Exon 6
627605_25788742_BIN1(30948)_7.1_1	CTCCTTTCCCCCAGCCTGTCTCGCTGCTTGAGAAAGCCGCCCCCCAGTGGTGCCAAGGCAAACTACAGGCTCATCTTGTAGCTCAAACTAACCTGCTCCGAAATCAGGTGATACTGGCTT	18	32414930	32415050	+	BIN1 (30948)	627605	55	Exon 7
627605_25788743_BIN1(30948)_8_1	CTGCCTCTCCATCCCAGGCAGAAGAGGAGCTCATCAAAGCCCAGAAGGTGTTCGAGGAGATGAACGTGGATCTGCAGGAGGAGCTGCCATCCCTGTGGAACAGGTAAAGTCAGGAGGGGC	18	32419825	32419945	+	BIN1 (30948)	627605	57.5	Exon 8
627605_25788744_BIN1(30948)_9.1_1	TCACCTCCTATCTCTCTGGCAGCCGTGTAGGTTTCTATGTCAACACGTTCCAGAGCATCGCGGGTCTGGAGGAAAACTTCCATAAAGAGATGAGTAAGGTAGGCCAGGGGGACTGGGCTG	18	32420046	32420166	+	BIN1 (30948)	627605	53.33	Exon 9
627605_25788745_BIN1(30948)_10_1	TCACTCTTCCTCCTGCAGCTCAATCAGAACCTCAATGATGTCCTGGTCAGCCTAGAGAAGCAGCACGGGAGCAACACCTTCACAGTCAAGGCCCAACCCAGGTAGGTTAGGGCAGGGAGG	18	32421859	32421979	+	BIN1 (30948)	627605	55.83	Exon 10
627605_25788746_BIN1(30948)_11.1_1	CTCTTTGTTCTGTTGATACCACTCTCGGTCTGTCCTTCTTTTACAGTGACAATGCCCCTGAGAAAGGGAACAAGAGCCCGTCACCTCCTCCAGATGGCTCCCCTGCTGCTACCCCTGAGA	18	32424773	32424893	+	BIN1 (30948)	627605	53.33	Exon 11
627605_25788747_BIN1(30948)_12_2	AGCAGATTCTCAGCCTTTTTGATGACGCATTTGTCCCTGAGATCAGCGTGACCACCCCCTCCCAGGTCAGCTGTGTCCACCGCGGCCCAGCCTTCTCCCCTGATATTACTCTTTCTCTCA	18	32426287	32426407	+	BIN1 (30948)	627605	55	Exon 12
627605_25788748_BIN1(30948)_13.1_1	ACCAAGTTTGAGGCCCCTGGGCCTTTCTCAGAGCAGGCCAGTCTACTAGACCTGGACTTCGAGCCCCTTCCACCAGTGGCGAGCCCCGTGAAGGCACCCACACCCTCTGGTCAGGTTGGT	18	32429189	32429309	+	BIN1 (30948)	627605	61.67	Exon 13
627605_25788749_BIN1(30948)_14_1	TCTAACCTGTGTACTGACTCTGTCCTTTTGCTGTTACTGCTGCCTCAGTCAATCCCATGGGACCTCTGGGAGGTAAGCCACACACTTGTTCTGCACCGCTGCCTGCACCCCTGGGGGCTG	18	32429651	32429771	+	BIN1 (30948)	627605	56.67	Exon 14
627605_25788750_BIN1(30948)_15_1	CACTAGCCCACAGAGAGTCAAGCTGGCATCCTGCCTTCCGGGGAGCCCAGTTCTGCTGAGGGCAGCTTTGCTGTGGCCTGGCCCAGCCAGACAGCCGAGCCAGGGCCCGCCCAAGTAAGT	18	32430743	32430863	+	BIN1 (30948)	627605	65	Exon 15
627605_25788751_BIN1(30948)_16.1_1	CCTTGCTGGCATTTTATGTTGCAGCCAGCAGAGGCCTCCGAGGTGGTGGGTGGAGCCCAGGAGCCAGGGGAGACAGCAGCCAGTGAAGCAACCTCCGTAAGACGGCAGGGGCCGGGCCCT	18	32431646	32431766	+	BIN1 (30948)	627605	65	Exon 16
627605_25788752_BIN1(30948)_17_1	TCAGAGCTCTCTTCCGGCTGTGGTGGTGGAGACCTTCTCCGCAACTGTGAATGGGGCGGTGGAGGGCAGCGCTGGGACTGGACGCTTGGACCTGCCCCCGGGATTCATGTTCAAGGTGAG	18	32431978	32432098	+	BIN1 (30948)	627605	62.5	Exon 17
627605_25788753_BIN1(30948)_18_1	TTTCTACAGGTTCAAGCCCAGCATGATTACACGGCCACTGACACTGATGAGCTGCAACTCAAAGCTGGCGATGTGGTGTTGGTGATTCCTTTCCAGAACCCAGAGGAGCAGGTGAGCAAG	18	32432314	32432434	+	BIN1 (30948)	627605	51.67	Exon 18
627605_25788754_BIN1(30948)_19.1_2	GAAATGCCGCGGCGTCTTCCCGGAGAATTTTACAGAGCGGGTGCAGTGACGGAGGAGCCTTCCCGAGTGTGAAGAACCTTTCCCCCAAAGATGTGTGCTTTTCTTTTCTTTGTTTTTCT	18	32435193	32435312	+	BIN1 (30948)	627605	50.42	Exon 19
627605_25788755_BIN1(30948)_19.2_3	GGCTGCGCCACCGAGCAGGGCTTGGGTCCTCTTCTGGCAGCTGCCCTGGGCAGGGCCTGCACACTGGCCCAGCCTGGTTCCGCTCTGCAGACCAACCGTGTGCTGTTTGAAAATAAGCCC	18	32435561	32435681	+	BIN1 (30948)	627605	65	Exon 19 (within 500bp)
627605_25788762_CD33(12489)_7.1_3	TGCTCTCCTGTGAAGAACCTGTGTCCTCTATGGCTTCCTGTGGATAATTCCTGCATCCCTCTGATCCCAGAGTGGGTTATGCTGCTGTGTGTGAGTCTTACACTCAGTTGACATCATCTG	7	43528728	43528848	-	CD33 (12489)	627605	49.17	Exon 7
627605_25788761_CD33(12489)_6_1	CCTGGTAAACATCATCAGAGGCAGGAAGCGATCACATCCTATAATCACTGCCTATCTCCAACTGCATCTGATGCTGTGACTCCAGGATGTTCCATACACAGGTCTGTGACAGGCACCTCA	7	43529453	43529573	-	CD33 (12489)	627605	49.17	Exon 6
627605_25788760_CD33(12489)_5_1	CACACTTCAATCCTTGGTTTCCTCAGTGTGATGTTCTGCAGAAGGAAGACAACAAAGCTGTCAGTGCACATGGGCTGTGAAAATCCTATCAAGGTTAGTCACACGGGGCCCACACATTCC	7	43529838	43529958	-	CD33 (12489)	627605	48.33	Exon 5
627605_25788759_CD33(12489)_4_1	TGTGTTTCTGCAGGGAAATCAGGCCAGATGAGAGAGCTGGTCCTGGTGGCTGTGGGGGAGGCAACGGTCAAGCTCCTGATTCTTGGGCTCTGTCTCGTGTTTCTCATGTGAGTACTGCTC	7	43530198	43530318	-	CD33 (12489)	627605	55	Exon 4
627605_25788758_CD33(12489)_3.1_2	TGGGCTTGTGAGCAGGGGACACCCCCTACTTTCTCCTGGATGTCAACTGCCCTCACCTCCTTGAGTTCCCGAACCACAGACTCCTCCGTGCTGACGTTCACACCTCAGCCTCAGGACCAT	7	43532116	43532236	-	CD33 (12489)	627605	58.33	Exon 3
627605_25788757_CD33(12489)_2.1_3	CCCCAGACAACTAGTGCAGAAGGCAACACAGGGCAGATTCCAACTCCTTGGGGACCCACAGAAACATGACTGTTCCCTGTTCATCAGAGATGCACAGAAAAATGACACAGGAATGTACTT	7	43532672	43532792	-	CD33 (12489)	627605	48.33	Exon 2
627605_25788756_CD33(12489)_1_1	CTCACCCATGACAGGAAGCGTCAACCACCCAACCTTCCTTCCCCTTTTACTTGTAGGAACCTAGGACCATTCACTGTGCTATGCTGTGGCCACTGCCGCTGTTCTTGCTGTGTGCAGGTA	7	43533054	43533174	-	CD33 (12489)	627605	53.33	Exon 1
627605_25788905_VGF(381677)_1_2	GGAACAGAGCCAAGGCGGACCGGTCCCGACTTTCCCCCTGCCCCGACCCTCCTCTCCACCTCCCGCCGTCGTGACACCGGCTGGTAAATACTCCGCTGTCCATCCCTCCAACCCTCTTCA	5	137030378	137030498	+	VGF (381677)	627605	65	Exon 1
627605_25788906_VGF(381677)_2.1_2	ACCTTCACGTTGCCGGCATCCGTCCTCTTCTGCTTCCTTCTACTGATCCAGGGGTTGGGAGCAGCGCCCCCCGGGCGCCCCGATGTTTTTCCTCCTCCCCTCAGCTCTGAGCATAATGGG	5	137030991	137031111	+	VGF (381677)	627605	61.67	Exon 2
627605_25788906_VGF(381677)_2.1_6	GCATCCTTGCTCCAAGAACTTCGAGATTTCAGTCCGAGCAATGCTAAGCGCCAACAAGAGACGGCGGCAGCAGAGACTGAAACCCGCACGCACACGCTGACCCGAGTCAATCTGGAGAGC	5	137031471	137031591	+	VGF (381677)	627605	56.67	Exon 2
627605_25788906_VGF(381677)_2.1_10	CAAGAAGAGCGGCTGGCCGATCTCGCCTCCGACCTGCTGCTCCAGTATCTGTTGCAGGGCGGAGCCCGGCAGCGCGATCTCGGGGGTCGCGAGCTGCAGGAGACGCAGCAAGAGCGGGA	5	137031951	137032070	+	VGF (381677)	627605	68.07	Exon 2
627605_25788908_VGF(381677)_2.3_1	AGGATGACGACGACGAGGAGATGGATCCGCAGACGATCGATAGTCTCATTGAACTGTCCACCAAACTCCACCTGCCAGCAGACGATGTGGTCAGCATCATCGAAGAGGTGGAGGAGAAAC	5	137032315	137032435	+	VGF (381677)	627605	53.33	Exon 2
627605_25788908_VGF(381677)_2.3_7	GTCTAGAACACACAAAACTCGCAGGCAATCCCGGGGCCAGCCCAGGCGGGTGTGTGGTTTGTGCGAGTCCCCTTATATCCCCACTTCCTCCAGGGGCCTCGTCCCCATCTAGTTTCTCTA	5	137033035	137033155	+	VGF (381677)	627605	58.33	Exon 2
627605_25788763_FYN(14360)_1.1_2	GGGGGCTCCGCAGAGAGGAGGAGGGGTCGCCGTGCGCCGGGCCTCCGAGACCCGCCCGCTGGTCAAGAGCTCAGCGAGGCCGCCTCTAGCCGGAGCGTTTCGAGGACTCCCCGGGCACAC	10	39369874	39369994	+	FYN (14360)	627605	74.17	Exon 1
627605_25788764_FYN(14360)_2.1_1	AGTTCTTCTTTAATGTTTTTCTTTATTTTTTGTTTTACAGTGTTTGAAAGGAACAGGATGCTGATCTAATCGTGGCAAAAGTAAGTTGACAAATCCTGTGCCTTGTGCGTTAGAAAGTGT	10	39394964	39395084	+	FYN (14360)	627605	34.17	Exon 2
627605_25788765_FYN(14360)_3_1	GAGTCTATCTGCATTGTTTTTTCAGAGTCAGTCCGACCGCTGGTTTCGAAGACATGTGGTGTATATAAAGTTTGTGATAGTTGGTGGAAATTTGGGTAAGTGTTGTTCCATTTATTTCTA	10	39455040	39455160	+	FYN (14360)	627605	38.33	Exon 3
627605_25788766_FYN(14360)_4_2	GCAGCCTGAACCAGAGCTCTGGGTACCGCTATGGCACAGACCCCACCCCTCAGCACTACCCCAGCTTCGGCGTGACCTCCATCCCGAACTACAACAACTTCCACGCAGCTGGGGGCCAGG	10	39511807	39511927	+	FYN (14360)	627605	63.33	Exon 4
627605_25788767_FYN(14360)_5_1	TTTTTTTGGCAGGAGTGACACTGTTTGTGGCGCTTTATGACTATGAAGCACGGACGGAAGATGACCTGAGTTTTCACAAAGGAGAAAAATTTCAAATATTGAACAGCTCGTAAGTTTGGG	10	39515560	39515680	+	FYN (14360)	627605	40.83	Exon 5
627605_25788768_FYN(14360)_6.1_1	TCCTTTGCAGGGAAGGAGACTGGTGGGAAGCCCGCTCCTTGACAACCGGGGAAACTGGTTACATTCCCAGCAATTACGTGGCTCCAGTTGACTCCATCCAGGCAGAAGAGTATGTTGTTG	10	39522743	39522863	+	FYN (14360)	627605	53.33	Exon 6
627605_25788769_FYN(14360)_7_1	CCTTGAAGGTGGTACTTTGGAAAACTTGGCCGCAAAGATGCTGAGAGACAGCTCCTGTCCTTTGGAAACCCAAGAGGTACCTTTCTTATCCGCGAGAGCGAAACCACCAAAGGTAAGCTA	10	39525392	39525512	+	FYN (14360)	627605	49.17	Exon 7
627605_25788770_FYN(14360)_8.1_2	TTGACAATGGTGGATACTATATCACAACGCGGGCCCAGTTTGAAACACTTCAGCAACTGGTACAGCATTACTCAGGTAACCCCAGTGCCGTCACCGTCACCGTCACCGTCACCGGTTAGA	10	39526855	39526975	+	FYN (14360)	627605	51.67	Exon 8
627605_25788771_FYN(14360)_9_2	CAAAGATGTCTGGGAAATCCCTCGAGAATCCCTGCAGTTGATCAAGAGACTGGGAAATGGGCAGTTTGGGGAAGTATGGATGGGTATGCTGAGATTCAATTACTCTCTTATTAGCTTCCT	10	39529518	39529638	+	FYN (14360)	627605	45	Exon 9
627605_25788772_FYN(14360)_10_2	ATGCTTGGGAAGTTGCACGTGACTCGTTGTTTCTGGAGAAGAAGCTGGGGCAGGGGTGTTTCGCTGAAGTGTGGCTTGGTAAGGCAGAGGGCACATTCTGTTTTGGCTGCATCTCAAAGC	10	39529996	39530116	+	FYN (14360)	627605	52.5	Exon 10
627605_25788773_FYN(14360)_11.1_1	GATTGACTTACTGTTGTGGGGTATCTGTAGGTACCTGGAATGGAAATACAAAAGTAGCCATAAAGACCCTTAAGCCAGGCACCATGTCTCCGGAGTCCTTCCTGGAGGAGGCGCAGATCA	10	39531985	39532105	+	FYN (14360)	627605	49.17	Exon 11
627605_25788774_FYN(14360)_12_1	AATTGTTTTGTTTCATTCATAGGAAGTTTGCTTGACTTCTTAAAAGATGGTGAAGGAAGAGCTCTGAAGTTGCCAAACCTTGTGGACATGGCGGCACAGGTGGGCCTGGGGTCTTAATTC	10	39533611	39533731	+	FYN (14360)	627605	44.17	Exon 12
627605_25788775_FYN(14360)_13_1	GTTGTGGTGTAACAGCTGTGCCCCCTTCCCTGGGTTTCCACAGGTTGCTGCAGGAATGGCTTACATCGAGCGCATGAATTATATCCACAGAGATCTGCGATCAGCAAACATTCTAGTGGG	10	39533765	39533885	+	FYN (14360)	627605	50.83	Exon 13
627605_25788776_FYN(14360)_14_1	TTCACCCCAGTGTAGGATCTCCGGCTCGTGAGTAACCGCGTCTCCATTCTGCAGGTGCGAAGTTTCCCATTAAGTGGACAGCCCCCGAAGCGGCCCTGTATGGAAGGTTCACAATCAAGT	10	39551332	39551452	+	FYN (14360)	627605	55	Exon 14
627605_25788777_FYN(14360)_15_4	TGAAGCTGAACTTCCACGGCCCTCATTAATGACACTTGTCCCCCAGTCCGAACCTCCTCTGTGAACCATCTGAGACAGAAGCGTGTTATTTCTCAGACTTGGAAATGCATTGTATCGATG	10	39564092	39564212	+	FYN (14360)	627605	47.5	Exon 15
627605_25788777_FYN(14360)_15_8	TGCAGAACCCTGCCAGCAAAGCACTGGTGTCAGCCTGCAAGCCGGTGGCCTCATTTTTTGACTTCTACGAAGCATGACGTCCTCTCCATTTGGACTGCACTTTTTTGGTTCCTAATCATA	10	39564572	39564692	+	FYN (14360)	627605	49.17	Exon 15
627605_25788777_FYN(14360)_15_11	CACATTTAAATGGTCTAAACCCATAGCATTGTAGTCATGGCAACCTACTAAACTTTCTCATGCAACTAAAAATTATGGGAAGGCAAGGGTGGGGGGTTGTACACGTCCCATTGTAAAATA	10	39564932	39565052	+	FYN (14360)	627605	40	Exon 15
627605_25788779_MAPT(17762)_1.2_1	CCGCCGCCGCCACAACCACCTTCTCCTCCGCTGTCCTCTTCTGTCCTCGCCTTCTGTCGATTATCAGGTAAGCGCCGCAGCTCTGAAATCCAGTCCCCTCTGGCCCTGTGCGCCGTCCTC	11	104231540	104231660	+	MAPT (17762)	627605	63.33	Exon 1
627605_25788780_MAPT(17762)_2_1	CCAGGCTTTGAACCAGTATGGCTGACCCTCGCCAGGAGTTTGACACAATGGAAGACCATGCTGGAGATTACACTCTGCTCCAAGACCAAGAAGGAGACATGGACCATGGCTTAAAAGGTC	11	104282363	104282483	+	MAPT (17762)	627605	50.83	Exon 2
627605_25788781_MAPT(17762)_3_1	ACTGTATATGTTCCAGAGTCTCCCCCACAGCCCCCCGCCGATGATGGAGCGGAGGAACCAGGGTCGGAGACCTCCGATGCTAAGAGCACTCCAACTGCTGAAGGTGGGGCCTCCCTACTC	11	104287106	104287226	+	MAPT (17762)	627605	60.83	Exon 3
627605_25788782_MAPT(17762)_4_1	TGTTGGTGGTTTCCAGACGTGACTGCGCCCCTAGTGGATGAGAGAGCTCCCGACAAGCAGGCCGCTGCCCAGCCCCACACGGAGATCCCAGAAGGAATTACAGGTGAGGGTGAGCCCCGG	11	104289891	104290011	+	MAPT (17762)	627605	62.5	Exon 4
627605_25788783_MAPT(17762)_5_1	TCCTCTCCCTTTGCTGCCTCGGACCAGCCGAAGAAGCAGGCATCGGAGACACCCCGAACCAGGAGGACCAAGCCGCTGGGCATGTGACTCAAGGTCAGTGGCCCAAATCGACTTTGGGAC	11	104294831	104294951	+	MAPT (17762)	627605	60.83	Exon 5
627605_25788784_MAPT(17762)_6_1	GCATCACGTGCACTCTCTATTTTATATTTTACCAGCTCGTGTGGCCAGCAAAGACAGGACAGGAAATGACGAGAAGAAAGCCAAGGTAAGCTACTGACCCGCCGGTCCTAGAAGGCTCTG	11	104302325	104302445	+	MAPT (17762)	627605	50	Exon 6
627605_25788785_MAPT(17762)_7_2	GGCACGTCCAACGCCACCAGGATCCCGGCCAAGACCACGCCCAGCCCTAAGACTCCTCCAGGGTCAGGTGAGACTACTCTCTGGAGTTTTAATCCAGAAGCTTCCAGAAGGTACAACCCT	11	104306691	104306811	+	MAPT (17762)	627605	57.5	Exon 7
627605_25788786_MAPT(17762)_8_2	GCGCACCCCATCCCTACCAACACCGCCCACCCGGGAGCCCAAGAAGGTGGCAGTGGTCCGCACTCCCCCTAAGTCACCATCAGCTAGTAAGAGCCGCCTGCAGACTGCCCCTGTGCCCAT	11	104310341	104310461	+	MAPT (17762)	627605	65	Exon 8
627605_25788787_MAPT(17762)_9_1	TTTGGCTATCAAAGGTGCAGATAATTAATAAGAAGCTGGATCTTAGCAACGTCCAGTCCAAGTGTGGCTCGAAGGATAATATCAAACACGTCCCGGGTGGAGGCAGTGTGAGTACTGTCG	11	104318142	104318262	+	MAPT (17762)	627605	46.67	Exon 9
627605_25788788_MAPT(17762)_10_1	CATCCTCTTTGACCTGCAGGTGCAAATAGTCTACAAGCCGGTGGACCTGAGCAAAGTGACCTCCAAGTGTGGCTCGTTAGGGAACATCCATCACAAGCCAGGTAGCACTTGAGGAAGACA	11	104321331	104321451	+	MAPT (17762)	627605	51.67	Exon 10
627605_25788789_MAPT(17762)_11.1_1	CCAGGAGGTGGCCAGGTGGAAGTAAAATCAGAGAAGCTGGACTTCAAGGACAGAGTCCAGTCGAAGATTGGCTCCTTGGATAATATCACCCACGTCCCTGGAGGAGGGAATAAGAAGGTA	11	104322423	104322543	+	MAPT (17762)	627605	50.83	Exon 11
627605_25788790_MAPT(17762)_12.1_2	TGGAGCAGAAATTGTGTATAAGTCACCCGTGGTGTCTGGGGACACATCTCCACGGCACCTCAGCAATGTGTCTTCCACGGGCAGCATCGACATGGTGGACTCACCACAGCTTGCCACACT	11	104328024	104328144	+	MAPT (17762)	627605	55	Exon 12
627605_25788791_MAPT(17762)_12.2_3	TGACCCCGCCCTCCCTCTCTGAGTATTAGAGGGTGAAGAAGGCTCTGGAGGCTGCTTCTGGGGAGTGGCTGAGGGACTAGGGCAGCTAATTGCCCATAGCCCCATCCTAGGGGCTTCAGG	11	104328507	104328627	+	MAPT (17762)	627605	60	Exon 12
627605_25788791_MAPT(17762)_12.2_8	GAGCGAGGTGTTTCCCTTCGCTCCCACAGGAAAAGCTGCTTTACTGAGTTCTCAAGTTTGGAACTACAGCCATGATTTGGCCACCATTACAGACCTGGGACTTTAGGGCTAACCAGATCT	11	104329072	104329192	+	MAPT (17762)	627605	49.17	Exon 12
627605_25788791_MAPT(17762)_12.2_12	AGTCCTACGTTCCACGAATCCAACCAGTGTGCCTCCCACAAGGAACCTTACGACCTTGTTTGGTTCACTCCATTACTTCCTATCCTGGATGGGAACTGGTGTGTGCCTGCCTGGGGATGA	11	104329524	104329644	+	MAPT (17762)	627605	52.5	Exon 12
627605_25788791_MAPT(17762)_12.2_15	TAATCAGTCTCCACACCCCAGTTTGGGGAACATACCCCCTTGATTGAAGTGTTTTTTTCCTCCGGTCCCATGGAAACCATGCTGCCTGCCCTGCTGGAGCAGACGGCCACCTCCATAGAT	11	104329863	104329983	+	MAPT (17762)	627605	53.33	Exon 12
627605_25788792_MAPT(17762)_12.3_4	AAGACATCTAAGAACTCCTGCATCACAAGAGAAAAGGACACCAGTACCAGCAGGGAGAGCTGTGACCCTAGAAATTCCATGACGACCCAGTAGATATCCTTGGGCCCTCTCCAAGCCTGG	11	104330471	104330591	+	MAPT (17762)	627605	50.83	Exon 12
627605_25788792_MAPT(17762)_12.3_8	TACACCCATTTACCCATCCCGCAGTTCCTGTCCTTGAATGGGGGGTGGGGTGCTCTGCCTATCTCTTGTGGGGTGATCAGCCCAAAAATCATGATTTGGAGTGATCTGATCAGTGCTGAT	11	104330951	104331071	+	MAPT (17762)	627605	50.83	Exon 12
627605_25788792_MAPT(17762)_12.3_12	CTAGAACTTGGAGGCTTGGCTGTCCCACTAATAGGCTTTCGCAAGGCAGAGGTAGCCAGCTAGGTCCCTGCCTTCCCAGCCAGGTACAGCTCTCAGGTTTGTGGAGGTAATCTGTGAACT	11	104331431	104331551	+	MAPT (17762)	627605	54.17	Exon 12
627605_25788792_MAPT(17762)_12.3_15	TTTATGAGCCTTCAGACTTCTCTCTGGCTTCTTCTGGAAGGGTTACTATTGGCAGTATTGCAATCTCACCCTCCTGATGAACTGTAGCCTGTGCCGTTACTGTGCTGGGCATGATCTCCA	11	104331791	104331911	+	MAPT (17762)	627605	48.33	Exon 12
627605_25788877_TRPA1(277328)_1_2	AAGGAGGTCCAGGGCGTTGTCTATCGCGGCGTCGGGGAAGACATGGACTGCTCCAAGGAATCCTTTAAGGTACTGGGGAATCGGTGGTCTGGAGCATGCTGGGGCATTGTGAAAGGTGGG	1	14918673	14918793	-	TRPA1 (277328)	627605	57.5	Exon 1
627605_25788878_TRPA1(277328)_2_2	TCTCTGTCCTCTGCATCACGCAGCAGCAGAAGGTCAAGTTGAACTGATGGAACTGATCATCAATGGTTCTTCGTGTGAAGGTAACCGAATGTTGCCATGAGGAGTCATACTGGCATCATC	1	14912319	14912439	-	TRPA1 (277328)	627605	47.5	Exon 2
627605_25788879_TRPA1(277328)_3_2	CCAAGGAGCAAATCCAAACCTCCGAAATAGAAACATGATGTCACCCCTTCACATAGCTGTGCATGGCATGTACAACGAAGTGATCAAGGTGAGCCTGCTGGCCATCACAGTGAGGCTGAC	1	14910697	14910817	-	TRPA1 (277328)	627605	50	Exon 3
627605_25788880_TRPA1(277328)_4_1	GTATAGGTGTTGACTGAGCACAAGGCCACTAACATCAATTTAGAAGGAGAGAATGGGAACACGGCTTTGATGTCCACGTGTGCCAAAGACAACAGTGAAGCTTTGCAAATTTTGGTTTGT	1	14905916	14906036	-	TRPA1 (277328)	627605	43.33	Exon 4
627605_25788881_TRPA1(277328)_5_1	CTCCAGTTAGAAAAAGGAGCTAAGCTGTGTAAATCAAATAAGTGGGGAGACTACCCTGTGCACCAGGCAGCATTTTCAGGTGCCAAAAAATGCATGGAATTAATCTTAGCATATGGTGAG	1	14904447	14904567	-	TRPA1 (277328)	627605	42.5	Exon 5
627605_25788882_TRPA1(277328)_6_2	AGCAGTTCAAAGCGGAGACTTGGACATGATTAAGATGTGCCTGGACAACGGTGCACACATCGACATGATGGAGGCAAGTGTTCCATCCATGCGGTCTCTGATGTGAGAACTTCCACACAT	1	14904099	14904219	-	TRPA1 (277328)	627605	49.17	Exon 6
627605_25788883_TRPA1(277328)_7_1	AATCCGTAAGTTGGGATTTAAGCACTAATGCTGACGTCAACACTCTTTATAGAATGCCAAATGCATGGCCCTCCATTTTGCTGCAACCCAGGGAGCCACTGACATCGTTAAGCTCATGAT	1	14903214	14903334	-	TRPA1 (277328)	627605	45	Exon 7
627605_25788884_TRPA1(277328)_8.1_1	ATATTCTCTCTCTCTCTCACTCTCTCTCTCTCTCAGAGCCTCGTTATTTGATCACCATGACCTGGCAGAATACCTAATATCAGTGGTAATTATTCTAGTTTTCTTAAACTAGTACTTACA	1	14901826	14901946	-	TRPA1 (277328)	627605	37.5	Exon 8
627605_25788885_TRPA1(277328)_9_1	TTTGTTTTAGGGAGCAGACATCAACAGCACTGATTCTGAAGGACGCTCTCCACTTATTTTAGCAACAGCTTCTGCATCCTGGAACATTGTGAATTTGCTCCTCTGTAAAGGTACCGCTCA	1	14900054	14900174	-	TRPA1 (277328)	627605	44.17	Exon 9
627605_25788886_TRPA1(277328)_10_1	TTTTTTTCAGGTGCCAAAGTAGACATAAAAGATCATCTTGGACGTAACTTTTTGCATTTGACTGTGCAGCAGCCTTATGGACTAAGAAATTTGCGGCCTGAGTTTATGCAGGTATTCTAT	1	14899337	14899457	-	TRPA1 (277328)	627605	38.33	Exon 10
627605_25788887_TRPA1(277328)_11_1	GATGCAGTTGTATTAAAAGACTCCTTTTCTCACAGATGCAACACATCAAAGAGCTGGTGATGGATGAAGACAATGACGGATGCACACCTCTCCATTATGCCTGTAGGCAGGGGGTTCCTG	1	14898340	14898460	-	TRPA1 (277328)	627605	46.67	Exon 11
627605_25788888_TRPA1(277328)_12_2	ATGACCCCTCTCCACCTGGCAGCAAAAAATGGGCATGATAAAGTCGTTCAACTCCTTCTGAAGAAAGGGGCCTTATTTCTCAGGTGAGGCATGAGTTCATGGAATTGTGTATATCTTAAA	1	14897971	14898091	-	TRPA1 (277328)	627605	43.33	Exon 12
627605_25788889_TRPA1(277328)_13_1	AGTGACCACAATGGCTGGACTGCTTTGCATCACGCCTCCATGGGTGGGTACACTCAGACCATGAAGGTCATTCTTGATACTAACTTGAAATGCACAGACCGACTAGATGAAGAAGGGGTA	1	14896488	14896608	-	TRPA1 (277328)	627605	48.33	Exon 13
627605_25788890_TRPA1(277328)_14_1	CTCACCCCATATTGTATGTCTTGTTTTGTTTAAAAGAACACAGCACTCCACTTTGCAGCACGGGAAGGCCATGCCAAGGCTGTTGCAATGCTTTTGAGCTACAATGCTGACATCCTCCTG	1	14893265	14893385	-	TRPA1 (277328)	627605	46.67	Exon 14
627605_25788891_TRPA1(277328)_15.1_1	ATATTCTATACAGATGGGATGAGTGTCTTCAAGTTTTCACTCATAATTCTCCAAGCAATCGATGTCCAATCATGGAGATGGTAGAATACCTCCCCGAGTGCATGAAAGTAAGCCCAAGTG	1	14891291	14891411	-	TRPA1 (277328)	627605	41.67	Exon 15
627605_25788892_TRPA1(277328)_16_1	CAATATTCAGCTGGGTTTTCTTTCTCAAAGGTTCTTTTAGATTTCTGCATGATACCTTCCACAGAAGACAAGTCCTGTCAAGACTACCATGTAAGCTTATTTTGATACCCTAAAATTTAT	1	14890364	14890484	-	TRPA1 (277328)	627605	35	Exon 16
627605_25788893_TRPA1(277328)_17.1_1	GTCTTCCACAGATTGAGTATAATTTCAAGTATCTCCAATGCCCATTATCCATGACCAAAAAAGTAGCACCTACCCAGGATGTGGTATATGAGCCTCTTACAATCCTCAATGTAAGTTTGC	1	14889383	14889503	-	TRPA1 (277328)	627605	40	Exon 17
627605_25788894_TRPA1(277328)_18_1	TGATGGCGTTTTATTCATTTTCAGGTCATGGTCCAACATAACCGCATAGAACTCCTCAACCACCCTGTGTGTAGGGAGTACTTACTCATGAAATGGTGGGTACCAGCCCTTCTCTTTAAT	1	14887569	14887689	-	TRPA1 (277328)	627605	44.17	Exon 18
627605_25788895_TRPA1(277328)_19_1	ATGGTTCAGTTGTGGTTTTTTTCTCATTTCTTTGTAGGTGTGCCTATGGATTCAGAGCCCATATGATGAACCTAGGATCTTATTGTCTTGGTCTCATACCCATGACCCTTCTTGTTGTCA	1	14886969	14887089	-	TRPA1 (277328)	627605	40.83	Exon 19
627605_25788896_TRPA1(277328)_20_1	TACATTTTGTTGCAGAATTCATTTCCAATAAAAATATGTATGATTCTAGTTTTTTTATCAAGTATATTTGGATATTGCAAAGAAGTGATCCAAATTTTCCAACAGGTATACAATTCCATT	1	14885734	14885854	-	TRPA1 (277328)	627605	25.83	Exon 20
627605_25788897_TRPA1(277328)_21.1_1	CTCCATGTGGTCATTCTCCTTCCTTCTCTATCCAGAAAAGGAATTACTTCCTGGATTACAACAATGCTCTGGAATGGGTTATCTATACAACTAGTATCATCTTCGTGTTGCCCTTGTTCC	1	14884194	14884314	-	TRPA1 (277328)	627605	41.67	Exon 21
627605_25788898_TRPA1(277328)_22.1_2	ATCGACCGGAGTGTTTATCTTCCTCCTACTGGCTTTTGGCCTCAGCTTTTATGTTCTCCTGAATTTCCAAGTGAGATATTTGCATTTCTAGCTTATTTTATTGCTAATAATATTGAAAT	1	14882062	14882181	-	TRPA1 (277328)	627605	35.29	Exon 22
627605_25788899_TRPA1(277328)_23.1_1	TCCTGTTGTTGTTTCCTTCTTTTTTCAGGATGCCTTCAGCACCCCATTGCTTTCCTTAATCCAGACATTCAGTATGATGCTAGGAGACATCAATTATCGAGATGCCTTCCTAGAACCATT	1	14881687	14881807	-	TRPA1 (277328)	627605	41.67	Exon 23
627605_25788900_TRPA1(277328)_24_1	ATCATCGATCTTTTGTAATCCCACAGATTGGCTTGGCGGTTGGGGACATTGCTGAGGTCCAGAAGCATGCGTCATTGAAGAGGATTGCTATGCAGGTATGCATTATAATTCTTAAACACA	1	14880173	14880293	-	TRPA1 (277328)	627605	43.33	Exon 24
627605_25788901_TRPA1(277328)_25_1	TTAGGTGGAACTTCATACCAACTTAGAAAAAAAGCTGCCACTCTGGTACTTACGCAAAGTGGATCAGAGGTCCACCATCGTGTATCCAAATAGACCCAGGCACGGCAGGATGCTAGTAAG	1	14875843	14875963	-	TRPA1 (277328)	627605	46.67	Exon 25
627605_25788902_TRPA1(277328)_26_1	TTTACCCACAGCGGTTTTTTCATTACTTTCTTAATATGCAAGAAACACGACAAGAAGTACCAAACATTGACACATGCTTGGAAATGGAAATATTGAAACAGAAATATCGGTATGCATTTT	1	14874352	14874472	-	TRPA1 (277328)	627605	33.33	Exon 26
627605_25788904_TRPA1(277328)_27.2_2	TCATCTCAGAGACAGAAGATGAAGATAACCATTGCTCTTTCCAAGACAGGTTCAAGAAGGAGAGGCTGGAACAGATGCACAGCAAGTGGAATTTTGTCTTAAACGCAGTTAAGACTAAAA	1	14873537	14873657	-	TRPA1 (277328)	627605	40.83	Exon 27
627605_25788904_TRPA1(277328)_27.2_6	AGTATTATATTTAATCTCCTACCATGTTAAACCTTCCTGTGTTATAACCTGTCTGGGACACTATAATCTCTGTTCCTACTATGATTAGATCATAGTCTCACCCTCCTCGTCCCATCACAC	1	14873057	14873177	-	TRPA1 (277328)	627605	39.17	Exon 27
627605_25788794_PICALM(233489)_1.2_2	CACCGCGGCCCAGCACAGTGTCACTGGCTCCGCGGTATCTAAGACAGTATGCAAGGCCACGACCCACGAGATCATGGGCCCCAAGAAAAAGCACCTGGACTGTGAGTGAAGACCCCCCGC	7	90130601	90130721	+	PICALM (233489)	627605	60.83	Exon 1
627605_25788795_PICALM(233489)_2_2	CTAACAGTAGTTGGGTGGTGGTCTTCAAATCACTCATTACAACTCATCATTTGATGGTGTATGGAAATGAGGTAAGAATAACTTTTTAAAAAGTTTTATTATTGTGTGGGATGAATGGTT	7	90160519	90160639	+	PICALM (233489)	627605	33.33	Exon 2
627605_25788796_PICALM(233489)_3_1	TATTGTAAGTTTTGTTTTCCAGCGTTTCATTCAGTATTTGGCTTCAAGAAACACATTGTTTAACTTAAGCAATTTTTTGGATAAAAGTGGATTGCAAGGTAAAGACAATTTATTCTTTTT	7	90161237	90161357	+	PICALM (233489)	627605	28.33	Exon 3
627605_25788797_PICALM(233489)_4_1	TTTTACAGGATATGATATGTCTACATTTATTAGACGGTATAGTAGATACTTAAATGAAAAAGCAGTTTCATACAGACAAGTTGCATTCGATTTCACAAAAGTGAAGAGAGGGTGAGTTAA	7	90165505	90165625	+	PICALM (233489)	627605	31.67	Exon 4
627605_25788798_PICALM(233489)_5_1	GTTTTCTTAATAGAGCTGATGGAGTTATGAGAACAATGAACACAGAAAAACTCTTAAAAACTGTACCAATTATCCAAAATCAAATGGATGCACTTCTTGATTTTAATGTAAGTTGATATG	7	90169168	90169288	+	PICALM (233489)	627605	30	Exon 5
627605_25788799_PICALM(233489)_6_1	CTAGGTTAATAGTAATGAACTTACAAATGGGGTAATAAATGCTGCCTTCATGCTCCTCTTCAAAGATGCCATTAGACTATTTGCAGCATACAATGAAGGAATTATTAATTTATTGGGTAA	7	90170574	90170694	+	PICALM (233489)	627605	33.33	Exon 6
627605_25788800_PICALM(233489)_7_1	GGGCAGAAAAATATTTTGATATGAAAAAGAACCAGTGCAAAGAAGGTCTTGACATCTATAAGAAGTTTCTGACTAGGATGACAAGAATCTCAGAGTTTCTGAAAGTTGCAGAGGTAAGCT	7	90172227	90172347	+	PICALM (233489)	627605	36.67	Exon 7
627605_25788801_PICALM(233489)_8_1	TATAATTTCATGTGTTAAATGTAGCATTTCTTTTTGCAGCAAGTTGGAATTGACAGAGGAGATATTCCAGATCTTTCACAGGTGAGTAGATTGATAAAGCATGAAGTCACTGTCATGTGT	7	90172994	90173114	+	PICALM (233489)	627605	35	Exon 8
627605_25788802_PICALM(233489)_9_1	TATTTGTGTTATTTCAGGCCCCCAGCAGTCTTCTTGATGCTTTAGAACAACATTTAGCTTCCTTGGAAGGAAAGAAAATCAAAGATTCCACAGCTGCAAGCAGGTATATATTTATATATT	7	90174430	90174550	+	PICALM (233489)	627605	35.83	Exon 9
627605_25788803_PICALM(233489)_10_1	TGTTCTAGATATGAAGTGCTTAGCATGAAGCCAAATTACTTTTATCCCCTTATCCTAGGGCTACAACACTTTCCAATGCAGTCTCTTCTTTGGCAAGCACTGGCCTATCTCTGACCAAAG	7	90176220	90176340	+	PICALM (233489)	627605	42.5	Exon 10
627605_25788804_PICALM(233489)_11_1	ACCAAAACAGATCTGGTTTTCGATTCCTTATGCTTAGTTCCTTTTTCAACAGGAACAGCGTCTAAAAGAACTTGCAAAGAAACCGCATACCTCTCTAACAACTGCAGCCTCTCCGGTGTC	7	90176606	90176726	+	PICALM (233489)	627605	43.33	Exon 11
627605_25788805_PICALM(233489)_12_1	TTCCCTAGCACATCTAAGCTGCCAAATGACCTGCTTGACTTGCAGCAGCCAACCTTTCACCCGTCTGTCCACGCCATGTCGGCTGCTCCTCAGGGAGCGAGTACATGGGGAGGTGAGTGT	7	90177491	90177611	+	PICALM (233489)	627605	56.67	Exon 12
627605_25788806_PICALM(233489)_13.1_1	TTACTTCCTTTCTTCATTTTGCTGTAATTCACTGGGACTGCACAGATCCTTTCTCTGCTACTCTAGATGCTGTTGAGGATGCCATTCCAAGCTTAAACCCTTTCCTCACAAAAAGTAGTG	7	90182173	90182293	+	PICALM (233489)	627605	41.67	Exon 13
627605_25788807_PICALM(233489)_14_1	TCTTAGGATTCAGTCCTTCTCCAGTTGCACAGCCACATTCTTCAGCTGGCCTTAATGTTGACTTTGAATCTGTGTTTGGAAATAAATCTACGAATGTTGCTGTAGATTCTGGTGGTAAGA	7	90189143	90189263	+	PICALM (233489)	627605	40.83	Exon 14
627605_25788808_PICALM(233489)_15_1	CCGTAGCCCGTGAGGTTCCTTACGCGTCCCATTTCATCTGTTTGTAACTTTAAGGCTTTGATGAACTAGGTGGACTTCTCAAACCAACAGTGGCCTCCCAGAACCAGAGTCTTCCTGTTG	7	90191086	90191206	+	PICALM (233489)	627605	49.17	Exon 15
627605_25788809_PICALM(233489)_16.1_1	AAGCTTAAATTGTTAAAATGAGTCTAGTTTGTAAAGACTTTTCTCTTTTCCTAGATCTTGGCATTGGAAATGGAACCACTAAGAAGTAAGTGCCTTTTTTTTCATTTTTTTATTAGATA	7	90191304	90191423	+	PICALM (233489)	627605	28.57	Exon 16
627605_25788810_PICALM(233489)_17_1	TTATTTAAAGTGATGTAAGTTGGAGTCAACCAGGTGAAAAGAAGTTAACTGGAGGATCTAACTGGCAACCAAAGGTTGCACCAACAACTGCCTGGAGCGCTGCAACAATGGTGAGTTGGG	7	90191643	90191763	+	PICALM (233489)	627605	45	Exon 17
627605_25788811_PICALM(233489)_18.1_1	TAATCCAGTGTTATTGCATTATGTAATTGTTCTCCCTGGGAAAAACAGAATGGCATGCATTTTCCACAATACGTAAGTGACCAAAAACTAGCCTCTTTTTTTTTTTTTTTTTTGCAATAA	7	90194224	90194344	+	PICALM (233489)	627605	31.67	Exon 18
627605_25788812_PICALM(233489)_19_1	CCTGTTTTATTTTTTCTTTTGCCGTATCAGGCGCCCCCTGTAATGGCCTATCCTGCTACTACACCAACGGGCATGATAGGATATGGAATTGTAAGTATATTTCTAAATATAATTTTTGGA	7	90195624	90195744	+	PICALM (233489)	627605	38.33	Exon 19
627605_25788813_PICALM(233489)_20_1	CTTTTTAGCCTCCTCAGATGGGAAGTGTACCTGTAATGACACAACCAACCTTAATATACAGCCAGCCTGTCATGAGACCACCAAACCCCTTTGGCCCTGTATCAGGAGCACAGGTACTAA	7	90196907	90197027	+	PICALM (233489)	627605	47.5	Exon 20
627605_25788814_PICALM(233489)_21.1_2	TTGAAACTGCTGTCTCTGAAACTCTTCCTCCATTAGAGCGCTCCAGTAACCCATGAAGGCCCACAGCGGGATGGGACTAGTTTATAGGAGAGCGTTGTCAATACCACTTATAAAGCCAAG	7	90207668	90207788	+	PICALM (233489)	627605	47.5	Exon 21
627605_25788814_PICALM(233489)_21.1_7	AATACTTTACGGCAAATCCATAGGTCTGAATCTCTTAAGAATTCTCAGTCTCTCTGGGATGTAGGGCGCATTATAAATGCATTAATCCTTATAGTCAATCCTGTGCCTAGGATTTTGCAA	7	90208268	90208388	+	PICALM (233489)	627605	38.33	Exon 21
627605_25788814_PICALM(233489)_21.1_11	TACATCTTATCGCTTGGGTTGAGAGGGGCCTTAAGAAGGACAGTTCATTGTAGGAAAGCAATTCTGTACATGAGTTAAGCATACTTGTTGCATTGTCTCTGCAGATTCTATTTTTGTTTA	7	90208748	90208868	+	PICALM (233489)	627605	38.33	Exon 21
627605_25788815_PICALM(233489)_21.2_2	TAATGTCTGAATTCTTGTTACCGTCTGGACTCGCTTAGACACATTACTTGCACTTGTTCACTTTCCTTCCTGAGGGGACGCCGTCAGTCAGGTAAGTTAAGGGAGAAAGTACTTGCTCGT	7	90209112	90209232	+	PICALM (233489)	627605	45.83	Exon 21
627605_25788871_SORL1(20660)_48_1	TCACCAAGGCCTGACTGTTTTATCTTCAGGAGAGGACGATGAAGATGCTCCCATGATTACTGGATTCTCAGACGATGTCCCCATGGTGATAGCGTGAAGAGCTTTTCTCATTAGAAACCA	9	41968579	41968699	-	SORL1 (20660)	627605	45.83	Exon 48
627605_25788870_SORL1(20660)_47.1_2	CCTCTACACGAAGCACCGTCGCTTACAAAGCAGCTTCAGCGCTTTCGCCAACAGCCACTACAGCTCCAGGCTGGGCTCGGCCATCTTCTCCTCAGGGGATGACCTAGGTAAGTAAGCAGG	9	41969630	41969750	-	SORL1 (20660)	627605	57.5	Exon 47
627605_25788869_SORL1(20660)_46_2	GGTCATAACTACACTTTCACGGTCCAAGCGCGGTGTCTCTTTGGTAGCCAGATCTGTGGGGAGCCCGCCGTGCTGCTGTACGATGAACTGAGCTCAGGTGAGTCTCCCTGTGACCGTCCT	9	41973913	41974033	-	SORL1 (20660)	627605	57.5	Exon 46
627605_25788868_SORL1(20660)_45_1	TCTCAGTTTCGTTATCAGCACCTGATGCCTTAAAAATCATAACGGAAAACGACCACGTTCTCCTCTTTTGGAAAAGCCTAGCACTGAAGGAAAAGCAGTTCAATGAAACCAGGGTAAGTT	9	41976350	41976470	-	SORL1 (20660)	627605	41.67	Exon 45
627605_25788867_SORL1(20660)_44.1_2	TAAGCAAGCTGGAACCTGGAGGGAAATACCACATCATTGTCCAGCTGGGAAACATGAGCAAGGATTCCAGCATAAAAATCACCACAGGTAAGCGCTGCTACACGGTAAGCGACCGCATCG	9	41977402	41977522	-	SORL1 (20660)	627605	50	Exon 44
627605_25788866_SORL1(20660)_43.1_1	TGTGTGTTATTGTTTTCCTGTGTGTGCTCGGGCCCTAGGTCCGGGTGTTGATCCCTTACCAAGGGCCGTCTTCTGACTACGTTGTAGTGAAGATGATCCCAGACAGCAGGCTCCCGCCTC	9	41979412	41979532	-	SORL1 (20660)	627605	55	Exon 43
627605_25788865_SORL1(20660)_42_1	AAACCATGGGGACACAGACCCATCAGCTGATGGCCTTTCCCCTTCTCTGCCTTTTTCTAGGTGTATGGTATTTTCTATGCCACATCCTTCCTTGACCTCTACCGAAACCCTAAGAGCGTA	9	41980685	41980805	-	SORL1 (20660)	627605	48.33	Exon 42
627605_25788864_SORL1(20660)_41_1	ATGGCATCCCCCTTCCTTCTTTTCACAGTTAGCAACCTGACAGCTCATACATCCTATGAGATTTCTGCCTGGGCCAAGACAGACTTGGGAGATAGCCCACTGGCCTTTGAGCACATCTTG	9	41982998	41983118	-	SORL1 (20660)	627605	50	Exon 41
627605_25788863_SORL1(20660)_40_1	TTCTTGGCAGGTCAATGGCTACGTGGTGAACCTTTTCTGGTCATTTGATGCCCACAAACAAGAAAAGAAAACCCTGAGCTTCCGCGGAGGGAGTGCACTGTCACACAGAGGTAACAAACA	9	41984425	41984545	-	SORL1 (20660)	627605	48.33	Exon 40
627605_25788862_SORL1(20660)_39_1	ACTCTTCTCTCTTTTCAGTGATCCAAGCACCAAATATCCACATTGACAGCTACGATGAAAATTCTCTGAGCTTTACCCTGACCATGGATGGTGACATCAAGGTAATTCAGAGTTCCCAGA	9	41985538	41985658	-	SORL1 (20660)	627605	42.5	Exon 39
627605_25788861_SORL1(20660)_38_1	ATTAACTCACTCTGATTTGAAAAGGTGGCTGCGGTGACTAGTCGTGGGATAGGAAACTGGAGCGATTCTAAGTCCATCACCACCATAAAAGGAAAAGGTAAGTGATTCCAGCGCCTGCAG	9	41987442	41987562	-	SORL1 (20660)	627605	46.67	Exon 38
627605_25788860_SORL1(20660)_37.1_1	CCCTGTAGGTGGAATACAGCAGGAGTGGGTCCAAGATGTGGGCCTCCCAGAGAGCTGCTAGCAACTCTACAGAAATAAAGAACTTACTGCTCAATGCCCTCTACACTGTCAGAGTGAGTG	9	41988697	41988817	-	SORL1 (20660)	627605	50.83	Exon 37
627605_25788859_SORL1(20660)_36.1_1	TAGTGCCAGATGCCCCTCGGAATCTCCAGCTCTCCCTGAACAGTGAAGAGGAAGGTGTGATTCTCGGGCACTGGGCTCCTCCCGTCCACACCCATGGCCTCATCCGTGAGTACATTGTAA	9	41989349	41989469	-	SORL1 (20660)	627605	56.67	Exon 36
627605_25788858_SORL1(20660)_35.1_1	CCCCTCTGTGACAGCGTCCTACTTGTTTTGGTCAGGGTGGTTGGAGAGAGCATATGGAAGACCCTGGAAACCCACAGCAATAAAACAAGCACTGTGCTCAAGGTCCTGAAGCCAGACACC	9	41991396	41991516	-	SORL1 (20660)	627605	52.5	Exon 35
627605_25788857_SORL1(20660)_34_2	TTTGACCTGGATGCGGCCAAAGAAAATGCCATCTGCTTCTTGTGTATACAATGTCTACTACAGGTGGGTCCCTTTAGCCTCGGACACGGACGCCCCGTGGGTTCTCCTGTGATGTGCCTG	9	41991561	41991681	-	SORL1 (20660)	627605	53.33	Exon 34
627605_25788856_SORL1(20660)_33_1	GCCCAGCCAGCATATCCTTTCCCCCCGGGTTTAAGGAGACTCTCTGTATTTCAGCCACTCACAGCACCTTGACCTGTACGAGCAGGGAGTTCAAGTGTGAGGACGGCGAGGCATGCATCG	9	41992369	41992489	-	SORL1 (20660)	627605	56.67	Exon 33
627605_25788855_SORL1(20660)_32_1	CTTCCTCCTTACCAAAAAGTAATTTTAAAAATGGCATTTTCCTAGCAAACTCCACTGCCGCCTCCACTCCCACCCAGTTCGGGCAGTGCGACCGATTTGAGTTCGAGTGTCACCAACCAA	9	41996245	41996365	-	SORL1 (20660)	627605	48.33	Exon 32
627605_25788854_SORL1(20660)_31_1	TACTAACACTTCTACTAACACTCCTTGCTTGTTCTTCCTCAGATTCACATGTTCTACCCTCCCCGACCCCCGGGCCCTCCACGTGTCTGCCCAATTACTTCCACTGCAGCAGCGGGGCCT	9	42000321	42000441	-	SORL1 (20660)	627605	55	Exon 31
627605_25788853_SORL1(20660)_30_1	CTCTAGTTCACACCGGTGCAGTGGAAATGACTGGTGTGTTTGATCTCTACAGAAAACCCCACGGAAGCCCCAAACTGTTCCCGTTACTTTCAGTTCCACTGTGAGAATGGCCACTGCATC	9	42001537	42001657	-	SORL1 (20660)	627605	50	Exon 30
627605_25788852_SORL1(20660)_29_1	GAACTCTCCAGCGTGGAAGTAACCTGGGCTTGACCGACAGTTCTCGCCCTCTAGCGCAAGACCCCGAGTTCCACAAGGAGTGCGATGAGTTCGGCTTCCAGTGTCAGAACGGAGTGTGCA	9	42002619	42002739	-	SORL1 (20660)	627605	57.5	Exon 29
627605_25788851_SORL1(20660)_28_1	GTCTGCAGAGCACCCTGCCAGCCTTAGCTGCCCACGGCCCTTCCTCTCTTTCAGAGCCCTTCTGCACGCGCTTCATGGACTTCGTGTGTAAGAACCGTCAGCAGTGTCTGTTCCACTCCA	9	42004051	42004171	-	SORL1 (20660)	627605	58.33	Exon 28
627605_25788850_SORL1(20660)_27_1	TTTCAGAGAAAAAGTGCAATGGATTCCACTGCCCAAACGGCACGTGCATCCCGTCCAGCAAGCATTGTGATGGGCTGAGGGACTGCCCCGACGGCTCCGATGAGCAGCACTGTGGTAAGT	9	42005799	42005919	-	SORL1 (20660)	627605	55.83	Exon 27
627605_25788849_SORL1(20660)_26.1_1	TAGCTTAGAACTTTCTCCGGGTGGGAAGAATGACTCTCGTCCTCTTTTTGTTGGCAGCCATCTATCATACCTGTGAGGCCTCCAACTTCCAGTGCCACAATGGCCACTGCATCCCCCAGC	9	42008241	42008361	-	SORL1 (20660)	627605	52.5	Exon 26
627605_25788848_SORL1(20660)_25_1	CAGAGTTCGGAGCATGCCCCGCCTCCCATCTCCAACCCCTGCTGTGCTTTCTTCTCACAGAGATGCACCAGTGTCGTAGCGACGAGTTCAACTGCAGCTCTGGGATGTGCATCCGGTCCT	9	42014514	42014634	-	SORL1 (20660)	627605	58.33	Exon 25
627605_25788847_SORL1(20660)_24_1	GGAAGGGATGAACTGGGCATAACAAATGTGTCAATATGTCGCTTCTTTCTCACCGTAGCCACGACGGTCTGTGATGCAGACACTCAGTTCCGGTGCCAGGAGTCGGGGACTTGCATTCCA	9	42018176	42018296	-	SORL1 (20660)	627605	52.5	Exon 24
627605_25788846_SORL1(20660)_23.1_1	TAGAGAACACCTGTCTCCGAAACCAGTATCGCTGCAGCAACGGCAACTGTATCAACAGCATTTGGTGGTGTGATTTCGACAATGACTGTGGAGACATGAGTGACGAGAGAAATTGCCGTG	9	42022332	42022452	-	SORL1 (20660)	627605	48.33	Exon 23
627605_25788845_SORL1(20660)_22_1	AACCTAAGTGCGACTTCTGTGTTTTCTCCCCAGGAAGCAACGCTTGTGTCCCTCAGCCCTGCAGTCTACTGTGCCTCCCTAAGGCCAACAACAGCAAAAGCTGCAGGTGTCCAGAAGGTG	9	42024382	42024502	-	SORL1 (20660)	627605	54.17	Exon 22
627605_25788844_SORL1(20660)_21_2	TGGAGATTCTAGCAAGCCAGCTCACGGGCCTCATGGACATGAAGGTTTTCTACAAGGGAAAGAATGCTGGTAAGGCCGTGTCCCCTTCTCTCTCTCTCTCCCCAGACTTGGTCTCTAGAA	9	42030827	42030947	-	SORL1 (20660)	627605	51.67	Exon 21
627605_25788843_SORL1(20660)_20_2	TCTGCTGCCTACCGCCTTGTGTCAGAGGACGTGAAGTGGCCCAATGGCATCTCTGTGGACAGCCAGTGGATCTACTGGACGGATGCTTACCTGGACTGTATCGAGCGCATCACTTTCAGT	9	42031731	42031851	-	SORL1 (20660)	627605	55	Exon 20
627605_25788842_SORL1(20660)_19_1	CTTTGTTTTGTCAGGTAGCTAATCCAGATGGTGACTTCCGACTGACAATCGTCAATTCCTCTGTGCTTGATCGACCCAGGGCTTTAGTCCTTGTACCCCAAGAAGGGTAAGTGTTCCTTA	9	42033550	42033670	-	SORL1 (20660)	627605	46.67	Exon 19
627605_25788841_SORL1(20660)_18_2	GCTTTGGCCTTCGAACCCCTCAGCCAATTACTTTACTGGGTGGATGCCGGCTTTAAAAAGATCGAGGTATGGTTATTCCTGTGCTCTTCATTAAGCAAGCAGGTGGAGCCACTGGGCTCT	9	42035388	42035508	-	SORL1 (20660)	627605	50	Exon 18
627605_25788840_SORL1(20660)_17_1	ATCCCTGGCAATCCTGCTTGCTTTATGTCTGCAGAAGAGAATGAGTTCATCCTATACGCCATGCGCAAGTCCATCTACCGCTACGACTTGGCCTCGGGAGCCACAGAGCAGCTTCCTCTC	9	42037135	42037255	-	SORL1 (20660)	627605	53.33	Exon 17
627605_25788839_SORL1(20660)_16_1	TGGTGGGGGGTTAACAGCTATCGGAAGATTTCTGGGGATACGTGCAGTGGAGGAGACGTTGAAGCGCGGCTGGAAGGGGAGCTGGTCCCCTGTCCCCTTGCAGGTAAGAGAGGTGGTCTC	9	42040975	42041095	-	SORL1 (20660)	627605	59.17	Exon 16
627605_25788838_SORL1(20660)_15_2	TCTGGGAAGCCCTACAGCCCTCCTGTGCCTTGTCCTGTGGGTTCTTCATACAGGAGAACGAGAGGGTATGCATCTGCATCATACAGTTGTCTGGGTCAGGCTCACTAGGGCCTGTGTGGG	9	42041508	42041628	-	SORL1 (20660)	627605	55.83	Exon 15
627605_25788837_SORL1(20660)_14_2	GAGGACCCCTCATGCCACGTGCTTTAATGGGGAAGACTTTGACCGGCCAGTGGTTGTGTCCAACTGCTCCTGCACCCGGGAGGACTACGAATGGTTTGTTCTTCTTTCATGCCCAGGACC	9	42043879	42043999	-	SORL1 (20660)	627605	55.83	Exon 14
627605_25788836_SORL1(20660)_13_1	CTCAAGTCTCCTTTTGCTTGTATCGGGCAGGTACAGCACCAATGAAGGGGAGACCTGGAAGACGTTCGTCTTCTCGGAGAAGCCTGTGTTTGTGTATGGGCTTCTCACAGAACCTGGTGA	9	42046571	42046691	-	SORL1 (20660)	627605	51.67	Exon 13
627605_25788835_SORL1(20660)_12.1_1	TGTTTTCCTTAATCAGGCTCTTCCCGGACCTCATTACTATACTTGGGGTGACCATGGAGGCATCATCATGGCGATTGCCCAGGGCATGGAGACCAACGAGCTGAAGTAAGTGCTTCTGGT	9	42057255	42057375	-	SORL1 (20660)	627605	50.83	Exon 12
627605_25788834_SORL1(20660)_11_1	ATATTCTTCCTTTTGTGTTTCAGGCTCTGTGGGAAAGAACTTGGCCAGCAAGACCAATGTGTACATCTCTAGCAGTGCTGGAGCCAGGTGGAGAGAGGTCAGTTCCTGGTCCCGGAGCTT	9	42063691	42063811	-	SORL1 (20660)	627605	50.83	Exon 11
627605_25788833_SORL1(20660)_10_1	GCTTTCTCAGGGTTGTTCCCTCCACCTGGCCCAGCGCCTCAGTCAACTGCTCAACCTCCAACTTCGGAGGATGCCTATCCTATCCAAGGAGTCAGCCCCCGGTCTCATCATTGCTACCGG	9	42063985	42064105	-	SORL1 (20660)	627605	58.33	Exon 10
627605_25788832_SORL1(20660)_9.1_2	AACATGAGGTCGGTCATCACCTTTGACAAAGGGGGAACCTGGGAATTTCTTCAGGCCCCAGCCTTCACAGGATATGGAGAGAAAATCAATTGTGAGGTACAGCTGCTTTCATCTTGTTTG	9	42067772	42067892	-	SORL1 (20660)	627605	46.67	Exon 9
627605_25788831_SORL1(20660)_8.1_2	CAGAGGCAGAGGGGCTGAAGTTCTCCCTCTCCTTGGAGAATGTGCTGTATTACAGCCCAGGAGGGGCCGGCAGTGACACTCTGGTGAGGTAAGGAAAACCCCCAGCCTCCAGCCTTGAG	9	42071040	42071159	-	SORL1 (20660)	627605	58.82	Exon 8
627605_25788830_SORL1(20660)_7_1	CCTTGGCAGCATCTTCCGGGCAGCCAGCAGCAGTCATCTGTCCAGCTCTGGGTCTCCTTTGGCCGGAAGCCTATGAGAGCAGCCCAGTTTGTCACAAAGCATCCTATTAATGTGAGTGAG	9	42072235	42072355	-	SORL1 (20660)	627605	55	Exon 7
627605_25788829_SORL1(20660)_6_2	CTTCCAGTCCCGGGAAAACCAGGAAGTGATCCTGGAGGAAGTGAGAGACTTTCAGCTTCGCGACAAGTATATGTTTGCTACAAAGGTGGTGGTAAGTTGAGGACGCTCAGCAGTGCGCGG	9	42081758	42081878	-	SORL1 (20660)	627605	52.5	Exon 6
627605_25788828_SORL1(20660)_5.1_1	GCTTCTTGTCATTTTGGTCTCTGCAGCTATGGAAGTCAGATGATTTTGGCCAGACCTGGATCATGATTCAGGAACACGTGAAGTCCTTCTCTTGGTAAGTTGTGCCACGAAACAAACAAG	9	42089918	42090038	-	SORL1 (20660)	627605	45	Exon 5
627605_25788827_SORL1(20660)_4.1_1	GACCTGTCAGGCGGCTCTGGTGTGCCAGACACTGCTCTGAGATTGCCTGTTCTGTCTTGCAGTACATCTTTGTGGATGCTTACGCCCAATACCTCTGGATCACATTTGACTTCTGCAGCA	9	42092412	42092532	-	SORL1 (20660)	627605	51.67	Exon 4
627605_25788826_SORL1(20660)_3_2	GTGGGCAACAACAGCGAAGCTGTGATCTCCCAGTTCTACCACAGCCCTGCTGACAACAAGAGGGTAAGGAGGCTCTGTTTTCGGAGCTGTGCATTCTGGGAAGATGGCTGCACTGAAGGG	9	42099087	42099207	-	SORL1 (20660)	627605	55	Exon 3
627605_25788825_SORL1(20660)_2_1	AGGTCAGTCTGAATGACTCCCACAATCAGATGGTGGTGCACTGGGCCGGAGAGAAAAGCAACGTGATCGTGGCATTAGCCCGAGACAGCCTGGCGTTGGCAAGGCCCAAGAGCAGTGATG	9	42106426	42106546	-	SORL1 (20660)	627605	56.67	Exon 2
627605_25788824_SORL1(20660)_1.1_2	TGTCCCGGCGCGCGCTGCACATTCTCTCCTGGCGGCGGCGCCACCTGCGGGAGCGTTCGCCCGAACATGGCGACACGGAGCAGCAGGAGGGAGTCGAGACTCCCTTTCCTATTCGCCCTG	9	42124059	42124179	-	SORL1 (20660)	627605	68.33	Exon 1
627605_25788617_ABCA7(27403)_1_1	CTCCGCTGTTTCCGGTCCAGAGTCATCATGGCCTTAGGCACACAGCTGATGCTTCTGCTGTGGAAAAATTACACCTATCGACGGAGACAACCGGTAACGCCCGGGGTTTGCAGGTCGGGG	10	79997587	79997707	+	ABCA7 (27403)	627605	56.67	Exon 1
627605_25788618_ABCA7(27403)_2_1	ATTCTCTCCCCAGATCCAACTACTAGTGGAGTTGCTTTGGCCCCTCTTCCTCTTCTTCATCCTAGTGGCTGTCCGTCACTCCCACCCCCCTCTGGAGCATCACGAATGTGAGCCGCTGTG	10	79997755	79997875	+	ABCA7 (27403)	627605	55.83	Exon 2
627605_25788619_ABCA7(27403)_3_1	CTGATAATAGAAGTGAGGGCGACTATGAGCAGATGTCTCCCCGCTCCAGGCCACTTTCCAAACAAGCCATTACCATCGGCGGGCACGGTGCCCTGGCTGCAGGGCCTTGTCTGCAACGTA	10	79997964	79998084	+	ABCA7 (27403)	627605	57.5	Exon 3
627605_25788620_ABCA7(27403)_4_1	CCAGGATCTCGAGGCTCCTCGCTGATACCCGCACAGTGCTCGGGGGCCACAGCATCCAGGACATGCTGGATGCCCTGGGGAAACTGATCCCCGTGCTCAGGGCAGTTGGAGGTGGAGGTA	10	79998239	79998359	+	ABCA7 (27403)	627605	63.33	Exon 4
627605_25788621_ABCA7(27403)_5_1	CTGTTGGCATCCCCTCCCCTCAGCACGACCACAGGAGAGTGACCAGCCGACCAGTCAAGGGTCAGTGACTAAGCTTCTGGAGAAGATCCTGCAAAGGGTGAGGGGGGGCTGGCGCGAGGA	10	79998427	79998547	+	ABCA7 (27403)	627605	61.67	Exon 5
627605_25788622_ABCA7(27403)_6_1	CACCCATCGTTGCTTCACAGGCATCCCTGGATCCTGTGCTGGGTCAAGCCCAGGATTCTATGAGAAAGTTCTCAGATGCTATCAGGGATCTTGCCCAGGAGGTGAGCAGCCCCAGCCAGC	10	79998736	79998856	+	ABCA7 (27403)	627605	56.67	Exon 6
627605_25788623_ABCA7(27403)_7.1_2	GACCCAGCAGTCCAGGGGGCCTGTCCCTCAATTGGTACGAAGCCAACCAGCTTAATGAGTTCATGGGGCCAGAGGTGGCCCCTGCCCTGCCTGACAACAGTCTCAGTAAGTCTTTAGGGC	10	79999486	79999606	+	ABCA7 (27403)	627605	58.33	Exon 7
627605_25788624_ABCA7(27403)_8.1_2	GAAGCCATTGATCCTCGGGAAAATTCTCTTTGCACCTGACACAAACTTCACTCGGAAGCTCATGGCTCAGGTGAGACGCAGGAGCCAAAGAAGGGACAGCGATATACACAGTACCCTTAG	10	79999750	79999870	+	ABCA7 (27403)	627605	50	Exon 8
627605_25788625_ABCA7(27403)_9.1_1	AGGTGAACCAGACCTTCGAGGAGCTGGCTCTGTTGAGGGACCTACACGAACTCTGGGGGGTGCTGGGACCCCAGATCTTCAACTTCATGAATGACAGTACCAACGTGGCCATGCTTCAGG	10	80000709	80000829	+	ABCA7 (27403)	627605	55.83	Exon 9
627605_25788626_ABCA7(27403)_10.1_1	GATGTGGATCTCTCGACACTTGTCTTCCTTCCCCAGAGGCTTCTGGATGTGGGGGGCACAGGGCAGAGGCAGCAGACACCCAGAGCCCAGAAGAAGTTGGAGGCTATCAAAGACTTTCTG	10	80000886	80001006	+	ABCA7 (27403)	627605	55.83	Exon 10
627605_25788627_ABCA7(27403)_11_2	AGCATCCTCTGGACCCATCCGAACTGTCATCTCCAGCCCTGAGTCCTGGCCACCTACGATTCAAGATTCGAATGGATATCGATGATGTCACAAGGACCAATAAGATCAGGGACAAGTGAG	10	80001604	80001724	+	ABCA7 (27403)	627605	50	Exon 11
627605_25788628_ABCA7(27403)_12_1	GTAGCTTAGCTGATGAATCTGGCATCTCCCAGGTTTTGGGACCCAGGTCCGTCAGCAGATCCTTTCATGGACCTTCGGTATGTGTGGGGAGGCTTCGTGTACCTGCAGGACCTGCTGGAG	10	80002002	80002122	+	ABCA7 (27403)	627605	55.83	Exon 12
627605_25788629_ABCA7(27403)_13.1_1	CCACCCTAGGTTCCTGCGGGTGCTGAGCCGGTCTCTGCCTCTGTTTCTGACTCTGGCCTGGATTTATTCGGTGGCGCTCACTGTGAAGGCCGTGGTGCGTGAGAAAGAGACACGGCTGCG	10	80002497	80002617	+	ABCA7 (27403)	627605	60.83	Exon 13
627605_25788630_ABCA7(27403)_14_1	TTTTCCCAGCTAGGGAACATCCTTCCTTACAGCCACCCGGTTGTAATCTTCCTTTTCTTGGCGGCCTTCGCGGTGGCCACCGTCGCTCAGAGTTTTCTGCTCAGCGCCTTCTTCTCCAGG	10	80002821	80002941	+	ABCA7 (27403)	627605	55.83	Exon 14
627605_25788631_ABCA7(27403)_15_1	GATCCATCTTTCTCTGCAGAGCCTGCTGTCCCCTGTAGCCTTTGGCTTTGGATGCGAAAGCCTGGCGCTACTAGAGGAGCAGGGAGACGGGGCTCAGTGGCACAATTTGGGCACAGGCCC	10	80003112	80003232	+	ABCA7 (27403)	627605	59.17	Exon 15
627605_25788632_ABCA7(27403)_16_1	CCAGGCCAGTATGGAATCCCTGAACCATGGAATTTCCCTTTTCGGAGGAGCTACTGGTGTGGACCTGGGCCTCCCAAGAGTTCTGTCTTGGCCCCTGCCCCACAAGATCCCAAGGGTGAG	10	80003792	80003912	+	ABCA7 (27403)	627605	57.5	Exon 16
627605_25788633_ABCA7(27403)_17.1_2	GCCCTGCAAGGACTCAACCTTGACTTCTACGAAGGCCACATCACTGCCTTTTTGGGTCACAACGGGGCTGGCAAGACAACCACACTGTGAGCTGCCAGCCACTATGCTGTCTTTCCCAGG	10	80004466	80004586	+	ABCA7 (27403)	627605	55.83	Exon 17
627605_25788634_ABCA7(27403)_18_1	GTGGGTGGATCTTCCTTCCATGAAGGGCCACTTCTCAGACCCCCAAACCCACAGGTCCATTTTGAGTGGTCTCTTCCCACCCAGTAGTGGCTCGGCCTCCATCCTGGGCCATGATGTACA	10	80004664	80004784	+	ABCA7 (27403)	627605	56.67	Exon 18
627605_25788635_ABCA7(27403)_19_1	AGACACACACACACAACAAGAGAGTCTCTTTCCATCACTCCTGGCCACAGGCTGACAGTGGAAGAACATGTTTGGTTCTATGGCCGTTTGAAAGGCGTGAGTGCAGCCGCCATGGGCCCC	10	80004903	80005023	+	ABCA7 (27403)	627605	54.17	Exon 19
627605_25788636_ABCA7(27403)_20.1_2	GTGTGGACCCCGCTTCCCGCCGTGGCATTTGGGAATTGCTACTTAAGTACAGAGAAGGTAAGAGTTGGGAGATGGAATGGAATGGCCTGGGGGGTTCCCTTGGTTTCTGTTTGAGGGACC	10	80005723	80005843	+	ABCA7 (27403)	627605	54.17	Exon 20
627605_25788637_ABCA7(27403)_21_2	TGGGTCCCCGCTTTTCTTGCGCCGACACTTGGGCTGCGGTTACTACCTGACCCTGGTGAAGAGTTCTCAGTCCCTCGTCACCCATGATGCTAAGGTGAGAGCTCGAGCTGGTCCCTGAAC	10	80006081	80006201	+	ABCA7 (27403)	627605	58.33	Exon 21
627605_25788638_ABCA7(27403)_22_1	TGCTGAGATGGACCATTGTCTTTCTTTGAAGGGAGACAGTGAGGACCCCAGACGGGAAAAGAAGTCAGATGGCAATGGCAGGACGTCAGGTGAGCCTGGGCCAGGAAACCCCTGAGGGAA	10	80006220	80006340	+	ABCA7 (27403)	627605	55	Exon 22
627605_25788639_ABCA7(27403)_23_2	AGCCCGGATACTAGAGCTAGTGCAGCAGCATGTGCCTGGAGCACAACTCGTGGAGGACCTGCCCCATGAGCTTCTGCTTGTGCTACCCTATGCGGGGGCCCTGGATGGCAGCTTCGCCAT	10	80006511	80006631	+	ABCA7 (27403)	627605	60.83	Exon 23
627605_25788640_ABCA7(27403)_24_1	ATGAGGGTTCCCTCCTGTGAGTCTCTTGCTCTGTCTCCTCAGATCTTCCTAAAGGTGGTGGAGGATGCGCACAGAGAAGGTGTGTCTTAGCTCTGTGAGCCTTCAAACCAGGCCTGAGCC	10	80006843	80006963	+	ABCA7 (27403)	627605	54.17	Exon 24
627605_25788641_ABCA7(27403)_25_1	CGTTGGTTCCACAGGTGGGGACTCTAGACCGCAGCTGCACCTTCGCACATGCACTCCACAGCCCCCCACAGGGCCAGAGGCATCAGTTCTGGAGAATGGGGAGCTGGGTGAGTCTCTGCC	10	80007121	80007241	+	ABCA7 (27403)	627605	62.5	Exon 25
627605_25788642_ABCA7(27403)_26_1	GGTGCGGGAGCTCACCCTCCCATCCCCCACAGCTAAGCTGGTGCTGGATCCCCAAGCCCCACAGGGCTTGGCACCCAACGCTGCCCAAGTGCAAGGCTGGACACTTACCTGTCAACAGCT	10	80007267	80007387	+	ABCA7 (27403)	627605	63.33	Exon 26
627605_25788643_ABCA7(27403)_27.1_1	GGTAGAGTGTGTGGAGGTGGATGCTGACAGAATTGTCCCCCAGGTTGTGTTGCCTGCCCTCTTTGTGGGCCTGGCCCTGTTCTTCAGCCTCATTGTGCCTCCTTTTGGCCAGTACCCACC	10	80007610	80007730	+	ABCA7 (27403)	627605	57.5	Exon 27
627605_25788644_ABCA7(27403)_28_1	CACCCTGCAGTGAGGATGCCCCTGGGGACCCCAACCGGATGAAGCTGCTGGAGGCTCTGCTAGGGGAGGCTGGGCTGCAGGAACCCAGTATGCAGGACAAAGATGCCAGGTGAGGAGGCC	10	80007852	80007972	+	ABCA7 (27403)	627605	64.17	Exon 28
627605_25788645_ABCA7(27403)_29_2	CAACTGGACGCCAGAATCTCCATCCCCAGCTTGCCAATGCAGTCAGCCTGGAGCCCGCCGCCTGTTGCCAGATTGCCCGGCTGGAGCTGGGGGTCCACCACCCCCCCAGGCTGTGGCTGG	10	80008228	80008348	+	ABCA7 (27403)	627605	67.5	Exon 29
627605_25788646_ABCA7(27403)_30_1	TCTCATTGCTGTATTGCTCTGTGCCCTGTGTGTCTCCCCTGCAGCCTAAAGACCAAGAAGTGGGTGGATGAGGTCAGGTGAGGAGAGACCTGGCCCGGGAAACCCCAGCTCACCTGCCCA	10	80008494	80008614	+	ABCA7 (27403)	627605	58.33	Exon 30
627605_25788647_ABCA7(27403)_31_1	TTCCCTGTCTCCACCCCAAACCATTTCCCAGATATGGGGGCTTCTCCCTGGGAGGCCGAGATCCAGACCTGCCCACAGGGCATGAGGTGGTCCGCACATTGGCAGAGATTCGGGCACTGC	10	80008631	80008751	+	ABCA7 (27403)	627605	60.83	Exon 31
627605_25788648_ABCA7(27403)_32.1_2	CTGGTCCAGTCCGCCATGCCCACAGCATCACTACACTCAACCATCCTTTGAACTTGACCAAGGAGCAGCTATCTGAAGCTACACTGTGAGTCCATCCATTTACTATCAGTGGTCATGTTG	10	80009012	80009132	+	ABCA7 (27403)	627605	49.17	Exon 32
627605_25788649_ABCA7(27403)_33_1	CTCTGAGCCACCCCTGACCTCTCACCCACAGGATAGCCTCCTCTGTGGATGTCCTTGTCTCCATCTGTGTGGTCTTCGCCATGTCATTTGTCCCAGCCAGCTTTACCCTGGTCCTCATAG	10	80009826	80009946	+	ABCA7 (27403)	627605	55.83	Exon 33
627605_25788650_ABCA7(27403)_34.1_1	AGTGTAACTACTTGGTGGCAGTGTGCATAGTGGTGTTCATCTTCCTAGCCTTTCAGCAGAGAGCCTATGTGGCCCCAGAGAACCTGCCTGCTCTCTTACTCTTGCTTCTGCTGTATGGGT	10	80010148	80010268	+	ABCA7 (27403)	627605	50.83	Exon 34
627605_25788651_ABCA7(27403)_35_2	CACCTGCATCAACCTCTTCATTGGCATCAATAGCAGCATGGCCACCTTCGTGCTAGAACTGCTTTCAGATCAGGTGATACCTCTGCACAAAACCTGGGGTTGGGGATGGGGCTGAATTAT	10	80011107	80011227	+	ABCA7 (27403)	627605	50	Exon 35
627605_25788652_ABCA7(27403)_36_2	TGGCCGAGGGCTCATTGACATGGTTCGGAACCAGGCCATGGCAGATGCCTTTGAGCGCTTAGGTGAGACTGTCTGTCAGGTGGGGACTGTGAAGAGCATGATTGAGAGTGCCTCCTTCAA	10	80011336	80011456	+	ABCA7 (27403)	627605	55	Exon 36
627605_25788653_ABCA7(27403)_37_1	TGAGTCTAGGGTGATCTGCACAGAGGGCAAGACCCAGTTCTTCCTGTCCCCGTAGGAGACAAGCAATTTCAGTCACCCCTACGCTGGGACATCATTGGCAAGAACCTCCTGGCCATGATG	10	80011657	80011777	+	ABCA7 (27403)	627605	54.17	Exon 37
627605_25788654_ABCA7(27403)_38_2	TGAGCGGGTGACCAAGGGGGCTACCCAGGGGGATGTGCTAGTCCTCAGGGACTTGACCAAGGTAGGCACAGGGTAAGGCAAGTAAGTGCCCAGTGAGTGGAGGGTGACATGAGTACTCCA	10	80011974	80012094	+	ABCA7 (27403)	627605	58.33	Exon 38
627605_25788655_ABCA7(27403)_39_1	CCTTTCTAAAGGAGCCTGATCCCTGCAGGTTTACCGTGGGCAGAGGAACCCAGCTGTGGATCGCCTGTGCTTAGGGATCCCCCCTGGGGAGGTGAGTCCATTGCAGAGTACCCTGTGCTG	10	80012095	80012215	+	ABCA7 (27403)	627605	59.17	Exon 39
627605_25788656_ABCA7(27403)_40_1	TTGCAGTGTTTCGGGCTGCTGGGTGTCAACGGGGCAGGGAAGACATCCACCTTCCGCATGGTGACAGGGGACACACTGCCCAGCAGTGGTGAAGCAGTACTGGCAGGCCACAAGTAAGAT	10	80013305	80013425	+	ABCA7 (27403)	627605	58.33	Exon 40
627605_25788657_ABCA7(27403)_41_2	TGCTGACCGGCCGGGAACATCTGGAACTGTTTGCTCGCCTGCGCGGGGTGCCCGAGGCCCAAGTTGCCCAGGTGAACATGCCCGGTCCCTGTGCTAACCAGGACCTCATCCCTCTCAGTA	10	80013689	80013809	+	ABCA7 (27403)	627605	63.33	Exon 41
627605_25788658_ABCA7(27403)_42_2	CGGAGGCAACAAACGGAAGCTGGCGACAGCCTTAGCTCTGGTTGGTGACCCAGCTGTGGTCTTTCTGGTGCGTGAAGACCGGATCTGAGTGGTTTGTGAATGGGAGTTACTGGGGCCGAG	10	80013913	80014033	+	ABCA7 (27403)	627605	57.5	Exon 42
627605_25788659_ABCA7(27403)_43_1	CTTTGCAGGACGAGCCCACCACAGGCATGGACCCAAGTGCGCGGCGATTTCTTTGGAACAGCTTGCTGTCCGTGGTGCGCGAGGGCCGCTCCGTAGTGCTCACGTCGCACAGGTGAGCCC	10	80014220	80014340	+	ABCA7 (27403)	627605	64.17	Exon 43
627605_25788660_ABCA7(27403)_44_1	ACTCTCACCCACAGCATGGAGGAGTGCGAAGCGCTCTGCACGCGCCTGGCCATCATGGTGAACGGGCGGTTCCGCTGTCTGGGAAGCTCTCAGCATCTCAAAGGCAGGTGAGCAGGGCAG	10	80014453	80014573	+	ABCA7 (27403)	627605	62.5	Exon 44
627605_25788661_ABCA7(27403)_45_2	AGCCTTCATCAGGATCACATTCCCTGGGGCTGAACTCCGGGAGGTGCACGGCAGCCGTCTGCGCTTCCAACTGCCACCGGGGGGCAGATGCACCCTGACACGAGTGTTCAGGGAGCTGGC	10	80015006	80015126	+	ABCA7 (27403)	627605	64.17	Exon 45
627605_25788663_ABCA7(27403)_46.2_2	TGAGTGGCAAAGCTCAGACAGAGGATCTCTGTACCATACGCTGGCTCCCAGAAAGCCTTGGGCTCTGGGGGAAATAAAAAGAAACTAGAATGAGAATGAGGCCACGGCTGAGTTTGTGTT	10	80015476	80015596	+	ABCA7 (27403)	627605	49.17	Exon 46
627605_25788823_SNCA(20617)_7_2	CATGACCTTTTCTCAAAGCTGTACAGTGTGTTTCAAAGTCTTCCATCAGCAGTGATCGGCGTCCTGTACCTGCCCCTCAGCATCCCGGTGCTCCCCTCTCACTACAGTGAAAACCTGGTA	6	60731927	60732047	-	SNCA (20617)	627605	51.67	Exon 7
627605_25788822_SNCA(20617)_6_1	TCTCTTCCCTCTCTGTAGGGTGAGGAGGGGTACCCACAGGAAGGAATCCTGGAAGACATGCCTGTGGATCCTGGCAGTGAGGCTTATGAAATGCCTTCAGAGGTAAATGCCTGTATAAAG	6	60733085	60733205	-	SNCA (20617)	627605	50.83	Exon 6
627605_25788821_SNCA(20617)_5_2	AGAAGACAGTGGAGGGAGCTGGGAATATAGCTGCTGCCACTGGCTTTGTCAAGAAGGACCAGATGGGCAAGGTATGGCTGCCTGTTTTATGCTCAGTAATAACCCTGGACACCATGTCCT	6	60815567	60815687	-	SNCA (20617)	627605	50.83	Exon 5
627605_25788820_SNCA(20617)_4_1	CAGTTTAATATTTATGCGTTCAATTTCTTTGTTCTTTAGGTTCCAAAACTAAGGAAGGAGTGGTTCATGGAGTGACAACAGGTAAGCTCTGTTGTCTTTTATCCAGGGGTGATATGCCGA	6	60818284	60818404	-	SNCA (20617)	627605	39.17	Exon 4
627605_25788819_SNCA(20617)_3_2	GCTGCTGCTGAGAAAACCAAGCAGGGTGTGGCAGAGGCAGCTGGAAAGACAAAAGAGGGAGTCCTCTATGTAGGTAGGTAGTGACACTGTGACTAATGAATTGGGGTGGCTGGTGTGTGG	6	60827433	60827553	-	SNCA (20617)	627605	52.5	Exon 3
627605_25788817_SNCA(20617)_2.1_1	AGACGGCAGGAGACCAGCAGGTGTTCCCCCTGCCCCTGCCTGCCCTTGCCTCTTTCATTGAAATTAGATTGGGGAAAACAGGAAGAATCGGAGTTCTTCAGAAGCCTAGGGAGCCGGTAA	6	60828719	60828839	-	SNCA (20617)	627605	54.17	Exon 2
627605_25788816_SNCA(20617)_1_2	ATTGTCTCAAAGCCTGTGCATCTATCTGCGCGTGTGCTTGGATTGGAAGAAGAGTCTGTTCGCTGGAGCTCCACGCAGCCAGAAGTCGGAAAGGTAAGAGGTGTGCAAAATCTGCCATTA	6	60829643	60829763	-	SNCA (20617)	627605	50	Exon 1
627605_25788715_APOE(11816)_4.1_7	GCCTCTGTGGCTACCAACCCCATCATCACCCCAGTGGCCCAGGAGAATCAATGAGTATCCTTCTCCTGTCCTGCAACAACATCCATATCCAGCCAGGTGGCCCTGTCTCAAGCACCTCTC	7	19696313	19696433	-	APOE (11816)	627605	55.83	Exon 4
627605_25788715_APOE(11816)_4.1_3	ATGCTGGGCCAGAGCACAGAGGAGATACGGGCGCGGCTCTCCACACACCTGCGCAAGATGCGCAAGCGCTTGATGCGGGATGCCGAGGATCTGCAGAAGCGCCTAGCTGTGTACAAGGCA	7	19696793	19696913	-	APOE (11816)	627605	61.67	Exon 4
627605_25788714_APOE(11816)_3.1_1	TAGGTCCTGACCCAGCCTTAAACTTACTCTACACAGGATGCCTAGCCGAGGGAGAGCCGGAGGTGACAGATCAGCTCGAGTGGCAAAGCAACCAACCCTGGGAGCAGGCCCTGAACCGCT	7	19697563	19697683	-	APOE (11816)	627605	58.33	Exon 3
627605_25788713_APOE(11816)_2_1	GTTCAAAGACAATTTTTCCCTCCGCAGACTGGCCAATCACAATTGCGAAGATGAAGGCTCTGTGGGCCGTGCTGTTGGTCACATTGCTGACAGGTATGGAGCAAGGACTTGCTGTGGTGC	7	19698160	19698280	-	APOE (11816)	627605	51.67	Exon 2
627605_25788712_APOE(11816)_1_2	GTCCTATAATTGGACCGGTCTGGGATCCGATCCCCTGCTCAGACCCTGGAGGCTAAGGACTTGTTTCGGAAGGAGCTGGTAAGACAAGCTGGGCTGGGGATTCACCCAGGGACCTTGGTA	7	19698968	19699088	-	APOE (11816)	627605	56.67	Exon 1
627605_25788616_ABCA1(11303)_50.1_26	TAGAACATTTATATTTCCATAAGGATTCGGTATGTTCTTTTCCCTCCTGCCCTAGGATGAAGCTGGTTTTGTGCTTTTTCTTTATCATTGGCCCTCATTCCAAGCACTTTATGCTGTCTG	4	53030995	53031115	-	ABCA1 (11303)	627605	40	Exon 50
627605_25788616_ABCA1(11303)_50.1_23	ATGAGAAAGACAAAAGAAAGTGAGTCCTCTCGCTAGATATACCTAGCATAATTCATTATGAAACAAACAAACCTCAAACTACTGTATTTTGGTGTCTGTACCGCAAGCATATGCCTCATG	4	53031355	53031475	-	ABCA1 (11303)	627605	37.5	Exon 50
627605_25788616_ABCA1(11303)_50.1_19	TGTGTTTCCAGTAGTTATTGGCATACCATTCATTTTAGATATCAAAGATACCGAAATCAAAGAAGCATGTCTTTATTTTTCAAAAACAAACTTCCGTTGGCTTTCTCAGTCCATTATCAC	4	53031835	53031955	-	ABCA1 (11303)	627605	33.33	Exon 50
627605_25788616_ABCA1(11303)_50.1_15	GGATACAATCGATGCGTCTGACCTTTGGGATCCTCACCATATGGGCAAACAATGGGCTTTGCAGGATGAGAGACACCCACTTAAACCTCTGACGATCTCGAATGGTTCATCTCTTCCGTC	4	53032315	53032435	-	ABCA1 (11303)	627605	49.17	Exon 50
627605_25788616_ABCA1(11303)_50.1_11	TTGCATTGTTAGTATTATTTGGAATTTTAAGTTTTATCAATGCTTCTGGAAGCTTAGAACTGTACACGTGTGATGTCAGTCACATAGAGGAATGTGCCCGGACTGCCTCATGCCTTTATT	4	53032795	53032915	-	ABCA1 (11303)	627605	38.33	Exon 50
627605_25788616_ABCA1(11303)_50.1_7	AAAACCGCCCTACTGTCGGTTGACATCATTAAATATCAGGTGACAAAAACGGTGCCACATGTGACTAAATCCCCATTTTCCTTCTCTCTTTGATGAGCTGCTGTTGTGGCTGTCTTGTAC	4	53033275	53033395	-	ABCA1 (11303)	627605	44.17	Exon 50
627605_25788616_ABCA1(11303)_50.1_3	TGTTCTAGAAGAAAGCGTCCTGCGTTTCTGTGGAGAAGAACAAACTGGATACTGTACTGACACTATTCAATGCAATGCACTTCAATGCAACGAGAACACAATTCCATTACAGGGGCAGTG	4	53033755	53033875	-	ABCA1 (11303)	627605	43.33	Exon 50
627605_25788615_ABCA1(11303)_49_2	TCCAGGAGTTCTTTGGACTTGCGTTTCCGGGAAGTGTCCTAAAAGAGAAACATCGAAACATGCTTCAGTACCAGCTTCCATCCTCCTTGTCATCTCTAGCCAGGATATTCAGCATCCTCT	4	53035398	53035518	-	ABCA1 (11303)	627605	46.67	Exon 49
627605_25788614_ABCA1(11303)_48.1_1	CTGTTTCCCCACAGTATGGAAGAATGTGAAGCTCTTTGTACAAGGATGGCCATAATGGTCAATGGAAGGTTCAGGTGCCTTGGCAGTGTCCAACATCTGAAAAACAGGTAACGGGGACCA	4	53036248	53036368	-	ABCA1 (11303)	627605	47.5	Exon 48
627605_25788613_ABCA1(11303)_47.1_1	AATTATAGGATGAACCAACCACAGGCATGGACCCTAAAGCCCGGAGATTCTTGTGGAATTGTGCCCTAAGCATTGTCAAGGAGGGGAGATCTGTAGTCCTTACATCTCATAGGTCTGTAC	4	53036864	53036984	-	ABCA1 (11303)	627605	46.67	Exon 47
627605_25788612_ABCA1(11303)_46_2	TGGCGGCAACAAACGAAAGCTCTCCACAGCCATGGCTTTGATTGGCGGACCTCCTGTGGTGTTTCTGGTGAGTGTGAGAGGGGTGTGAGTGAGTGGAGGGTGGAAATTGTTCTTCTGTCT	4	53038103	53038223	-	ABCA1 (11303)	627605	53.33	Exon 46
627605_25788611_ABCA1(11303)_45_2	TGCTGACGGGAAGAGAGCATGTGGAGTTCTTTGCCCTCCTGAGGGGAGTCCCAGAAAAGGAAGTTGGCAAGGTATTGTAGGAACCAGGAAAGCAGACTGTCTTTTGACACCTATATATTG	4	53038569	53038689	-	ABCA1 (11303)	627605	48.33	Exon 45
627605_25788610_ABCA1(11303)_44_1	TTTCAGTGCTTTGGACTCCTGGGAGTTAACGGAGCTGGGAAGTCAACAACTTTCAAGATGCTGACTGGAGACACCCCTGTGACCAGAGGGGATGCGTTCCTTAACAAAAACAGGTGGGCA	4	53040711	53040831	-	ABCA1 (11303)	627605	50.83	Exon 44
627605_25788609_ABCA1(11303)_43_1	CATGATCTCTGTGTTTCCTTGGTTGCAGATCTATAGGAGGAAGCGGAAGCCTGCAGTCGACAGGATCTGCATCGGCATCCCTCCCGGAGAGGTAAATGCACTGCGCTCCTGTTGTGTTTT	4	53041509	53041629	-	ABCA1 (11303)	627605	52.5	Exon 43
627605_25788608_ABCA1(11303)_42_2	ACAGAGGATTCTGGACGGTGGCGGACAGAATGACATCCTAGAGATCAAGGAACTGACCAAGGTGGGCAGCGACTGTGGACCCCACAGCTTCTCTTCTGTTTTCTGCATTTTATCTCCTCA	4	53042254	53042374	-	ABCA1 (11303)	627605	50.83	Exon 42
627605_25788607_ABCA1(11303)_41_2	GTGGAAGGGGTGGTGTTCTTCCTCATTACTGTTCTGATCCAGTACAGATTTTTCATCAGGCCCAGGTGAGCTTTATCTGAGAACTGTTCCAGGGACGTGATGGGTGCAGAGAGGACTCAC	4	53042608	53042728	-	ABCA1 (11303)	627605	50	Exon 41
627605_25788606_ABCA1(11303)_40_1	TGTAGACTGTAAGTGATGTGTGTCTCTCCCTCTCCCTCCCTCTCCTTCTCATCTGCAGAAGCTCAATGACATCAATGACATCCTGAAGTCTGTGTTTCTTATCTTCCCACATTTTTGCCT	4	53044176	53044296	-	ABCA1 (11303)	627605	45	Exon 40
627605_25788605_ABCA1(11303)_39_2	CACCAGTGTGAACCTCTTCATCGGCATCAATGGCAGTGTGGCCACTTTCGTACTGGAGCTGTTTACAAACAATGTAAGTGTCCCATTGGGCAGAGCATGTCCCATTGGCTGGCACTCTGG	4	53045727	53045847	-	ABCA1 (11303)	627605	51.67	Exon 39
627605_25788604_ABCA1(11303)_38_1	AGTGCAATTATGTGGTCCCTGCTACACTGGTCATTATCATCTTCATCTGCTTCCAGCAGAAGTCCTATGTGTCCTCTACCAACCTGCCCGTTCTAGCCCTTCTGCTCTTGCTGTATGGGT	4	53046027	53046147	-	ABCA1 (11303)	627605	49.17	Exon 38
627605_25788603_ABCA1(11303)_37_2	AGGAGCGTGTGAGCAAAGCCAAGCATCTTCAGTTCATCAGCGGCGTGAAGCCTGTCATCTACTGGCTGTCCAATTTTGTCTGGGATATGGTGAGGACACAGGACCTTCTATCTCTGTGTG	4	53048924	53049044	-	ABCA1 (11303)	627605	50.83	Exon 37
627605_25788602_ABCA1(11303)_36_2	AGGGAGAGAACCCGAGCCAGTATGGAATCACTGCTTTCAACCACCCCTTGAACCTCACTAAACAGCAGCTCTCAGAGGTGGCTCTGTAAGTGTGTCTAAAGGGATGGGCGTGAAGACCTT	4	53050253	53050373	-	ABCA1 (11303)	627605	51.67	Exon 36
627605_25788601_ABCA1(11303)_35_1	GGCAGGATTCTGTTGTTTACAGGACAGCTCCGCAGATCGCTTCCTCAGCAGCCTGGGAAGGTTCATGGCAGGGCTGGATACGAAAAACAATGTCAAGGTACACCCCTGCCTGTGTTCTGC	4	53050911	53051031	-	ABCA1 (11303)	627605	54.17	Exon 35
627605_25788600_ABCA1(11303)_34.1_1	CTTTTAGGTATGGCGGGTTTTCCCTGGGTGTCAGTAATTCTCAAGCACTTCCTCCGAGCCATGAAGTTAATGATGCTATCAAGCAAATGAAGAAACTCCTGAAGCTGACCAAGGTACAGC	4	53059249	53059369	-	ABCA1 (11303)	627605	45.83	Exon 34
627605_25788599_ABCA1(11303)_33_1	CTGCTTTCTAGATCTGATTTTTGGTTTGTCTTTTCTCTCTGCAGCTTAAAGAATAAGATCTGGGTGAACGAGTTTCGGTAAGTCAGTCCCTTCTCCCCATTCTCCCTGAGTCACGTCAGG	4	53060289	53060409	-	ABCA1 (11303)	627605	45	Exon 33
627605_25788598_ABCA1(11303)_32_1	ATGTGATGACAGAGAAAACAGAAAACCGCAGACATCCTTCAGAATCTGACAGGAAGAAATATTTCAGATTACCTGGTGAAGACGTACGTGCAGATCATAGCAAAGAGGTATCGTCCTGTT	4	53061473	53061593	-	ABCA1 (11303)	627605	41.67	Exon 32
627605_25788597_ABCA1(11303)_31_1	GAACATTTGCTATCTCCTTTTACAGAGATACCCCTTGCTTGGCTGGGGAGGAGGACTGGACCATCAGCCCCGTCCCCCAGAGCATCGTGGACCTCTTCCAGAATGGAAACTGGACCATGA	4	53062484	53062604	-	ABCA1 (11303)	627605	54.17	Exon 31
627605_25788596_ABCA1(11303)_30_1	GTATCTCTAGTAATGATGCTCCCGAGGACATGGGCACCCAGGAACTCCTGAATGCTCTGACCAAAGATCCAGGCTTTGGGACCCGCTGTATGGAAGGAAACCCAATCCCGTGAGTGACAC	4	53065889	53066009	-	ABCA1 (11303)	627605	53.33	Exon 30
627605_25788595_ABCA1(11303)_29_2	TGGCAAGTACCCCAGCCTGGAACTTCAGCCCTGGATGTATAATGAGCAGTATACATTTGTCAGGTATGTTTGTCCTTTGTGCCTCAGGGCAGAGAGGGTTGAAACAGACCAACAGTGTTT	4	53066973	53067093	-	ABCA1 (11303)	627605	47.5	Exon 29
627605_25788594_ABCA1(11303)_28_1	CAGGTGACACTGATTATAGCCAACCCTCCATTTGTGCTGCTTACAGAATCCAGGGAGACCGACCTGCTCAGTGGGATGGACGGCAAAGGCTCCTACCAGCTGAAGGGCTGGAAACTCACC	4	53068761	53068881	-	ABCA1 (11303)	627605	55	Exon 28
627605_25788593_ABCA1(11303)_27_1	TAGATGGTACTTTGCCAGCAAGACGAAACAGACGGGCCTTCGGGGACAAGCAGAGCTGTCTGCACCCATTTACGGAAGATGATGCTGTTGATCCCAATGACTCTGACATAGACCCAGGTT	4	53069788	53069908	-	ABCA1 (11303)	627605	50.83	Exon 27
627605_25788592_ABCA1(11303)_26_1	TGCTCACTTATATTGTATCCTGCTTTAATTTCTCAGATATTCCTCAAAGTGGCTGAAGAGAGCGGGGTGGATGCTGAGACCTCAGGTAACCTGTCTGAGAGGGCTGCACACTGGGTAGGC	4	53070040	53070160	-	ABCA1 (11303)	627605	49.17	Exon 26
627605_25788591_ABCA1(11303)_25_2	CGAAGGAGGGAGCCTTTGTGGAACTCTTCCATGAGATTGATGACCGGCTCTCAGACCTGGGCATCTCCAGTTATGGCATCTCGGAGACCACCCTGGAAGAAGTAAGCTCAACAATCCCAA	4	53071803	53071923	-	ABCA1 (11303)	627605	52.5	Exon 25
627605_25788590_ABCA1(11303)_24.1_1	TCTCACCTCCTTCTTTGTCATCAGGAGGACAGTGTTTCTCAGAGCAGTTCTGATGCTGGCCTGGGCAGCGACCATGAAAGTGACACGCTGACCATCGGTAAGGATTCTGGGGTTTCTTAT	4	53072874	53072994	-	ABCA1 (11303)	627605	50.83	Exon 24
627605_25788589_ABCA1(11303)_23_1	TGCCTGGCAGGCCGCACCATTATTTTGTCTACACACCACATGGACGAAGCTGACATCCTTGGGGACAGAATTGCCATCATTTCCCATGGGAAGCTGTGTTGTGTGGGCTCCTCCCTGTTT	4	53074330	53074450	-	ABCA1 (11303)	627605	52.5	Exon 23
627605_25788588_ABCA1(11303)_22_1	ACGCCTTACCCCCACTTACCATTTGAGGATGTGTCTTGCTCTGTCTTGTAGGTGGGATGCAGAGAAAGCTGTCTGTGGCCTTGGCCTTCGTGGGTGGATCCAAGGTTGTCATTCTGGACG	4	53075199	53075319	-	ABCA1 (11303)	627605	53.33	Exon 22
627605_25788587_ABCA1(11303)_21_2	GATGGAGCAGATGGCCCTGGATGTTGGCTTACCCCCGAGCAAGCTGAAAAGCAAAACGAGTCAGCTCTCAGGTGAGCCCCGGACACCTTCCTTTCCTTCCTTCTCCAGACAAGCACCTAG	4	53075397	53075517	-	ABCA1 (11303)	627605	55.83	Exon 21
627605_25788586_ABCA1(11303)_20.1_1	CCTGAATAGTGAGGCTGGGTCCTCCTGATTCTTGAGTCTGTTATTCTTGTCCTCAGGTCAATACTGACTGGGCTGTTTCCCCCAACTTCTGGCACGGCCTACATCCTGGGGAAGGACATT	4	53076958	53077078	-	ABCA1 (11303)	627605	51.67	Exon 20
627605_25788585_ABCA1(11303)_19_1	TGGGATCATCTCTGTCTCCTTTCTTTTGTCACAGTCTGCATGGAAGAGGAACCCACTCATCTGAGGCTGGGGGTGTCCATTCAGAACCTGGTGAAGGTTTACCGAGATGGCATGAAGGTT	4	53078028	53078148	-	ABCA1 (11303)	627605	50	Exon 19
627605_25788584_ABCA1(11303)_18_1	CAGGACAGTATGGAATTCCCAGGCCCTGGTATTTTCCTTGTACCAAGTCATACTGGTTTGGTGAGGAAATTGATGAGAAGAGCCACCCTGGTTCCAGCCAGAAGGGAGTGTCAGAAAGTA	4	53079567	53079687	-	ABCA1 (11303)	627605	48.33	Exon 18
627605_25788583_ABCA1(11303)_17_2	GTGGAGGAGGACGGCTTCAATCTCACCACTGCAGTGTCCATGATGCTCTTTGACACCTTTCTCTATGGCGTGATGACATGGTACATCGAAGCCGTCTTTCCAGGTACCCCAGGCTTCCAT	4	53080748	53080868	-	ABCA1 (11303)	627605	52.5	Exon 17
627605_25788582_ABCA1(11303)_16_1	CCTCTCCAGTTAGGAAACCTGCTGCCCTATAGTGACCCCAGCGTGGTGTTCGTCTTCCTGTCTGTGTTTGCCATGGTGACCATCCTACAGTGCTTCCTCATTAGCACGCTCTTCTCCCGT	4	53082032	53082152	-	ABCA1 (11303)	627605	54.17	Exon 16
627605_25788581_ABCA1(11303)_15.1_1	GCCTCCAGTTTTCTGCGGGTCATGAGCCGGTCAATGCCCCTCTTCATGACTCTAGCCTGGATCTACTCTGTCGCTGTGATCATCAAGAGCATTGTGTATGAGAAGGAGGCTCGGCTGAAG	4	53083827	53083947	-	ABCA1 (11303)	627605	53.33	Exon 15
627605_25788580_ABCA1(11303)_14_2	CAGGCCATCATCAGAGTGCTGACGGGATCTGAGAAGAAAACGGGTGTCTACGTGCAACAGATGCCCTACCCCTGTTATGTTGATGACATGTGAGTGTACCAACAAGCCAACATCTCCCTT	4	53084352	53084472	-	ABCA1 (11303)	627605	50	Exon 14
627605_25788579_ABCA1(11303)_13_1	TTCCTTCTGTCTGTCAGTGTGTCAACCTGAACAAGCTGGAACCCATTCCGACAGAAGTCAGGCTCATCAACAAGTCCATGGAGCTGCTGGACGAGAGGAAGTTCTGGGCTGGCATCGTGT	4	53085198	53085318	-	ABCA1 (11303)	627605	52.5	Exon 13
627605_25788578_ABCA1(11303)_12.2_1	CAGACGCTGTTAGACAGCAGAGGCAATGACCAGTTTTGGGAACAGAAGTTGGATGGATTAGATTGGACTGCCCAAGACATCATGGCGTTTCTGGCCAAGAACCCAGAAGATGTTCAGTC	4	53086074	53086193	-	ABCA1 (11303)	627605	48.74	Exon 12
627605_25788576_ABCA1(11303)_11_1	AGGTGAACAAGACCTTTCAGGAGTTGGCTGTGTTCCATGACCTGGAGGGCATGTGGGAAGAACTCAGCCCCCAAATTTGGACCTTCATGGAGAACAGCCAAGAGATGGACCTTGTCCGGG	4	53089797	53089917	-	ABCA1 (11303)	627605	53.33	Exon 11
627605_25788575_ABCA1(11303)_10.1_2	CAAGCCACTGCTTGTTGGAAAGATTCTCTATACACCTGACACACCAGCTACAAGGCAGGTCATGGCTGAGGTAAGCTGTCCAGGCTTAGGACTCCGTCCCCAAAATCTCCCCAGAATTAG	4	53090203	53090323	-	ABCA1 (11303)	627605	50.83	Exon 10
627605_25788574_ABCA1(11303)_9.1_2	AACAGCTCCAGCTCCTCCACCCAGATCTACCAGGCAGTGTCCCGCATCGTGTGTGGTCACCCAGAGGGTGGGGGCCTGAAGATCAAGTCCCTCAACTGGTACGAGGATAACAACTACAAA	4	53092789	53092909	-	ABCA1 (11303)	627605	55.83	Exon 9
627605_25788573_ABCA1(11303)_8_1	CTCCTTCTCTCTAGACAAAACTAAATTCCACATCTCATCTCCCGACCCAGCATCTGGCTGAAGCCACCACAGTGTTGCTTGACAGCTTGGGGGGCCTGGCCCAAGAGGTAAGTGGTATTT	4	53095571	53095691	-	ABCA1 (11303)	627605	51.67	Exon 8
627605_25788572_ABCA1(11303)_7_2	TTTCTGCCCTCTGTGGTCTACCGAGGAAGAAGCTCGATGCAGCCGAGAGAGTACTGCGCTACAACATGGACATCCTGAAGCCAGTTGTGGTGAGTGCTGAAGGTTTGAGAATGAGAAATC	4	53106974	53107094	-	ABCA1 (11303)	627605	50.83	Exon 7
627605_25788571_ABCA1(11303)_6_2	TTTGTCCCTTCCAAGATCTACTGTGGACAGCCTGCTGCAGGCGAATGTTGGTCTCCAGAAGGTAAGCTACTACCTTCAGCTAAATCAGTGGGGCCTCACTATTACCCTGTTGGGGGCCCT	4	53109104	53109224	-	ABCA1 (11303)	627605	52.5	Exon 6
627605_25788570_ABCA1(11303)_5_1	CGTGTCTCGCCTGTTCTCAGACGCTCAGAGGCTTCTTCTGTACAGCCAAAGAGATACCAGCATTAAGGACATGCACAAGGTCCTGAGAATGTTACGGCAGATCAAGCATCCCAACTCAAG	4	53127595	53127715	-	ABCA1 (11303)	627605	50	Exon 5
627605_25788569_ABCA1(11303)_4.1_1	ACTTCACAGGTCTAATGTCTTCTCTGCGTTTCCTTCTCGATTTCAATAGGCCACTTTCCGAATAAAGCCATGCCGTCTGCAGGAACCCTCCCCTGGGTACAGGGGATTATCTGTAATGCC	4	53128791	53128911	-	ABCA1 (11303)	627605	49.17	Exon 4
627605_25788568_ABCA1(11303)_3_1	ATTTTCTGTTCAGTGTCAGCTGTTACTGGAAGTGGCCTGGCCTCTCTTTATCTTCCTGATCCTGATCTCTGTACGCCTGAGCTACCCACCCTACGAACAACATGAGTGTGAGTATCTGTG	4	53132908	53133028	-	ABCA1 (11303)	627605	48.33	Exon 3
627605_25788567_ABCA1(11303)_2.1_2	GCCGGCTGTGGTGACATGGCTTGTTGGCCTCAGTTAAGGCTGCTGCTGTGGAAGAATCTGACATTTCGAAGGAGACAAACAGTAAGCTGTGGGCTTCTCTGTGGGGTTCTTGCTTGCTTG	4	53143890	53144010	-	ABCA1 (11303)	627605	52.5	Exon 2
627605_25788566_ABCA1(11303)_1_2	GCTTGGGGAGCTGCTCTGCTCCCTGTTTCCCCCCACTTTTTTCTTCCCCTTTCTGGAAGGGTTTGTGCAGGGGTAGGGAAAACAGACTCAAACAGCAAAGTGGAAAACAGGTAAGAGGTT	4	53159665	53159785	-	ABCA1 (11303)	627605	50.83	Exon 1
627605_25788735_APP(11820)_18_8	AATTAAAAAAAAATTATCCCTGTTCATCATAAGCACTTTTACGGGTGGGGGGAGGGAGTGTTCTGCTGGTCTCCAATTACCAAGAATTCTCCAAAAATTAATTTTCTGCAGGATGATTGT	16	84954514	84954634	-	APP (11820)	627605	37.5	Exon 18
627605_25788735_APP(11820)_18_5	TTAGCCCGTTGTATATTATTCTTGTGGTTTGTGGCCCGGAAAAAACTCCTACTTGAAATATGCTTTAAAAATCGATGGGGGATGCTTCTTGTGAACGTGGGCGTCTAGCTGCTTCTCCTA	16	84954874	84954994	-	APP (11820)	627605	43.33	Exon 18
627605_25788735_APP(11820)_18_2	TTCTTTGAGCAAATGCAGAACTAAGCCCCACCCGCGCCACAGCAGCGGCCTCTGAACTTGGACAGCGAAACCATTGCTTCACTACCCATCGGTGTTCATTTATAAAATAACGTGGAAAGA	16	84955234	84955354	-	APP (11820)	627605	48.33	Exon 18
627605_25788734_APP(11820)_17_2	AACCGTGATTGTCATCACCCTGGTGATGTTGAAGAAGAAACAGTACACATCCATCCATCATGGCGTGGTGGAGGTAGGTAAACCTGGAGGCTTGTCTGCAAGTGGGAGGCAAGCCAGGAA	16	84962674	84962794	-	APP (11820)	627605	50.83	Exon 17
627605_25788733_APP(11820)_16_1	TTTGACGCAGGTTCTGGGCTGACAAACATCAAGACGGAAGAGATCTCGGAAGTGAAGATGGATGCAGAATTCGGACATGATTCAGGATTTGAAGTCCGCCATCAAAAACTGGTAGGCAAA	16	84965660	84965780	-	APP (11820)	627605	45.83	Exon 16
627605_25788732_APP(11820)_15_1	CCTTTGCTCTCTGTCTCTTGCTTCCTGCACCAGTCGAGCCTGTTGACGCCCGCCCCGCTGCTGACCGAGGACTGACCACTCGACCAGGTATCTGACTCGCCCCATTTCGCCTCTGCTCTC	16	84971374	84971494	-	APP (11820)	627605	61.67	Exon 15
627605_25788731_APP(11820)_14_1	TTTCTTTAGATGAGCTGCTTCAGAAGGAGCAGAACTACTCCGACGATGTCTTGGCCAACATGATCAGTGAGCCCAGAATCAGCTACGGAAACGACGCTCTCATGCCTTCGCTGACGGAAA	16	84978174	84978294	-	APP (11820)	627605	50	Exon 14
627605_25788730_APP(11820)_13.1_1	CTTCTAACAGGTTATGACACACCTCCGTGTGATCTACGAGCGCATGAACCAGTCTCTGTCCCTGCTCTACAATGTCCCTGCGGTGGCTGAGGAGATTCAAGATGAAGTCGGTAAGTGAGC	16	85013616	85013736	-	APP (11820)	627605	51.67	Exon 13
627605_25788729_APP(11820)_12_2	CCCTAAAGCATTTTGAACATGTGCGCATGGTGGACCCCAAGAAAGCTGCTCAGATCCGGTCCCAGGTAAGCCCTGAGTGGGGGAACCTTCTGCAGCTTACAGTCCAGTTGTTGCTTCCTC	16	85015176	85015296	-	APP (11820)	627605	54.17	Exon 12
627605_25788728_APP(11820)_11_2	AGTTGAAGCCATGCTCAATGACCGCCGCCGCCTGGCCCTCGAGAATTACATCACTGCACTGCAGGCGGTGCCCCCAAGGGTAAGTCATATTGATTTGTCACTTCAGGTCACAGCATCAAT	16	85024811	85024931	-	APP (11820)	627605	53.33	Exon 11
627605_25788727_APP(11820)_10_1	TTGCCTTATGTCCTCTTTATAGGTCATGAGAGAATGGGAAGAGGCAGAGCGTCAAGCCAAGAACTTGCCCAAAGCTGACAAGAAGGCCGTTATCCAGGTAACACCCCGGTCCCACCTACA	16	85025399	85025519	-	APP (11820)	627605	50.83	Exon 10
627605_25788726_APP(11820)_9_2	CGAGCATGCCCATTTCCAGAAAGCCAAAGAGAGGCTGGAAGCCAAGCACCGAGAGAGAATGTCCCAGGTAGGGAGGAATCTTCCATCCTCTGTTGTTTTGTTATATAGGGAAATCTGCGC	16	85030178	85030298	-	APP (11820)	627605	50	Exon 9
627605_25788725_APP(11820)_8.1_1	TTTTTAGTTATGTTCTCTCGTTTTCTCCATAGCAACCCAAAGTTTACTCAAGACTACCAGTGAACCTCTTCCCCAAGATCCTGATAAACGTATGTTGTCACTGACTTGGGGGAGGGGCAA	16	85040219	85040339	-	APP (11820)	627605	43.33	Exon 8
627605_25788724_APP(11820)_7_1	GTCTTTTCTCGCTAAATGTGGTTCCCCTCTGATTAGAGGTGTGCTCTGAACAAGCCGAGACCGGGCCATGCCGCGCAATGATCTCCCGCTGGTACTTTGATGTCACTGAAGGGAAGTGTG	16	85043659	85043779	-	APP (11820)	627605	53.33	Exon 7
627605_25788722_APP(11820)_6.1_1	CACCACCACCACAACCACCACTGAGTCCGTGGAGGAGGTGGTCCGAGGTAAGCCGCTGTTGGATTGCTATTTAACTGCCCTGGGATAAGAGATTTCAATCAGTGCTTCCCTTCTCCAGCC	16	85056250	85056370	-	APP (11820)	627605	54.17	Exon 6
627605_25788721_APP(11820)_5_1	CTGACTCCTCCTTCCTTTTGTAGACATGCAGCGAGAAGAGCACTAACTTGCACGACTATGGCATGCTGCTGCCCTGCGGCATCGACAAGTTCCGAGGGGTAGAGTTTGTATGCTGCCCGT	16	85079936	85080056	-	APP (11820)	627605	54.17	Exon 5
627605_25788720_APP(11820)_4.1_1	TCAGTTGGTGAGTTTGTGAGCGACGCCCTTCTCGTGCCCGACAAGTGCAAGTTCCTACACCAGGAGCGGATGGATGTTTGTGAGACCCATCTTCACTGGCACACCGTCGCCAAAGAGGTA	16	85082772	85082892	-	APP (11820)	627605	55	Exon 4
627605_25788719_APP(11820)_3_1	GTGCCAGCCAGGCTTTGCCAAGAGTAATCATTTCCTCTTCTCCTGTGTTCCCCAGGTCTACCCTGAACTGCAGATCACAAACGTGGTGGAAGCCAACCAGCCAGTGACCATCCAGAACTG	16	85103270	85103390	-	APP (11820)	627605	53.33	Exon 3
627605_25788718_APP(11820)_2.1_1	GTGGATTCTGTTACTAACTAGGACTTATTCTCTTAGGTACCCACTGATGGCAACGCCGGGCTGCTGGCAGAACCCCAGATCGCCATGTTCTGTGGTAAACTCAACATGCACATGAATGTG	16	85120613	85120733	-	APP (11820)	627605	49.17	Exon 2
627605_25788716_APP(11820)_1.1_1	GAGACGGCGGCGGCGGCGCGGACACAGCCAGGGCGCGGCGGATCTTCCACTCGCACACGGAGCACTCGGTGGCCCACGCAGGATCACGATGCTGCCCAGCTTGGCACTGCTCCTGCTGGC	16	85173526	85173646	-	APP (11820)	627605	71.67	Exon 1
627605_25788665_ANK1(11733)_1.2_3	GGCGGCCAAACAGCTGAAGAAAATCAAAGACATCGAGGCGCAGGCCCTCCAGGAGCAGAAGGAGAAGGAGGAATCCAACAGGAAGCGGCGGAACCGCTCCCGTGACCGCAAGAAGAAGGT	8	22975143	22975263	+	ANK1 (11733)	627605	58.33	Exon 1
627605_25788666_ANK1(11733)_2_1	ATCTGAGGGCCACATGCAGGCGCCGCCCTGCACCCTGGTGCCCGATAAGGCCTTTTCTGGTTGCAGGGTAGCAGTGGCAAGTCCCCTAGGGAGAGACTGTTCCCGCTGCTCTGACAGCTC	8	23035052	23035172	+	ANK1 (11733)	627605	62.5	Exon 2
627605_25788667_ANK1(11733)_3.1_2	GCCTGCAGCTCTGTGGCCTGCGGGGCTCGGCGGCGGGGCCTGCCCCCGGTTGGGGGGTGGGGGGCGGGGAGAGGATCGTGGCTTTTTCCCGCCTGGCGCGATAATGGAGTGAAAATGACC	8	23058344	23058464	+	ANK1 (11733)	627605	70.83	Exon 3
627605_25788668_ANK1(11733)_4_1	CCCCCACAGGCCGATGCTGCTACCAGCTTTCTGCGGGCGGCACGCTCGGGGAACCTGGACAAGGCTCTGGATCACCTGCGCAATGGAGTGGACATTAACACCTGTAACCAGGTCAGTGGG	8	23064942	23065062	+	ANK1 (11733)	627605	61.67	Exon 4
627605_25788669_ANK1(11733)_5_1	CTCCTCTCAGAACGGGTTGAACGGCCTGCATCTGGCCTCCAAAGAAGGCCATGTGAAGATGGTGGTTGAACTTCTGCACAAAGAGATCATTCTAGAAACGACAACCAAGGTAAGAACTTG	8	23082182	23082302	+	ANK1 (11733)	627605	48.33	Exon 5
627605_25788670_ANK1(11733)_6.1_1	TGTGTTTCAGAAGGGGAACACTGCTCTGCACATCGCTGCCCTTGCTGGTCAGGATGAGGTGGTCCGGGAGCTGGTCAACTATGGAGCCAATGTCAATGCCCAGTCTCAGGTAACGGCTCT	8	23084708	23084828	+	ANK1 (11733)	627605	55.83	Exon 6
627605_25788671_ANK1(11733)_7_1	TGGTTTGCAGAAAGGCTTTACTCCCCTGTACATGGCTGCTCAGGAGAACCACTTGGAAGTGGTGAAATTTCTACTGGAGAATGGAGCCAATCAGAATGTAGCCACAGAAGTAAGTCCCTT	8	23085568	23085688	+	ANK1 (11733)	627605	46.67	Exon 7
627605_25788672_ANK1(11733)_8.1_1	ATCCCATCTTTGCTCTCCCCCGACCAGGATGGCTTCACCCCACTGGCCGTGGCTCTACAGCAGGGTCACGAGAATGTGGTGGCTCACCTCATCAACTATGGGACGAAAGGGAAAGTGCGC	8	23086891	23087011	+	ANK1 (11733)	627605	58.33	Exon 8
627605_25788673_ANK1(11733)_9_1	GCTCCGCCAGACGGGATTCACACCCCTCCACATCGCAGCTCACTATGAGAACCTCAACGTGGCCCAGTTGCTCCTCAACAGGGGAGCCAGCGTCAACTTCACACCTCAGGTAACCTCGCT	8	23087949	23088069	+	ANK1 (11733)	627605	59.17	Exon 9
627605_25788674_ANK1(11733)_10_1	CTTCCTCCAGAATGGCATCACCCCACTACACATCGCCTCCCGCAGGGGGAACGTGATCATGGTGAGACTCCTGCTGGACCGAGGGGCTCAGATAGAAACGAGGACCAAGGTAGGTGCCAG	8	23088549	23088669	+	ANK1 (11733)	627605	59.17	Exon 10
627605_25788675_ANK1(11733)_11.1_1	TCTTATAAAGGATGAATTGACACCGCTCCACTGTGCAGCTCGGAATGGACACGTGAGAATCTCAGAGATCCTGCTGGACCACGGGGCACCCATCCAAGCCAAAACCAAGGTGTGTGCTCC	8	23088924	23089044	+	ANK1 (11733)	627605	53.33	Exon 11
627605_25788676_ANK1(11733)_12_1	GCCTTCCTCTTGCTCCTCCAGAATGGCTTGTCCCCAATCCACATGGCCGCTCAGGGAGACCACCTCGACTGTGTCCGACTTCTATTGCAATACAATGCAGAGATAGACGACATCACCTTG	8	23093782	23093902	+	ANK1 (11733)	627605	53.33	Exon 12
627605_25788677_ANK1(11733)_13.1_1	TGGGATACAGAATGGTTTTACCCCGTTACACATCGCCTGCAAGAAGAACCACATCCGTGTAATGGAGTTGCTGCTGAAGACAGGAGCCTCCATCGACGCGGTCACTGAGGTAGGAGAAAG	8	23095201	23095321	+	ANK1 (11733)	627605	51.67	Exon 13
627605_25788678_ANK1(11733)_14.1_1	TCTCTTCTAGTCTGGCCTGACACCTCTCCACGTAGCCTCCTTCATGGGACACCTTCCTATTGTGAAGAACTTACTGCAGCGGGGAGCGTCACCCAATGTCTCCAATGTGGTAAGTTCTTG	8	23096087	23096207	+	ANK1 (11733)	627605	51.67	Exon 14
627605_25788679_ANK1(11733)_15_1	TATTTTACAGAAAGTAGAAACCCCCTTGCACATGGCAGCCCGAGCAGGGCATACAGAAGTGGCCAAATATTTGCTCCAGAACAAAGCCAAAGCCAACGCCAAGGCCAAGGTGAGCTCGGC	8	23096737	23096857	+	ANK1 (11733)	627605	51.67	Exon 15
627605_25788680_ANK1(11733)_16.1_1	TACTTTCACCCCGTGGCCCAGGATGACCAGACACCGCTTCACTGTGCTGCTCGAATCGGCCACACAGGCATGGTGAAGCTCCTGCTGGAGAATGGTGCCAGCCCCAATCTGGCTACCACT	8	23097824	23097944	+	ANK1 (11733)	627605	59.17	Exon 16
627605_25788681_ANK1(11733)_17_1	TTCTCCTCAGAAAGGATTTACCCCTCTGCACGTGGCTGCTAAGTACGGGAAGGTACGGTTGGCGGAGCTGCTGCTGGAACACGATGCACACCCCAATGCAGCTGGGAAGGTAAATTTGCA	8	23098910	23099030	+	ANK1 (11733)	627605	54.17	Exon 17
627605_25788682_ANK1(11733)_18.1_1	CCCTCTGCAGAACGGCTTGACTCCTCTGCATGTGGCCGTCCATCACAACAACCTGGACATTGTCAAACTTCTTCTTCCCCGAGGTGGCTCCCCCCACAGCCCTGCCTGGGTAAGGCTCCC	8	23099587	23099707	+	ANK1 (11733)	627605	60	Exon 18
627605_25788683_ANK1(11733)_19.1_1	AGGTACCTCCTTTTGTTTCAGAATGGCTACACTCCTTTGCACATCGCTGCCAAGCAGAACCAGATAGAGGTGGCCCGCAGTCTACTGCAGTACGGAGGGTCAGCGAATGCAGAGTCGGTA	8	23104768	23104888	+	ANK1 (11733)	627605	53.33	Exon 19
627605_25788684_ANK1(11733)_20_1	TTCTTTTTAGAGTGGACTCACTCCCCTCCACCTGGTGTCACAAGAAGGCCATGTTCCAGTGGCAGACGTGCTGATCAAACATGGCGTCACCGTGGATGCTACCACCCGGGTAAGGCATGA	8	23106021	23106141	+	ANK1 (11733)	627605	54.17	Exon 20
627605_25788685_ANK1(11733)_21_1	TGCCTTTCAGATGGGTTACACCCCGCTCCATGTGGCCAGTCATTATGGAAACATCAAGCTGGTGAAGTTCTTGCTACAGCACCAGGCAGATGTCAATGCCAAGACCAAGGTACCTTACAC	8	23107871	23107991	+	ANK1 (11733)	627605	50	Exon 21
627605_25788686_ANK1(11733)_22_1	CCCTTCGTAGCTAGGATACAGCCCCTTGCACCAGGCAGCTCAACAAGGACACACAGACATTGTGACATTGCTCCTGAAGAATGGTGCTTCTCCAAATGAGGTCAGCTCGGTGAGTACCTA	8	23108165	23108285	+	ANK1 (11733)	627605	51.67	Exon 22
627605_25788687_ANK1(11733)_23.1_1	CTCCTTTGTCCTAGAACGGAACCACACCTCTGGCAATAGCCAAACGTTTGGGCTACATCTCTGTAACAGACGTGCTCAAGGTGGTCACAGATGAAACCAGTGTGGTGGTAGGTCTCCACC	8	23109233	23109353	+	ANK1 (11733)	627605	51.67	Exon 23
627605_25788688_ANK1(11733)_24_1	AGCCCCCGCCCTTTCTCTTTTCAGTTAGTCAGTGACAAACACCGGATGAGCTACCCTGAGACGGTGGACGAGATCCTGGACGTGTCTGAAGATGAAGGTAAAATCTTTGTGGATGAACTC	8	23109632	23109752	+	ANK1 (11733)	627605	50	Exon 24
627605_25788689_ANK1(11733)_25_1	CACTATACTGGGTCTGATGCTTCAACTTGGCTCTTCTTTGCCTTCCAGGAACTGCTCACATATCTATAATGGGTATGAAATGCTTTCTGTTCCCTGTGGTCTTTCTCACCAGAGCACATC	8	23110298	23110418	+	ANK1 (11733)	627605	45	Exon 25
627605_25788690_ANK1(11733)_26_1	CCTGGGTTTCAGGTGACGAACTTGTCGGCTCGAAGGCTGAAAGGCGGGACTCCCGGGATGTGGGTGAGGAGAAAGAGCTGTTGGATTTTGTGCCGAAGCTAGACCAAGTGTAAGATGGGC	8	23111347	23111467	+	ANK1 (11733)	627605	55.83	Exon 26
627605_25788691_ANK1(11733)_27_1	CTCATTTTCCTGCTTCATAGGGTGGAGTCTCCAGCCATCCCAAGGATCCCTTGTGTCACACCTGAGACCGTTGTGATCCGATCTGAAGATCAGGAACAAGTAAGGAGAGCCTTGGCTCCT	8	23111789	23111909	+	ANK1 (11733)	627605	51.67	Exon 27
627605_25788692_ANK1(11733)_28.1_1	CTCTTCTGCAGGCATCTAAAGAATATGATGAGGATTCCCTCATTCCCAGCAGCCCGGCCACAGAGACCTCAGACAACATTAGCCCTGTGGCTAGCCCGGTCCACACAGGGTGAGTGTTGC	8	23113752	23113872	+	ANK1 (11733)	627605	55	Exon 28
627605_25788693_ANK1(11733)_29_1	GCCTCTAGGTTCCTGGTGAGCTTCATGGTGGATGCCCGAGGGGGATCCATGAGAGGAAGCCGTCATAATGGCCTCAGGGTGGTGATCCCTCCCCGGACATGCGCAGCACCCACTCGCATC	8	23113937	23114057	+	ANK1 (11733)	627605	61.67	Exon 29
627605_25788694_ANK1(11733)_30_2	CGGCTCTGTGTGGAAGGAGCACAAGAGTCGTTATGGGGAAAGCTACCTGGACCAGATCCTTAATGGCATGGATGAAGGTAAGGGGCCCTAGGGCTCTGGTAGGCTTCTTGCTCTAAGAAG	8	23114858	23114978	+	ANK1 (11733)	627605	53.33	Exon 30
627605_25788695_ANK1(11733)_31.1_1	GCTTGTGGTTGCAGAGCTGGGGAGCCTGGAGGAGCTGGAGAAGAAACGTGTGTGCCGCATCATCACCACCGACTTCCCTCTGTACTTTGTCATCATGTCCCGGCTCTGCCAGGACTACGA	8	23115341	23115461	+	ANK1 (11733)	627605	57.5	Exon 31
627605_25788696_ANK1(11733)_32_1	GTCTTTGGCATTTCACAGGCCCAGCCTGTCCCGGATGAGCTGGTGACCAAGCTCCTGGGTAACCAGGCCACATTCAGCCCCATTGTGACCGTGGAGCCGAGGCGTCGGAAGTTCCACCGT	8	23116025	23116145	+	ANK1 (11733)	627605	60.83	Exon 32
627605_25788697_ANK1(11733)_33_1	CTATTGTTATAGGTGGAACTGACCAAGCCCAGTGGGAAGATATAACGGGAACAACCAAACTTATATACGCCAATGAGTGTGCCAACTTTACCACCAATGTCTCAGCCAGGTGAGACTCAG	8	23116544	23116664	+	ANK1 (11733)	627605	45.83	Exon 33
627605_25788698_ANK1(11733)_34_1	TTTCAGGTTCTGGCTGTCAGACTGTCCCCGGACTGCGGAGGCTGTGCACTTTGCCACTCTCCTGTACAAAGAGCTCACAGCAGTCCCCTACATGGCTAAGTTTGTCATTTTTGCCAAGAT	8	23116830	23116950	+	ANK1 (11733)	627605	51.67	Exon 34
627605_25788699_ANK1(11733)_35_1	ACAGAAATGTGCAGGCATTTCTACATGAGCTCAGCATGCTTTTTTCCCCCCCTATAGGTTCTGGAAGGGATGCCTCTGTTTGCAGAACTCTCTGGGAACTTGGTTCCTGTCAAGAAAGCG	8	23119004	23119124	+	ANK1 (11733)	627605	48.33	Exon 35
627605_25788700_ANK1(11733)_36_1	CATAGAACACCAGTCTAGAGGCATAAAGGGCCTTGCTAAAGCTCCCTGTGTGTAACCTAGGTGAGGGACAGCAGCCGCGAGCCAGGAGGGTTCTTGTCGTTCCTACGAAAGACAATGAAG	8	23119253	23119373	+	ANK1 (11733)	627605	52.5	Exon 36
627605_25788701_ANK1(11733)_37_1	CCCTTCTTTGTCTTCTGCAGGGCAGTGGAGCAGAAGACAGGAGAAGGACCCTGACACCCCTGACCCTTCGATACAGCATTCTCAGCGAGTCGCGGCTGGGTAGGACCCCCCTTGCCTAGC	8	23120514	23120634	+	ANK1 (11733)	627605	60	Exon 37
627605_25788702_ANK1(11733)_38_1	GCAACCCAATGCATCTCTCCAGGTTTTACCAGTGACACAGACCGTGTCGAAATGAGGATGGCTGTCATCAGAGAACACCTCGGCCTAAGCTGGGCAGGTGAGCAAAAGAGCCCTGTGCCT	8	23120877	23120997	+	ANK1 (11733)	627605	54.17	Exon 38
627605_25788703_ANK1(11733)_39.1_1	TGGCGGCCATTATAAACTCAGCGCTCATACTGGCTCTTGGTTCTTTGCCTACAGAGCTGGCCCGGGAGCTGCAGTTCAGCGTGGAAGACATCAACCGGATCCGTGTAGAAAACCCTAACT	8	23122714	23122834	+	ANK1 (11733)	627605	53.33	Exon 39
627605_25788704_ANK1(11733)_40_1	CGCCATCTGAATTTACTCAAGAGTCTCCTTTCTTCTCTCCGGACAGTGGAGAATTTGTACACAGCCCTGCGGAACATCGACAGGAGTGAGATTGTTAACATGTTGGAGGGCTCCGGCAGG	8	23123785	23123905	+	ANK1 (11733)	627605	50.83	Exon 40
627605_25788705_ANK1(11733)_41_1	AGAACCCTCACCTGTGCCACTGTAGATCATTCAGAGTTTCTGGGACCAATATGCACCTTGAGGAAAAGTCACTTCATGCCAAACCAGAAGCCTGTTTCCCACTTGACCACCGCACTGAGG	8	23131435	23131555	+	ANK1 (11733)	627605	50	Exon 41
627605_25788706_ANK1(11733)_42_4	GACACAGTGGATTCAGATGCCACAAATGGCCTGGCAGATTTGCTAGGTCAGGAGGAAGGTCAGAGGTCAGAAAAGAAGAGGCAGGAAGTCTCAGGCACAGAGCAGGACACGGAGACTGAA	8	23132425	23132545	+	ANK1 (11733)	627605	52.5	Exon 42
627605_25788707_ANK1(11733)_43.1_2	CACGCAGGGCCCACACTCATTCCAGAGAAGGATCACCACCATCCAAGGGCCGGAGCCTGGTGCGCTTCAGGAATACGAGCAGGTGCTGGTGTCTACCAGGGAGCATGTGCAGAGGGGGCC	8	23135635	23135755	+	ANK1 (11733)	627605	62.5	Exon 43
627605_25788708_ANK1(11733)_44_1	CCCTTCTTCTAACTCCAGGGGGATGAGCTTCAGAATATTCCAGGAGAGCAGGTGACGGAGGAACAATTCACAGATGAACAGGGCAACATTGTTACCAAGAAGGTAAGAGCAGAGCCTCTG	8	23140126	23140246	+	ANK1 (11733)	627605	49.17	Exon 44
627605_25788709_ANK1(11733)_45_1	GTTGTCCTGACGACTTGACCATCTCTCCTTCTCTTCCCCTCTCTTTCCAGATCATTCGCAAAGTCGTCCGGCAGGTAGACTCGTCTGGTGCCATCGACACCCAGCAGCACGAGGAGGTGA	8	23141113	23141233	+	ANK1 (11733)	627605	55.83	Exon 45
627605_25788710_ANK1(11733)_46.1_1	CGAGCTTGCTCATCTGCCTGTGTGATTTCCTACTTTCTGTCTCTGATGCTGTCTCCAGGTGGAGCTAAGAGGGAGTGGACTCCAGCCGGACCTGATAGAGGGCAGGAAGGGGGCTCAGAT	8	23141537	23141657	+	ANK1 (11733)	627605	55.83	Exon 46
627605_25788711_ANK1(11733)_47.1_3	TGGATCTCTGTGGGAATCAGGACAAAGGCCTCGAGAGAAGGGAGAGAAGAAGGGAGAGGATAGCAAGCCCCAAAGAGCACACGGGTGCAGACACGAATAATAAGGGCTTTACTGTGGCCG	8	23148488	23148608	+	ANK1 (11733)	627605	53.33	Exon 47
627605_25788711_ANK1(11733)_47.1_7	TTCAGTATTACTCATCTTCCAGTGGGAAATCATCACCTTGAGAGTGCATTCGGGGTTCCTTGTGTTAGAAATTTAAGATCTGAGGCAAGGACCCCCTAGGCTTTGCTGTAGGGCTCAGAG	8	23148968	23149088	+	ANK1 (11733)	627605	46.67	Exon 47
627605_25788711_ANK1(11733)_47.1_10	TGAGGACTTCTCCAGGCTGTGGGAGGAGCTAAAGGCTGTCTTTCACCGAAAGAGGAAGGGAGTAGGGCTGTGAATGTACCTGCCAGTTCCTAGGTCAGACCATCCTGAGGTCTTCCAGAG	8	23149328	23149448	+	ANK1 (11733)	627605	54.17	Exon 47
627605_25788711_ANK1(11733)_47.1_14	CCCAGAGCCACTGGTGGACGGCGGTCACCTTCCTCGCCTGCCGCTCCTCGGGGTGTCGTCGGGACACAATAAAAACCTTCCAAGTAGCACAGACGCCCCTTCATGCCCGTACCCCCACGC	8	23149808	23149928	+	ANK1 (11733)	627605	64.17	Exon 47
627605_25788711_ANK1(11733)_47.1_17	TCGGTCTGGCTTGGCTGCTTGGCACGCCGCCCCCCCGCCCTCGGCGGCATGGCTGCGCGCTCCCGTTGCTAGTAGGAGCTGTTTTAGGAGGAGTTTGGGGTCTCCACTTGATGCCTAGAG	8	23150168	23150288	+	ANK1 (11733)	627605	65	Exon 47
635903_27342105_CLU(12759)_1_2	CCAAAGGGGGTGTACTTGAGCAGAGCGCTATAAATAGGGCGCTTCCCCGGTGCTCACCACCCGCGTCACCAGGAGGAGCGCACTGGAGCCAAGCCGCAGACCGGTGAGACAGCTGCACCT	14	65968585	65968705	+	CLU (12759)	635903	63.33	Exon 1
635903_27342106_CLU(12759)_2_1	GGTGCAGAAAACCCTGAAGCTGCCCAGGGGTTGCCATGACACATCTGCTGTTGTTTCCAGGACTCCAGATTCCAAGGAGGCCACGCCATGAAGATTCTCCTGCTGTGCGTGGCACTGCTG	14	65971671	65971791	+	CLU (12759)	635903	56.67	Exon 2
635903_27342107_CLU(12759)_3_1	TCCTCCCCGCCCCCCTCAACTCACTGTACCTTCCTCTCTCTCACAGAACTGTCCACTCAAGGGAGTAGGTATATTAATAAGGAGATTCAGAACGCCGTCCAGGGAGTGAAGCACATAAAA	14	65973278	65973398	+	CLU (12759)	635903	50	Exon 3
635903_27342108_CLU(12759)_4_1	TGGGTCACCTGGCCTTCTTGTCATCTCCCTGAAGGATGCTCTGGAGGACACTAGGGATTCTGAAATGAAGCTGAAGGCATTCCCGGAAGTGTGTAACGAGACCATGATGGCCCTCTGGGA	14	65974808	65974928	+	CLU (12759)	635903	53.33	Exon 4
635903_27342109_CLU(12759)_5_3	CATCGGCTTCCCACACAAGAGGCCTCATTTCTTATATCCCAAGTCCCGCTTGGTCCGCAGCCTCATGTCTCCCTCCCACTATGGGCCTCCGAGCTTCCACAACATGTTCCAGCCTTTCTT	14	65975786	65975906	+	CLU (12759)	635903	55	Exon 5
635903_27342110_CLU(12759)_6_1	GTGTCCAGAAGGTGAAGATGACCGCACTGTGTGCAAGGAGATCCGCCGCAACTCCACAGGATGCCTGAAGATGAAGGGCCAGTGTGAAAAGTGCCAGGAGATCTTGTCTGTGGGTGAGTC	14	65976897	65977017	+	CLU (12759)	635903	55	Exon 6
635903_27342111_CLU(12759)_7_2	GAAGATGCTCAACACCTCATCCCTGCTGGAGCAGCTGAACGACCAGTTCAACTGGGTGTCCCAGCTGGCTAACCTCACACAGGGCGAAGACAAGTACTACCTTCGGGTCTCCACCGTGAG	14	65979765	65979885	+	CLU (12759)	635903	56.67	Exon 7
635903_27342112_CLU(12759)_8_2	TGTTACCAGAAGAAGTCTCTAAGGATAACCCTAAGTTTATGGACACAGTGGCGGAGAAGGCGCTACAGGAATACCGCAGGAAAAGCCGGTAAGCGGGCAGCCTTTCTGTGACCCCAGGGA	14	65980941	65981061	+	CLU (12759)	635903	52.5	Exon 8
635903_27342113_CLU(12759)_9.1_2	CCTCACCCAAGCAGCCTGCCCTTCCTCTGGATTCTGTACACTAATGCCTGCACTTGCTGCTCTCGGGAAGAACTGATTCCCCCACGCAACTAATCCAATAAAAGCCGCCTTGCGATACGT	14	65981426	65981546	+	CLU (12759)	635903	53.33	Exon 9
635903_27342114_FUS(233908)_1_1	GGCGCGGGAGGCGGGGCCGCTCAGTCCTCGCGGCATCGCTTCGCGGTCGTCTGGAACTTTGTTGCTTGGCGGCCTGCGCTGCGCGCGTGCGCGGACATGGCTTCAAACGGTATGTGGGAG	7	127967468	127967588	+	FUS (233908)	635903	69.17	Exon 1
635903_27342115_FUS(233908)_2_1	TCTATTCTTAACTAAAATTAAGACCTTTTTCTTTCCCATCTTTTACAGACTATACCCAACAAGCAACTCAAAGGTGAGTATACTGTTTCTGGTCTGATGCTAGAAGACAGCAAGGGTGAT	7	127969513	127969633	+	FUS (233908)	635903	36.67	Exon 2
635903_27342116_FUS(233908)_3_1	CTTATTCTTTTAGTTGAAGATTACTGGTCTGTTTTCTTGTAGCTACGGGGCCTATCCTACCCAGCCTGGGCAGGGCTACTCCCAACAGAGCAGTCAGCCCTATGGCCAACAGAGTTACAG	7	127969674	127969794	+	FUS (233908)	635903	50	Exon 3
635903_27342117_FUS(233908)_4.1_2	ACCCTGGCTATGGCCAACAGCCAGCTCCTAGCAGCACCTCAGGAAGGTAAGGTGGTATAGGAGAGGGGAAAGGCCAGAAGGTGTTGGTGAGCTGCTGGGTCTCGGATGGACTAAAAGTAA	7	127971936	127972056	+	FUS (233908)	635903	55	Exon 4
635903_27342118_FUS(233908)_5.1_2	GGACAACAACAAAGCTCCTATAACCCACCTCAGGGTTATGGACAACAGAACCAGTACAACAGTAGCAGTGGAGGTGGTGGAGGGGGTGGTGGAGGTGAGGAAGTAGCTTTAGTTCTATCT	7	127972210	127972330	+	FUS (233908)	635903	50	Exon 5
635903_27342119_FUS(233908)_6.1_1	GCTAAGCATACATGACTACTAAGCACCCCTCCTTACATTAAAAAGCATTCTTTTGTTTTCCTTACAGGCAACTATGGCCAAGATCAGTCCTCTATGAGTGGTGGCGGTGGCGGTGGTGG	7	127972486	127972605	+	FUS (233908)	635903	47.06	Exon 6
635903_27342121_FUS(233908)_7.1_1	GTTGGAAGCTTCATGTCCTTTCTTCTAACTTGTCTTCTCCAGCGGAAGTGACCGCGGTGGCTTCAATAAATTTGGTGGTAAGTGAACAGAGTTTCCAAAATTCCCAACTCCCAGCAATGC	7	127974357	127974477	+	FUS (233908)	635903	45.83	Exon 7
635903_27342122_FUS(233908)_8.1_1	CCTTTTCCTTGTTTTTGTTTTCTTTTTTTTTTCATGTAACTAAGGTCCTCGGGATCAAGGATCTCGTCATGATTCTGGTAAGCCCATGGTTTTTATATAGTATTCACTTGGATTTTCTTA	7	127975843	127975963	+	FUS (233908)	635903	34.17	Exon 8
635903_27342123_FUS(233908)_9_1	ACAAGCAGAACAGGATAATTCAGACAACAATACCATCTTCGTGCAAGGCCTAGGCGAGAATGTTACAATTGAATCTGTGGCTGATTACTTCAAGCAGATTGGAATTATTAAGGTACTTGA	7	127977209	127977329	+	FUS (233908)	635903	39.17	Exon 9
635903_27342124_FUS(233908)_10.1_2	GGGTGAGGCAACAGTTTCATTTGATGACCCACCTTCTGCTAAAGCAGCTATCGACTGGTTTGATGGTATGTATTAAAACTAGGGTGGGCTGTGGGTTAGGGAAGCAGGTTCCATTTTGTT	7	127978205	127978325	+	FUS (233908)	635903	45.83	Exon 10
635903_27342125_FUS(233908)_11.1_1	CTTCTTAAGGTAAAGAATTCTCTGGGAATCCTATTAAAGTTTCATTTGCTACCCGCCGAGCTGACTTCAATCGGGGTGGTGGAAATGGTCGCGGAGGCCGAGGGCGAGGAGGTGAGTCTT	7	127979882	127980002	+	FUS (233908)	635903	50.83	Exon 11
635903_27342126_FUS(233908)_12.1_1	ATGATAAAAATAAGTTTTATGGAAGAGGTAGGCTAACCAAACTAAGGAAATGATTAATGATTGCATCTGTACTAGGACCCATGGGCCGTGGAGGCTATGGAGGAGGTGGCAGTGGTGGT	7	127980047	127980166	+	FUS (233908)	635903	43.7	Exon 12
635903_27342128_FUS(233908)_13_1	ATTTCTTTAGTACATGTGAGAACATGAACTTCTCTTGGAGAAATGAATGCAACCAGTGTAAGGCACCTAAGCCAGATGGCCCAGGAGGGGGACCAGGAGGCTCTCATATGGGTAAGAAGG	7	127981180	127981300	+	FUS (233908)	635903	47.5	Exon 13
635903_27342129_FUS(233908)_14_1	GGAGGGAAGGTAGAAGAATTGAAGATGATAACATGACTTTTTTTCTAGGGGGAAACTATGGAGATGATCGACGTGGCAGAGGAGGATATGACCGGGGCGGCTACCGGGGCCGAGGAGGGG	7	127981362	127981482	+	FUS (233908)	635903	53.33	Exon 14
635903_27342130_FUS(233908)_15.1_1	GGGTGTGCATGGGTAGGGTAGTTCAGTAACACGTAATCTAACATAACTTTTTCTTTCAGGGGCGAGCACAGACAGGATCGCAGGGAGAGGCCATATTAGCCTGGCTCCTGAAGTTCTGGA	7	127981731	127981851	+	FUS (233908)	635903	50	Exon 15
635903_27342161_PTK2B(19229)_1_1	ACACACAGACAGCACACCCCACCCTTTAAGGAAGTGGAGAGGAGAGCAGCAGGGGTGTGGTTAACGACCGAGAGGAGGAGGGGGAAAAACAACCTGTCAGCCTCTTACTCAGCCTCTGCA	14	66280967	66281087	-	PTK2B (19229)	635903	55.83	Exon 1
635903_27342162_PTK2B(19229)_2_3	CAGCTTCAACCCAGGGAAGAACTTCAAGCTTGTCAAATGCACAGTGCAGACAGAGATCCAGGTAAGGGTGGCGGCCTCTGTTCCTCAGCTGCTCTGCTCCTCCTTCCACTTCCTGGACAG	14	66213252	66213372	-	PTK2B (19229)	635903	55	Exon 2
635903_27342163_PTK2B(19229)_3.1_2	TCAGACGAGATCCACTGGCTGCACCCACAGATGACCGTGGGCGAAGTGCAGGACAAGTATGAATGTCTACACGTGGAAGCTGAGTGGAGGTAGGAATGTCATCCTCCCTTCAAGCATGCC	14	66190024	66190144	-	PTK2B (19229)	635903	54.17	Exon 3
635903_27342164_PTK2B(19229)_4_1	GTCTGTCTTGATACAGGTATGACCTTCAAATCCGCTACTTGCCGGAAGACTTCATGGAGAGCCTGAAAGAAGACAGGACCACATTGCTGTACTTTTATCAACAGGTGAAAAGCACCCCAC	14	66189557	66189677	-	PTK2B (19229)	635903	46.67	Exon 4
635903_27342165_PTK2B(19229)_5.1_1	CTTGACCTTTCTCCCATCAGCTCCGGAATGACTACATGCAACGCTACGCCAGCAAGGTCAGTGAAGGCATGGCTCTGCAGCTGGGCTGTCTGGAGCTCAGGTAGGTCACTGCGCGCCCTC	14	66187422	66187542	-	PTK2B (19229)	635903	59.17	Exon 5
635903_27342166_PTK2B(19229)_6_1	CATCCCATCTCTCCCTCTCTCTCCCCAGGAGATTCTTCAAGGACATGCCCCACAATGCACTGGACAAAAAGTCCAACTTTGAACTCCTGGAGTAAGTTTTGTGTCAGACATGCATTTCCC	14	66178801	66178921	-	PTK2B (19229)	635903	48.33	Exon 6
635903_27342167_PTK2B(19229)_7_1	ATCAAATGTGGCTTCTGTTTTCCTTCTTTCAGAAAAGAAGTCGGTCTGGACCTGTTTTTCCCAAAGCAGATGCAGGAAAACTTAAAGGTGAGGGAAGCAGAGATCAAGGAGCCCAGGGAG	14	66178558	66178678	-	PTK2B (19229)	635903	45.83	Exon 7
635903_27342168_PTK2B(19229)_8_2	TCATGAAATTCTTCAATACCCTAGCGGGCTTTGCCAACATTGACCAGGAGACCTACCGCTGCGAACTCATTGTAATGGCCTGTTCCTCTTACCCTCACCCTGCATGAACTCCAGGCCTCT	14	66177986	66178106	-	PTK2B (19229)	635903	50.83	Exon 8
635903_27342169_PTK2B(19229)_9_1	GCCCTTTCTCCTTTTATTCCAGCAAGGATGGAACATTACTGTGGACCTGGTCATCGGCCCTAAAGGCATCCGTCAGCTGACAAGTCAAGATACAAAGGTAGAGAGAGCCCAAGAGTGAGC	14	66177668	66177788	-	PTK2B (19229)	635903	50	Exon 9
635903_27342170_PTK2B(19229)_10_1	CCTTCACAGCCCACCTGCCTGGCCGAGTTTAAGCAGATCAAATCCATCAGGTGCCTCCCATTGGAAGAGACCCAGGCAGTCCTGCAGCTGGGCATCGAGGGTGCCCCCCAGGTGAGCATT	14	66177053	66177173	-	PTK2B (19229)	635903	60	Exon 10
635903_27342171_PTK2B(19229)_11_1	GTCCTTGTCTATCAAAACGTCGTCCCTGGCAGAGGCTGAGAACATGGCTGACCTCATAGATGGCTACTGCAGGCTGCAAGGAGAACATAAGGGCTCTCTCATCATGCATGCCAAGAAAGG	14	66175622	66175742	-	PTK2B (19229)	635903	51.67	Exon 11
635903_27342172_PTK2B(19229)_12_1	GTCCCTGTCCCCAACCCTACCTTCCTCTACTTTCCCTTAGATGGTGAGAAGAGGAACAGCCTGCCTCAGATCCCCACACTGTGAGTACAAGAGAGATACCTCTATGGCACAGGGCTGGAA	14	66175132	66175252	-	PTK2B (19229)	635903	53.33	Exon 12
635903_27342173_PTK2B(19229)_13_1	GTCAGCTAGCTCCTGCCCTCTTACCTTGTCCTACAGAAACCTGGAGGCTCGGCGGTCGCACCTCTCAGAAAGCTGCAGCATAGGTAAGCATGCTCACTGAACCCTCAGCCTCTGCTCCTC	14	66174711	66174831	-	PTK2B (19229)	635903	57.5	Exon 13
635903_27342174_PTK2B(19229)_14_1	AGCCCATGGGCTGGGCCCCTTTCTGTCATTACAGAGTCAGACATCTATGCGGAGATTCCCGATGAGACCCTGCGAAGACCAGGAGGTGGGTACTTGAAGAGGTTGGTCATCCCTCCACCA	14	66173802	66173922	-	PTK2B (19229)	635903	55.83	Exon 14
635903_27342175_PTK2B(19229)_15_1	TTTCTATGCAGGTCCACAGTACGGTGTTGCCCGTGAAGAAGTAGTTCTTAACCGCATTCTGGGTGAAGGCTTCTTTGGGGAGGTCTATGAAGGTGTCTACACGAACCACGTGAGTCTCAG	14	66173294	66173414	-	PTK2B (19229)	635903	50	Exon 15
635903_27342176_PTK2B(19229)_16_1	CACACACTTCTATTGCAGAAAGGGGAAAAAATTAATGTGGCCGTCAAGACCTGTAAGAAAGACTGTACCCAGGACAACAAGGAGAAGTTCATGAGTGAGGCAGGTAGGCATCCCCTGGGG	14	66172458	66172578	-	PTK2B (19229)	635903	48.33	Exon 16
635903_27342177_PTK2B(19229)_17.1_1	CTCCTTCAGTGATCATGAAGAATCTTGACCACCCTCACATCGTGAAGCTGATTGGCATCATTGAAGAGGAACCCACCTGGATTATCATGGAACTGTATCCTTATGGGGAGGTAAGCTCAG	14	66172048	66172168	-	PTK2B (19229)	635903	46.67	Exon 17
635903_27342178_PTK2B(19229)_18_1	AGCTGGGACACTACCTGGAACGAAATAAAAACTCCCTGAAGGTACCCACTCTGGTCCTGTACACCCTACAGATATGCAAAGCCATGGCCTATCTGGAGAGCATCAACTGTGTGCACAGGT	14	66171680	66171800	-	PTK2B (19229)	635903	50	Exon 18
635903_27342179_PTK2B(19229)_19_1	CCTCTTTCAGGGATATTGCTGTCCGGAACATCCTGGTGGCCTCTCCTGAGTGTGTGAAGCTGGGGGACTTTGGGCTCTCCCGGTACATTGAGGACGAAGACTATTACAAAGGTGAGGGCT	14	66170474	66170594	-	PTK2B (19229)	635903	54.17	Exon 19
635903_27342180_PTK2B(19229)_20_1	ACCTCTTTGTCAAAGCCTCTGTGACCCGTCTACCCATCAAATGGATGTCCCCCGAGTCCATCAACTTCCGCCGCTTCACAACCGCCAGTGATGTCTGGATGTTTGGTGAGTGGCGATTAG	14	66170222	66170342	-	PTK2B (19229)	635903	53.33	Exon 20
635903_27342181_PTK2B(19229)_21_1	TTCCCTCTCTGCTCTCAGCTGTATGCATGTGGGAGATCCTCAGCTTTGGGAAGCAGCCTTTCTTCTGGCTCGAAAATAAGGATGTCATCGGAGTGCTGGAGAAAGGGGACAGGCTGCCCA	14	66169345	66169465	-	PTK2B (19229)	635903	53.33	Exon 21
635903_27342182_PTK2B(19229)_22_1	CAACAGTGACATTTATCAGATGGAGAAGGACATTGCCATAGAGCAAGAAAGGAATGCTCGCTACCGACCCCCCAAAATATTGGAGCCTACTACCTTTCAGGAACCCCCACCCAAGGTAAG	14	66166661	66166781	-	PTK2B (19229)	635903	48.33	Exon 22
635903_27342183_PTK2B(19229)_23.1_1	TGAGATAGCCCTGTGTTCTCTTTCTAGCCCAGCCGGCCCAAGTACAGACCTCCTCCACAGACCAACCTGCTGGCTCCTAAGCTGCAGTTCCAGGTAAATGTGTAGCCAGATGATGGGGAA	14	66165236	66165356	-	PTK2B (19229)	635903	54.17	Exon 23
635903_27342184_PTK2B(19229)_24_1	ATTGTCATCCTCTCGCCTTGTCCCTGTGCCTTGTGCTTCTTTGCTTCTCATGAATAGGTCCCTGAGGGTCTGTGTGCCAGCTCTCCTACGCTTACCAGCCCTATGGAGTATCCATCTCCA	14	66163087	66163207	-	PTK2B (19229)	635903	52.5	Exon 24
635903_27342185_PTK2B(19229)_25_2	GCAGGTCCTAGAAAGACAGCAGAAGCAGATGGTGGAAGATTCCCAGTGGCTGAGGCGAGAGGAAAGATGCTTGGTGAGTGGCTCCCCTCTGTCCCTACTCACTAGAGTGGATGCTTACCA	14	66158483	66158603	-	PTK2B (19229)	635903	54.17	Exon 25
635903_27342186_PTK2B(19229)_26_1	CTATTCTGGTCTCTGAGTCCTTTGCTTTGGTCTCCTCTACAGGACCCTATGGTTTATATGAATGACAAGTCCCCACTGGTAAGTCACAAAGAAAGGCCACTCAGAGCCACAGCCTGAAAG	14	66158341	66158461	-	PTK2B (19229)	635903	47.5	Exon 26
635903_27342187_PTK2B(19229)_27_1	TCTCTGGAGGCAGAGTAGTGACTCCTTTCTCCCTTCCTTTCCTTACAGACTCCAGAGAAGGAGGCCGGCTACAGTGAGTGCTTCCTTGGGACAGTTTCTGCCCGGGGTGTGTTGGGGGGT	14	66158000	66158120	-	PTK2B (19229)	635903	56.67	Exon 27
635903_27342188_PTK2B(19229)_28_1	GAGACCTTCACCCACTCCCTGTCCTTCCTATTACAGCGGAGTTCACAGGGCCCCCACAGAAACCACCTCGGCTCGGTGCACAGGTATGTATTGGGGTTATGACTGTCAAAAACTGTAGGC	14	66157023	66157143	-	PTK2B (19229)	635903	54.17	Exon 28
635903_27342189_PTK2B(19229)_29_1	AGGTCCTCCTGGCTCCCATGAGCCACTAACCATCCACCCCTCTCTTTCCAGTCCATTCAGCCCACAGCCAACCTGGACAGGACCGATGACCTCGTGTACCACAATGTCATGACCCTGGTG	14	66156358	66156478	-	PTK2B (19229)	635903	57.5	Exon 29
635903_27342190_PTK2B(19229)_30_1	CCTTGCTCTTGCTCTCTTAGAACGTGGGGCTGAACCTGCGGAAGCTCATCGGCAGTGTGGACGATCTCTTGCCCTCCTTGCCGGCATCTTCGAGGACAGAGGTGAGTGTCCTCATTCTCG	14	66155952	66156072	-	PTK2B (19229)	635903	57.5	Exon 30
635903_27342192_PTK2B(19229)_31.2_2	CCTGGCAGAGCTCATCAACAAGATGAAGTTGGCTCAGCAGAACGCCGTGACGTCCCTGAGTGAGGACTGCAAGCGGCAGATGCTCACAGCGTCCCATACCCTGGCTGTGGATGCCAAGAA	14	66154117	66154237	-	PTK2B (19229)	635903	57.5	Exon 31
635903_27342192_PTK2B(19229)_31.2_6	TGAGTGTACCCCTAACGGCCAAGATGGCTTTCTGCATGGACATTTGAGAGCCAGTATTCCTCCTTCCTCTTCAGCCCTCAGGGACCCCTGATACAGAGGGGACAGAGAGGGGTTTTATTT	14	66153637	66153757	-	PTK2B (19229)	635903	51.67	Exon 31
635903_27342193_RHBDF2(217344)_1_1	GTGATCTCTCCATCTCCAGGGCTAGGGCGGCATGGCACAAGTCTCTGATGTCACCGAAGCATCATGCATATTCTCGTCCTTGGCCGTACAGGGGTGAGGACACAGCCCAGCCGTCCAGCA	11	116626935	116627055	-	RHBDF2 (217344)	635903	58.33	Exon 1
635903_27342194_RHBDF2(217344)_2_1	GGAAGAGGCGGAGCGCTGGCGCTCAGCCTTGTAGCCGCCGCCCCGCCGCTGCCCACTCTGCTCTCAGCCGCTTCCCGGGACGTGGGGCCTCCGAGAGGTGAGCACGGGGAATTGGGTGCG	11	116624154	116624274	-	RHBDF2 (217344)	635903	72.5	Exon 2
635903_27342195_RHBDF2(217344)_3_2	AGGAAAGGATCGGAGCATGGTGTAGACACCCTCAGCCAGCCCAGGGAGCCCGGCCCCGCACATCTGAGGGAAGGAAGTGGCTGGCCAGGTGAGTGGTCTCGAGACCTCTACTCCTCTATT	11	116610271	116610391	-	RHBDF2 (217344)	635903	60.83	Exon 3
635903_27342196_RHBDF2(217344)_4.1_1	CAAGGTCTCCATCCCCTCAGGTCCTGCGGCCCCTCTGGATGCCCGTGCTGGCCTCTCCTCTAGCATCGTGCCCACCATGGCCTCAGCTGACAAGAATGGCAGCAACCTCCCATCTGTGTC	11	116607327	116607447	-	RHBDF2 (217344)	635903	62.5	Exon 4
635903_27342197_RHBDF2(217344)_5_1	AGCAGCCAACAGGTGAGTGGCCTAGACACTCATTCATGTCCTCCTTGCCTCCCCACAGAGGCGCAAGAACCCAGCCTACCTGAAGAGTGTCAGCCTACAGGAGCCCCGGGGACGATGGCA	11	116606170	116606290	-	RHBDF2 (217344)	635903	60	Exon 5
635903_27342198_RHBDF2(217344)_6_1	CCACACCGTATCTGTTCTGCAGGAGCACAGCCCAGTGGTTTGGGGTCAGCGGCGACTGGGAGGGCAAGCGACAAAACTGGCATCGTCGCAGCCTGCACCACTGCAGCGTGCACTATGGCC	11	116605340	116605460	-	RHBDF2 (217344)	635903	62.5	Exon 6
635903_27342199_RHBDF2(217344)_7_2	ACATCCTTCACCAGTGTCCGCTCTGGCTACTCCCATCTGCCCCGCCGCAAGAGGATATCTGTTGCCCATATGAGCTTTCAGGCAGCCGCCGCCCTCCTCAAGGTAAGGTCTGCATTGAAG	11	116604942	116605062	-	RHBDF2 (217344)	635903	57.5	Exon 7
635903_27342200_RHBDF2(217344)_8_2	CCAGCTTCCTGGAGGAGGATGCTGTCGATGGAGCTGACACCTTCGACTCCTCCTTTTTTAGTAAGGCAAGCATGGGGTGTGGACTCTGGGCGGGGGATGGGGTGGCCTGAGAGCTAGGAG	11	116604322	116604442	-	RHBDF2 (217344)	635903	59.17	Exon 8
635903_27342201_RHBDF2(217344)_9_1	GAAGAAATGAGCTCCATGCCTGACGATGTCTTTGAGTCCCCCCCACTCTCTGCCAGCTACTTCCGAGGTGTCCCACACTCTGCCTCCCCGGTCTCCCCGGATGGAGTGCACATCCCGCTG	11	116603930	116604050	-	RHBDF2 (217344)	635903	60.83	Exon 9
635903_27342202_RHBDF2(217344)_10.1_1	AGAGCCTCTGTCATCACCAGAAAAGAATACAGCGGTGGCCGAGCCCTGGGTCCCGGGACCCAGCGTGGCAAACGCATTGCCTCCAAAGTAAAGCACTTTGCATTTGACCGGAAGAAGAGG	11	116603753	116603873	-	RHBDF2 (217344)	635903	55.83	Exon 10
635903_27342203_RHBDF2(217344)_11_1	GCAGGCCCTACTTCACCTACTGGCTGACGTTCGTTCACATCATCATCACCTTGCTGGTGATCTGCACCTATGGCATCGCACCTGTGGGCTTTGCCCAGCACGTTACCACCCAGCTGGTGA	11	116602184	116602304	-	RHBDF2 (217344)	635903	56.67	Exon 11
635903_27342204_RHBDF2(217344)_12_1	CCACAAACTACCTTCTTGATAGGTGCTGAAGAACAGAGGCGTGTATGAGAGCGTGAAGTACATCCAGCAGGAGAACTTCTGGATTGGCCCCAGCTCGGTGAGGCCCAGGATGCCCGGGAG	11	116601865	116601985	-	RHBDF2 (217344)	635903	55.83	Exon 12
635903_27342205_RHBDF2(217344)_13.1_1	TGGGGCACTGGCTCACAGTCCCCCCCCCCCCCACTCCAGATTGACCTCATTCACCTGGGAGCAAAGTTCTCGCCCTGCATCCGGAAGGACCAGCAAATTGAGCAGCTGGTACGGAGGGAG	11	116601674	116601794	-	RHBDF2 (217344)	635903	61.67	Exon 13
635903_27342206_RHBDF2(217344)_14_1	CTCTAGGAGACTTTAGCCACGTTCGTAAAGTGGCAGAATGATACTGGGCCCTCAGACAAGTCTGACCTGAGCCAGAAGCAGCCATCGGCGGTTGTGTGCCACCAAGACCCCAGGTACAGC	11	116601277	116601397	-	RHBDF2 (217344)	635903	55.83	Exon 14
635903_27342207_RHBDF2(217344)_15_1	TTTTGCTCAATCTGACCCCTGCTTCTAGGACCTGTGAAGAGCCTGCCTCCAGTGGGGCCCACATCTGGCCTGATGACATTACCAAGTGGCCGGTGAGTAGGAGATCCATGGAGAAAGGTC	11	116601057	116601177	-	RHBDF2 (217344)	635903	55	Exon 15
635903_27342208_RHBDF2(217344)_16_1	CCTGTCTCTTAGATCTGCACAGAGCAGGCTCAGAGCAACCACACGGGCTTGTTGCACATAGACTGTAAGATCAAAGGCCGCCCCTGCTGCATCGGCACCAAGGGCAGGTGAGCCGGTGCC	11	116600881	116601001	-	RHBDF2 (217344)	635903	59.17	Exon 16
635903_27342209_RHBDF2(217344)_17_1	GCCGTCTGCTTCCTGTCCACAGCTGCGAGATCACCACTCGGGAGTACTGTGAGTTCATGCATGGCTATTTCCATGAAGACGCGACGCTGTGTTCCCAGGTAGTGGAAGCTGTAGGGATTC	11	116600587	116600707	-	RHBDF2 (217344)	635903	55	Exon 17
635903_27342210_RHBDF2(217344)_18_1	TCCCACCCAGGTGCACTGTTTAGACAAGGTGTGTGGGCTCCTGCCTTTCCTCAACCCTGAGGTCCCTGACCAGTTCTACCGGATCTGGCTGTCTTTATTCCTGCATGCTGGGTAAGAGGC	11	116600388	116600508	-	RHBDF2 (217344)	635903	55.83	Exon 18
635903_27342211_RHBDF2(217344)_19_2	GCATCTCCATCATCTTCATCCTTAGTGGCATTACAGGCAACCTGGCCAGCGCCATCTTCCTCCCCTACCGGGCAGAGGTACAAACTTGGGAGACAAGGGCAGAGAGGGTGGGATGAGCCC	11	116600017	116600137	-	RHBDF2 (217344)	635903	57.5	Exon 19
635903_27342212_RHBDF2(217344)_20.1_2	TCAACCTGTCGGCCATTGTGCTTTTCCTCTTCATCTGTGGCCTCCTGCCCTGGATAGACAACATCGCCCACATCTTCGGGTTCCTCAGCGGCATGCTTCTGGCCTTCGCCTTCCTGCCTT	11	116599221	116599341	-	RHBDF2 (217344)	635903	56.67	Exon 20
635903_27342212_RHBDF2(217344)_20.1_6	TTCCTGACCCAAGTCTGGGGGACATCCAGGACACTTGCTTCTCTGAGGCTCAGGTCCCAGGCCCTGCCTGCCTCTCTGGCTCTATAAAGATGATAACTTTTCTTGGGCCTCTGGCCTCTG	11	116598741	116598861	-	RHBDF2 (217344)	635903	55.83	Exon 20
636904_27498588_TARDBP(230908)_1_1	TCTACCGCGTTACGTAGGGGGACTCGGAAGGCCGAGTGGCCGTTCTGTCCTTCATCTGTCAGTTTTTCAGACCCAGCTGTTTTCATTGTTGCGTTTCTTTACTTTTTTCTATACGCCGAA	4	148626898	148627018	-	TARDBP (230908)	636904	48.33	Exon 1
636904_27498589_TARDBP(230908)_2_3	AAGGAATTCTGCATGCCCCAGATGCTGGCTGGGGCAATCTGGTATATGTTGTCAACTATCCCAAAGGTTTGTTAATCATTTTGGTTTTGCTGTATTGCTGGCCATGGTTAGACTTCCGTG	4	148625070	148625190	-	TARDBP (230908)	636904	45	Exon 2
636904_27498590_TARDBP(230908)_3.1_2	AGTGTTGGGTCTCCCCTGGAAAACAACTGAGCAGGATCTGAAAGACTATTTCAGTACTTTTGGAGAGGTTCTTATGGTTCAGGTAAGCTTCATTCTGCTTCACAGGTTTTTGTGATATTT	4	148621910	148622030	-	TARDBP (230908)	636904	40.83	Exon 3
636904_27498591_TARDBP(230908)_4.1_2	AAGTGAAAGTAATGTCACAACGACATATGATAGATGGGCGATGGTGTGACTGTAAACTTCCCAACTCTAAGGTATCTTGCCCTGTATTTTGTTGGTTTGGTTTGGTTTTTGAGGCAGGGT	4	148620542	148620662	-	TARDBP (230908)	636904	41.67	Exon 4
636904_27498592_TARDBP(230908)_5_1	ATGTGTTTACCATCTCCTGTTCTCTCTTGACCAGCAAAGCCCAGACGAGCCTTTGAGAAGCAGAAAGGTGTTTGTTGGACGTTGTACAGAGGACATGACTGCTGAAGAGCTTCAGCAGTT	4	148619268	148619388	-	TARDBP (230908)	636904	47.5	Exon 5
636904_27498593_TARDBP(230908)_6_5	CAGCATCAAATGCAGGATCGGGCAGTGGTTTTAATGGGGGCTTTGGCTCGAGCATGGATTCTAAGTCTTCTGGCTGGGGAATGTAGGTGGTGGGGGGTGGTTAGTAGGTTGGTTATTAGG	4	148618226	148618346	-	TARDBP (230908)	636904	51.67	Exon 6
636904_27498593_TARDBP(230908)_6_11	TGTCTACATGCTTTCTCATCCAAGAATTCGTCATCACGCTGCACAGGCTGCGTCTTTGACGGTGGGTGTTCCATTTTTATCCGCTACTCTTTATTTCATGGAGTCGTATCAACGCTATGA	4	148617506	148617626	-	TARDBP (230908)	636904	45	Exon 6
636904_27498593_TARDBP(230908)_6_15	TGTATGGTGTGTGTTCTCCTCTGTTACTGATCTGGAAGTGTGGGAACGTGAACTGAAGCTGATGGGCTGCGAACATGGACTGAGCTTGTGGTGTGCTTTGCAGGAGAACTTGGAAGCAGA	4	148617026	148617146	-	TARDBP (230908)	636904	50	Exon 6
636904_27498593_TARDBP(230908)_6_22	GAAGCCTGATTGATAGCTTTAAGAACTAGTAGGGTGGGTTGTCTTACCTGTGGCAGTCTTAAGTGAGGTAGGCTTTTGCCCTCCTGAATGTGGGGGTTATGTAGTGATGAATATGCTCAC	4	148616186	148616306	-	TARDBP (230908)	636904	45.83	Exon 6
636904_27498593_TARDBP(230908)_6_26	TGTTTGCACTGTTACTCAGCAGCAGTAACATGGTAACATTAAAATGGTTTTCGGGGACCTCCAAAGACGGCCAGGAGTCCTGGGGTAAGTTACTTGTCAATGGCATGGTTTTGATCCCTT	4	148615706	148615826	-	TARDBP (230908)	636904	45.83	Exon 6
636904_27498593_TARDBP(230908)_6_30	GTCTCCAGGTGGGTGTGGTGGCCCATGCTTTTAATCCCAGAATTGGTGTAAATGAGTTGTAGGCCAGCTATTTCCCCATCTTGAGGCACCCTGTCTTGCCTTGTTGGAAGAGCCAGTTAA	4	148615226	148615346	-	TARDBP (230908)	636904	50	Exon 6
636904_27498593_TARDBP(230908)_6_37	TATGTTCTCAATCCAGGGAATATAGTTGATGACTTTTGTGTAGACCCCATACTGGTCTGCCGCCCCACAATTAATGGAACCCCAGGAAACTATTCCTCCCACAAACCATCGCTGTGTCTC	4	148614386	148614506	-	TARDBP (230908)	636904	46.67	Exon 6
636904_27498593_TARDBP(230908)_6_42	GGCTGTTAGGACCCAATTGTCATGTATAAGTGCACCTGCTGCTGCTGTAGTTTGACCCAGCAACAAGACTTGCCAAGGAAAGTCACCAGGCTTTGCAGGCTGCCCTCCAACTATGCGTCC	4	148613786	148613906	-	TARDBP (230908)	636904	52.5	Exon 6
636904_27498593_TARDBP(230908)_6_46	ATTACAATGTTGCAGCAATAGCCAAAGTGCTTCTGGTTCAAAAATTGGTAATTTTGGTCTGGTGGAGCCCTCCAAACACTTTTACCGTTCTTTGCAAACTGAGGGCTCAGGAATGCAACA	4	148613306	148613426	-	TARDBP (230908)	636904	42.5	Exon 6
636904_27498593_TARDBP(230908)_6_51	CAGCCAAGTGCTGAGCTTTCTGCCTCCCCAGCCAGACCCTGCCTATTGTCTGCCAGCTACTCTGTCAGCTATGAATCTCTTTTATAAATGGCGTCCATTACCAGGCTCACAAACCGGGGG	4	148612706	148612826	-	TARDBP (230908)	636904	53.33	Exon 6
Missing_638239_27688578_FYN_Exon1/13,FYN_Exon_1/13_2	CACTGATTCAACTGCTCACAGGTTTGTATTTTTTTCTTATTAGTGTACGCTAAGATAATTCATAAATTGGTTTCATTTTTCTGGGCAAACAAAGCAAAGGAACAGGTGGTGGGGAGTTTG	10	39454828	39454948	+	FYN_Exon1/13,FYN_Exon_1/13	638239	36.67	Missing Exon covering both exons FYN, Exon_1/13_2
Missing_638239_27688579_ABCA7_Exon_1/47_2	CCGAGAGGAGCGAAAGTGGATGGAGTTTGGGGGCCTCAGAACGGTGAGAAAATCCCCGAGAGGGTGGAAGGTGGAGCCTGGAGATCTGGGGATGCTGTGGGGTGAGGGTGGGCTGAGCCA	10	79996545	79996665	+	ABCA7_Exon_1/47	638239	61.67	Missing Exon_ABCA7_Exon_1/47_2
Missing_638239_27688580_VGF_Exon1/5_2	CCCCTTCCCATGGCTGACGAAATAAATGGCTGCAGAGGTGAGTCACCGGTTGGGGGAGGGGGAGCAGAAAAAGGGGGGGTTGGGTGAGCTTCAGGGGCTAGGGTGGTGTGATGAAGCCCC	5	137026425	137026545	+	VGF_Exon1/5	638239	60.83	Missing_Exon_VGF_Exon1/5_2
Missing_638239_27688581_VGF_Exon2/5_1	CCTGCTTCAGGTTCTTTTCCTTCCATCCCCCTGTCCCCATCTCTCTTCTCTTTCCTCTCTCACCCCACCTTTTCTCTGCAGAGCTGATGGGGTTTCTTCTGGGAAAGTCAAGCCACTGAT	5	137028518	137028638	+	VGF_Exon2/5	638239	51.67	Missing_Exon_VGF_Exon2/5_1
Missing_638239_27688582_VGF_Exon3_5_2	CTGACCCTGGGCGGGCATCCCGCACCGCAAATCCACCCCCTCCTCTCAGGTTCAAGTTGTCCTTGGGCGTGCTCCCTATAGACCATACTGTGGCGGAGTAGGGAGCCAGGCCCCTTCCCC	5	137029670	137029790	+	VGF_Exon3_5	638239	64.17	Missing_Exon_VGF_Exon3_5_2
Missing_637803_27642460_ANK1_Exon1-5-ENSMUST00000121075.7_1_2	CCCTGTGCTTTGTGCTGAAGCACATCCACCAGGAACTGGACAAGGAGCTGGGGGAGAGCGAGGGCCTGAGCGATGACGAGGAGACCATCTCTACCAGGGTGGTCCGCCGACGGGTCTTCC	8	23139420	23139540	-	ANK1_Exon1-5-ENSMUST00000121075.7	637803	62.5	Missing Exon_1_ANK1
Missing_637803_27642461_MAPT_Exon5-13_ENSMUST00000106989.2-ENSMUST00000106988.7_1_2	TCTAGCATGTCTGGGGCTCCCCTCCTGCCACAAGGCCTCAGAGAGGCTACATGTCAACCTTCGGGAACAAGACCTGAGGACATAGAGAAAAGCCACCCGGCCTCTGAGCTGCTGCGGCGA	11	104298654	104298774	-	MAPT_Exon5-13_ENSMUST00000106989.2-ENSMUST00000106988.7	637803	59.17	Missing Exon_5_MAPT
Missing_637803_27642461_MAPT_Exon5-13_ENSMUST00000106989.2-ENSMUST00000106988.7_1_6	GAGGCTGCCCCTGAGTTCACGTTCCACGTGGAAATCAAAGCCAGCACGCCGAAGGAACAGGATTTGGAAGGGGCTACAGTGGTGGGGGTCCCCGGAGAGGAGCAAAAGGCCCAGACCCAG	11	104299074	104299194	-	MAPT_Exon5-13_ENSMUST00000106989.2-ENSMUST00000106988.7	637803	60.83	Missing Exon_5_MAPT
Missing_637803_27642462_MAPT_Exon7-13_ENSMUST00000106989.2-ENSMUST00000106988.7_1_2	ACCCTTTGATCAAACCCTCCAGCCCTGCCGTGTGCCCTGAACCAGCCACCTCTCCTAAACACGTCTCTTCTGTCACACCCCGAAATGGCAGTCCTGGAACAAAGCAGATGAAACTCAAGG	11	104305340	104305460	-	MAPT_Exon7-13_ENSMUST00000106989.2-ENSMUST00000106988.7	637803	54.17	Missing Exon_7_MAPT
Missing_637803_27642463_CD33_Exon_2-8_ENSMUST00000039861.6_1_1	GCTCCCGTCTCTTCTTTGTGGCTTCCTCCCATTCCACTGTCACCATCAGAAAATTAGATGCTGTCTGAAAATCCACAGCTTCTGAATGTGCTCAAAAGTCAGTCTGGCAGAGGCAGGGCT	7	43533419	43533539	-	CD33_Exon_2-8_ENSMUST00000039861.6	637803	49.17	Missing Exon_2_CD33
Missing_637803_27642464_CD33_Exon1-8_ENSMUST00000039861.6_1_1	CTGGACCTTTGGGGACTCTTGGAGGCTGAATCACCAACCAAAAAGCATGCATGGGCTGGACCTTACCCCACCCCTGGCACATGTGTAGCAGGTAGCAGATGCTCAGCTCGGGCTTCATGT	7	43544349	43544469	-	CD33_Exon1-8_ENSMUST00000039861.6	637803	55.83	Missing Exon 1_CD33
Missing_637803_27642465_FUS_Exon1-1_ENSMUST00000079045.2_1_2	TGGATGGATCACTGAGTTCAAAACCAGCCTGGTTGTAGGCCAGATAGGCCTATATAGTGAGGTACTGTGTTCTGTCTGCTTTGAGTATGCTGGTGCACATCTGCAATTGGTTATGTGTGG	7	127985459	127985579	-	FUS_Exon1-1_ENSMUST00000079045.2	637803	46.67	Missing Exon_1_FUS
