# Supplementary material for: Long-read transcript sequencing identifies differential isoform expression in the entorhinal cortex in a transgenic model of tau pathology
Source: Nat Commun. 2024 Aug 2;15:6458. doi: 10.1038/s41467-024-50486-8 (PMC11297290; doi:10.1038/s41467-024-50486-8)
Supplement: Supplementary file 17 — Supplementary Data 14 [file 41467_2024_50486_MOESM17_ESM.xlsx]

## Sheet: SupplementaryTable14
Supplementary Data 14: Custom-designed human probes for AD target genes
SequenceName	Sequence	Chromosome	Start	Stop	Orientation	Group Name	Request ID	GC Percent	ExonCoverage
627604_25788267_ABCA7(10347)_1_1	CTGCTACCTGCGCGGGCAAGCTCAGCGCACTTGGCTTAAGGGGCGGCGCGCTCCCTGCCTGCTGCTGGGCGGAGGGAAGGCGGCAAGAGCTGCGGAGCCCCTGGAAGGTGAGAAGGACTC	19	1040088	1040208	+	ABCA7 (10347)	627604	69.17	1st exon
627604_25788268_ABCA7(10347)_2_2	TGACCTCTCTGTCCCGTCCCCTGCCCAGTCTCACCATGGCCTTCTGGACACAGCTGATGCTGCTGCTCTGGAAGAATTTCATGTATCGCCGGAGACAGCCGGTAACGCCCCAGTGTGAGA	19	1041325	1041445	+	ABCA7 (10347)	627604	58.33	2nd exon, but in the exonic region
627604_25788269_ABCA7(10347)_3_1	TATTCTCCCCCAGGTCCAGCTCCTGGTCGAATTGCTGTGGCCTCTCTTCCTCTTCTTCATCCTGGTGGCTGTTCGCCACTCCCACCCGCCCCTGGAGCACCATGAATGTGAGCCCCCCCA	19	1041495	1041615	+	ABCA7 (10347)	627604	60.83	3rd exon
627604_25788270_ABCA7(10347)_4_1	GGAGTCAGGCAGAGTCCACAGGGCCTCAGCACCAGGCGTCTCCCCGCAGGCCACTTCCCAAACAAGCCACTGCCATCGGCGGGCACCGTGCCCTGGCTCCAGGGTCTCATCTGTAATGTG	19	1041780	1041900	+	ABCA7 (10347)	627604	65	4th exon
627604_25788271_ABCA7(10347)_5_1	CCAGGGTCTCCCGGCTGCTAGCCGATGCCCGCACTGTGCTGGGAGGGGCCAGTGCCCACAGGACGCTGGCTGGCCTAGGGAAGCTGATCGCCACGCTGAGGGCTGCACGCAGCACGGGTG	19	1042058	1042178	+	ABCA7 (10347)	627604	70.83	5th exon
627604_25788272_ABCA7(10347)_6_1	CGTGCGCTCCTCCCCCAGCCCAGCCTCAACCAACCAAGCAGTCTCCACTGGAACCACCCATGCTGGATGTCGCGGAGCTGCTGACGTCACTGCTGCGCACGGTAGGGTGTCGGGGCGGGA	19	1042295	1042415	+	ABCA7 (10347)	627604	66.67	6th exon
627604_25788273_ABCA7(10347)_7_1	CTTGTGGTCTTTCTCCCCAGGAATCCCTGGGGTTGGCACTGGGCCAAGCCCAGGAGCCCTTGCACAGCTTGTTGGAGGCCGCTGAGGACCTGGCCCAGGAGGTACGAGGCCCCACTCATC	19	1042724	1042844	+	ABCA7 (10347)	627604	64.17	7th exon
627604_25788274_ABCA7(10347)_8_2	GACCTAGCAGCACAGTGGGCCCCTCCCTCAACTGGTACGAGGCTAGTGACCTGATGGAGCTGGTGGGGCAGGAGCCAGAATCCGCCCTGCCAGACAGCAGCCTGAGTGAGTGACTGACCT	19	1043145	1043265	+	ABCA7 (10347)	627604	62.5	8th exon
627604_25788275_ABCA7(10347)_9_2	GAAGCCTCTGATCCTCGGGAAGCTACTCTTTGCACCAGATACACCTTTTACCCGGAAGCTCATGGCCCAGGTGGGGGCAGCCTGGATGCTGGGGTGGGAGGGTGGTGGCCAGAGCCCATC	19	1043402	1043522	+	ABCA7 (10347)	627604	61.67	9th exon
627604_25788276_ABCA7(10347)_10_1	AGGTGAACCGGACCTTCGAGGAGCTCACCCTGCTGAGGGATGTCCGGGAGGTGTGGGAGATGCTGGGACCCCGGATCTTCACCTTCATGAACGACAGTTCCAATGTGGCCATGCTGCAGG	19	1043721	1043841	+	ABCA7 (10347)	627604	60	10th exon
627604_25788277_ABCA7(10347)_11_1	CCGACCCAGACTCTCACTTTCACCTGCGCCCCCCAGCGGCTCCTGCAGATGCAGGATGAAGGAAGAAGGCAGCCCAGACCTGGAGGCCGGGACCACATGGAGGCCCTGCGATCCTTTCTG	19	1044539	1044659	+	ABCA7 (10347)	627604	64.17	11th exon
627604_25788278_ABCA7(10347)_12_2	AGGACTCTTCAGACCCCACAGAGCACCCAACCCCAGACCTGGGCCCCGGCCACGTGCGCATCAAAATCCGCATGGACATTGACGTGGTCACGAGGACCAATAAGATCAGGGACAGGTCAG	19	1045115	1045235	+	ABCA7 (10347)	627604	59.17	12th exon
627604_25788279_ABCA7(10347)_13_1	CCCTACAACCGGCCACCATGCCCCTCTCGCAGGTTTTGGGACCCTGGCCCAGCCGCGGACCCCCTGACCGACCTGCGCTACGTGTGGGGCGGCTTCGTGTACCTGCAAGACCTGGTGGAG	19	1046196	1046316	+	ABCA7 (10347)	627604	68.33	13th exon
627604_25788280_ABCA7(10347)_14_1	CACCCCAGGTTCCTGCGTGTGCTGAGCCGGTCGCTGCCGCTCTTCCTGACGCTGGCCTGGATCTACTCCGTGACACTGACAGTGAAGGCCGTGGTGCGGGAGAAGGAGACGCGGCTGCGG	19	1046792	1046912	+	ABCA7 (10347)	627604	66.67	14th exon
627604_25788281_ABCA7(10347)_15_1	CTCTCACAGCTGGGAGACATCCTCCCCTACAGCCACCCGGGCGTGGTCTTCCTGTTCTTGGCAGCCTTCGCGGTGGCCACGGTGACCCAGAGCTTCCTGCTCAGCGCCTTCTTCTCCCGC	19	1047146	1047266	+	ABCA7 (10347)	627604	65	15th exon
627604_25788282_ABCA7(10347)_16_2	TACGGCAGACGTCTTCAGCCTGGCCCAGGTCTCTGGCCTTCTGCTGCTGGACGCGGCGCTCTACGGCCTCGCCACCTGGTACCTGGAAGCTGTGTGCCCAGGTGGGCCGTAGGGGGCGGG	19	1047552	1047672	+	ABCA7 (10347)	627604	69.17	16th exon
627604_25788283_ABCA7(10347)_17_1	GCAGGCCAGTACGGGATCCCTGAACCATGGAATTTTCCTTTTCGGAGGAGCTACTGGTGCGGACCTCGGCCCCCCAAGAGTCCAGCCCCTTGCCCCACCCCGCTGGACCCAAAGGGTGAG	19	1048889	1049009	+	ABCA7 (10347)	627604	63.33	17th exon
627604_25788284_ABCA7(10347)_18_1	GACCTCCATGGCTGAGTCCACCCCATCTCTGCAGTGCTGGTAGAAGAGGCACCGCCCGGCCTGAGTCCTGGCGTCTCCGTTCGCAGCCTGGAGAAGCGCTTTCCTGGAAGCCCGCAGCCA	19	1049230	1049350	+	ABCA7 (10347)	627604	65	18th exon
627604_25788285_ABCA7(10347)_19_1	TAACTGCCAGTGCACTCTGTGAAGGGGGCTACTCTGAGACCCCTCTATCCACAGGTCCATCTTGAGTGGCCTCTTCCCACCCAGTGGTGGCTCTGCCTTCATCCTGGGCCACGACGTCCG	19	1050865	1050985	+	ABCA7 (10347)	627604	60	19th exon
627604_25788286_ABCA7(10347)_20_2	GAGCAGGACCGTCTGCTGCAGGATGTGGGGCTGGTCTCCAAGCAGAGTGTGCAGACTCGCCACCTCTCTGGTGAGCCCATCCCCAAGGGAGGTCACCTCACAGGGAGGGGCCTGGGGATT	19	1051223	1051343	+	ABCA7 (10347)	627604	64.17	20th exon
627604_25788287_ABCA7(10347)_21_2	AGCCTACGGCTGGCGTGGATCCTGCTTCCCGCCGCGGTATTTGGGAGCTGCTGCTCAAATACCGAGAAGGTAAGAGCTGGGGATTCTGCTCGAGGGGCCAGAAAAGGCTTCTGACAAGGA	19	1051516	1051636	+	ABCA7 (10347)	627604	58.33	21st exon
627604_25788288_ABCA7(10347)_22_1	TAGTTGTGGGTTGGTCCCCCGTGCCTAGGTCGCACGCTGATCCTCTCCACCCACCACCTGGATGAGGCAGAGCTGCTGGGAGACCGTGTGGCCGTGGTGGCAGGTGGCCGCTTGTGCTGC	19	1051912	1052032	+	ABCA7 (10347)	627604	65.83	22nd exon
627604_25788289_ABCA7(10347)_23_1	CACTTGGTGCCTCTCTGCCCGCAGGCTGACACTGACATGGAGGGCAGTGTGGACACCAGGCAGGAAAAGAAGAATGGCAGCCAGGGCAGCAGAGTCGGTGAGGGCCGGGGTGGGAGACCC	19	1052188	1052308	+	ABCA7 (10347)	627604	64.17	23rd exon
627604_25788290_ABCA7(10347)_24_2	CCCATGACGGCAGCTTCGCCACACTCTTCCGAGAGCTAGACACGCGGCTGGCGGAGCTGAGGCTCACTGGCTACGGGATCTCCGACACCAGCCTCGAGGAGGTGTGAGGCCTGGGTGGTG	19	1053429	1053549	+	ABCA7 (10347)	627604	65.83	24th exon
627604_25788291_ABCA7(10347)_25_1	GGTGTCCAGTCTCTGAGCCCCTGCTTGTCTCCCCAGATCTTCCTGAAGGTGGTGGAGGAGTGTGCTGCGGACACAGATATGGAGGGTGCGGCCACAGCTCCCTGACCCCTGACCCCAGTC	19	1053750	1053870	+	ABCA7 (10347)	627604	62.5	25th exon
627604_25788292_ABCA7(10347)_26_1	CCCTGCAGATGGCAGCTGCGGGCAGCACCTATGCACAGGCATTGCTGGCCTAGACGTAACCCTACGGCTCAAGATGCCGCCACAGGAGACAGCGCTGGAGAACGGGGAACCAGGTAAGTC	19	1053996	1054116	+	ABCA7 (10347)	627604	61.67	26th exon
627604_25788293_ABCA7(10347)_27_2	CGCCAGCAGCTCCAGGCCCTGCTTCTCAAGCGCTTTCTGCTTGCCCGCCGCAGCCGCCGCGGCCTGTTCGCCCAGGTGAGGAGGGCTAGCACCAGGGAGTCGCATGGGAGTCCCTGAGTT	19	1054265	1054385	+	ABCA7 (10347)	627604	68.33	27th exon
627604_25788294_ABCA7(10347)_28_1	AGGTGCAAGCAAGCCTGGAGGGTGGATGGAAGCAGCAGCTGATGGGCTGGTCCCCCAGATCGTGCTGCCTGCCCTCTTTGTGGGCCTGGCCCTCGTGTTCAGCCTCATCGTGCCTCCTTT	19	1054510	1054630	+	ABCA7 (10347)	627604	62.5	28th exon
627604_25788295_ABCA7(10347)_29_1	TCACACACAGTGAGGACGCCCCAGGGGACCCTGGACGTGCCCGGCTGCTCGAGGCGCTGCTGCAGGAGGCAGGACTGGAGGAGCCCCCAGTGCAGCATAGCTCCCACAGGTGAGGCGTCT	19	1054768	1054888	+	ABCA7 (10347)	627604	68.33	29th exon
627604_25788296_ABCA7(10347)_30_3	AGAACCTGACAGGCCGGAACCTGTCTGACTTCCTGGTCAAGACCTACCCGCGCCTGGTGCGCCAGGGGTGAGCCATGCCCTGGGACTCAGTTTCCCTGGCTATAGCATGGGTCCTTGGGT	19	1055283	1055403	+	ABCA7 (10347)	627604	61.67	30th exon
627604_25788297_ABCA7(10347)_31_1	CCCACATCCCTGTCTGCCTGTGTCTCTGTCCATCTCTCCCACAGCCTGAAGACTAAGAAGTGGGTGAATGAGGTCAGGTGAGGAGGGGTCTAGCTTGGGGTCCCCTGCCCCAGTTCCACT	19	1055861	1055981	+	ABCA7 (10347)	627604	58.33	31st exon
627604_25788298_ABCA7(10347)_32_2	TGAGTCCCCTGCCTGGCGGGGCCCTCGACCGTGTCCTGAAAAACCTCACAGCCTGGGCTCACAGCCTGGATGCTCAGGACAGTCTCAAGGTGGGAACTGGGGGGGCAGGTGGGCGTCCTG	19	1056153	1056273	+	ABCA7 (10347)	627604	65.83	32nd exon
627604_25788299_ABCA7(10347)_33_1	ATTGCTCTGACCCTATGACCTTGACCCCCACCCAGATCTGGTTCAACAACAAAGGCTGGCACTCCATGGTGGCCTTTGTCAACCGAGCCAGCAACGCAATCCTCCGTGCTCACCTGCCCC	19	1056293	1056413	+	ABCA7 (10347)	627604	57.5	33rd exon
627604_25788300_ABCA7(10347)_34_1	CCTACAACAGCTCTCATGTCTTCACCTCCAGGATGGCCTCCTCGGTGGACGTCCTCGTCTCCATCTGTGTGGTCTTTGCCATGTCCTTTGTCCCGGCCAGCTTCACTCTTGTCCTCATTG	19	1056874	1056994	+	ABCA7 (10347)	627604	55.83	34th exon
627604_25788301_ABCA7(10347)_35_1	AGTGTAACTACTTGGTGCCAGCATGCATCGTGGTGCTCATCTTTCTGGCCTTCCAGCAGAGGGCATATGTGGCCCCTGCCAACCTGCCTGCTCTCCTGCTGTTGCTACTACTGTATGGGT	19	1057310	1057430	+	ABCA7 (10347)	627604	55	35th exon
627604_25788302_ABCA7(10347)_36_1	GCTTCTCAGTCTGAGTGGTTACTCCAGTGACTCCTATTGTCCCTTCAGCTGGTCGATCACACCGCTCATGTACCCAGCCTCCTTCTTCTTCTCCGTGCCCAGCACAGCCTATGTGGTGCT	19	1057865	1057985	+	ABCA7 (10347)	627604	55	36th exon
627604_25788303_ABCA7(10347)_37_1	CTGGGTTGGGTCGTTGGACTCAGCCCCTGACCAACATCCGTCTCCCACCCTTGAGCAGAAGCTGCAGGAGGTGAGCCGGATCTTGAAACAGGTCTTCCTTATCTTCCCCCACTTCTGCTT	19	1058086	1058206	+	ABCA7 (10347)	627604	56.67	37th exon
627604_25788304_ABCA7(10347)_38_2	ATACAGGGGCCCCTCTTCCTTCTCTTCACACTACTGCTGCAGCACCGAAGCCAACTCCTGCCACAGTTAGTGAGGTCTATGGAGAGGGTGGCAGGGGCCAAGGACCTACTTTAAGCCCAC	19	1058681	1058801	+	ABCA7 (10347)	627604	56.67	38th exon
627604_25788306_ABCA7(10347)_40_1	CCTTTCTGAAAGACCTGCACTCTCCCAGGTATACCGTGGGCAGAGGATGCCAGCTGTTGACCGCTTGTGCCTGGGGATTCCCCCTGGTGAGGTGAGTCCAGGGGTGGAGGCCAGGTGCAG	19	1058993	1059113	+	ABCA7 (10347)	627604	61.67	40th exon
627604_25788307_ABCA7(10347)_41_1	CTGTAGTGTTTTGGGCTGCTGGGTGTGAATGGAGCAGGGAAGACGTCCACGTTTCGCATGGTGACGGGGGACACATTGGCCAGCAGGGGCGAGGCTGTGCTGGCAGGCCACAGGTGAGGG	19	1061774	1061894	+	ABCA7 (10347)	627604	62.5	41st exon
627604_25788308_ABCA7(10347)_42_1	TGGTCAGGGACTAGCCAGCTCTCTGAGCCCCCGGCGCCCCCATCCCCAGCGTGGCCCGGGAACCCAGTGCTGCGCACCTCAGCATGGGATACTGCCCTCAATCCGATGCCATCTTTGAGC	19	1062121	1062241	+	ABCA7 (10347)	627604	65.83	42nd exon
627604_25788309_ABCA7(10347)_43_1	CCCCATACTCATCAATATGAGTCCCCATGCCTACTCTGGCCCCACCCCACAGACCGCTGGCTCGGGCCTGGCGCGTCTGGGACTCTCATGGTACGCAGACCGGCCTGCAGGCACCTACAG	19	1063490	1063610	+	ABCA7 (10347)	627604	64.17	43rd exon
627604_25788310_ABCA7(10347)_44_1	CTCCCCAGGACGAGCCGACCACAGGCATGGACCCCAGCGCGCGGCGCTTCCTTTGGAACAGCCTTTTGGCCGTGGTGCGGGAGGGCCGTTCAGTGATGCTCACCTCCCATAGGTGGGCCG	19	1063750	1063870	+	ABCA7 (10347)	627604	67.5	44th exon
627604_25788311_ABCA7(10347)_45_1	CCGGGTCCCGACAGCATGGAGGAGTGTGAAGCGCTCTGCTCGCGCCTGGCCATCATGGTGAATGGGCGGTTCCGCTGCCTGGGCAGCCCGCAACATCTCAAGGGCAGGTGAGCCGGCGCG	19	1064145	1064265	+	ABCA7 (10347)	627604	68.33	45th exon
627604_25788312_ABCA7(10347)_46_1	TGAGCTGAGGTGGGACCTGGGAAAGGCCCGATCCGGTAGCCCTGGCCCCACTCACTGCAGATTCGCGGCGGGTCACACACTGACCCTGCGGGTGCCCGCCGCAAGGTCCCAGCCGGCAGC	19	1064869	1064989	+	ABCA7 (10347)	627604	70	46th exon
627604_25788313_ABCA7(10347)_47_3	AGTGCCTAGGAGCCCTGGACTCAGGCTGGCAGAGGGGCTGGTGCCCTGGAGAAAATAAAGAGAAGGCTGGAGAGAAGCCGTGGTGGTGAAACCGTGTGCATGTGTGTCCTTGAGCCAGGC	19	1065480	1065600	+	ABCA7 (10347)	627604	59.17	47th exon
627604_25788383_APP(351)_20_10	GGGAGAAGAGGCAGATTCAATTTTCTTTAACCAGTCTGAAGTTTCATTTATGATACAAAAGAAGATGAAAATGGAAGTGGCAATATAAGGGGATGAGGAAGGCATGCCTGGACAAACCCT	21	27252931	27253051	-	APP (351)	627604	40	20th exon
627604_25788383_APP(351)_20_7	AGGAATTAAGAGGATACACACGTTTGTTTCTTCGTGCCTGTTTTATGTGCACACATTAGGCATTGAGACTTCAAGCTTTTCTTTTTTTGTCCACGTATCTTTGGGTCTTTGATAAAGAAA	21	27253291	27253411	-	APP (351)	627604	36.67	20th exon
627604_25788383_APP(351)_20_2	CTACAAGTTCTTTGAGCAGATGCAGAACTAGACCCCCGCCACAGCAGCCTCTGAAGTTGGACAGCAAAACCATTGCTTCACTACCCATCGGTGTCCATTTATAGAATAATGTGGGAAGAA	21	27253891	27254011	-	APP (351)	627604	46.67	20th exon
627604_25788382_APP(351)_19_2	GACAGTGATCGTCATCACCTTGGTGATGCTGAAGAAGAAACAGTACACATCCATTCATCATGGTGTGGTGGAGGTAGGTAAACTTGACTGCATGTTTCCAAGTGGGAATTAAGACTATGA	21	27263986	27264106	-	APP (351)	627604	43.33	19th exon
627604_25788381_APP(351)_18_1	TGTAATACAGGTTCTGGGTTGACAAATATCAAGACGGAGGAGATCTCTGAAGTGAAGATGGATGCAGAATTCCGACATGACTCAGGATATGAAGTTCATCATCAAAAATTGGTACGTAAA	21	27269875	27269995	-	APP (351)	627604	39.17	18th exon
627604_25788380_APP(351)_17_1	TTGCTTTCTGTGTCCCTTGCTTCCTGTGCCCAGTTGAGCCTGTTGATGCCCGCCCTGCTGCCGACCGAGGACTGACCACTCGACCAGGTATCAGAACCGCTTGACTTGTGCCTCTCCGCA	21	27277302	27277422	-	APP (351)	627604	59.17	17th exon
627604_25788379_APP(351)_16_2	CGAAAACCACCGTGGAGCTCCTTCCCGTGAATGGAGAGTTCAGCCTGGACGATCTCCAGCCGTGGCATTCTTTTGGGGCTGACTCTGTGCCAGCCAACACAGAAAACGAAGGTAAGAGTC	21	27284043	27284163	-	APP (351)	627604	55	16th exon
627604_25788378_APP(351)_15_1	TTTGATGCAGGTTATGACACACCTCCGTGTGATTTATGAGCGCATGAATCAGTCTCTCTCCCTGCTCTACAACGTGCCTGCAGTGGCCGAGGAGATTCAGGATGAAGTTGGTAAGTAAGC	21	27326893	27327013	-	APP (351)	627604	49.17	15th exon
627604_25788377_APP(351)_14_2	CCCTAAAGCATTTCGAGCATGTGCGCATGGTGGATCCCAAGAAAGCCGCTCAGATCCGGTCCCAGGTAAGCGTGGGGTATAATCATCTTCTGCAGCTTTGACAATCCAGGATTCTTGCTT	21	27327885	27328005	-	APP (351)	627604	50.83	14th exon
627604_25788376_APP(351)_13_1	CTTATTCAGTCCCCATGGACATATGTGTTTATGATGGCAGCATTTCCAGGAGAAAGTGGAATCTTTGGAACAGGAAGCAGCCAACGAGAGACAGCAGCTGGTGGAGACACACATGGCCAG	21	27347461	27347581	-	APP (351)	627604	49.17	13th exon
627604_25788375_APP(351)_12_1	CAAATGTTTCCTTAATTTATAGGTCATGAGAGAATGGGAAGAGGCAGAACGTCAAGCAAAGAACTTGCCTAAAGCTGATAAGAAGGCAGTTATCCAGGTAAAACCTGAACCCATTTCCTA	21	27348243	27348363	-	APP (351)	627604	40	12th exon
627604_25788374_APP(351)_11_2	TGAACATGCCCATTTCCAGAAAGCCAAAGAGAGGCTTGAGGCCAAGCACCGAGAGAGAATGTCCCAGGTAAGTCTGGCTCTTCCATCATTCAGCCCTACGATATTGGGAAACCTGAGCTT	21	27354603	27354723	-	APP (351)	627604	50	11th exon
627604_25788373_APP(351)_10_1	TTTTTAGTTATGTTCTCTTATTTTTTCCATAGTGTCCCAAAGTTTACTCAAGACTACCCAGGAACCTCTTGCCCGAGATCCTGTTAAACGTACGTTGTCATTCACCTGAGGGAAGGGAAG	21	27369643	27369763	-	APP (351)	627604	41.67	10th exon
627604_25788372_APP(351)_9_1	ATGCTAAATGTGGTTCCCCACATCTCCTCTGATTAGAGGTGTGCTCTGAACAAGCCGAGACGGGGCCGTGCCGAGCAATGATCTCCCGCTGGTACTTTGATGTGACTGAAGGGAAGTGTG	21	27372413	27372533	-	APP (351)	627604	53.33	9th exon
627604_25788371_APP(351)_8_2	GGAAGAGGCTGAGGAACCCTACGAAGAAGCCACAGAGAGAACCACCAGCATTGCCACCACCACCACCACCACCACAGAGTCTGTGGAAGAGGTGGTTCGAGGTAATCCACCATTTGCTTG	21	27394136	27394256	-	APP (351)	627604	55	8th exon
627604_25788370_APP(351)_7_2	TGGCTGAAGAAAGTGACAATGTGGATTCTGCTGATGCGGAGGAGGATGACTCGGATGTCTGGTGGGGCGGAGCAGACACAGACTATGCAGATGGGAGGTAAGGTGGCCTTTGTGTTCAGC	21	27423292	27423412	-	APP (351)	627604	54.17	7th exon
627604_25788369_APP(351)_6_1	TCAGTTGGTGAGTTTGTAAGTGATGCCCTTCTCGTTCCTGACAAGTGCAAATTCTTACACCAGGAGAGGATGGATGTTTGCGAAACTCATCTTCACTGGCACACCGTCGCCAAAGAGGTA	21	27425548	27425668	-	APP (351)	627604	47.5	6th exon
627604_25788368_APP(351)_5_1	TAAATGCCAGCCCCTGCCTCAAGTAACAATTGATTCTTTTTGTGTGCTCTCCCAGGTCTACCCTGAACTGCAGATCACCAATGTGGTAGAAGCCAACCAACCAGTGACCATCCAGAACTG	21	27462323	27462443	-	APP (351)	627604	48.33	5th exon
627604_25788367_APP(351)_4_2	CAGAATGGGAAGTGGGATTCAGATCCATCAGGGACCAAAACCTGCATTGATACCAAGGAAGGCATCCTGCAGTATTGCCAAGAAGTAAGTCCTGTCCGGTGGCTAGCAATTCACGTTGGA	21	27484259	27484379	-	APP (351)	627604	49.17	4th exon
627604_25788366_APP(351)_3_1	TAAATAGCACAGCCTTGCTGTGCGTGGTAGAAGTTGGGTTAGTGTTGACATGCTGTTGACTCACCCTCCCGAGGATGGAAGCTCTGGCCTGGGTCAAGTTGTGGTCACTGCAGTTAACAG	21	27512589	27512709	-	APP (351)	627604	51.67	3rd exon
627604_25788365_APP(351)_2_3	CGCAGGGTCGCGATGCTGCCCGGTTTGGCACTGCTCCTGCTGGCCGCCTGGACGGCTCGGGCGCTGGAGGTGGGTGCCGCGCCTCGGAAGGCGGGGGGAGGCTGCACGGTGGGGACGCGA	21	27542830	27542950	-	APP (351)	627604	75.83	2nd exon
627604_25788364_APP(351)_1_1	GCACCCTAGCAGCAGTCCTTTATACGACACCCCCGGGAGGCCTGCGGGGTCGGATGATTCAAGCTCACGGGGACGAGCAGGAGCGCTCTCGACTTTTCTAGAGCCTCAGCGTCCTAGGAC	21	27543374	27543494	-	APP (351)	627604	61.67	1st exon
627604_25788533_TREM2(54209)_5_2	ACTTGCCACTTGGCCACCAGGACTCCTTGTTCTGCTCTGGCAAGAGACTACTCTGCCTGAACACTGCTTCTCCTGGACCCTGGAAGCAGGGACTGGTTGAGGGAGTGGGGAGGTGGTAAG	6	41126320	41126440	-	TREM2 (54209)	627604	57.5	exon 5
627604_25788532_TREM2(54209)_4_1	TAGGCCATCTCAAGGCTCCCATCTGCCTTCTTGTCTCTCCAAGGAGCCTCTTGGAAGGAGAAATCCCCTTCCCACCCACTTCCATCCTTCTCCTCCTGGCCTGCATCTTTCTCATCAAGA	6	41126727	41126847	-	TREM2 (54209)	627604	53.33	exon 4
627604_25788531_TREM2(54209)_3_1	TCTGCCTCCCATAGACCCCCTGGATCACCGGGATGCTGGAGATCTCTGGTTCCCCGGGGAGTCTGAGAGCTTCGAGGATGCCCATGTGGAGCACAGCATCTCCAGGTACAGCGATGGGTC	6	41127514	41127634	-	TREM2 (54209)	627604	60.83	exon 3
627604_25788530_TREM2(54209)_2_2	CAGCTGGGAGAGAAGGGCCCATGCCAGCGTGTGGTCAGCACGCACAACTTGTGGCTGCTGTCCTTCCTGAGGAGGTGGAATGGGAGCACAGCCATCACAGACGATACCCTGGGTGGCACT	6	41129115	41129235	-	TREM2 (54209)	627604	60.83	exon 2
627604_25788529_TREM2(54209)_1_1	AGACCCCAGTCCTGACTATTGCTTAATCCCCAGGAGCCCAGTTCCTGTGGGCAGCGCCTGACATGCCTGATCCTCTCTTTTCTGCAGTTCAAGGGAAAGACGAGATCTTGCACAAGGCAC	6	41130852	41130972	-	TREM2 (54209)	627604	54.17	exon 1
627604_25788359_ANK1(286)_46_22	ATAGACCATTCTCCCTTCACCAGCCGAACCAATGTCAAAATTAATAAAGAAATGGACTAATGGCACAGGGCTCTATCTCTCCTTCCCGCTCGTCTTTGGGGGGTTAGGGGTGCTGAGGCC	8	41510688	41510808	-	ANK1 (286)	627604	50	46th exon
627604_25788359_ANK1(286)_46_19	GGAAGCTGGGCTCAGGGCTCGCCTCTCCCGCCTCGATCCTGCACCTTCCTCTCCCAGGTCGCTGCTGCAGCCAACCCAGTAGCCCCCTTAGCGCCCCCGCGGACCCCGCAGCTCCAGACT	8	41511048	41511168	-	ANK1 (286)	627604	70	46th exon
627604_25788359_ANK1(286)_46_15	CGCCCCTGGAGCCGCGGTGTGGACGGCCCGGCCCCGTCCGCCCCGCCGCTCTGCGGGAGTGTCCTCGGGACACACTTAAACCTTCCAAGTAGCACAGAAGCCCCCTCCACGTCAGAGGCC	8	41511528	41511648	-	ANK1 (286)	627604	70.83	46th exon
627604_25788359_ANK1(286)_46_10	ATGAAAAACAATAAATACTATGCAAACCAATAGAAACATTTAGCAGTACGTACAGAGCCTGACAGCGCAGCTCCTGAGGACTTCTGCGGCTGCAGGAGAAGGAGCTGTGGCCTGTCTTTC	8	41512128	41512248	-	ANK1 (286)	627604	46.67	46th exon
627604_25788359_ANK1(286)_46_6	CACCCCCTCGACTCCCTGGTGACGCTCCTCCCAGATCGCTCTACATGACATTCAGGACACACACACACACACACACACACCACTCGCCTCCACTGAATCTACACACAGATTTTACTGTGA	8	41512608	41512728	-	ANK1 (286)	627604	53.33	46th exon
627604_25788358_ANK1(286)_45_1	TCTGCCCGTCTTTGCGATCTGTCCTGCTTTCTGTCTCTGCTGCTGTCTGCAGGTGGAGCTGAGAGGGAGTGGCCTACAGCCGGACCTGATAGAGGGCAGGAAGGGGGCGCAGATAGTGAA	8	41519014	41519134	-	ANK1 (286)	627604	59.17	45th exon
627604_25788357_ANK1(286)_44_2	CTGTAGAGGGGCCCCTGGAGGATCCCAGTGAGCTGGAGGTCGATATTGATTACTTTATGAAACACTCCAAGGTACTGAGGCGCCCGCGGCCCTGGGGGACCCAGCGCCATCACTGCTGCC	8	41519269	41519389	-	ANK1 (286)	627604	60.83	44th exon
627604_25788357_ANK1(286)_44_1	CCCCCGAGCCCGGCCTGACCAGCCCTTTCCTCCTTCCCTTCCTTTCCTAGATCATTCGCAAGGTGGTTCGACAGATAGACTTGTCCAGCGCCGATGCCGCCCAGGAGCACGAGGAGGTGA	8	41519389	41519509	-	ANK1 (286)	627604	61.67	44th exon
627604_25788356_ANK1(286)_43_1	CCCTTTCTCTAATTCCAGGGGAATGAGTTTCAGAATATTCCAGGGGAGCAGGTGACAGAGGAGCAATTCACGGATGAGCAGGGCAACATTGTCACCAAGAAGGTGGGTGCAGAGTGTTCC	8	41521158	41521278	-	ANK1 (286)	627604	50.83	43rd exon
627604_25788355_ANK1(286)_42_4	GCTGCTGAGCTTCTTCCTGGTCAGCTGTCAGAACGTGATGCACATTGTCAGGGGGTCCCTGTGCTTTGTGCTAAAGCACATCCACCAGGAGCTGGACAAGGAGCTGGGGGAGAGCGAGGG	8	41522383	41522503	-	ANK1 (286)	627604	58.33	42nd exon
627604_25788355_ANK1(286)_42_1	TAGCCCGGTTGGACAGCTCCGGCAGCTGGTTTGGGGAGGTAAAATTATAGGAGCGTGATGTCACCCGGGCCACTCAGGGCAGAGCCTGGCTGCTGGGCAGAAGGGCACTTGGGCCGGGCT	8	41522743	41522863	-	ANK1 (286)	627604	63.33	42nd exon
627604_25788354_ANK1(286)_41_2	CACACTCATTCCAGGGAACAAGTACCATGACTGAAGGGCTAGAGCCCGGTGGATCTCAGGAGTACGAGAAGGTCCTGGTGTCTGTAAGTGAGCACACGTGGACAGAACAGCCCGAGGCTG	8	41525873	41525993	-	ANK1 (286)	627604	55.83	41st exon
627604_25788353_ANK1(286)_40_4	GGATTCAGATGCCACAAATGGCCTTATCGATTTGCTTGAACAGGAGGAAGGTCAGAGGTCAGAAGAGAAGCTGCCAGGTTCTAAGAGGCAGGATGACGCGACAGGTGCAGGGCAGGACTC	8	41529970	41530090	-	ANK1 (286)	627604	53.33	40th exon
627604_25788352_ANK1(286)_39_1	CGCTCACCGGCCTGGAGTAACGTGCATCTCTCTTCTGCGCCCACAGTGGAGAATCTGTACACAGCCCTGCAGAGCATTGACCGTGGCGAGATCGTGAACATGCTGGAGGGTTCCGGCCGA	8	41542134	41542254	-	ANK1 (286)	627604	60	39th exon
627604_25788351_ANK1(286)_38_1	CCCTGCTGTTGGTGAGCTGGAGGCTCACATCTGCTGTTGGTTCTTTGCTTGCAGAGTTGGCCCGGGAGCTGCAGTTCAGTGTGGAAGACATCAACAGGATCCGAGTGGAAAATCCCAACT	8	41543735	41543855	-	ANK1 (286)	627604	54.17	38th exon
627604_25788350_ANK1(286)_37_1	GAAATCTAATGCTTCTCCCCAGGTTCTCTCAGTGGGACAGAGCAGGCAGAGATGAAGATGGCTGTTATCTCAGAGCACCTCGGTCTCAGCTGGGCAGGTGAGTGGGGAATTGGGGGCAGA	8	41545650	41545770	-	ANK1 (286)	627604	55	37th exon
627604_25788349_ANK1(286)_36_1	CACCCTTTCTTCTTCTGCAGGGAAGTGGAGCCGAAGATAGGAGAAGGACCCCGACGCCCCTGGCCCTGCGATACAGCATTCTCAGTGAGTCCACACCAGGTACGGCCTCTGTGTGATGAT	8	41546007	41546127	-	ANK1 (286)	627604	57.5	36th exon
627604_25788348_ANK1(286)_35_1	CAGACAGCCGGGTGGCCTAGAAAAGGGCCCCTGAATTCTCCTTTGTGTGATTGAGTTTAGGTGAGGGACAGCAGTCGAGAGCCGGGAGGGTCCCTGTCGTTTCTGCGCAAGGCGATGAAG	8	41547804	41547924	-	ANK1 (286)	627604	57.5	35th exon
627604_25788347_ANK1(286)_34_1	GGGACATCTGGGCCCTTCTCTCCCTGACAAGCTGTATCTGCTTTTCCTCTCCTGCAGGTGTTGGAAGGAATGTCCCTGTTTGCAGAACTCTCTGGGAACCTGGTGCCTGTGAAGAAAGCT	8	41548054	41548174	-	ANK1 (286)	627604	53.33	34th exon
627604_25788346_ANK1(286)_33_1	TTTTAGGTTTTGGCTGTCGGACTGTCCTCGGACTGCTGAGGCTGTGAACTTTGCCACCCTGCTGTACAAAGAGCTCACTGCAGTGCCCTACATGGCCAAATTCGTCATCTTTGCCAAGAT	8	41550280	41550400	-	ANK1 (286)	627604	50.83	33rd exon
627604_25788345_ANK1(286)_32_1	CCGCTGTTACAGGAGGAACAGACCAAGCCCAGTGGGAAGACATAACAGGAACCACCAAACTTGTATATGCCAACGAGTGCGCCAACTTCACCACCAATGTCTCTGCCAGGTGAGACGAGG	8	41550611	41550731	-	ANK1 (286)	627604	53.33	32nd exon
627604_25788344_ANK1(286)_31_1	GCCTCTGTCATTTCACAGGCCCAGCCTGTCCCGGATGAGCTTGTCACTAAGCTCCTGGGCAACCAGGCCACATTCAGCCCCATTGTCACCGTGGAGCCCCGGCGCCGGAAGTTCCACCGC	8	41551518	41551638	-	ANK1 (286)	627604	63.33	31st exon
627604_25788343_ANK1(286)_30_1	GTGTGTGATTCCAGAGCTGGGGAGCCTGGAGGAGCTAGAGAAGAAGAGGGTGTGCCGAATCATCACCACCGACTTCCCGCTGTACTTCGTGATCATGTCACGGCTCTGCCAGGACTACGA	8	41552215	41552335	-	ANK1 (286)	627604	56.67	30th exon
627604_25788342_ANK1(286)_29_1	TTGTATGAGCACCTCCCCACCACCACTGTGTCCTTGCCTCAGCCCTGTAATCGTGGAGATCCCGCACTTTGCCTCCCATGGCCGTGGAGACCGCGAGCTCGTGGTTCTGAGGAGCGAAAA	8	41552771	41552891	-	ANK1 (286)	627604	59.17	29th exon
627604_25788341_ANK1(286)_28_1	ACTCCTAGGTTTCTGGTGAGCTTCATGGTTGACGCCCGGGGTGGTTCCATGAGAGGAAGTCGCCACAACGGCCTGCGAGTGGTGATCCCGCCACGGACGTGCGCAGCGCCCACCCGCATC	8	41553993	41554113	-	ANK1 (286)	627604	64.17	28th exon
627604_25788340_ANK1(286)_27_1	TCTCTCCTCAGGCATCTAAAGAGTATGATGAGGACTCCCTCATCCCCAGCAGCCCGGCCACCGAGACCTCAGACAACATCAGCCCGGTGGCCAGCCCGGTGCATACAGGGTGAGTGGCGG	8	41554182	41554302	-	ANK1 (286)	627604	61.67	27th exon
627604_25788339_ANK1(286)_26_1	CTGGTGTTCTTGGCACGCAGGGTGGAATCTCCAGCCATCCCCAGGATTCCCTGTGCCATGCCTGAGACAGTGGTGATCAGGTCAGAAGAGCAGGAGCAGGTGAGAAGCTCCTTCTCTGTG	8	41555539	41555659	-	ANK1 (286)	627604	57.5	26th exon
627604_25788338_ANK1(286)_25_1	TTGCTGTTTCAGGGGAAGAACTCATCAGCTTCAAGGCTGAGAGGCGGGATTCCAGGGATGTTGATGAAGAGAAGGAGCTGCTGGATTTTGTGCCGAAGCTAGACCAAGTGTGAGCAGTGC	8	41556958	41557078	-	ANK1 (286)	627604	51.67	25th exon
627604_25788337_ANK1(286)_24_1	GCCTTCAATGTGGTCCTTCTTTCAATTCTGCTCTCCTTTGCTTTCCAGGAACTGCTCATATAACTATAATGGGTATGAAATGCTTTCTGTTTACTGTGGTCTTTTCTCACTAGAGTGCAT	8	41557900	41558020	-	ANK1 (286)	627604	40	24th exon
627604_25788336_ANK1(286)_23_1	ATTATCTGCTTTTTCTCGTTTTAGTTAGTCAGTGATAAGCATCGAATGAGTTTCCCTGAGACAGTTGATGAGATCCTGGATGTCTCGGAAGATGAAGGTAACGTTGGGGTAAAGAGCTCA	8	41559044	41559164	-	ANK1 (286)	627604	41.67	23rd exon
627604_25788335_ANK1(286)_22_1	TGCTCTTTCCCCAGGATGGAACCACACCTCTGGCCATAGCCAAGCGCTTGGGCTACATTTCTGTCACCGACGTGCTCAAGGTCGTCACGGATGAAACCAGTTTCGTGGTATGTCTGCCTC	8	41559556	41559676	-	ANK1 (286)	627604	55	22nd exon
627604_25788334_ANK1(286)_21_1	CACTTTGCAGCTAGGATACAGCCCCCTGCACCAGGCAGCCCAGCAGGGACACACAGACATCGTGACTCTGCTTCTGAAAAACGGTGCTTCCCCAAACGAGGTCAGCTCGGTGAGTACACT	8	41561547	41561667	-	ANK1 (286)	627604	56.67	21st exon
627604_25788333_ANK1(286)_20_1	TGCTTTTCAGATGGGCTACACTCCCCTCCATGTGGCCAGTCACTATGGAAACATCAAGCTGGTGAAGTTTCTGCTGCAGCACCAGGCAGATGTCAATGCCAAGACCAAGGTACAGGGGTG	8	41561880	41562000	-	ANK1 (286)	627604	52.5	20th exon
627604_25788332_ANK1(286)_19_1	TTCTTTGCAGAGCGGACTCACTCCCCTCCATCTGGTAGCACAAGAAGGCCACGTTCCAGTGGCAGATGTGCTGATCAAACACGGCGTCATGGTGGACGCCACCACCCGGGTAAGGCAGGC	8	41563649	41563769	-	ANK1 (286)	627604	59.17	19th exon
627604_25788331_ANK1(286)_18_2	CAAGGTGTGACGCCCCTTCACCTGGCCGCCCAGGAGGGCCACGCAGAGATGGTGGCTCTGCTGCTCTCGAAACAAGCCAATGGCAACCTGGGGAACAAGGTAGGCATGGTGTCTTCGGAT	8	41566274	41566394	-	ANK1 (286)	627604	60.83	18th exon
627604_25788330_ANK1(286)_17_1	TCCCCTGCAGAATGGCCTGACCCCCCTGCACGTGGCCGTCCATCACAACAACCTGGACATCGTCAAGCTGCTGCTTCCCCGGGGCGGCTCCCCGCACAGCCCTGCCTGGGTAAGGCCCGC	8	41571662	41571782	-	ANK1 (286)	627604	68.33	17th exon
627604_25788329_ANK1(286)_16_1	TTCTCCTCAGAAAGGATTTACCCCTCTGCACGTGGCGGCCAAGTACGGGAAGGTGCGGGTGGCAGAGCTGCTGCTGGAGCGGGACGCACACCCGAATGCTGCCGGAAAAGTGAGTTTGAA	8	41572482	41572602	-	ANK1 (286)	627604	59.17	16th exon
627604_25788328_ANK1(286)_15_1	TGTTTTCCCTTCGGGGTCCAGGATGACCAGACCCCACTTCACTGTGCAGCTCGCATCGGCCACACAAACATGGTGAAGCTCCTGCTGGAAAATAACGCCAACCCCAACCTGGCCACCACC	8	41573268	41573388	-	ANK1 (286)	627604	57.5	15th exon
627604_25788327_ANK1(286)_14_1	TATTTTATAGAAAGTGGAGACCCCGCTACACATGGCAGCCAGAGCCGGGCACACGGAAGTGGCCAAATATTTACTCCAGAACAAAGCCAAAGTCAATGCCAAGGCCAAGGTGAGTAGTGA	8	41574459	41574579	-	ANK1 (286)	627604	49.17	14th exon
627604_25788326_ANK1(286)_13_1	TCTGTTTCAGTCTGGCCTGACACCTCTCCACGTGGCCTCCTTCATGGGGCACCTTCCCATCGTGAAGAACCTCCTGCAGCGGGGGGCGTCGCCCAACGTCTCCAACGTGGTAAGCCCTCA	8	41575110	41575230	-	ANK1 (286)	627604	61.67	13th exon
627604_25788325_ANK1(286)_12_1	TGGGCTGCAGAATGGCTTTACCCCCTTACACATCGCCTGCAAAAAGAACCACGTCCGTGTCATGGAGCTGCTGCTGAAGACGGGAGCCTCGATCGACGCGGTCACCGAGGTAGGAGAGAC	8	41575612	41575732	-	ANK1 (286)	627604	58.33	12th exon
627604_25788324_ANK1(286)_11_1	TGTGTTTTCCTCTTTACCCAGAACGGCCTGTCCCCAATTCACATGGCGGCTCAGGGAGACCACCTCGACTGTGTCCGGCTCCTGTTGCAATACGACGCAGAGATAGACGACATCACCCTG	8	41577277	41577397	-	ANK1 (286)	627604	55.83	11th exon
627604_25788323_ANK1(286)_10_1	TCTTTTAAAGGACGAATTGACACCTCTCCACTGTGCAGCTCGAAATGGGCACGTGCGAATCTCAGAGATCCTGCTGGACCACGGGGCACCAATCCAAGCCAAAACCAAGGTGTGTACTTC	8	41580631	41580751	-	ANK1 (286)	627604	51.67	10th exon
627604_25788322_ANK1(286)_9_1	CTCCCTTCAGAACGGCATCACGCCACTGCACATCGCCTCCCGCAGGGGCAACGTGATCATGGTGCGGCTGCTGCTGGATCGGGGAGCCCAGATAGAAACCAAGACCAAGGTGGGTGCCAG	8	41581041	41581161	-	ANK1 (286)	627604	62.5	9th exon
627604_25788321_ANK1(286)_8_1	TGTGCCCCAGACGGGATTCACGCCCCTGCACATTGCGGCTCACTACGAGAACCTCAACGTGGCCCAGTTGCTCCTCAACAGAGGAGCCAGCGTCAATTTCACACCACAGGTAACCCTGGG	8	41581962	41582082	-	ANK1 (286)	627604	59.17	8th exon
627604_25788320_ANK1(286)_7_1	AGCAAAGCATTTTCCTCCTCTGGCCAGGACGGCTTCACGCCTCTGGCGGTAGCCCTGCAGCAGGGCCATGAGAACGTCGTCGCGCACCTCATCAACTACGGCACCAAGGGGAAGGTGCGC	8	41583371	41583491	-	ANK1 (286)	627604	62.5	7th exon
627604_25788319_ANK1(286)_6_1	TGGTTTACAGAAAGGTTTTACACCCCTGTACATGGCAGCACAAGAGAACCACTTGGAAGTGGTTAAGTTTTTACTGGAAAATGGAGCTAACCAGAATGTAGCCACAGAAGTAAGTACCTT	8	41584756	41584876	-	ANK1 (286)	627604	41.67	6th exon
627604_25788318_ANK1(286)_5_1	TGTGTTTCAGAAGGGGAACACGGCCCTGCACATCGCTGCTCTAGCCGGGCAGGATGAGGTGGTCCGGGAGCTTGTCAACTATGGAGCCAACGTCAACGCCCAGTCACAGGTAATGGCTCT	8	41585414	41585534	-	ANK1 (286)	627604	58.33	5th exon
627604_25788317_ANK1(286)_4_1	CTCTTTACAGAATGGGTTGAATGGCTTGCATCTGGCTTCTAAGGAAGGCCATGTGAAAATGGTGGTTGAACTTCTGCACAAAGAAATCATTCTAGAAACGACAACCAAGGTATGTCTCAC	8	41591477	41591597	-	ANK1 (286)	627604	42.5	4th exon
627604_25788316_ANK1(286)_3_1	TCCTCACAGGCCGATGCTGCTACCAGCTTTCTGAGAGCAGCAAGATCAGGTAACTTGGACAAAGCTTTGGATCACCTGCGGAATGGGGTAGATATTAACACCTGTAACCAGGTAAGTGGG	8	41615544	41615664	-	ANK1 (286)	627604	50	3rd exon
627604_25788315_ANK1(286)_2_1	CCGCAGAGGCTGCGGTGAGTCCGCCAGCCCCAGCTGCTCCTCCTCAAGCCCCCAAGGCCCTTCGGCGGGCCCCTGCTGAAAGACCGGCATGCCCTATTCTGTGGGCTTCCGCGAAGTGAG	8	41655024	41655144	-	ANK1 (286)	627604	68.33	2nd exon
627604_25788314_ANK1(286)_1_3	CTTCTTAGGGGGTGTCGCCTCGGGGATCGCTGAGCGCTAGGGGTCCAGGAGGCGGGGACGGGAGCGCCGTGACCCGCCATGGCTCAAGCGGCCAAACAGCTGAAGAAAATCAAAGACATC	8	41753956	41754076	-	ANK1 (286)	627604	63.33	1st exon
627604_25788431_MAPT(4137)_1_3	CAGCTCCGGCACCAACAGCAGCGCCGCTGCCACCGCCCACCTTCTGCCGCCGCCACCACAGCCACCTTCTCCTCCTCCGCTGTCCTCTCCCGTCCTCGCCTCTGTCGACTATCAGGTAAG	17	43971937	43972057	+	MAPT (4137)	627604	67.5	1st exon
627604_25788433_MAPT(4137)_3_1	CCCCCAACACTCCTCAGAACTTATCCTCTCCTCTTCTTTCCCCAGGTGAACTTTGAACCAGGATGGCTGAGCCCCGCCAGGAGTTCGAAGTGATGGAAGATCACGCTGGGACGTACGGGT	17	44039641	44039761	+	MAPT (4137)	627604	55.83	2nd exon
627604_25788434_MAPT(4137)_4_1	ACTGTATGTGTTCCAGAATCTCCCCTGCAGACCCCCACTGAGGACGGATCTGAGGAACCGGGCTCTGAAACCTCTGATGCTAAGAGCACTCCAACAGCGGAAGGTGGGCCCCCCTTCAGA	17	44049208	44049328	+	MAPT (4137)	627604	57.5	3rd exon
627604_25788435_MAPT(4137)_5_1	TCTCGGTGGTTTCTAGATGTGACAGCACCCTTAGTGGATGAGGGAGCTCCCGGCAAGCAGGCTGCCGCGCAGCCCCACACGGAGATCCCAGAAGGAACCACAGGTGAGGGTAAGCCCCAG	17	44051734	44051854	+	MAPT (4137)	627604	61.67	4th exon
627604_25788436_MAPT(4137)_6_1	CCCTTCATTTGCTGACACATACACCAGCTGAAGAAGCAGGCATTGGAGACACCCCCAGCCTGGAAGACGAAGCTGCTGGTCACGTGACCCAAGGTCAGTGAACTGGAATTGCCTGCCATG	17	44055713	44055833	+	MAPT (4137)	627604	55	5th exon
627604_25788437_MAPT(4137)_7_1	CAAACCAGAGGAGTTGAGAGTTCCGGGCCGGCAGAGGAAGGCGCCTGAAAGGCCCCTGGCCAATGAGATTAGCGCCCACGTCCAGCCTGGACCCTGCGGAGAGGCCTCTGGGGTCTCTGG	17	44060223	44060343	+	MAPT (4137)	627604	65	6th exon
627604_25788437_MAPT(4137)_7_5	AGAGGGCGGCCGCCACGCCCCTGAGCTGCTCAAGCACCAGCTTCTAGGAGACCTGCACCAGGAGGGGCCGCCGCTGAAGGGGGCAGGGGGCAAAGAGAGGCCGGGGAGCAAGGAGGAGGT	17	44060703	44060823	+	MAPT (4137)	627604	70	6th exon
627604_25788437_MAPT(4137)_7_9	GGGCCCCTCTTTGGGAGAGGACACAAAAGAGGCTGACCTTCCAGAGCCCTCTGAAAAGCAGCCTGCTGCTGCTCCGCGGGGGAAGCCCGTCAGCCGGGTCCCTCAACTCAAAGGTCTGTG	17	44061183	44061303	+	MAPT (4137)	627604	62.5	6th exon
627604_25788439_MAPT(4137)_9_1	GTGACAAGCATTCTTATTTTATATTTTATCAGCTCGCATGGTCAGTAAAAGCAAAGACGGGACTGGAAGCGATGACAAAAAAGCCAAGGTAAGCTGACGATGCCACGGAGCTCTGCAGCT	17	44064373	44064493	+	MAPT (4137)	627604	45	7th exon
627604_25788440_MAPT(4137)_10_2	AGCCCTGCTGTGTGCCCAGAGCCACCTTCCTCTCCTAAATACGTCTCTTCTGTCACTTCCCGAACTGGCAGTTCTGGAGCAAAGGAGATGAAACTCAAGGTAAGGAAACCACCTTTGAAA	17	44067342	44067462	+	MAPT (4137)	627604	50	8th exon
627604_25788441_MAPT(4137)_11_1	GGTGGCAGTAACTTTTCCCAATGGTGAAAAACCCCTCTATCATGTTTCATTTACAGGGGGCTGATGGTAAAACGAAGATCGCCACACCGCGGGGAGCAGCCCCTCCAGGCCAGAAGGGCC	17	44068769	44068889	+	MAPT (4137)	627604	55	9th exon
627604_25788442_MAPT(4137)_12_1	ATAATAAGGCTTTCGTGGATTTTTCTCTTTAAGCGACTAAGCAAGTCCAGAGAAGACCACCCCCTGCAGGGCCCAGATCTGAGAGAGGTACTCGGGAGCCTACTTCGCTGGGAGCAGCCT	17	44071256	44071376	+	MAPT (4137)	627604	52.5	10th exon
627604_25788443_MAPT(4137)_13_1	ACCCCACCCACTCGAGTCCTGGCTTCACTCCCTTCCTTCCTTCCCAGGTGAACCTCCAAAATCAGGGGATCGCAGCGGCTACAGCAGCCCCGGCTCCCCAGGCACTCCCGGCAGCCGCTC	17	44073717	44073837	+	MAPT (4137)	627604	65.83	11th exon
627604_25788444_MAPT(4137)_14_1	TCTGGCTACCAAAGGTGCAGATAATTAATAAGAAGCTGGATCTTAGCAACGTCCAGTCCAAGTGTGGCTCAAAGGATAATATCAAACACGTCCCGGGAGGCGGCAGTGTGAGTACCTTCA	17	44087661	44087781	+	MAPT (4137)	627604	47.5	12th exon
627604_25788445_MAPT(4137)_15_1	CCTCCTCTCTCATCTCCAGGTGCAAATAGTCTACAAACCAGTTGACCTGAGCAAGGTGACCTCCAAGTGTGGCTCATTAGGCAACATCCATCATAAACCAGGTAGCCCTGTGGAAGGTGA	17	44091589	44091709	+	MAPT (4137)	627604	50	13th exon
627604_25788446_MAPT(4137)_16_1	CTAGGAGGTGGCCAGGTGGAAGTAAAATCTGAGAAGCTTGACTTCAAGGACAGAGTCCAGTCGAAGATTGGGTCCCTGGACAATATCACCCACGTCCCTGGCGGAGGAAATAAAAAGGTA	17	44095979	44096099	+	MAPT (4137)	627604	50	14th exon
627604_25788447_MAPT(4137)_17_3	TTGTGATCAGGCCCCTGGGGCGGTCAATAATTGTGGAGAGGAGAGAATGAGAGAGTGTGGAAAAAAAAAGAATAATGACCCGGCCCCCGCCCTCTGCCCCCAGCTGCTCCTCGCAGTTCG	17	44101531	44101651	+	MAPT (4137)	627604	55.83	15th exon
627604_25788447_MAPT(4137)_17_6	TGCTTCTGGGGGATTTCAAGGGACTGGGGGTGCCAACCACCTCTGGCCCTGTTGTGGGGGTGTCACAGAGGCAGTGGCAGCAACAAAGGATTTGAAACTTGGTGTGTTCGTGGAGCCACA	17	44101891	44102011	+	MAPT (4137)	627604	56.67	15th exon
627604_25788447_MAPT(4137)_17_11	GCTGCCATGATTTTGGCCACTTTGCAGACCTGGGACTTTAGGGCTAACCAGTTCTCTTTGTAAGGACTTGTGCCTCTTGGGAGACGTCCACCCGTTTCCAAGCCTGGGCCACTGGCATCT	17	44102491	44102611	+	MAPT (4137)	627604	54.17	15th exon
627604_25788447_MAPT(4137)_17_15	ATGTGAGCCAGGGCACTGCTCAGCTGTGACCCTAGGTGTTTCTGCCTTGTTGACATGGAGAGAGCCCTTTCCCCTGAGAAGGCCTGGCCCCTTCCTGTGCTGAGCCCACAGCAGCAGGCT	17	44102971	44103091	+	MAPT (4137)	627604	60	15th exon
627604_25788447_MAPT(4137)_17_19	AAGAAAAAAAAAAAAAAAAAAGGACGCATGTATCTTGAAATGCTTGTAAAGAGGTTTCTAACCCACCCTCACGAGGTGTCTCTCACCCCCACACTGGGACTCGTGTGGCCTGTGTGGTGC	17	44103451	44103571	+	MAPT (4137)	627604	45.83	15th exon
627604_25788447_MAPT(4137)_17_24	CCAAGCTGCCTGCCTGAGGAAGGATGACTTGACAAGTCAGGAGACACTGTTCCCAAAGCCTTGACCAGAGCACCTCAGCCCGCTGACCTTGCACAAACTCCATCTGCTGCCATGAGAAAA	17	44104051	44104171	+	MAPT (4137)	627604	54.17	15th exon
627604_25788447_MAPT(4137)_17_27	TCCTAAGTTGAAGGGATCTGAGAAGGAGAAGGAAATGTGGGGTAGATTTGGTGGTGGTTAGAGATATGCCCCCCTCATTACTGCCAACAGTTTCGGCTGCATTTCTTCACGCACCTCGGT	17	44104411	44104531	+	MAPT (4137)	627604	49.17	15th exon
627604_25788447_MAPT(4137)_17_31	GCTTGTTGTGCTATGGGGGGAGGGGGGAGGAATGTGTAAGATAGTTAACATGGGCAAAGGGAGATCTTGGGGTGCAGCACTTAAACTGCCTCGTAACCCTTTTCATGATTTCAACCACAT	17	44104891	44105011	+	MAPT (4137)	627604	48.33	15th exon
627604_25788447_MAPT(4137)_17_35	GCGTGTCCCATCTACAGACCTGCAGCTTCATAAAACTTCTGATTTCTCTTCAGCTTTGAAAAGGGTTACCCTGGGCACTGGCCTAGAGCCTCACCTCCTAATAGACTTAGCCCCATGAGT	17	44105371	44105491	+	MAPT (4137)	627604	49.17	15th exon
627604_25788360_APOE(348)_1_1	CCCTGGGGGAGGGGGCGGGACAGGGGGAGCCCTATAATTGGACAAGTCTGGGATCCTTGAGTCCTACTCAGCCCCAGCGGAGGTGAAGGACGTCCTTCCCCAGGAGCCGGTGAGAAGCGC	19	45408989	45409109	+	APOE (348)	627604	65	exon 1
627604_25788361_APOE(348)_2_1	CACTGGCGGTTGATTGACAGTTTCTCCTTCCCCAGACTGGCCAATCACAGGCAGGAAGATGAAGGTTCTGTGGGCTGCGTTGCTGGTCACATTCCTGGCAGGTATGGGGGCGGGGCTTGC	19	45409823	45409943	+	APOE (348)	627604	58.33	exon 2
627604_25788362_APOE(348)_3_2	CACTGGGTCGCTTTTGGGATTACCTGCGCTGGGTGCAGACACTGTCTGAGCAGGTGCAGGAGGAGCTGCTCAGCTCCCAGGTCACCCAGGAACTGAGGTGAGTGTCCCCATCCTGGCCCT	19	45411112	45411232	+	APOE (348)	627604	61.67	exon 3; within region
627604_25788363_APOE(348)_4_3	ATGCTCGGCCAGAGCACCGAGGAGCTGCGGGTGCGCCTCGCCTCCCACCTGCGCAAGCTGCGTAAGCGGCTCCTCCGCGATGCCGATGACCTGCAGAAGCGCCTGGCAGTGTACCAGGCC	19	45411979	45412099	+	APOE (348)	627604	69.17	exon 4
627604_25788363_APOE(348)_4_6	GAGCAGGCCCAGCAGATACGCCTGCAGGCCGAGGCCTTCCAGGCCCGCCTCAAGAGCTGGTTCGAGCCCCTGGTGGAAGACATGCAGCGCCAGTGGGCCGGGCTGGTGGAGAAGGTGCAG	19	45412339	45412459	+	APOE (348)	627604	68.33	exon 4
627604_25788405_CD33(945)_1_1	CCCCTCCACTCCCTTCCTCTTTTCTGCTCACACAGGAAGCCCTGGAAGCTGCTTCCTCAGACATGCCGCTGCTGCTACTGCTGCCCCTGCTGTGGGCAGGTGAGTGGCTGTGGGGAGAGG	19	51728312	51728432	+	CD33 (945)	627604	62.5	exon 1
627604_25788406_CD33(945)_2_3	CAAGCTAGATCAAGAAGTACAGGAGGAGACTCAGGGCAGATTCCGCCTCCTTGGGGATCCCAGTAGGAACAACTGCTCCCTGAGCATCGTAGACGCCAGGAGGAGGGATAATGGTTCATA	19	51728663	51728783	+	CD33 (945)	627604	53.33	exon 2
627604_25788407_CD33(945)_3_1	CCTCCCTCCTGATTCTGCATCCCCTCTTTCTCCTCACTAGACTTGACCCACAGGCCCAAAATCCTCATCCCTGGCACTCTAGAACCCGGCCACTCCAAAAACCTGACCTGCTCTGTGTCC	19	51729018	51729138	+	CD33 (945)	627604	55.83	exon 3
627604_25788408_CD33(945)_4_1	CCCCCAACTGAAGGAAATCCTCTCTTCCTCTCCTAGATGTTCCACAGAACCCAACAACTGGTATCTTTCCAGGAGATGGCTCAGGTAGGAAGGAGCCTCCCCGCCTGGGGCTGTTACTGA	19	51729528	51729648	+	CD33 (945)	627604	54.17	exon 4
627604_25788409_CD33(945)_5_1	TTTTGTCTGCAGGGAAACAAGAGACCAGAGCAGGAGTGGTTCATGGGGCCATTGGAGGAGCTGGTGTTACAGCCCTGCTCGCTCTTTGTCTCTGCCTCATCTTCTTCATGTGAGCATTTT	19	51738399	51738519	+	CD33 (945)	627604	50.83	exon 5
627604_25788411_CD33(945)_7_1	CCCTGGTGTCTCCCATCAGAGTGAAGACCCACAGGAGGAAAGCAGCCAGGACAGCAGTGGGCAGGAATGACACCCACCCTACCACAGGGTCAGCCTCCCCGGTGAGTGATGGGGCATCCT	19	51738830	51738950	+	CD33 (945)	627604	61.67	exon 6
627604_25788412_CD33(945)_8_1	TTATTGTCTTTCCTCCTGTTTAACAGTGTAGGTTTTAATATTTTTCAGGTACGTTGAGGCCAACAGATCAGGAGATGATGGCCATTGAAAAGATAGTTTCTTGGCCGGGCACAGTGTTTC	19	51739029	51739149	+	CD33 (945)	627604	40.83	exon 7
627604_25788413_CD33(945)_9_1	TCCCCCTCCTCACTGCCCTGCTCTAACCCCCTTCTTTCCTCTCCATAAGAAACACCAGAAGAAGTCCAAGTTACATGGCCCCACTGAAACCTCAAGCTGTTCAGGTGCCGCCCCTACTGT	19	51742723	51742843	+	CD33 (945)	627604	54.17	exon 8
627604_25788560_TRPA1(8989)_27_13	ACCCACCCACCACACTGGACTTTTCTAGAGATGGACAGCTTGGTTACCTCCACCTTCCTGCACTCATTCTCAAACATACTGATGTTCATACAAACCAGCAGAGTGCTGAGGGACGATATG	8	72933818	72933938		TRPA1 (8989)	627604	48.33	exon 27
627604_25788560_TRPA1(8989)_27_10	CTTCTATTGTTTTGTCTGATTTTCTCCATCATCCTGATTAGCATGTTTATTCCCTCACTACCCCCAGGAGATATTCACTGTAATGAATATGTCTTTGGCTATGTATGTGTCCTTGTGTTA	8	72934178	72934298	-	TRPA1 (8989)	627604	37.5	exon 27
627604_25788560_TRPA1(8989)_27_7	GTTGAAAGAACCTATGGGTGGCACCATGTGGACTTTTCTGTCCCTACTGTGATGAATAGCCCCACCCTTCTTGCTGTCCCCAACACACCTGATGTCACTTTGAGCCATATAGTTGAAGTA	8	72934538	72934658	-	TRPA1 (8989)	627604	47.5	exon 27
627604_25788560_TRPA1(8989)_27_3	CCTCAGACCTTCAGTGAGGCTTCTAATGGGGGGTGCATGACTTGCTGGTTCTAACTTTCAATTTAAAAAGAGTGAGGAAGAAGCAGAATGATTCATTTTGCTGCGTGTGAAATCATGGTT	8	72935018	72935138	-	TRPA1 (8989)	627604	42.5	exon 27
627604_25788559_TRPA1(8989)_26_1	TTATCCGACAGCATATATTCTGTTTTTTATTTTGCACTGGGGAAATAAGACAAGAAATACCAAATGCTGATAAATCTTTAGAAATGGAAATATTAAAGCAGAAATACCGGTATGTATTTT	8	72936037	72936157	-	TRPA1 (8989)	627604	29.17	exon 26
627604_25788558_TRPA1(8989)_25_1	TAGGTGGAACTTCATACCAGCTTAGAGAAGAAGCTGCCACTTTGGTTTCTACGCAAAGTGGATCAGAAATCCACCATCGTGTATCCCAACAAACCCAGATCTGGTGGGATGTTATTCGTA	8	72938191	72938311	-	TRPA1 (8989)	627604	45	exon 25
627604_25788557_TRPA1(8989)_24_1	TGATTTAATTTTGTGTCATACTTCAGATTGGTTTGGCAGTTGGCGACATTGCTGAGGTCCAGAAACATGCATCATTGAAGAGGATAGCTATGCAGGTAAGTGCAGTGCCTCCCCACTTAT	8	72942110	72942230	-	TRPA1 (8989)	627604	43.33	exon 24
627604_25788556_TRPA1(8989)_23_1	TCATTTGTACCTCACCGTCTGCTTTCAGGATCCCTTCAGCTCTCCATTGCTTTCTATAATCCAGACCTTCAGCATGATGCTAGGAGATATCAATTATCGAGAGTCCTTCCTAGAACCATA	8	72945969	72946089	-	TRPA1 (8989)	627604	43.33	exon 23
627604_25788555_TRPA1(8989)_22_2	CAGTTGTATTTATCTTCCTTCTTCTGGCTTTTGGACTCAGCTTTTACATCCTCCTGAATTTACAGGTAAGACAGTTACATCAGTAGTTGATTTTGTCGCTGTGAATTATGGAAATATATA	8	72946427	72946547	-	TRPA1 (8989)	627604	35	exon 22
627604_25788554_TRPA1(8989)_21_2	TTGAAATACCAGCTCATCTGCAGTGGCAATGTGGAGCAATTGCTGTTTACTTCTATTGGATGAATTTCTTATTGTATCTTCAAAGGTAAAACAAGCTTGAATTATTTCCACATCCTTTAA	8	72948487	72948607	-	TRPA1 (8989)	627604	34.17	exon 21
627604_25788553_TRPA1(8989)_20_1	CCTTTTTTGTTTTAGAATTCATATCTAATAAAAACTTGTATGATTTTAGTGTTTTTATCAAGTATATTTGGGTATTGCAAAGAAGCGGGGCAAATTTTCCAACAGGTATGTAATACATTT	8	72950202	72950322	-	TRPA1 (8989)	627604	27.5	exon 20
627604_25788552_TRPA1(8989)_19_1	TGAAATGACTCAATTCTGGTTTGCTTATATTTTTGTAGGTTGGCTTATGGATTTAGAGCTCATATGATGAATTTAGGATCTTACTGTCTTGGTCTCATACCTATGACCATTCTCGTTGTC	8	72951180	72951300	-	TRPA1 (8989)	627604	35.83	exon 19
627604_25788551_TRPA1(8989)_18_1	ATTACACTTTTTTTTATTTCTCAGGCAATGGTACAAAATAACCGCATAGAGCTTCTCAATCATCCTGTGTGTAAAGAATATTTACTCATGAAATGGTGGGTATTGAGTAGTATTTCTTGT	8	72951936	72952056	-	TRPA1 (8989)	627604	32.5	exon 18
627604_25788550_TRPA1(8989)_17_1	TGTCTTCTACAGATCGAGTATAATTTCAAATATCTTCAATGTCCATTAGAATTCACCAAAAAAACACCTACACAGGATGTTATATATGAACCGCTTACAGCCCTCAACGTAAGTTCAATG	8	72958735	72958855	-	TRPA1 (8989)	627604	35	exon 17
627604_25788549_TRPA1(8989)_16_1	AATATCTTAGCTGGTTTTTCTCTTTCAAAGGTACTTTTAGATTTCTGCATGTTGCATTCCACAGAAGACAAGTCCTGCCGAGACTATTATGTAAGTTTATTTTATCATCATTATCTGAAA	8	72959352	72959472	-	TRPA1 (8989)	627604	32.5	exon 16
627604_25788548_TRPA1(8989)_15_1	TTATTTTTTACAGATGGGATGAATGTCTTAAGATTTTCAGTCATAATTCTCCAGGCAATAAATGTCCAATTACAGAAATGATAGAATACCTCCCTGAATGCATGAAGGTAAATTCTCTAA	8	72962999	72963119	-	TRPA1 (8989)	627604	31.67	exon 15
627604_25788547_TRPA1(8989)_14_1	GTCACCACGTTTTCTGTGTCTGTTTTTCTTCAAAAGAACACTGCACTTCACTTTGCTGCAAGGGAAGGCCACGCCAAAGCCGTTGCGCTTCTTCTGAGCCACAATGCTGACATAGTCCTG	8	72964916	72965036	-	TRPA1 (8989)	627604	49.17	exon 14
627604_25788546_TRPA1(8989)_13_1	AGTGACCACAATGGCTGGACAGCTTTGCATCATGCGTCCATGGGCGGGTACACTCAGACCATGAAGGTCATTCTTGATACTAATTTGAAGTGCACAGATCGCCTGGATGAAGACGGGGTA	8	72965984	72966104	-	TRPA1 (8989)	627604	50	exon 13
627604_25788545_TRPA1(8989)_12_1	TATTTGCCTTGAAAATATGAAACCTAATTTTTTCCAAGTTATGGGCGTATCAATACCTGTCAGAGGCTCCTACAAGACATAAGTGATACGAGGCTTCTGAATGAAGGTGACCTTCATGGA	8	72967753	72967873	-	TRPA1 (8989)	627604	39.17	exon 12
627604_25788544_TRPA1(8989)_11_1	AGAGTTATTTGTATGATATTAATTTTTTCCTATAGATGCAACAGATCAAAGAGCTGGTAATGGATGAAGACAACGATGGGTGTACTCCTCTACATTATGCATGTAGACAGGGGGGCCCTG	8	72968005	72968125	-	TRPA1 (8989)	627604	40	exon 11
627604_25788543_TRPA1(8989)_10_1	TTTTTTTTAGGTGCCCAAGTAGACATAAAAGATAATTTTGGACGTAATTTTCTGCATTTAACTGTACAGCAACCTTATGGATTAAAAAATCTGCGACCTGAATTTATGCAGGTAATGTAT	8	72969142	72969262	-	TRPA1 (8989)	627604	31.67	exon 10
627604_25788542_TRPA1(8989)_9_1	TGATTTTTAGGGAGCAGATATTAATAAGATCGATTCTGAAGGACGCTCTCCACTTATATTAGCAACTGCTTCTGCATCTTGGAATATTGTAAATTTGCTACTCTCTAAAGGTACCAAGAG	8	72969941	72970061	-	TRPA1 (8989)	627604	36.67	exon 9
627604_25788541_TRPA1(8989)_8_1	ACTTTAATTATAATGTTTATAATTCTGTTTTTTCAGAGCTTCATTGTTTGATCACCATGAGCTAGCAGACTATTTAATTTCAGTGGTAACTATTCCTTTTACTGGTTTATTTTTATTACT	8	72971589	72971709	-	TRPA1 (8989)	627604	26.67	exon 8
627604_25788540_TRPA1(8989)_7_2	ATCGTCCTATTCTGGTAGCGTGGATATTGTTAACACAACCGATGGATGTCATGAGACCATGCTTCACAGGCAAGTTTCCTACCTATCATTCTGTATACAGATTTTTCATCTTCATGAGTG	8	72973808	72973928	-	TRPA1 (8989)	627604	40.83	exon 7
627604_25788539_TRPA1(8989)_6_1	TATTTATTTTATATATTTGTTATGTTGAATGTTATTTTCTTCTCAAGGTGAAGAGCATGGGTACAGTAGACAGTTGCACATTAACTTTATGAATAATGGGAAAGCCACCCCTCTCCACCT	8	72975106	72975226	-	TRPA1 (8989)	627604	34.17	exon 6
627604_25788538_TRPA1(8989)_5_1	TTCCAGCTTAAAAAAGGAGCTAAGCCATGTAAATCAAATAAATGGGGATGTTTCCCTATTCACCAAGCTGCATTTTCAGGTTCCAAAGAATGCATGGAAATAATACTAAGGTTTGGTGAG	8	72975692	72975812	-	TRPA1 (8989)	627604	37.5	exon 5
627604_25788537_TRPA1(8989)_4_1	TTTTAGGTCTTGCTTGAGCATAGAACTATTGATGTTAATTTGGAAGGAGAAAATGGAAACACAGCTGTGATCATTGCGTGCACCACAAATAATAGCGAAGCATTGCAGATTTTGGTTTGT	8	72977679	72977799	-	TRPA1 (8989)	627604	37.5	exon 4
627604_25788536_TRPA1(8989)_3_1	AATTTAATCCATATTCTGGTTTCTTTTTCTAGTGCTGCATGAAATGGATGATTATGGAAATACCCCTCTGCATTGTGCTGTAGAAAAAAACCAAATTGAAAGCGTTAAGTTTCTTCTCAG	8	72981345	72981465	-	TRPA1 (8989)	627604	34.17	exon 3
627604_25788535_TRPA1(8989)_2_2	ACCTTCTTCTTGCATTATGCTGCAGCAGAAGGCCAAATTGAGCTAATGGAGAAGATCACCAGAGATTCCTCTTTGGAAGGTAACAAAATATTACAATTCATCTTCCAGAAATCATTCATC	8	72983904	72984024	-	TRPA1 (8989)	627604	38.33	exon 2
627604_25788534_TRPA1(8989)_1_3	GCCCTGGAGAAAAGAAGGAGCCCCAGGGCGTTGTCTATGAGGATGTGCCGGACGACACGGAGGATTTCAAGGAATCGCTTAAGGTACTCTGGGGGCTCGCGGGTCTGGAGGGGTTCCGAC	8	72987496	72987616	-	TRPA1 (8989)	627604	60	exon 1
627604_25788471_PICALM(8301)_24_15	ATGTTTTGGTACATATAATTATGTCTGCCAAAGAAACCTTTGATTGTATCATATTGCCTATTTAGTAGTGCATAGGGTTCAGAGTACATGATAAAGGATCAAAAGCTTTGCATTGATAAG	11	85668318	85668438	-	PICALM (8301)	627604	32.5	exon 24
627604_25788471_PICALM(8301)_24_11	GTGTAAATACATCTTTAACATTTGGGTGGAGAGGGGCCTTAAGAAGGACAGTTCATTGTAGGAAAGCAATTCTGTACATGAGTTTAAGCATTCTTGTTGCATTGTCTCTGCAGATTCTAT	11	85668798	85668918	-	PICALM (8301)	627604	38.33	exon 24
627604_25788471_PICALM(8301)_24_8	GCCAGGGAACAGTTCACTGACTAGGAAAAGCACTACATTTTAAATTCAGCATTAGTGCATTGGGAAGGATCTTTACTGCTTTGTGCTTGGCATGTCATTATTTTCCATTTGACATTAGGG	11	85669158	85669278	-	PICALM (8301)	627604	40	exon 24
627604_25788471_PICALM(8301)_24_4	TTGTATTTGGAAAAGCTGCCTGGAGAGAAGAACTGTGTCCTTTACTGTATTTCAACAGGACTCTTTTGGGGGATCAAAATTAAAATTCCTAATTATGCATTATCTTTCTTTTCTCCAGTC	11	85669638	85669758	-	PICALM (8301)	627604	35.83	exon 24
627604_25788469_PICALM(8301)_22_1	TTTTTTAGCCTCCACAAATGGGAAGTGTTCCTGTAATGACGCAACCAACCTTAATATACAGCCAGCCTGTCATGAGACCTCCAAACCCCTTTGGCCCTGTATCAGGAGCACAGGTATTAC	11	85685743	85685863	-	PICALM (8301)	627604	46.67	exon 22
627604_25788468_PICALM(8301)_21_1	TCTTGTTCATTTTTCCTTTCACTATGTTAGGCACCCCCTGTAATGGCCTATCCTGCTACTACACCAACAGGCATGATAGGATATGGAATTGTAAGTATTTTCCTAGGTACAGCTTTTGGA	11	85687635	85687755	-	PICALM (8301)	627604	40.83	exon 21
627604_25788467_PICALM(8301)_20_1	TAATCCAGTGTTATTGCATTATGTAATTGTTCTCCCTGGGAAAAACAGAATGGCATGCATTTTCCACAATACGTAAGTGACCAAAAACGAGCCTTTTTGCAATAAATTGGCATGCTATTA	11	85689064	85689184	-	PICALM (8301)	627604	35.83	exon 20
627604_25788466_PICALM(8301)_19_1	TTATTTAAAGTGATGTAAATTGGAGTCAACCAGGTGAAAAGAAGTTAACTGGGGGATCTAACTGGCAACCAAAGGTTGCACCAACAACCGCTTGGAATGCTGCAACAATGGTGAGTTGAA	11	85692161	85692281	-	PICALM (8301)	627604	41.67	exon 19
627604_25788465_PICALM(8301)_18_1	CGTCTCGTGTTATAAAATGCTTTTTTGTTTTTCTCCTTTCCTAGATCTTGGCATCGGAAATGGAACCACTAAGAAGTGAGTGTTTAATATACACATTGTTTTCTCCGTGTGTTATTTAGT	11	85692742	85692862	-	PICALM (8301)	627604	35	exon 18
627604_25788464_PICALM(8301)_17_1	CATAGCGTCATAAAGTTCCTTACAAATTCTATTTCGTCTGTTTGTAACTTTAAGGCTTTGATGAACTAGGTGGACTTCTCAAACCAACAGTGGCCTCTCAGAACCAGAACCTTCCTGTTG	11	85692980	85693100	-	PICALM (8301)	627604	40.83	exon 17
627604_25788463_PICALM(8301)_16_1	ACTCAGGATTCACTCCTTCTCCAGTTGCACAGCCACACCCTTCAGCTGGCCTTAATGTTGACTTTGAATCTGTGTTTGGAAATAAATCTACAAATGTTATTGTAGATTCTGGGGGTAAGG	11	85694902	85695022	-	PICALM (8301)	627604	42.5	exon 16
627604_25788462_PICALM(8301)_15_1	TTACTTCCTTTCTTCATTTTGCTATAATACATTTGGACTGCACAGATCCTTTCTCTGCTACTGTAGATGCTGTTGATGATGCCATTCCAAGCTTAAATCCTTTCCTCACAAAAAGTAGTG	11	85701367	85701487	-	PICALM (8301)	627604	37.5	exon 15
627604_25788461_PICALM(8301)_14_1	CTTTCTAGCACATCAAAGCTGCCCAATGATCTGCTTGATTTGCAGCAGCCAACTTTTCACCCATCTGTACATCCTATGTCAACTGCTTCTCAGGTAGCAAGTACATGGGGAGGTAAGCAT	11	85707860	85707980	-	PICALM (8301)	627604	45.83	exon 14
627604_25788460_PICALM(8301)_13_2	CACCTCAGCAGGAGGGATAATGACTGCACCAGCCATTGACATATTTTCTACCCCTAGTTCTTCTAACAGGTAGGAGTAGAAGTTAAGGTTACCTTTGAATATGTAGGTTCAAAGACTTCT	11	85711634	85711754	-	PICALM (8301)	627604	41.67	exon 13
627604_25788459_PICALM(8301)_12_1	TGGGTGTAATGTGAAGTGTTTAGCAAAAAGCCAAATTATCTCTGTTCAATTATCCTAGGGCAACTACACTTTCCAATGCAGTGTCTTCCCTGGCAAGCACTGGTCTATCTCTGACCAAAG	11	85712139	85712259	-	PICALM (8301)	627604	42.5	exon 12
627604_25788458_PICALM(8301)_11_1	TATTTGTACAATTGCAGGCCCCTAGCAGTCTTCTTGATGCTTTGGAACAACATTTAGCTTCCTTGGAAGGAAAGAAAATCAAAGATTCTACAGCTGCAAGCAGGTATATCATTCTTTGTA	11	85714391	85714511	-	PICALM (8301)	627604	38.33	exon 11
627604_25788457_PICALM(8301)_10_1	TTTTATTATAATTTATTAAATACAATGCTTTTCTTACAGCAAGTTGGAATTGACAGAGGTGATATACCAGACCTTTCACAGGTAAGTTTATTGTTAAAATACCAATCCACTATCTGTTGT	11	85718545	85718665	-	PICALM (8301)	627604	29.17	exon 10
627604_25788456_PICALM(8301)_9_1	TGTCAGAAAAATATTTTGATATGAAAAAGAACCAATGCAAAGAAGGTCTTGACATCTATAAGAAGTTCCTAACTAGGATGACAAGAATCTCAGAGTTCCTCAAAGTTGCAGAGGTAAACT	11	85722065	85722185	-	PICALM (8301)	627604	34.17	exon 9
627604_25788455_PICALM(8301)_8_1	CTAGGTTAATAGCAATGAACTTACAAATGGGGTAATAAATGCTGCCTTCATGCTCCTGTTCAAAGATGCCATTAGACTGTTTGCAGCATACAATGAAGGAATTATTAATTTGTTGGGTAA	11	85723319	85723439	-	PICALM (8301)	627604	35.83	exon 8
627604_25788454_PICALM(8301)_7_1	TTTTTCATAACAGGGCTGATGGAGTTATGAGAACAATGAACACAGAAAAACTCCTAAAAACTGTACCAATTATTCAGAATCAGATGGATGCACTTCTTGATTTTAATGTGAGTTATGCTT	11	85725899	85726019	-	PICALM (8301)	627604	33.33	exon 7
627604_25788453_PICALM(8301)_6_1	TTTTACAGGATATGACATGTCTACATTTATTAGGCGGTATAGTAGATATTTAAATGAGAAAGCAGTTTCATACAGACAAGTTGCATTTGATTTCACAAAAGTGAAGAGAGGGTGAGTTAA	11	85733400	85733520	-	PICALM (8301)	627604	32.5	exon 6
627604_25788451_PICALM(8301)_4_1	TGATGTAATTTTTTTTTTCCAGCGTTTTATTCAGTATTTGGCTTCAAGAAACACGTTGTTTAACTTAAGCAATTTTTTGGATAAAAGTGGATTGCAAGGTAAAGATAACTTTTACATTAT	11	85737311	85737431	-	PICALM (8301)	627604	27.5	exon 4
627604_25788450_PICALM(8301)_3_2	CTAATAGTAGTTGGGTGGTGGTCTTCAAATCTCTCATTACAACTCATCATTTGATGGTGTATGGAAATGAGGTAAGCAGAATTTTTATTGAACAAGTATACTGATGTGTTGACTTATTGT	11	85742461	85742581	-	PICALM (8301)	627604	34.17	exon 3
627604_25788449_PICALM(8301)_2_4	ATCACTGCCGCCCAGCACAGTGTCACCGGCTCTGCCGTATCCAAGACAGTATGCAAGGCCACGACCCACGAGATCATGGGGCCCAAGAAAAAGCACCTGGACTGTGAGTGAAGCCGACCG	11	85779675	85779795	-	PICALM (8301)	627604	59.17	exon 2
627604_25788448_PICALM(8301)_1_2	CGGGTTTTCGGAGTAGAGATAAACAAAACCAGGTGACATTTCCAAGCCTCTCAAGGAAAGGGGGGAAAAAACCTTTCTGGGGTAAGTAAATAAGGAGAGCTTCAATAGTTCCATGGTAGA	11	85780722	85780842	-	PICALM (8301)	627604	43.33	exon 1
627604_25788479_SNCA(6622)_8_20	TTGTCTCATATTCACTCCCGAGACATTCACCTGCCAAGTGGCCTGAGGATCAATCCAGTCCTAGGTTTATTTTGCAGACTTACATTCTCCCAAGTTATTCAGCCTCATATGACTCCACGG	4	90645450	90645570	-	SNCA (6622)	627604	45.83	8th exon
627604_25788479_SNCA(6622)_8_15	TCAAGACAGAATATTCTAGACATGCTAGCAGTTTATATGTATTCATGAGTAATGTGATATATATTGGGCGCTGGTGAGGAAGGAAGGAGGAATGAGTGACTATAAGGATGGTTACCATAG	4	90646050	90646170	-	SNCA (6622)	627604	38.33	8th exon
627604_25788479_SNCA(6622)_8_12	CATCAGAAATTCTCTCTCTCTCTCTCTCTTTTTCTCTCGCTCTCTTTTTTTTTTTTTTTTTACAGGAAATGCCTTTAAACATCGTTGGAACTACCAGAGTCACCTTAAAGGAGATCAATT	4	90646410	90646530	-	SNCA (6622)	627604	35	8th exon
627604_25788479_SNCA(6622)_8_8	TGTTTTGGTATGCACTGGTTCCTTAAGTGGCTGTGATTAATTATTGAAAGTGGGGTGTTGAAGACCCCAACTACTATTGTAGAGTGGTCTATTTCTCCCTTCAATCCTGTCAATGTTTGC	4	90646890	90647010	-	SNCA (6622)	627604	40.83	8th exon
627604_25788479_SNCA(6622)_8_3	TTTCGGTGCTTCCCTTTCACTGAAGTGAATACATGGTAGCAGGGTCTTTGTGTGCTGTGGATTTTGTGGCTTCAATCTACGATGTTAAAACAAATTAAAAACACCTAAGTGACTACCACT	4	90647490	90647610	-	SNCA (6622)	627604	40	8th exon
627604_25788478_SNCA(6622)_7_1	TCTTACTTTAAATATTAGAATGAAGAAGGAGCCCCACAGGAAGGAATTCTGGAAGATATGCCTGTGGATCCTGACAATGAGGCTTATGAAATGCCTTCTGAGGTAGGAGTCCAAGCTGAA	4	90650326	90650446	-	SNCA (6622)	627604	42.5	7th exon
627604_25788477_SNCA(6622)_6_2	AGAAGACAGTGGAGGGAGCAGGGAGCATTGCAGCAGCCACTGGCTTTGTCAAAAAGGACCAGTTGGGCAAGGTATGGCTGTGTACGTTTTGTGTTACATTTATAAGCTGGTGAGATTACG	4	90743347	90743467	-	SNCA (6622)	627604	48.33	6th exon
627604_25788476_SNCA(6622)_5_1	GGCTAGCTTGAGACTTATGTCTTGAATTTGTTTTTGTAGGCTCCAAAACCAAGGAGGGAGTGGTGCATGGTGTGGCAACAGGTAAGCTCCATTGTGCTTATATCCAAAGATGATATTTAA	4	90749254	90749374	-	SNCA (6622)	627604	41.67	5th exon
627604_25788475_SNCA(6622)_4_2	GCTGCTGCTGAGAAAACCAAACAGGGTGTGGCAGAAGCAGCAGGAAAGACAAAAGAGGGTGTTCTCTATGTAGGTAGGTAAACCCCAAATGTCAGTTTGGTGCTTGTTCATGAGTGATGG	4	90756650	90756770	-	SNCA (6622)	627604	47.5	4th exon
627604_25788474_SNCA(6622)_3_1	GCCTGCTCAGGGTAGATAGCTGAGGGCGGGGGTGGATGTTGGATGGATTAGAACCATCACACTTGGGCCTGCTGTTTGCCTGAGTTTGAACCACACCCCGAGTGAGCAGTTAGTTCTGTT	4	90757258	90757378	-	SNCA (6622)	627604	54.17	3rd exon
627604_25788473_SNCA(6622)_2_4	TCGCCGGCTCACAGCGGCCTCCTCTGGGGACAGTCCCCCCCGGGTGCCGCCTCCGCCCTTCCTGTGCGCTCCTTTTCCTTCTTCTTTCCTATTAAATATTATTTGGGAATTGTTTAAATT	4	90757956	90758076	-	SNCA (6622)	627604	54.17	2nd exon
627604_25788472_SNCA(6622)_1_1	GCAAAGGCTTTCTGCTAGTGGGAGGAGCTTGCTTCTCCATTCTGGTGTGATCCAGGAACAGCTGTCTTCCAGCTCTGAAAGAGGTGAAAATGTGTTAAGCGATGCAAAAATTGTCTTGAA	4	90759365	90759485	-	SNCA (6622)	627604	45.83	1st exon
627604_25788565_VGF(7425)_5_16	CAGGAGGAGGCGGAGGCGGAGGAGCGCCGGCTGCAGGAGCAGGAGGAGCTGGAGAATTACATCGAGCACGTGCTGCTCCGGCGCCCGTGACTGCCCTTCCCGGTCCCGCCCCCGCGCGCC	7	100806246	100806366	-	VGF (7425)	627604	73.33	exon 1
627604_25788565_VGF(7425)_5_12	CACCGGCGGAAGGAGGCCGAGGGGACAGAGGAGGGCGGGGAGGAGGAGGACGACGAGGAGATGGATCCGCAGACGATCGACAGCCTCATTGAGCTGTCCACCAAACTCCACCTGCCAGCG	7	100806726	100806846	-	VGF (7425)	627604	65.83	exon 1
627604_25788565_VGF(7425)_5_7	GCCCCCTCTCAATTCCAGGCGCGTATGCCCGACAGCGGGCCCCTTCCCGAAACCCACAAGTTCGGGGAAGGAGTGTCCTCCCCCAAAACACACCTAGGCGAGGCATTGGCACCCCTGTCC	7	100807326	100807446	-	VGF (7425)	627604	64.17	exon 1
627604_25788565_VGF(7425)_5_4	GAGGAAGAAGCAGCTGAAGCTCTGCTGACCGAGACCGTGCGCAGCCAGACCCACAGCCTCCCGGCGCCGGAGAGCCCGGAGCCCGCGGCTCCGCCTCGCCCTCAGACTCCGGAGAATGGG	7	100807686	100807806	-	VGF (7425)	627604	70.83	exon 1
627604_25788563_VGF(7425)_3_2	CGGCCACCGCTCGGAGCCGAGGCGGACGCGTCCCGATCTTCCCCTGTCCCCACCCTGCCCCGACCCTCCTCTCCACCTCTCGCGTCGTGACACCAGCTGGTAAATACTCCGCTGTTCGTC	7	100808633	100808753	-	VGF (7425)	627604	68.33	exon 3
627604_25788266_ABCA1(19)_55_27	CCCCTTAGAATGTTTCTATTTCCATAAGGATTTAGGTATGCTATTATCCCTTCTTATACCCTAAGATGAAGCTGTTTTTGTGCTCTTTGTTCATCATTGGCCCTCATTCCAAGCACTTTA	9	107543509	107543629	-	ABCA1 (19)	627604	37.5	exon 55
627604_25788266_ABCA1(19)_55_23	ATATTCCCTGTGGAATGTACCTATGTGAGTTTCAGAAATTCTCAAAATACGTGTTCAAAAATTTCTGCTTTTGCATCTTTGGGACACCTCAGAAAACTTATTAACAACTGTGAATATGAG	9	107543989	107544109	-	ABCA1 (19)	627604	34.17	exon 55
627604_25788266_ABCA1(19)_55_17	GTAAAAATACTGTTTCACTAATACTTACTGTTAACTGTCTTGAGAGAAAAGAAAAATATGAGAGAACTATTGTTTGGGGAAGTTCAAGTGATCTTTCAATATCATTACTAACTTCTTCCA	9	107544709	107544829	-	ABCA1 (19)	627604	30	exon 55
627604_25788266_ABCA1(19)_55_13	TTTTTGAGTGTATGCTGTAGCTGAAAGAGTATGTACGTACGTATAAGACTAGAGAGATATTAAGTCTCAGTACACTTCCTGTGCCATGTTATTCAGCTCACTGGTTTACAAATATAGGTT	9	107545189	107545309	-	ABCA1 (19)	627604	36.67	exon 55
627604_25788266_ABCA1(19)_55_9	AATCAACAGCCAAACTGCTGGGGCTGCAAGCTGCTGAAGCCAGGGCATGGGATTAAAGAGATTGTGCGTTCAAACCTAGGGAAGCCTGTGCCCATTTGTCCTGACTGTCTGCTAACATGG	9	107545669	107545789	-	ABCA1 (19)	627604	51.67	exon 55
627604_25788266_ABCA1(19)_55_6	TGGTTTCCCGGTGACACATCCATTGCTGGCAATGAGTGTGCCAGAGTTATTAGTGCCAAGTTTTTCAGAAAGTTTGAAGCACCATGGTGTGTCATGCTCACTTTTGTGAAAGCTGCTCTG	9	107546029	107546149	-	ABCA1 (19)	627604	45.83	exon 55
627604_25788266_ABCA1(19)_55_2	ACAGGATGAGAAAGTGAAAGAAAGCTATGTATGAAGAATCCTGTTCATACGGGGTGGCTGAAAGTAAAGAGGAACTAGACTTTCCTTTGCACCATGTGAAGTGTTGTGGAGAAAAGAGCC	9	107546509	107546629	-	ABCA1 (19)	627604	42.5	exon 55
627604_25788265_ABCA1(19)_54_2	TCCAGGATTTCTTTGGACTTGCATTTCCTGGAAGTGTTCTAAAAGAGAAACACCGGAACATGCTACAATACCAGCTTCCATCTTCATTATCTTCTCTGGCCAGGATATTCAGCATCCTCT	9	107547738	107547858	-	ABCA1 (19)	627604	42.5	exon 54
627604_25788264_ABCA1(19)_53_1	CTGTTTTACCGCAGTATGGAAGAATGTGAAGCTCTTTGCACTAGGATGGCAATCATGGTCAATGGAAGGTTCAGGTGCCTTGGCAGTGTCCAGCATCTAAAAAATAGGTAATAAAGATAA	9	107548565	107548685	-	ABCA1 (19)	627604	41.67	exon 53
627604_25788263_ABCA1(19)_52_1	AATTACAGGATGAACCCACCACAGGCATGGATCCCAAAGCCCGGCGGTTCTTGTGGAATTGTGCCCTAAGTGTTGTCAAGGAGGGGAGATCAGTAGTGCTTACATCTCATAGGTCCGTAG	9	107549145	107549265	-	ABCA1 (19)	627604	50.83	exon 52
627604_25788262_ABCA1(19)_51_1	GTTGGTGAGTGGGCGATTCGGAAACTGGGCCTCGTGAAGTATGGAGAAAAATATGCTGGTAACTATAGTGGAGGCAACAAACGCAAGCTCTCTACAGCCATGGCTTTGATCGGCGGGCCT	9	107550215	107550335	-	ABCA1 (19)	627604	51.67	exon 51
627604_25788261_ABCA1(19)_50_2	TGTTGACTGGGAGAGAACACGTGGAGTTCTTTGCCCTTTTGAGAGGAGTCCCAGAGAAAGAAGTTGGCAAGGTACTGTGGGCACCTGAAAGCCAGCCTGTCTCCTTTGGCATCCTGACAA	9	107550657	107550777	-	ABCA1 (19)	627604	51.67	exon 50
627604_25788260_ABCA1(19)_49_1	TTTCAGTGCTTTGGGCTCCTGGGAGTTAATGGGGCTGGAAAATCATCAACTTTCAAGATGTTAACAGGAGATACCACTGTTACCAGAGGAGATGCTTTCCTTAACAAAAATAGGTGAGAA	9	107553195	107553315	-	ABCA1 (19)	627604	41.67	exon 49
627604_25788259_ABCA1(19)_48_1	ATGAATGTTTACATTTTGTTTGTTGCAGATATATAGAAGGAAGCGGAAGCCTGCTGTTGACAGGATTTGCGTGGGCATTCCTCCTGGTGAGGTAAAGACACTTTGTCTATATTGCGTTTG	9	107554187	107554307	-	ABCA1 (19)	627604	41.67	exon 48
627604_25788258_ABCA1(19)_47_2	ACAGAGAATTCTTGATGGTGGAGGCCAGAATGACATCTTAGAAATCAAGGAGTTGACGAAGGTGAGAGAGTACAGGTTACAATAGCTCATCTTCAGTTTTTTTCAGCTTTATGTGCTGTA	9	107555007	107555127	-	ABCA1 (19)	627604	40	exon 47
627604_25788257_ABCA1(19)_46_1	GGCCATGGTTTTTGATCCCTCCATTCTGACCGGATCTCTGCATTGTGTCTACTAGGGGAGAATCGCTTTGTGTCACCATTATCTTGGGACTTGGTGGGACGAAACCTCTTCGCCATGGCC	9	107555516	107555636	-	ABCA1 (19)	627604	51.67	exon 46
627604_25788256_ABCA1(19)_45_2	GGGACGAGGGCTCATCGACATGGTGAAAAACCAGGCAATGGCTGATGCCCTGGAAAGGTTTGGTGAGTGAAGCAGTGGCTGTAGGATGCTTTAATGGAGATGGCACTCTGCATAGGCCTT	9	107556609	107556729	-	ABCA1 (19)	627604	52.5	exon 45
627604_25788255_ABCA1(19)_44_1	GGAGGGCAGGGACTCTCAGTAGACACTTATCTTTTTGTGTCTCAACAGGTGGTCAATCACACCTCTCATGTACCCAGCCTCCTTTGTGTTCAAGATCCCCAGCACAGCCTATGTGGTGCT	9	107558406	107558526	-	ABCA1 (19)	627604	50.83	exon 44
627604_25788254_ABCA1(19)_43_1	AGTGCAATTACGTTGTCCCTGCCACACTGGTCATTATCATCTTCATCTGCTTCCAGCAGAAGTCCTATGTGTCCTCCACCAATCTGCCTGTGCTAGCCCTTCTACTTTTGCTGTATGGGT	9	107558587	107558707	-	ABCA1 (19)	627604	48.33	exon 43
627604_25788253_ABCA1(19)_42_1	CCTCAGATTTTCACACGCTTTTTCTCTCCAGGATGACCACATCAGTGGATGTCCTTGTGTCCATCTGTGTCATCTTTGCAATGTCCTTCGTCCCAGCCAGCTTTGTCGTATTCCTGATCC	9	107560790	107560910	-	ABCA1 (19)	627604	48.33	exon 42
627604_25788251_ABCA1(19)_40_2	AGGGAGAGAACCCTAGCCATTATGGAATTACTGCTTTCAATCATCCCCTGAATCTCACCAAGCAGCAGCTCTCAGAGGTGGCTCTGTAAGTGTGGCTGTGTCTGTATAGATGGAGTGGGG	9	107562064	107562184	-	ABCA1 (19)	627604	50	exon 40
627604_25788250_ABCA1(19)_39_1	GGCAGGTTTCTGTTGTTTACAGGACAGTTCTGCAGATCGATTTCTCAACAGCTTGGGAAGATTTATGACAGGACTGGACACCAAAAATAATGTCAAGGTAAACCGCTGTCTTTGTTCTAG	9	107562767	107562887	-	ABCA1 (19)	627604	42.5	exon 39
627604_25788249_ABCA1(19)_38_1	CTTTTAGGTATGGCGGCTTTTCCCTGGGTGTCAGTAATACTCAAGCACTTCCTCCGAGTCAAGAAGTTAATGATGCCATCAAACAAATGAAGAAACACCTAAAGCTGGCCAAGGTAAAAT	9	107564327	107564447	-	ABCA1 (19)	627604	42.5	exon 38
627604_25788248_ABCA1(19)_37_1	CAGTGCTTTCTTTGAACTGATTTTTTGTTTCTTTGTCTCTGCAGCTTAAAGAACAAGATCTGGGTGAATGAGTTTAGGTAAGTTGCTGTCTTTCTGGCACGTTTAGCTCAGGGGGAGGAT	9	107565521	107565641	-	ABCA1 (19)	627604	41.67	exon 37
627604_25788247_ABCA1(19)_36_1	ATGTGATGACAGAGAAAACAAAACACTGCAGATATCCTTCAGGACCTGACAGGAAGAAACATTTCGGATTATCTGGTGAAGACGTATGTGCAGATCATAGCCAAAAGGTGACTTTTTACT	9	107566893	107567013	-	ABCA1 (19)	627604	40	exon 36
627604_25788246_ABCA1(19)_35_2	AGAACCCTTCACCTGCATGCCAGTGTAGCAGCGACAAAATCAAGAAGATGCTGCCTGTGTGTCCCCCAGGGGCAGGGGGGCTGCCTCCTCCACAAGTGAGTCACTTTCAGGGGGTGATTG	9	107568496	107568616	-	ABCA1 (19)	627604	57.5	exon 35
627604_25788245_ABCA1(19)_34_1	GTACCCACAGCAATGATGCTCCTGAGGACACGGGAACCCTGGAACTCTTAAACGCCCTCACCAAAGACCCTGGCTTCGGGACCCGCTGTATGGAAGGAAACCCAATCCCGTGAGTGCCAC	9	107571735	107571855	-	ABCA1 (19)	627604	57.5	exon 34
627604_25788244_ABCA1(19)_33_1	GTTTCTAACACTTGCCGTTTCCTGCTGTCCCCCTGCCCCCTCCACTGCCTGGGTAAAGATTGTCTTGCCAGCTGTGTTTGTCTGCATTGCCCTTGTGTTCAGCCTGATCGTGCCACCCTT	9	107573143	107573263	-	ABCA1 (19)	627604	55	exon 33
627604_25788243_ABCA1(19)_32_2	CAGCAACAGTTTGTGGCCCTTTTGTGGAAGAGACTGCTAATTGCCAGACGGAGTCGGAAAGGATTTTTTGCTCAGGTGAGACGTGCTGTTTTCGCCAGAGACTCTGGCTTCATGGGTGGG	9	107574809	107574929	-	ABCA1 (19)	627604	51.67	exon 32
627604_25788242_ABCA1(19)_31_1	CAGATGGTACCTTGCCAGCAAGACGAAACAGGCGGGCCTTCGGGGACAAGCAGAGCTGTCTTCGCCCGTTCACTGAAGATGATGCTGCTGATCCAAATGATTCTGACATAGACCCAGGTC	9	107576395	107576515	-	ABCA1 (19)	627604	54.17	exon 31
627604_25788241_ABCA1(19)_30_1	GGTGCTTATAATGTTCTCATCTCTCTCATTTTCCAGATATTCCTCAAGGTGGCCGAAGAGAGTGGGGTGGATGCTGAGACCTCAGGTAACTGCCTTGAGGGAGAATGGCACACTTAAGAT	9	107576672	107576792	-	ABCA1 (19)	627604	47.5	exon 30
627604_25788240_ABCA1(19)_29_1	GCATTCTGGTCCCTGCAGATGTCTCTGCTATCTCCAACCTCATCAGGAAGCATGTGTCTGAAGCCCGGCTGGTGGAAGACATAGGGCATGAGCTGACCTATGTGCTGCCATATGAAGCTG	9	107578524	107578644	-	ABCA1 (19)	627604	53.33	exon 29
627604_25788238_ABCA1(19)_27_1	TCTCACCTCCTTCTTTGCCATCAGGAGGACAGTGTTTCTCAGAGCAGTTCTGATGCTGGCCTGGGCAGCGACCATGAGAGTGACACGCTGACCATCGGTAAGGACTCTGGGGTTTCTTAT	9	107579589	107579709	-	ABCA1 (19)	627604	53.33	exon 27
627604_25788237_ABCA1(19)_26_2	CTGAAGAACCAGCTGGGAACAGGCTACTACCTGACCTTGGTCAAGAAAGATGTGGAATCCTCCCTCAGTTCCTGCAGAAACAGTAGTAGCACTGTGTCATACCTGAAAAAGGTGAGCTGC	9	107580934	107581054	-	ABCA1 (19)	627604	49.17	exon 26
627604_25788236_ABCA1(19)_25_1	CTCACTGTCTGGGGCTGGTCCTGGAGTTTGTCTTGCTCTGTTTTTTTGTAGGTGGAATGCAGAGAAAGCTATCTGTGGCCTTGGCCTTTGTCGGGGGATCTAAGGTTGTCATTCTGGATG	9	107581935	107582055	-	ABCA1 (19)	627604	50	exon 25
627604_25788235_ABCA1(19)_24_2	GATGGAGCAGATGGCCCTGGATGTTGGTTTGCCATCAAGCAAGCTGAAAAGCAAAACAAGCCAGCTGTCAGGTGCGGCCCAGAGCTACCTTCCCTATCCCTCTCCCCTCCTCCTCCGGCT	9	107582158	107582278	-	ABCA1 (19)	627604	57.5	exon 24
627604_25788234_ABCA1(19)_23_2	CTCTGAGATGAGCACCATCCGGCAGAACCTGGGGGTCTGTCCCCAGCATAACGTGCTGTTTGACATGTGAGTACCAGCAGCACGTTAAGAATAGGCCTTTTCTGGATGTGTGTGTGTCAT	9	107583601	107583721	-	ABCA1 (19)	627604	51.67	exon 23
627604_25788233_ABCA1(19)_22_1	TGTGGGTTCATTTCTGTCTTCTCTCCTGTCACAGTCTGCATGGAGGAGGAACCCACCCACTTGAAGCTGGGCGTGTCCATTCAGAACCTGGTAAAAGTCTACCGAGATGGGATGAAGGTG	9	107584862	107584982	-	ABCA1 (19)	627604	51.67	exon 22
627604_25788232_ABCA1(19)_21_1	CAGGCCAGTACGGAATTCCCAGGCCCTGGTATTTTCCTTGCACCAAGTCCTACTGGTTTGGCGAGGAAAGTGATGAGAAGAGCCACCCTGGTTCCAACCAGAAGAGAATATCAGAAAGTA	9	107586742	107586862	-	ABCA1 (19)	627604	50	exon 21
627604_25788231_ABCA1(19)_20_2	GTGGAGGAAGATGGCTTCAATCTCACCACTTCGGTCTCCATGATGCTGTTTGACACCTTCCTCTATGGGGTGATGACCTGGTACATTGAGGCTGTCTTTCCAGGTACACTGCTTTGGGCA	9	107587946	107588066	-	ABCA1 (19)	627604	50.83	exon 20
627604_25788230_ABCA1(19)_19_1	CCTTCCCAGTTAGGAAACCTGCTGCCCTACAGTGATCCCAGCGTGGTGTTTGTCTTCCTGTCCGTGTTTGCTGTGGTGACAATCCTGCAGTGCTTCCTGATTAGCACACTCTTCTCCAGA	9	107589339	107589459	-	ABCA1 (19)	627604	52.5	exon 19
627604_25788229_ABCA1(19)_18_2	GAGACCATGCGGATCATGGGCCTGGACAACAGCATCCTCTGGTTTAGCTGGTTCATTAGTAGCCTCATTCCTCTTCTTGTGAGCGCTGGCCTGCTAGTGGTCATCCTGAAGGTAAGGCAG	9	107591187	107591307	-	ABCA1 (19)	627604	53.33	exon 18
627604_25788228_ABCA1(19)_17_2	CAGGCAATCATCAGGGTGCTGACGGGCACCGAGAAGAAAACTGGTGTCTATATGCAACAGATGCCCTATCCCTGTTACGTTGATGACATGTAAGTTACCTGCAAGCCACTGTTTTTAACC	9	107593174	107593294	-	ABCA1 (19)	627604	47.5	exon 17
627604_25788227_ABCA1(19)_16_1	GGCTGTTCTTCTATCAGTGTGTCAACCTGAACAAGCTAGAACCCATAGCAACAGAAGTCTGGCTCATCAACAAGTCCATGGAGCTGCTGGATGAGAGGAAGTTCTGGGCTGGTATTGTGT	9	107594005	107594125	-	ABCA1 (19)	627604	48.33	exon 16
627604_25788226_ABCA1(19)_15_2	CCAGAGGATGTCCAGTCCAGTAATGGTTCTGTGTACACCTGGAGAGAAGCTTTCAACGAGACTAACCAGGCAATCCGGACCATATCTCGCTTCATGGAGGTGAATCTGTTGCTGGGATCA	9	107594833	107594953	-	ABCA1 (19)	627604	50	exon 15
627604_25788225_ABCA1(19)_14_1	AGGTGAACAAGACCTTCCAGGAACTGGCTGTGTTCCATGATCTGGAAGGCATGTGGGAGGAACTCAGCCCCAAGATCTGGACCTTCATGGAGAACAGCCAAGAAATGGACCTTGTCCGGG	9	107599259	107599379	-	ABCA1 (19)	627604	53.33	exon 14
627604_25788224_ABCA1(19)_13_2	GAAGCCGCTGCTCGTTGGGAAGATCCTGTATACACCTGACACTCCAGCCACAAGGCAGGTCATGGCTGAGGTAAGCTGCCCCCAGCCCAAGACTCCCTCCCCAGAATCTCCCCAGAACTG	9	107599658	107599778	-	ABCA1 (19)	627604	59.17	exon 13
627604_25788223_ABCA1(19)_12_2	AACAGCTCCAGCTCCTCCACCCAAATCTACCAGGCTGTGTCTCGTATTGTCTGCGGGCATCCCGAGGGAGGGGGGCTGAAGATCAAGTCTCTCAACTGGTATGAGGACAACAACTACAAA	9	107602620	107602740	-	ABCA1 (19)	627604	53.33	exon 12
627604_25788222_ABCA1(19)_11_1	CTTTCTCATTACAGAGAACACTAAACTCTACATCTCCCTTCCCGAGCAAGGAGCTGGCTGAAGCCACAAAAACATTGCTGCATAGTCTTGGGACTCTGGCCCAGGAGGTAAGTTGTGTCT	9	107607744	107607864	-	ABCA1 (19)	627604	48.33	exon 11
627604_25788220_ABCA1(19)_9_2	TTTCTGAGCTTTGTGGCCTACCAAGGGAGAAACTGGCTGCAGCAGAGCGAGTACTTCGTTCCAACATGGACATCCTGAAGCCAATCCTGGTGAGTAGACTTGCTCACTGGAGAAACTTCA	9	107620771	107620891	-	ABCA1 (19)	627604	50	exon 9
627604_25788219_ABCA1(19)_8_2	CCTCTCTCTCCCAAAGTCTACTGTGGACAAGATGCTGAGGGCTGATGTCATTCTCCACAAGGTAAGCTGATGCCTCCAGCTTCCTCAGTAGGGCTGATGGCAATTACGTTGTGCAGCTAC	9	107623900	107624020	-	ABCA1 (19)	627604	51.67	exon 8
627604_25788218_ABCA1(19)_7_1	TGTGGCTCGCCTGTTCTCAGATGCTCGGAGGCTTCTTTTATACAGCCAGAAAGACACCAGCATGAAGGACATGCGCAAAGTTCTGAGAACATTACAGCAGATCAAGAAATCCAGCTCAAG	9	107645318	107645438	-	ABCA1 (19)	627604	47.5	exon 7
627604_25788217_ABCA1(19)_6_1	AGGGAATTAATGTTTCTCCCTGTGTTTTTCTACTCCTCGATTTCAACAGGCCATTTTCCAAATAAAGCCATGCCCTCTGCAGGAACACTTCCTTGGGTTCAGGGGATTATCTGTAATGCC	9	107646778	107646898	-	ABCA1 (19)	627604	44.17	exon 6
627604_25788216_ABCA1(19)_5_1	ATTTCCCACTCAGTGTCAGCTGCTGCTGGAAGTGGCCTGGCCTCTATTTATCTTCCTGATCCTGATCTCTGTTCGGCTGAGCTACCCACCCTATGAACAACATGAATGTAAGTAACTGTG	9	107651369	107651489	-	ABCA1 (19)	627604	48.33	exon 5
627604_25788214_ABCA1(19)_3_2	TGGCTGAGGGAACATGGCTTGTTGGCCTCAGCTGAGGTTGCTGCTGTGGAAGAACCTCACTTTCAGAAGAAGACAAACAGTAAGCTTGGGTTTTTCAGCAGCGGGGGGTTCTCTCATTTT	9	107665853	107665973	-	ABCA1 (19)	627604	50	exon 3
627604_25788212_ABCA1(19)_1_3	GCTCCTTGTTTTTTCCCCGGTTCTGTTTTCTCCCCTTCTCCGGAAGGCTTGTCAAGGGGTAGGAGAAAGAGACGCAAACACAAAAGTGGAAAACAGGTAAGAGGCTCTCCAGTGACTTAC	9	107690191	107690311	-	ABCA1 (19)	627604	49.17	exon 1
627604_25788430_FYN(2534)_17_11	ACATTTAAGTGATCTAAAACCCATAGCATTGTAGTCATGGCAACCCGCTAAACTTTCTCATGCAACTAAAATTTCTGGGGGAAATGAGGGTGGGGGTTGTACATTTCCCATTGTAAAATA	6	111981862	111981982	-	FYN (2534)	627604	39.17	exon 17
627604_25788430_FYN(2534)_17_7	TTTTCTTTTTTATAAATATGAATATATATAATATATATGTCCCTGTACATATACAATGTGGGTGCTAATGTGGAGACTGTGGCCGGCCTGAGCCACCAAGCTGCGGGACCCAGAGGGAGG	6	111982342	111982462	-	FYN (2534)	627604	42.5	exon 17
627604_25788430_FYN(2534)_17_4	GACTCTGAAGCTGACGAACTTCCATGGCCCTCATTAATGACACTTGTCCCCAAATCCGAACCTCCTCTGTGAAGCATTCGAGACAGAACCTTGTTATTTCTCAGACTTTGGAAAATGCAT	6	111982702	111982822	-	FYN (2534)	627604	45	exon 17
627604_25788429_FYN(2534)_16_2	CTGACGTGTGGTCTTTTGGAATCTTACTCACAGAGCTGGTCACCAAAGGAAGAGTGCCATACCCAGGTAAGAGCAGGGCCTCACAGACATGGGCCTGAGATTGGAGGCTTTTTTGACACC	6	111995647	111995767	-	FYN (2534)	627604	51.67	exon 16
627604_25788428_FYN(2534)_15_1	TTGGGTCGTGGTGTAACATGTCCTGTTCCCTGGGTTTCCACAGGTGGCTGCAGGAATGGCTTACATCGAGCGCATGAATTATATCCATAGAGATCTGCGATCAGCAAACATTCTAGTGGG	6	112015654	112015774	-	FYN (2534)	627604	49.17	exon 15
627604_25788427_FYN(2534)_14_1	TGATTTTATGTTTTGTTCATAGGAAGTTTACTGGATTTCTTAAAAGATGGAGAAGGAAGAGCTCTGAAATTACCAAATCTTGTGGACATGGCAGCACAGGTAGGCCCTGCAGGGTAACTT	6	112015809	112015929	-	FYN (2534)	627604	40	exon 14
627604_25788426_FYN(2534)_13_2	TGAAGAAGCTGAAGCACGACAAGCTGGTCCAGCTCTATGCAGTGGTGTCTGAGGAGCCCATCTACATCGTCACCGAGTATATGAACAAAGGTTGGGCAACACCTCTCCTGTCTCCAGCTC	6	112017449	112017569	-	FYN (2534)	627604	52.5	exon 13
627604_25788425_FYN(2534)_12_2	ATGCTTGGGAAGTTGCACGTCGTTCGTTGTGTCTGGAGAAGAAGCTGGGTCAGGGGTGTTTCGCTGAAGTGTGGCTTGGTAAGGCAGAGGGCACATTTTGTTTTGGCTGCATCTCAAAGC	6	112020675	112020795	-	FYN (2534)	627604	51.67	exon 12
627604_25788424_FYN(2534)_11_1	TCTTCTCTCCCTCTCCTGCCCCTGCCCTGCTCCATCAGAGAGAGCTGCAGGTCTCTGCTGCCGCCTAGTAGTTCCCTGTCACAAAGGGATGCCAAGGCTTACCGATCTGTCTGTCAAAAC	6	112021389	112021509	-	FYN (2534)	627604	56.67	exon 11
627604_25788423_FYN(2534)_10_2	TTGACAATGGTGGATACTACATTACCACCCGGGCCCAGTTTGAAACACTTCAGCAGCTTGTACAACATTACTCAGGTAACCTTAATTCTAACTACCTACTAACCATTTGGATGCTGGAGG	6	112024042	112024162	-	FYN (2534)	627604	43.33	exon 10
627604_25788422_FYN(2534)_9_1	ATTTAAAGGTGGTACTTTGGAAAACTTGGCCGAAAAGATGCTGAGCGACAGCTATTGTCCTTTGGAAACCCAAGAGGTACCTTTCTTATCCGCGAGAGTGAAACCACCAAAGGTAAGATA	6	112025193	112025313	-	FYN (2534)	627604	43.33	exon 9
627604_25788421_FYN(2534)_8_1	TTATTTACAGGGAAGGAGATTGGTGGGAAGCCCGCTCCTTGACAACTGGAGAGACAGGTTACATTCCCAGCAATTATGTGGCTCCAGTTGACTCTATCCAGGCAGAAGAGTATGTTTCAT	6	112029113	112029233	-	FYN (2534)	627604	46.67	exon 8
627604_25788420_FYN(2534)_7_1	TCGTTTCGGCAGGAGTGACACTCTTTGTGGCCCTTTATGACTATGAAGCACGGACAGAAGATGACCTGAGTTTTCACAAAGGAGAAAAATTTCAAATATTGAACAGCTCGTAAGTTTGGA	6	112035538	112035658	-	FYN (2534)	627604	41.67	exon 7
627604_25788419_FYN(2534)_6_2	GCAGCCTGAACCAGAGCTCTGGGTACCGCTATGGCACAGACCCCACCCCTCAGCACTACCCCAGCTTCGGTGTGACCTCCATCCCCAACTACAACAACTTCCACGCAGCCGGGGGCCAAG	6	112041076	112041196	-	FYN (2534)	627604	62.5	exon 6
627604_25788418_FYN(2534)_5_2	AGGGTAAGACTCGCATGGGCCTGGCCGGTGGACAAGATGTGGGAACTGCATGGACAGTTATGTGGAGGTGCATTCCATCCTGGCTGGAGAGTGTGTGAGGGGCAGTGGGAGATTGGTGGA	6	112080125	112080245	-	FYN (2534)	627604	57.5	exon 5
627604_25788417_FYN(2534)_4_1	CTTTTGTTGTGGTATTGTTTTTCAGGACCAGTCCTGCCTCTGTTGTAGAAGACATGTGGTGTATATAAAGTTTGTGATCGTTGGCGGACATTTTGGTAAGTGTTGCTGCATTTACTTCTA	6	112101743	112101863	-	FYN (2534)	627604	40	exon 4
627604_25788416_FYN(2534)_3_2	TGGTAGGTGGAGCAGCTCTGTGGAGCACATGGCTAATGATAATGGATTGACTGACCAGAAGCAGGAGAGGACCTAGCAGAAGCCGGAGGTCAAGCTGCCCCAAGACTGGGGGACAGCCTG	6	112114897	112115017	-	FYN (2534)	627604	56.67	exon 3
627604_25788415_FYN(2534)_2_1	TCTCTTTTGATGTCTCACTTTTTTTTTTCTTCTTCTACAGTTTTTTTGAAGAAGCAGGATGCTGATCTAAACGTGGAAAAAGTAAGTTGGCAAGTTTTGCACTGAGAGCAAGTGCCTTGT	6	112167752	112167872	-	FYN (2534)	627604	36.67	exon 2
627604_25788414_FYN(2534)_1_2	GCGCCATCTGTCAGGAGCGGAGCCGGCGAGGAGGGGGCTGCCGCGGGCGAGGAGGAGGGGTCGCCGCGAGCCGAAGGCCTTCGAGACCCGCCCGCCGCCCGGCGGCGAGAGTAGAGGCGA	6	112194473	112194593	-	FYN (2534)	627604	77.5	exon 1
627604_25788480_SORL1(6653)_1_2	TCTCCTGGCGGCGGCGCCACCTGCAGTAGCGTTCGCCCGAACATGGCGACACGGAGCAGCAGGAGGGAGTCGCGACTCCCGTTCCTATTCACCCTGGTCGCACTGCTGCCGCCCGGAGCT	11	121322998	121323118	+	SORL1 (6653)	627604	68.33	1st exon
627604_25788481_SORL1(6653)_2_1	AGGTTAGTCTGAATGATTCCCACAATCAGATGGTGGTGCACTGGGCTGGAGAGAAAAGCAACGTGATCGTGGCCTTGGCCCGAGATAGCCTGGCATTGGCGAGGCCCAAGAGCAGTGATG	11	121340713	121340833	+	SORL1 (6653)	627604	55	2nd exon
627604_25788482_SORL1(6653)_3_2	TTGGGAAATAGGAGTGAAGCTGTTATCGCCCAGTTCTACCACAGCCCTGCGGACAACAAGCGGGTAAGGAAGTGGCCATCCCTCCTGTCCCGACTTCATGGGACTGGGTTTTGGAAAGAT	11	121348889	121349009	+	SORL1 (6653)	627604	53.33	3rd exon
627604_25788483_SORL1(6653)_4_1	GACAGGGCCTGCTCTCAACTTACCTGTTTTCCCTTGCAGTACATCTTTGCAGACGCTTATGCCCAGTACCTCTGGATCACGTTTGACTTCTGCAACACTCTTCAAGGCTTTTCCATCCCA	11	121358701	121358821	+	SORL1 (6653)	627604	49.17	4th exon
627604_25788484_SORL1(6653)_5_1	TGCATCATGACCACTTGTCTTTGCAGCTGTGGAAGTCAGATGACTTTGGCCAGACCTGGATCATGATTCAGGAACATGTCAAGTCCTTTTCTTGGTAAGTTGTGTCATCTAAGAAATCTT	11	121360725	121360845	+	SORL1 (6653)	627604	42.5	5th exon
627604_25788485_SORL1(6653)_6_2	CTTCCAGTCCCGGGAAAACCAGGAAGTGATCCTTGAGGAAGTGAGAGATTTTCAGCTTCGGGACAAGTACATGTTTGCTACAAAGGTGGTGGTAAGTTGAATGTACTAAAGAATAAACTA	11	121367667	121367787	+	SORL1 (6653)	627604	42.5	6th exon
627604_25788486_SORL1(6653)_7_1	CCTTGGCAGCATCTCTTGGGCAGTGAACAGCAGTCTTCTGTCCAGCTCTGGGTCTCCTTTGGCCGGAAGCCCATGAGAGCAGCCCAGTTTGTCACAAGACATCCTATTAATGTGAGTGGG	11	121383702	121383822	+	SORL1 (6653)	627604	54.17	7th exon
627604_25788487_SORL1(6653)_8_2	AGGCAGAGGGGCTGAAGTTCTCCCTGTCCTTGGAGAACGTGCTCTATTACAGCCCAGGAGGGGCCGGCAGTGACACCTTGGTGAGGTAAGGAGACTGTGAGTCCTTCTCCTGCCTTCTTA	11	121384945	121385065	+	SORL1 (6653)	627604	56.67	8th exon
627604_25788488_SORL1(6653)_9_2	GAACATGAGATCGGTCATCACCTTTGACAAAGGGGGAACCTGGGAGTTTCTTCAGGCTCCAGCCTTCACGGGATATGGAGAGAAAATCAATTGTGAGGTATTGATGCTTTAATCTTCTTT	11	121391461	121391581	+	SORL1 (6653)	627604	44.17	9th exon
627604_25788489_SORL1(6653)_10_1	GCTTTCCCAGGGCTGTTCCCTTCATCTGGCTCAGCGCCTCAGTCAGCTCCTCAACCTCCAGCTCCGGAGAATGCCCATCCTGTCCAAGGAGTCGGCTCCAGGCCTCATCATCGCCACTGG	11	121393293	121393413	+	SORL1 (6653)	627604	61.67	10th exon
627604_25788490_SORL1(6653)_11_1	TAATTATTTCTCTTGCATTTTAGGCTCAGTGGGAAAGAACTTGGCTAGCAAGACAAACGTGTACATCTCTAGCAGTGCTGGAGCCAGGTGGCGAGAGGTCAGCCCCCTCCCCCAATCCCG	11	121393601	121393721	+	SORL1 (6653)	627604	51.67	11th exon
627604_25788491_SORL1(6653)_12_1	GATTTTTCCTCTTCAGGCACTTCCTGGACCTCACTACTACACATGGGGAGACCACGGCGGAATCATCACGGCTATTGCCCAGGGCATGGAAACCAACGAGCTAAAGTAAGTGTCTCTGAT	11	121403156	121403276	+	SORL1 (6653)	627604	50.83	12th exon
627604_25788492_SORL1(6653)_13_2	GAAGAGCACTGTCTTCACCATCTTTGGCTCGAACAAAGAGAATGTCCACAGCTGGCTGATCCTCCAGGTCAATGCCACGGATGCCTTGGGTAAGCTGCTGCCTCCTTGGACCTTTTCACA	11	121414346	121414466	+	SORL1 (6653)	627604	52.5	13th exon
627604_25788493_SORL1(6653)_14_1	TTCGTGCTGTGTTCCTTTTTCTTTAGGAGTTCCCTGCACAGAGAATGACTACAAGCTGTGGTCACCATCTGATGAGCGGGGGAATGAGTGTTTGCTGGGACACAAGACTGTTTTCAAACG	11	121415925	121416045	+	SORL1 (6653)	627604	47.5	14th exon
627604_25788494_SORL1(6653)_15_2	TCTGGAAAGTCATACTCCCCTCCTGTGCCTTGCCCTGTGGGTTCTACTTACAGGAGAACGAGAGGGTATGTATCACAGAGGTTGCCCTGTCAGGTTCTCAGCGGTCCGCACATGGAGCGA	11	121420732	121420852	+	SORL1 (6653)	627604	55	15th exon
627604_25788495_SORL1(6653)_16_1	TTGGGGTGGGGTGACAGCTACCGGAAGATTTCTGGGGACACTTGTAGCGGAGGAGATGTTGAAGCGCGACTGGAAGGAGAGCTGGTCCCCTGTCCCCTGGCAGGTAAGAGAGGTGGTTTC	11	121421276	121421396	+	SORL1 (6653)	627604	58.33	16th exon
627604_25788496_SORL1(6653)_17_1	GTCCAACCTCCCACGTGTCTTGTGTGTCTGGCAGAAGAGAACGAGTTCATTCTGTATGCTGTGAGGAAATCCATCTACCGCTATGACCTGGCCTCGGGAGCCACCGAGCAGTTGCCTCTC	11	121424611	121424731	+	SORL1 (6653)	627604	55	17th exon
627604_25788497_SORL1(6653)_18_2	GCTTTGGCTTTTGAACCCCTCAGCCAGCTGCTTTACTGGGTAGATGCAGGCTTCAAAAAGATTGAGGTATGTGTATTTTCGTGCTGTTCTTAATTAAGGGAGCAGGCGGGGCACCTGGGC	11	121425961	121426081	+	SORL1 (6653)	627604	50	18th exon
627604_25788498_SORL1(6653)_19_1	CCTGTTTTTGTCAGGTAGCTAATCCAGATGGCGACTTCCGACTCACAATCGTCAATTCCTCTGTGCTTGATCGTCCCAGGGCTCTGGTCCTCGTGCCCCAAGAGGGGTAAGTGTTGCCCC	11	121428008	121428128	+	SORL1 (6653)	627604	55	19th exon
627604_25788499_SORL1(6653)_20_2	TCTGCTGCCTATCACCTGGTGTCTGAGGATGTGAAGTGGCCCAATGGCATCTCTGTGGACGACCAGTGGATTTACTGGACGGATGCCTACCTGGAGTGCATAGAGCGGATCACGTTCAGT	11	121429363	121429483	+	SORL1 (6653)	627604	54.17	20th exon
627604_25788500_SORL1(6653)_21_2	TGGAGATTCTGGCAAACCAGCTCACGGGGCTCATGGACATGAAGATTTTCTACAAGGGGAAGAACACTGGTAAGCCAGAGTCTCTTCTTTTGTCTCTGTAGAGTTGATCTCAAGAAAGGG	11	121430297	121430417	+	SORL1 (6653)	627604	46.67	21st exon
627604_25788501_SORL1(6653)_22_2	TGTCCAGCAGTGTGCTTCCATCAGGGGACCTGATGTGTGACTGCCCTCAGGGCTATCAGCTCAAGAACAATACCTGTGTCAAACAAGGTACTTCCCTTTTTCTTTTTTGCCTGTCATCCT	11	121437735	121437855	+	SORL1 (6653)	627604	48.33	22nd exon
627604_25788502_SORL1(6653)_23_1	TAGAGAACACCTGTCTTCGCAACCAGTATCGCTGCAGCAACGGGAACTGTATCAACAGCATTTGGTGGTGTGACTTTGACAACGACTGTGGAGACATGAGCGATGAGAGAAACTGCCGTG	11	121440862	121440982	+	SORL1 (6653)	627604	50	23rd exon
627604_25788503_SORL1(6653)_24_2	CTGTCCTATAAATGTGACCTTGAGGATGACTGTGGAGACAACAGTGATGAAAGTCATTGTGGTAAGGGGACATCACATCCTGAAACCCTGCTCTGGAGAGGGGGGTCATTGTGCTCCCTC	11	121445011	121445131	+	SORL1 (6653)	627604	50	24th exon
627604_25788504_SORL1(6653)_25_1	TGACTGAGCATCTCACGGTGATCAGCTCATGCAGACCTCTCGGCACTCCTTTTCTCAAACCACAGGCTGTGTCTGTAGGAGTCCTCTGTTTCTTGAAAGTTCTACTTCCTGGCCTCCTCT	11	121447529	121447649	+	SORL1 (6653)	627604	50.83	25th exon
627604_25788505_SORL1(6653)_26_1	AGAGACAAAATTCTGAACAAGCTTTTGTCCTCACCTCTCTGTTTATGGTCTCACCTGCAGAAATGCACCAGTGCCGGAGTGACGAGTACAACTGCAGTTCCGGCATGTGCATCCGCTCCT	11	121447929	121448049	+	SORL1 (6653)	627604	50	26th exon
627604_25788506_SORL1(6653)_27_1	AGTTGGTGGGGGATGGAGATGAGGGGTGTGCGACTGTGTCTCTCTTCTCTGTTACAGCCATCTATCACACCTGTGAGGCCTCCAACTTCCAGTGCCGAAACGGGCACTGCATCCCCCAGC	11	121454109	121454229	+	SORL1 (6653)	627604	57.5	27th exon
627604_25788507_SORL1(6653)_28_1	TTTCAGAGAAGAAGTGCAATGGATTCCGCTGCCCAAACGGCACTTGCATCCCATCCAGCAAACATTGTGATGGTCTGCGTGATTGCTCTGATGGCTCCGATGAACAGCACTGCGGTGAGT	11	121456924	121457044	+	SORL1 (6653)	627604	51.67	28th exon
627604_25788508_SORL1(6653)_29_1	GGCCCAGCCAGCCGCAGTGCTCATGGCCTCTTCCCTTCTCTGGATCCCTTACAGAGCCCCTCTGTACGCACTTCATGGACTTTGTGTGTAAGAACCGCCAGCAGTGCCTGTTCCACTCCA	11	121458674	121458794	+	SORL1 (6653)	627604	58.33	29th exon
627604_25788509_SORL1(6653)_30_1	CGACCCCTCAGCATGGAAGTTCCTGGACTTCATGGATGTTTGTTCCCTCTGTAGCCCAAGATCCTGAGTTCCACAAGGTATGTGATGAGTTCGGTTTCCAGTGTCAGAATGGAGTGTGCA	11	121459913	121460033	+	SORL1 (6653)	627604	50	30th exon
627604_25788510_SORL1(6653)_31_1	GTGTTCACACTGATGCAGGGAAAGCAACTGATGATGTGGTTGATCTCTGCAGAAAACCCCACAGAAGCCCCAAACTGCTCCCGCTACTTCCAGTTTCGGTGTGAGAATGGCCACTGCATC	11	121460696	121460816	+	SORL1 (6653)	627604	51.67	31st exon
627604_25788511_SORL1(6653)_32_1	GCTTCTAATGTTTTGGGTTTCCGTGCTTGGTGTTTTTCTCAGATTCACATATTCTTCCCTTCTCGACTCCTGGGCCCTCCACGTGTCTGCCCAATTACTACCGCTGCAGCAGTGGGACCT	11	121461667	121461787	+	SORL1 (6653)	627604	50.83	32nd exon
627604_25788512_SORL1(6653)_33_2	AGACGTGTATTCCCAACTGGAAGCGCTGTGACGGCCACCAAGATTGCCAGGATGGCCGGGACGAGGCCAATTGCCGTGAGTAGTCAGAGAGCCCTTCACCCCCTGGGCACGTTTCTGCAG	11	121466406	121466526	+	SORL1 (6653)	627604	60	33rd exon
627604_25788513_SORL1(6653)_34_1	TTTAGTACCATACGGCCCCTCCCCGTGGACTTAAGAAGCCTCTCTGTGTTTCAGCCACACACAGCACCTTGACTTGCATGAGCAGGGAGTTCCAGTGCGAGGACGGGGAGGCCTGCATTG	11	121474847	121474967	+	SORL1 (6653)	627604	56.67	34th exon
627604_25788514_SORL1(6653)_35_1	CACCACGCCCAGCCAAGATGTAACTTTGTTTGTCTTTTTCTCCTTTATCTCTCTAGATGAGTTGACTGTGTACAAAGTACAGAATCTTCAGTGGACAGCTGACTTCTCTGGGGATGTGAC	11	121475765	121475885	+	SORL1 (6653)	627604	44.17	35th exon
627604_25788515_SORL1(6653)_36_2	ACGTATCAGGTTAAAGTACAGGTTCAGTGTCTCAGCAAGGCACACAACACCAATGACTTTGTGACCCTGAGGACCCCAGAGGGATGTAAGTGTTTCAGTTAATTTTTATGGCATGGGTAA	11	121476195	121476315	+	SORL1 (6653)	627604	44.17	36th exon
627604_25788516_SORL1(6653)_37_1	CTAGTGCCAGATGCCCCTCGAAATCTCCAGCTGTCACTCCCCAGGGAAGCAGAAGGTGTGATTGTAGGCCACTGGGCTCCTCCCATCCACACCCATGGCCTCATCCGTGAGTACATTGTA	11	121477549	121477669	+	SORL1 (6653)	627604	56.67	37th exon
627604_25788517_SORL1(6653)_38_1	CCCTTTAGGTAGAATACAGCAGGAGTGGTTCCAAGATGTGGGCCTCCCAGAGGGCTGCTAGTAACTTTACAGAAATCAAGAACTTATTGGTCAACACTCTATACACCGTCAGAGTGAGTG	11	121477886	121478006	+	SORL1 (6653)	627604	46.67	38th eoxn
627604_25788518_SORL1(6653)_39_1	TAATTCACCCTCTGATTTGAAAAGGTGGCTGCGGTGACTAGTCGTGGAATAGGAAACTGGAGCGATTCTAAATCCATTACCACCATAAAAGGAAAAGGTAAATGATCCCAGCATTTGCAG	11	121478788	121478908	+	SORL1 (6653)	627604	42.5	39th exon
627604_25788519_SORL1(6653)_40_1	ATTCCTTTTTGTTTTCAGTGATCCCACCACCAGATATCCACATTGACAGCTATGGTGAAAATTATCTAAGCTTCACCCTGACCATGGAGAGTGATATCAAGGTAATGTGGGAATTTCAAG	11	121481766	121481886	+	SORL1 (6653)	627604	40	40th exon
627604_25788520_SORL1(6653)_41_1	GGTTCTCGGCAGGTGAATGGCTATGTGGTGAACCTTTTCTGGGCATTTGACACCCACAAGCAAGAGAGGAGAACTTTGAACTTCCGAGGAAGCATATTGTCACACAAAGGTAACACTTTG	11	121483432	121483552	+	SORL1 (6653)	627604	46.67	41st exon
627604_25788521_SORL1(6653)_42_1	CTGGAATCTCCTTTTCCTGTTTTCACAGTTGGCAATCTGACAGCTCATACATCCTATGAGATTTCTGCCTGGGCCAAGACTGACTTGGGGGATAGCCCTCTGGCATTTGAGCATGTTATG	11	121485551	121485671	+	SORL1 (6653)	627604	47.5	42nd exon
627604_25788522_SORL1(6653)_43_1	AAGGAAATGAGATCATCGGCCCATGAGCTGATGTCCTCTTCCATTCTCTGCTTTTACCAGGTTTATGGTATTTTCTATGCCACGTCCTTTCTTGACCTCTATCGCAACCCGAAGAGCTTG	11	121489422	121489542	+	SORL1 (6653)	627604	45.83	43rd exon
627604_25788523_SORL1(6653)_44_2	GTCACCTGCATGTGGTTCATACGGGCAAAACCTCCGTGGTCATCAAGTGGGAATCACCGTATGACTCTCCTGACCAGGACTTGGTGAGTGGGTTGGGCTTCCAGGCCTCTTTGTTTATTC	11	121490543	121490663	+	SORL1 (6653)	627604	52.5	44th exon
627604_25788524_SORL1(6653)_45_2	TTAACAAGTTGGAGCCTGGCGGGAAATACCACATCATTGTCCAACTGGGGAACATGAGCAAAGATTCCAGCATAAAAATTACCACAGGTAAGCAGGAGAGAGGTTAGAGGTCTTCTCACA	11	121491860	121491980	+	SORL1 (6653)	627604	45	45th exon
627604_25788525_SORL1(6653)_46_1	TTTCAGTTTCATTATCAGCACCTGATGCCTTAAAAATCATAACAGAAAATGATCATGTTCTTCTGTTTTGGAAAAGCCTGGCTTTAAAGGAAAAGCATTTTAATGAAAGCAGGGTAAGTT	11	121492864	121492984	+	SORL1 (6653)	627604	33.33	46th exon
627604_25788526_SORL1(6653)_47_2	GGTCATAATTACACGTTCACCGTCCAAGCAAGATGCCTTTTTGGCAACCAGATCTGTGGGGAGCCTGCCATCCTGCTGTACGATGAGCTGGGGTCTGGTGAGTTGCGATTGCTGCCCGTT	11	121495889	121496009	+	SORL1 (6653)	627604	54.17	47th exon
627604_25788527_SORL1(6653)_48_1	CTTTGCCTTGGCAGGTGCAGATGCATCTGCAACGCAGGCTGCCAGATCTACGGATGTTGCTGCTGTGGTGGTGCCCATCTTATTCCTGATACTGCTGAGCCTGGGGGTGGGGTTTGCCAT	11	121498249	121498369	+	SORL1 (6653)	627604	56.67	48th exon
627604_25788528_SORL1(6653)_49_1	CCAAGGCCTGACTGTTTTGTCTCTAGGGGAAGATGATGAAGATGCCCCTATGATAACTGGATTTTCAGATGACGTCCCCATGGTGATAGCCTGAAAGAGCTTTCCTCACTAGAAACCAAA	11	121500178	121500298	+	SORL1 (6653)	627604	45.83	49th exon
627604_25788528_SORL1(6653)_49_6	GCCAGGCTTTAGTGGTCATTAGACACCACATGTGTTATGAGCCCCTTACCCATAGGGTTGGGGGTGGGAAGAGAAGCATATTTTTTTGCCATTCCGGAAGCAATCCATTTTTATTCACTT	11	121500778	121500898	+	SORL1 (6653)	627604	45	49th exon, 0.2x (500bp away)
627604_25788528_SORL1(6653)_49_10	TTTGAGATGGCCACTTATTGTCCTTAAAAATCCATACTGATATATGCAGTCATTTTGAATTGGACAGTGCCTTCTCTTTTTTTTTCTCCTCTTCTTCCATCTCCCTCACCCATGCCCCCA	11	121501258	121501378	+	SORL1 (6653)	627604	40.83	49th exon
627604_25788528_SORL1(6653)_49_14	AATATGTGTCCTTGACGTGCAAGCTTTGTAAAACCCCATCCCCGCTTAGGTGCGAGGCATCACCTTCTCACAAGTGTTTAGTTTCTTTTAACCACAAGTATCATTCTTGGGTGATAATAT	11	121501738	121501858	+	SORL1 (6653)	627604	41.67	49th exon
627604_25788528_SORL1(6653)_49_19	AGCCTTTTTACAGAGCATATGTCTCCAGTTGGCAGCTTGAGATATTTCCGAGCATCCGGTTCTAGCTACCAGTGCCTCCCAATGCTTAGTGCACAGTACTGTAGACTGGCCATCACCCCT	11	121502338	121502458	+	SORL1 (6653)	627604	50	49th exon
627604_25788528_SORL1(6653)_49_22	ATGAAAACAAATGCCTTGTACTACAGGCAGCCTCTGAAGGTGACCACATAACTGTCTTCACTGTGACCAATCGGAGTCCCTGCTTGCTTGTGAAGAAGGGGCTTTTGTACCTTGTTGGAG	11	121502698	121502818	+	SORL1 (6653)	627604	47.5	49th exon
627604_25788528_SORL1(6653)_49_25	GAGGATTCCAGGAAGAGGCCATGTCTGTGCAGTCCTAGTTCCAGACAGGTGAGAAGCTCCAGGAACTACTGGCTACCTTGACAAGCTGGGTAAATAGTTATCATTCTGGGTAACTGGTTG	11	121503058	121503178	+	SORL1 (6653)	627604	49.17	49th exon
627604_25788528_SORL1(6653)_49_28	ACTCCTTCTTGGCGAATGCTGCCTTCAGATGCTTACCAAGTGGTCACTGCATCTAGTAAGATTATATTTCCAGTACACTTCCTTAGGGCAGAAACACCATCCTATCAGGTTTGGTCAGTC	11	121503418	121503538	+	SORL1 (6653)	627604	45	49th exon
627604_25788528_SORL1(6653)_49_32	TGGAGTACCAGCACCGAAAATGGGTTGAGGGAGGATGGGTTGTATGTATGTTTCTGCCCACTAATTTTGAGCAGCCATATTATGAATTAAATCGTCACAGCCAAGTAATAACCCAAGAAT	11	121503898	121504018	+	SORL1 (6653)	627604	41.67	49th exon
627604_25788404_BIN1(274)_21_5	TGAAGCTTCGGCCGCGCCACCCGGGCAAGGGTCCTCTTTTCCTGGCAGCTGCTGTGGGTGGGGCCCAGACACCAGCCTAGCCTGGCTCTGCCCCGCAGACGGTCTGTGTGCTGTTTGAAA	2	127805663	127805783	-	BIN1 (274)	627604	65	exon 21
627604_25788404_BIN1(274)_21_2	CGTGGCGTCTTCCCCGAGAACTTCACTGAGAGGGTCCCATGACGGCGGGGCCCAGGCAGCCTCCGGGCGTGTGAAGAACACCTCCTCCCGAAAAATGTGTGGTTCTTTTTTTTGTTTTGT	2	127806023	127806143	-	BIN1 (274)	627604	56.67	exon 21 (500bp)
627604_25788403_BIN1(274)_20_1	CCTCTGCAGGTACAGGCCCAGCACGACTACACGGCCACTGACACAGACGAGCTGCAGCTCAAGGCTGGTGATGTGGTGCTGGTGATCCCCTTCCAGAACCCTGAAGAGCAGGTGAGGGCT	2	127807987	127808107	-	BIN1 (274)	627604	60.83	exon 20
627604_25788402_BIN1(274)_19_1	CCAGAGCTCTCTTCCTGCTGTCGTGGTGGAGACCTTCCCAGCAACTGTGAATGGCACCGTGGAGGGCGGCAGTGGGGCCGGGCGCTTGGACCTGCCCCCAGGTTTCATGTTCAAGGTGAG	2	127808372	127808492	-	BIN1 (274)	627604	63.33	exon 19
627604_25788401_BIN1(274)_18_1	GCATTTATGTTGCAGCCAGCAGAGGCCTCGGAGGTGGCGGGTGGGACCCAACCTGCGGCTGGAGCCCAGGAGCCAGGGGAGACGGCGGCAAGTGAAGCAGCCTCCGTAAGACAGCAGGGA	2	127808714	127808834	-	BIN1 (274)	627604	65.83	exon 18
627604_25788400_BIN1(274)_17_1	TACCAGCCCACAGAGAGTCCAGCCGGCAGCCTGCCTTCCGGGGAGCCCAGCGCTGCCGAGGGCACCTTTGCTGTGTCCTGGCCCAGCCAGACGGCCGAGCCGGGGCCTGCCCAAGTAAGT	2	127809824	127809944	-	BIN1 (274)	627604	70	exon 17
627604_25788399_BIN1(274)_16_1	TCTAACCTCTGTGCTAACTGTCCTTCTCGCCCTCACTGCTGCGCTCAGTCAATTCCATGGGACCTCTGGGAGGTAAGCTGCACGTCTGCTCTTTGTCCAGCCCCTGGGGGAGCCACTCTT	2	127810949	127811069	-	BIN1 (274)	627604	57.5	exon 16
627604_25788398_BIN1(274)_15_1	GCCAAGTTTGAGGCCCCGGGGCCTTTCTCGGAGCAGGCCAGTCTGCTGGACCTGGACTTTGACCCCCTCCCGCCCGTGACGAGCCCTGTGAAGGCACCCACGCCCTCTGGTCAGGTTGGT	2	127811474	127811594	-	BIN1 (274)	627604	66.67	exon 15
627604_25788397_BIN1(274)_14_2	AGCAGATCCTCAGCCTGTTTGAGGACACGTTTGTCCCTGAGATCAGCGTGACCACCCCCTCCCAGGTCAGCCGCGGCCGCCGCGGCCCAGCTCTCCTCTCTTCCTGCCCTCTCAGGGCGT	2	127814993	127815113	-	BIN1 (274)	627604	65.83	exon 14
627604_25788396_BIN1(274)_13_1	TGCCTTGGCCCCCCAACACTGGGCTCCCTTTCTTGTCCTCCCCCACAGTGACAACGCGCCTGCAAAAGGGAACAAGAGCCCTTCGCCTCCAGATGGCTCCCCTGCCGCCACCCCCGAGAT	2	127816659	127816779	-	BIN1 (274)	627604	64.17	exon 13
627604_25788395_BIN1(274)_12_1	CCAGAATGAAGGCCTCCACCTCCCGTCCGTCCCCACAGAAAGAAAAGTAAACTGTTTTCGCGGCTGCGCAGAAAGAAGAACAGGTACCGGCAGTGAGTGCTGCGGAGGGGCGCAGAGGCC	2	127818134	127818254	-	BIN1 (274)	627604	59.17	exon 12
627604_25788394_BIN1(274)_11_1	TCACTGTCTCTCCTGCAGCTCAACCAGAACCTCAATGATGTGCTGGTCGGCCTGGAGAAGCAACACGGGAGCAACACCTTCACGGTCAAGGCCCAGCCCAGGTGCGTGCGGGGAGAGCCC	2	127819671	127819791	-	BIN1 (274)	627604	61.67	exon 11
627604_25788393_BIN1(274)_10_1	CCATCCTTCCGCCCTTCTGTAGCCGCGTAGGTTTCTACGTCAACACGTTCCAGAGCATCGCGGGCCTGGAGGAAAACTTCCACAAGGAGATGAGCAAGGTAGGCCATGGGGACCCCTCTG	2	127821124	127821244	-	BIN1 (274)	627604	58.33	exon 10
627604_25788392_BIN1(274)_9_1	CCCGTGCTGCCCCCCAGGCCGAGGAGGAGCTCATCAAAGCCCAGAAGGTGTTTGAGGAGATGAATGTGGATCTGCAGGAGGAGCTGCCGTCCCTGTGGAACAGGTGAGGCCCAGCACGGT	2	127821491	127821611	-	BIN1 (274)	627604	62.5	exon 9
627604_25788391_BIN1(274)_8_1	CCTCCCCACCCCAGCCTGTCTCGCTGCTTGAGAAAGCCGCCCCCCAGTGGTGCCAAGGCAAACTGCAGGCTCATCTCGTAGCTCAAACTAACCTGCTCCGAAATCAGGTGACACTGGCTT	2	127825725	127825845	-	BIN1 (274)	627604	59.17	exon 8
627604_25788390_BIN1(274)_7_1	CCCCAGTCACGCATTGCCAAGCGGGGGCGCAAGCTGGTGGACTACGACAGTGCCCGGCACCACTACGAGTCCCTTCAAACTGCCAAAAAGAAGGATGAAGCCAAAATTGCCAAGGTAAGG	2	127826493	127826613	-	BIN1 (274)	627604	56.67	exon 7
627604_25788389_BIN1(274)_6_1	TGCCTGTCTCAGAACAACGACCTGCTGTGGATGGATTACCACCAGAAGCTGGTGGACCAGGCGCTGCTGACCATGGACACGTACCTGGGCCAGTTCCCCGACATCAAGGTGAGAGACCCA	2	127827558	127827678	-	BIN1 (274)	627604	58.33	exon 6
627604_25788388_BIN1(274)_5_1	TCTGCCCCACAGCCATGCACGAGGCTTCCAAGAAGCTGAATGAGTGTCTGCAGGAGGTGTATGAGCCCGATTGGCCCGGCAGGGATGAGGCAAACAAGATCGCAGAGGTGAGCATGGGAC	2	127828115	127828235	-	BIN1 (274)	627604	58.33	exon 5
627604_25788387_BIN1(274)_4_1	CCCTGACCTGGTCCTTGTCCTTCTCTTTGCAGACGGAGGGCACCCGGCTGCAGAAGGATCTCCGGACCTACCTGGCCTCCGTCAAAGGTAGGAGGCAGGCAGAGCGCACCTGGCCCGTGT	2	127828304	127828424	-	BIN1 (274)	627604	64.17	exon 4
627604_25788386_BIN1(274)_3_1	TTCTCTCTTGGCTTCGGCAGGTTCTCCAGAAGCTGGGGAAGGCAGATGAGACCAAGGATGAGCAGTTTGAGCAGTGCGTCCAGAATTTCAACAAGCAGCTGGTGAGTGTGGGTGGCCCTT	2	127834182	127834302	-	BIN1 (274)	627604	54.17	exon 3
627604_25788385_BIN1(274)_2_1	AAGGGGCGAGACAGGGCTCACTTCTCAGCCCGCCCTTCCTGTGCAGGCAGGTGGGGAGGAGATGATGCGGAAGGTGAGGGCCTTATGCGTTTTCTGGGGTCTCAGCAGCTGGGTGGTGGG	2	127839360	127839480	-	BIN1 (274)	627604	63.33	exon 2
627604_25788384_BIN1(274)_1_4	CCCCTGCCACCGGGCGAGGCCTGCGCCGCGATGGCAGAGATGGGCAGTAAAGGGGTGACGGCGGGAAAGATCGCCAGCAACGTGCAGAAGAAGCTCACCCGCGCGCAGGAGAAGGTGAGC	2	127864429	127864549	-	BIN1 (274)	627604	67.5	exon 1
635902_27341847_PTK2B(2185)_1_2	TGGGAAAAGGAGCCTCTACCTTAACCAATCCCCGGGAACCTCAGGCCCGCGGATGGGAGAAACCAGAGATGCCAACTTCCTGCTTCCGAAGTAGTGGCTGGGTCTTAAAGCACCGTGAGT	8	27169112	27169232	+	PTK2B (2185)	635902	55.83	Exon 1
635902_27341848_PTK2B(2185)_4_1	CTGCAAACCAGGAATAGGACTAGCAACTTCATAGACGGTTGTGAAGACAAGCTAGACGGCAGATGAAAGTTCTTGGCACAGAGTGAACACTTGATAAACTATATGGCAGGTATGTATGTA	8	27179907	27180027	+	PTK2B (2185)	635902	42.5	Exon 4
635902_27341849_PTK2B(2185)_5.1_1	ACAGGGAGGGCTGGAACGGGGCTTGTTTGAAGAGCAATATGAGCCAGGGTTATAGACCTGAGTTTGGGGTAAGAGTGGAACATCCAAATGGAAGAGTCCAGCAGCTGAAAGGACATTTG	8	27180779	27180898	+	PTK2B (2185)	635902	49.58	Exon 5
635902_27341851_PTK2B(2185)_6_1	CAACACACCCCACCCTTTAAGGAAGTGGGGAGGAGAGCAGCAGGGGTGTGGTTAACAACTCAGAGGAGGAGGGAGAATCTAACCTGTCAGCCCTTTTACTCAGCCACAGCCTCCGGAGCC	8	27182977	27183097	+	PTK2B (2185)	635902	56.67	Exon 6
635902_27341853_PTK2B(2185)_8.1_2	GAGTCGAGTAAAGTTGGGCACGTTACGCCGGCCTGAAGGCCCTGCAGAGCCCATGGTGGTGGTACCAGTAGATGTGGAAAAGGAGGACGTGCGTATCCTCAAGGTCTGCTTCTATAGCAA	8	27255124	27255244	+	PTK2B (2185)	635902	55	Exon 8
635902_27341854_PTK2B(2185)_9_1	TGAGTCATGCCTCTCTCTTCTCCTCTGCAGGAGATCATCACCTCCATCCTGCTGAGCGGGCGGATCGGGCCCAACATCCGGTTGGCTGAGTGCTATGGGCTGAGGCTGAAGCACATGAAG	8	27277381	27277501	+	PTK2B (2185)	635902	58.33	Exon 9
635902_27341855_PTK2B(2185)_10_1	GAATGTCTTGTTGCAGGTATGACCTTCAAATCCGCTACTTGCCAGAAGACTTCATGGAGAGCCTGAAGGAGGACAGGACCACGCTGCTCTATTTTTACCAACAGGTAAAAAGTACTTTAT	8	27278157	27278277	+	PTK2B (2185)	635902	44.17	Exon 10
635902_27341856_PTK2B(2185)_11_1	TTGACCTTTCTCCCCACCAGCTCCGGAACGACTACATGCAGCGCTACGCCAGCAAGGTCAGCGAGGGCATGGCCCTGCAGCTGGGCTGCCTGGAGCTCAGGTATGTGGCCCTGAGGCCTC	8	27279800	27279920	+	PTK2B (2185)	635902	64.17	Exon 11
635902_27341857_PTK2B(2185)_12_1	CCTCCCTCTCCACCACCTATTTCTCCAGGCGGTTCTTCAAGGATATGCCCCACAATGCACTTGACAAGAAGTCCAACTTCGAGCTCCTAGAGTAAGTTCTGGGATCACCCATCTCCCCTC	8	27287581	27287701	+	PTK2B (2185)	635902	52.5	Exon 12
635902_27341858_PTK2B(2185)_13_1	GTCACATGCTGCCTTTTTCTTCCTTCTTGCAGAAAGGAAGTGGGGCTGGACTTGTTTTTCCCAAAGCAGATGCAGGAGAACTTAAAGGTGAGGAAACCAATGGGCGAGGACCTCTTCGTG	8	27287848	27287968	+	PTK2B (2185)	635902	49.17	Exon 13
635902_27341859_PTK2B(2185)_14_2	TCATGAAGTTCTTCAACACTCTCGCCGGCTTCGCCAACATCGACCAGGAGACCTACCGCTGTGAACTCATTGTAATGGCGGGCTCTCTTGATCCTCTCCCTGACCTGGATTCCAGGCCTC	8	27288462	27288582	+	PTK2B (2185)	635902	55	Exon 14
635902_27341860_PTK2B(2185)_15_1	GTCCACTCTCCTTTTATTCCAGCAAGGATGGAACATTACTGTGGACCTGGTCATTGGCCCTAAAGGGATCCGCCAGCTGACTAGTCAGGACGCAAAGGTAGAGAGACCCGGGGCAGCCCC	8	27288892	27289012	+	PTK2B (2185)	635902	55.83	Exon 15
635902_27341861_PTK2B(2185)_16_1	TTCCCACAGCCCACCTGCCTGGCCGAGTTCAAGCAGATCAGGTCCATCAGGTGCCTCCCGCTGGAGGAGGGCCAGGCAGTACTTCAGCTGGGCATTGAAGGTGCCCCCCAGGTGAGTGTC	8	27289767	27289887	+	PTK2B (2185)	635902	63.33	Exon 16
635902_27341862_PTK2B(2185)_17_1	GGCCTTGTCCATCAAAACCTCATCCCTAGCAGAGGCTGAGAACATGGCTGACCTCATAGACGGCTACTGCCGGCTGCAGGGTGAGCACCAAGGCTCTCTCATCATCCATCCTAGGAAAGG	8	27290950	27291070	+	PTK2B (2185)	635902	55.83	Exon 17
635902_27341863_PTK2B(2185)_18_1	GTCCCCAGCTCCAACCTCCTCCTTCCTCCTCTCTTCCTAGATGGTGAGAAGCGGAACAGCCTGCCCCAGATCCCCATGCTGTGAGTACAATGGGGTGCAGAGGACAGGGCCCTGAGCTCA	8	27291569	27291689	+	PTK2B (2185)	635902	60	Exon 18
635902_27341864_PTK2B(2185)_19_1	GAGCTCACCTGGCTTCTGCTCTCTCACCTCCTACAGAAACCTGGAGGCCCGGCGGTCCCACCTCTCAGAGAGCTGCAGCATAGGTGAGCTGCCCGCTGCATCCTCCACCTGCTCCAGTTG	8	27291993	27292113	+	PTK2B (2185)	635902	62.5	Exon 19
635902_27341865_PTK2B(2185)_20_1	TTGTCCACGGCTGAGCCTCTTCCTGTTGTTCCAGAGTCAGACATCTACGCAGAGATTCCCGACGAAACCCTGCGAAGGCCCGGAGGTAGGTTCTCGACCCCGCCACAGCGACCGTAGTCA	8	27293225	27293345	+	PTK2B (2185)	635902	59.17	Exon 20
635902_27341866_PTK2B(2185)_21_1	TGTCTGTGCAGGTCCACAGTATGGCATTGCCCGTGAAGATGTGGTCCTGAATCGTATTCTTGGGGAAGGCTTTTTTGGGGAGGTCTATGAAGGTGTCTACACAAATCACGTGAGTTCTAG	8	27293756	27293876	+	PTK2B (2185)	635902	48.33	Exon 21
635902_27341867_PTK2B(2185)_22_1	AACACACTCTTGTTACAGAAAGGGGAGAAAATCAATGTAGCTGTCAAGACCTGCAAGAAAGACTGCACTCTGGACAACAAGGAGAAGTTCATGAGCGAGGCAGGTAGGGACCCCTGAGAC	8	27294620	27294740	+	PTK2B (2185)	635902	48.33	Exon 22
635902_27341868_PTK2B(2185)_23_1	CACACTGCAGTGATCATGAAGAACCTCGACCACCCGCACATCGTGAAGCTGATCGGCATCATTGAAGAGGAGCCCACCTGGATCATCATGGAATTGTATCCCTATGGGGAGGTGAGCTGG	8	27294902	27295022	+	PTK2B (2185)	635902	53.33	Exon 23
635902_27341869_PTK2B(2185)_24.1_1	AGCTGGGCCACTACCTGGAGCGGAACAAGAACTCCCTGAAGGTGCTCACCCTCGTGCTGTACTCACTGCAGATATGCAAAGCCATGGCCTACCTGGAGAGCATCAACTGCGTGCACAGGT	8	27295279	27295399	+	PTK2B (2185)	635902	56.67	Exon 24
635902_27341870_PTK2B(2185)_25_1	CTTCTTCCAGGGACATTGCTGTCCGGAACATCCTGGTGGCCTCCCCTGAGTGTGTGAAGCTGGGGGACTTTGGTCTTTCCCGGTACATTGAGGACGAGGACTATTACAAAGGTGAGGGGG	8	27296537	27296657	+	PTK2B (2185)	635902	55.83	Exon 25
635902_27341871_PTK2B(2185)_26_1	TTTGCCCACCCAAAGCCTCTGTGACTCGTCTCCCCATCAAATGGATGTCCCCAGAGTCCATTAACTTCCGACGCTTCACGACAGCCAGTGACGTCTGGATGTTCGGTGAGTGCTGATTTG	8	27296810	27296930	+	PTK2B (2185)	635902	53.33	Exon 26
635902_27341872_PTK2B(2185)_27_1	CGCTCCCTTACACCCCAGCCGTGTGCATGTGGGAGATCCTGAGCTTTGGGAAGCAGCCCTTCTTCTGGCTGGAGAACAAGGATGTCATCGGGGTGCTGGAGAAAGGAGACCGGCTGCCCA	8	27297735	27297855	+	PTK2B (2185)	635902	60	Exon 27
635902_27341873_PTK2B(2185)_28_1	CTGCAGTGACGTTTATCAGATGGAGAAGGACATTGCCATGGAGCAAGAGAGGAATGCTCGCTACCGAACCCCCAAAATCTTGGAGCCCACAGCCTTCCAGGAACCCCCACCCAAGGTAAG	8	27300385	27300505	+	PTK2B (2185)	635902	54.17	Exon 28
635902_27341874_PTK2B(2185)_29_1	ACTGACCCATCTGTGTTCTCTCTCCAGCCCAGCCGACCTAAGTACAGACCCCCTCCGCAAACCAACCTCCTGGCTCCAAAGCTGCAGTTCCAGGTAAAGATAGAACCAGAGGACGGGAAC	8	27301695	27301815	+	PTK2B (2185)	635902	55.83	Exon 29
635902_27341875_PTK2B(2185)_30_1	ATTGTCTACCTTCTCGCTTTGTCCCGTGCCTTGTGCTTCTTTGCTTTTCCTGAATAGGTTCCTGAGGGTCTGTGTGCCAGCTCTCCTACGCTCACCAGCCCTATGGAGTATCCATCTCCC	8	27303253	27303373	+	PTK2B (2185)	635902	52.5	Exon 30
635902_27341876_PTK2B(2185)_31_1	AGCAGGGCTCATTGCATCCTCTCCCTTCTCTCTGCCGTCCTCCCAGGAGGAGGACTTCATCCAACCCAGCAGCCGAGAAGAGGCCCAGCAGCTGTGGGAGGCTGAAAAGGTCAAAATGCG	8	27308219	27308339	+	PTK2B (2185)	635902	59.17	Exon 31
635902_27341877_PTK2B(2185)_32_1	TCCAGAATTCTTAGTCCTTCGCTCTTGTTTCTTCCTCTGCAGGACCCCATGGTTTATATGAATGATAAGTCCCCATTGGTGAGTTGCCAGGAGAGGCCGCCTCCTCCATGCCAAGGCCTG	8	27308517	27308637	+	PTK2B (2185)	635902	51.67	Exon 32
635902_27341878_PTK2B(2185)_33_1	CCACAGCCGCATGAGTGACGTTCCTGTTCTCTTTCCTCCTTCCTCCAGACGCCAGAGAAGGAGGTCGGCTACCGTGAGTGTTCCCGCCCTTCTTCGGGGGGTTTCCTCTTGGCACCTTGT	8	27308953	27309073	+	PTK2B (2185)	635902	59.17	Exon 33
635902_27341879_PTK2B(2185)_34.1_1	AGAACTGCCCCCCACTTGCTGTTCTTTTTATTGCAGTGGAGTTCACAGGGCCCCCACAGAAGCCCCCGAGGCTGGGCGCACAGGTATGTGTTGGCTCTGCTGAAACTGATAAATGAGAGT	8	27310594	27310714	+	PTK2B (2185)	635902	54.17	Exon 34
635902_27341880_PTK2B(2185)_35_1	CCGTGCCCCTGGCTCTCCCCAACTCACTGGCCACCTGCGTCTTCCCCTCAGTCCATCCAGCCCACAGCTAACCTGGACCGGACTGATGACCTGGTGTACCTCAATGTCATGGAGCTGGTG	8	27311619	27311739	+	PTK2B (2185)	635902	61.67	Exon 35
635902_27341881_PTK2B(2185)_36_1	CTGCCCCTTTCTCCCCCCAGAATGTGGGGCTGACCCTGCGGAAGCTCATCGGGAGCGTGGATGATCTCCTGCCTTCCTTGCCGTCATCTTCACGGACAGAGGTGAGCGTCCCATTCCAGA	8	27312027	27312147	+	PTK2B (2185)	635902	60.83	Exon 36
635902_27341882_PTK2B(2185)_37.1_1	TCTCAACCTGTCCTGTGTGATCTTCCTACAGATCGAGGGCACCCAGAAACTGCTCAACAAAGACCTGGCAGAGCTCATCAACAAGATGCGGCTGGCACAGCAGAACGCCGTGACCTCCCT	8	27315779	27315899	+	PTK2B (2185)	635902	55	Exon 37
635902_27341882_PTK2B(2185)_37.1_6	CCGATTTGGGAACCAAGCTATTCCTTTCCCTTCCTCTTCGGCCCTCAGATGTCCCTTGATGCACAGAGAAGCTGGGGAGGAGCTTTGTTTTGGGGGTCAGGCAGCCAGTGAGATGAGGGA	8	27316379	27316499	+	PTK2B (2185)	635902	55	Exon 37
635902_27341789_CLU(1191)_11.1_8	GGGGCATCTTCTTGACTGTGGCATTTCCTGTCCACCGCCGGTTTATATGATCTTCATACCTTTCCCTGGACCACAGGCGTTTCTCGGCTTTTAGTCTGAACCATAGCTGGGCTGCAGTAC	8	27454860	27454980	-	CLU (1191)	635902	51.67	Exon 11
635902_27341789_CLU(1191)_11.1_3	GCTGCTCATGGGAAGAACAGAATTGCTCCTGCATGCAACTAATTCAATAAAACTGTCTTGTGAGCTGATCGCTTGGAGGGTCCTCTTTTTATGTTGAGTTGCTGCTTCCCGGCATGCCTT	8	27455460	27455580	-	CLU (1191)	635902	46.67	Exon 11
635902_27341788_CLU(1191)_10_1	TCAGCTCTTCCCTTTTCTCTTGTTCCATTTAGGTGGCTTCCCACACTTCTGACTCGGACGTTCCTTCCGGTGTCACTGAGGTGGTCGTGAAGCTCTTTGACTCTGATCCCATCACTGTGA	8	27456064	27456184	-	CLU (1191)	635902	50.83	Exon 10
635902_27341787_CLU(1191)_9_2	GAAGATGCTCAACACCTCCTCCTTGCTGGAGCAGCTGAACGAGCAGTTTAACTGGGTGTCCCGGCTGGCAAACCTCACGCAAGGCGAAGACCAGTACTATCTGCGGGTCACCACGGTGAG	8	27457291	27457411	-	CLU (1191)	635902	57.5	Exon 9
635902_27341786_CLU(1191)_8.1_1	TCCCCAGAAGGCGACGATGACCGGACTGTGTGCCGGGAGATCCGCCACAACTCCACGGGCTGCCTGCGGATGAAGGACCAGTGTGACAAGTGCCGGGAGATCTTGTCTGTGGGTGAGTCG	8	27461799	27461919	-	CLU (1191)	635902	62.5	Exon 8
635902_27341785_CLU(1191)_7.1_4	TGAGATGATACACGAGGCTCAGCAGGCCATGGACATCCACTTCCATAGCCCGGCCTTCCAGCACCCGCCAACAGAATTCATACGAGGTGAGAAGGGGTGGAAGCTCATGGCCTTTTGAGC	8	27462406	27462526	-	CLU (1191)	635902	55.83	Exon 7
635902_27341784_CLU(1191)_6_1	TGTGTGGCTCAGCCAGCCTTGTGTCTTCCTGTAGGATGCCCTAAATGAGACCAGGGAATCAGAGACAAAGCTGAAGGAGCTCCCAGGAGTGTGCAATGAGACCATGATGGCCCTCTGGGA	8	27463955	27464075	-	CLU (1191)	635902	54.17	Exon 6
635902_27341783_CLU(1191)_5.1_2	ACTCTCATAGAAAAAACAAACGAAGAGCGCAAGACACTGCTCAGCAACCTAGAAGAAGCCAAGAAGAAGAAAGAGGTCAGGAGGAGCCGCTACCGCCTCCCTGCCTTGACCATCCCACTG	8	27466409	27466529	-	CLU (1191)	635902	51.67	Exon 5
635902_27341782_CLU(1191)_4_1	GGCGGGACGCCAGCAGGCTGTCTAGCTGTTCCCATGATGGTCTCCTGTTCTCTGCAGAGGCGTGCAAAGACTCCAGAATTGGAGGCATGATGAAGACTCTGCTGCTGTTTGTGGGGCTGC	8	27468054	27468174	-	CLU (1191)	635902	57.5	Exon 4
635902_27341781_CLU(1191)_3_2	TCCAAAGGGACTTTCTCTGGGAAGCCTGCTCCTCGGGCCACTGCGAACCCTCTCTACTCTCCGAAGGGAATTGTCCTTCCTGGCTTCCACTACTTCCACCCCTGAATGCACAGGCAGCCC	8	27468748	27468868	-	CLU (1191)	635902	58.33	Exon 3
635902_27341780_CLU(1191)_2_2	CTGAGCGGGCTTTGGATGTGAACCATTTCAGGAAGGGGAACCCCATCGTCCTGTTGGTTCTGTGATGGCAAATGGGTGAGCTCAGATAAGCAGTTCTTGGGAGGGGCATGGTGGGGGTGG	8	27469072	27469192	-	CLU (1191)	635902	55.83	Exon 2
635902_27341779_CLU(1191)_1_1	CTGCACCGGCCCCCACCTCCCGGCTTCCAGAAAGCTCCCCTTGCTTTCCGCGGCATTCTTTGGGCGTGAGTCATGCAGGTTTGCAGCCAGCCCCAAAGGGGGTGTGTGCGCGAGCAGAGC	8	27472250	27472370	-	CLU (1191)	635902	65	Exon 1
635902_27341790_FUS(2521)_1_1	TACTTAAGCTTCGACGCAGGAGGCGGGGCTGCTCAGTCCTCCAGGCGTCGGTACTCAGCGGTGTTGGAACTTCGTTGCTTGCTTGCCTGTGCGCGCGTGCGCGGACATGGCCTCAAACGG	16	31191429	31191549	+	FUS (2521)	635902	62.5	Exon 1
635902_27341791_FUS(2521)_2.1_1	TTTCAGAGTGGCAGCTGAAGATAATGTGATTGTATTTTTCTTTTGCAGATTATACCCAACAAGCAACCCAAAGGTGAGTGCTATTTTTGGGCTTCCAGAGTTTGTAGAGGGCAAGGGTGG	16	31193670	31193790	+	FUS (2521)	635902	42.5	Exon 2
635902_27341792_FUS(2521)_3.1_2	AGTGGTTATAGCCAGTCCACGGACACTTCAGGCTATGGCCAGAGCAGCTATTCTTCTTATGGCCAGAGCCAGAACAGTGAGTCTTTCTCAGCGGGTCACCTCTTCCTACTCTTTCTGAAT	16	31193909	31194029	+	FUS (2521)	635902	50	Exon 3
635902_27341793_FUS(2521)_4_1	TTCTCTTTCCTGGTGGCTTTTGTGACTCCCTTTTTCTTATCCTGGTAGCAGGCTATGGAACTCAGTCAACTCCCCAGGGATATGGCTCGACTGGCGGCTATGGCAGTAGCCAGAGCTCCC	16	31195130	31195250	+	FUS (2521)	635902	53.33	Exon 4
635902_27341794_FUS(2521)_5.1_1	GAAAGGAAATTGGGGGCTATGCTGGGATTGTGATTGTGTTTTTTGTTTGTTTTCCCTAGTTACGGTAGCAGTTCTCAGAGCAGCAGCTATGGGCAGCCCCAGAGTGGGAGCTACAGCCAG	16	31195470	31195590	+	FUS (2521)	635902	50	Exon 5
635902_27341795_FUS(2521)_6.1_1	CATTCTTTCTTTTCTCACAGGTAACTATGGCCAAGATCAATCCTCCATGAGTAGTGGTGGTGGCAGTGGTGGCGGTTATGGCAATCAAGACCAGAGTGGTGGAGGTGGCAGCGGTGGCT	16	31196239	31196358	+	FUS (2521)	635902	52.1	Exon 6
635902_27341797_FUS(2521)_7_1	GTTGGAAGCTTCATGTCCTTTCTTCTAACTTGTCTTCTCCAGCGGAAGTGACCGTGGTGGCTTCAATAAATTTGGTGGTAAGTGAACAGAGTTTCCAAAATTCCCAACTCCCAGCAATGC	16	31198080	31198200	+	FUS (2521)	635902	45	Exon 7
635902_27341798_FUS(2521)_8.1_1	TTGTTTTTGTTTTTTTTTTGTTCTTTTTTTCCATGTCACTAAAGGCCCTCGGGACCAAGGATCACGTCATGACTCCGGTGAGTTCACACGTGGTGGCATGAAAAGAGTGGCTAAAGTGGT	16	31199601	31199721	+	FUS (2521)	635902	43.33	Exon 8
635902_27341799_FUS(2521)_9_1	ACAAGCAGAACAGGATAATTCAGACAACAACACCATCTTTGTGCAAGGCCTGGGTGAGAATGTTACAATTGAGTCTGTGGCTGATTACTTCAAGCAGATTGGTATTATTAAGGTACTTGT	16	31200435	31200555	+	FUS (2521)	635902	40	Exon 9
635902_27341800_FUS(2521)_10_2	GGGAGAGGCAACGGTCTCTTTTGATGACCCACCTTCAGCTAAAGCAGCTATTGACTGGTTTGATGGTATGTATGAGAAGGCTGGCAGAGGTGGGGCTGGGGATATAGGGCAGCAAGCCTT	16	31201050	31201170	+	FUS (2521)	635902	52.5	Exon 10
635902_27341801_FUS(2521)_11_1	TTTCTCTAGGTAAAGAATTCTCCGGAAATCCTATCAAGGTCTCATTTGCTACTCGCCGGGCAGACTTTAATCGGGGTGGTGGCAATGGTCGTGGAGGCCGAGGGCGAGGAGGTGAGGAGC	16	31201351	31201471	+	FUS (2521)	635902	54.17	Exon 11
635902_27341803_FUS(2521)_12.2_1	GGAGGTGGTGGCGGTGGAGGACAGCAGCGAGCTGGTGACTGGAAGTGTCCTAATCCGTGAGTGAAACTTAATTTTTTTCTTAGTTCTCTTGCATGCGTGCTCTTTGATATATTGGTACTG	16	31201663	31201783	+	FUS (2521)	635902	47.5	Exon 12
635902_27341804_FUS(2521)_13.1_1	TTCTCCTTAGCACCTGTGAGAATATGAACTTCTCTTGGAGGAATGAATGCAACCAGTGTAAGGCCCCTAAACCAGATGGCCCAGGAGGGGGACCAGGTGGCTCTCACATGGGTAAGAAAG	16	31202052	31202172	+	FUS (2521)	635902	50.83	Exon 13
635902_27341805_FUS(2521)_14_2	GACCGTGGAGGCTTCCGAGGGGGCCGGGGTGGTGGGGACAGAGGTGGCTTTGGCCCTGGCAAGATGGATTCCAGGTAAGACTTTAAATCAGAATAAAAAAGTAGAGCAGTTGAACAGAGG	16	31202357	31202477	+	FUS (2521)	635902	54.17	Exon 14
635902_27341806_FUS(2521)_15.1_1	TTTTTTTTTTTTGCAGGGGTGAGCACAGACAGGATCGCAGGGAGAGGCCGTATTAATTAGCCTGGCTCCCCAGGTTCTGGAACAGCTTTTTGTCCTGTACCCAGTGTTACCCTCGTTATT	16	31202703	31202823	+	FUS (2521)	635902	48.33	Exon 15
635902_27341806_FUS(2521)_15.1_6	CAGTATTCAGATTTGACCATGGTGGAGAGCGCTTAGCCACTCTGGGTCTTTCACAGGAAGGAGAGTAACTGAGTGCTGCAGGAGTTTGTGGAGTGGAGTCAGGATCTAGGAGGTGAGTGA	16	31203303	31203423	+	FUS (2521)	635902	50.83	Exon 15
635902_27341806_FUS(2521)_15.1_10	CAGGGTTTTCGAACTTGGTTTGTAAGACAGCTGCCATCACAAGCATAGCTTACAAATGTGCTGGGGACCCCTAATTGGGAAGTGCTTTCCTCTCAAATTTTTATTTTTTATTTTTAGAG	16	31203783	31203902	+	FUS (2521)	635902	39.5	Exon 15
635902_27341808_FUS(2521)_15.3_1	TGCACACCTCAGCCTCCCAATAAACCATGACTTTTAAGAGGAATAGCAGGTTTACTTCCCCTGCCAGCATTGGGGTGCTCTCTAAGCAACAGTAGGCGGAGAGTGGTCTGGCGTATTAAA	16	31204504	31204624	+	FUS (2521)	635902	49.17	Exon 15
635902_27341808_FUS(2521)_15.3_5	GGGTCCCAGGTGACTGTTTAGTGGGTAGGTCCAGTTTGGGGGGATCTTCCAGGAGAATGGATAGAGACACCTAGCAGCAGAGAGAACATTGGTGCCTCTCAAGCCAACCTCCCACCTCA	16	31204952	31205071	+	FUS (2521)	635902	54.62	Exon 15
635902_27341809_FUS(2521)_15.4_3	CAGTTAGCCCTTTCAGCTTTTTTCCCCATCTTGTGCCGGGCCTTCCTGGGTTTCAGTACTTGGATGTAGGGCTGCAGTTATGTCAGTGGTGGGTAGATTGACCAGGAATTAAGGTCTAGG	16	31205421	31205541	+	FUS (2521)	635902	50	Exon 15
635902_27341907_RHBDF2(79651)_20_6	CGTGAGATGGTTGGTTAAGGCGGGGTTTTTCTGGGGCGTGAGGCCTGTGAGATCCTGACCCAAGCTCAGGCACACCCAAGGCACCTGCCTCTCTGAGTCTTGGGTCTCAGTTCCTAATAT	17	74467434	74467554	-	RHBDF2 (79651)	635902	55.83	Exon 20
635902_27341907_RHBDF2(79651)_20_2	ACCTCTCGGCCATCGTGCTCTTCCTGTTCATCTGTGGCCTCCTGCCCTGGATCGACAACATCGCCCACATCTTCGGCTTCCTCAGTGGCCTGCTGCTGGCCTTCGCCTTCCTGCCCTACA	17	74467914	74468034	-	RHBDF2 (79651)	635902	60.83	Exon 20
635902_27341906_RHBDF2(79651)_19_2	TATCGCCATCATCTTCATCCTCAGTGGCATCACAGGCAACCTCGCCAGTGCCATCTTTCTCCCATACCGGGCAGAGGTAAGGATGTGGAGGATGGGACCCCTTCCGCACATAGGGGGCCA	17	74468723	74468843	-	RHBDF2 (79651)	635902	57.5	Exon 19
635902_27341905_RHBDF2(79651)_18_1	CACTCCCAGGTGCACTGCTTGGACAAGGTGTGTGGGCTGCTGCCCTTCCTCAACCCTGAGGTCCCAGATCAGTTCTACAGGCTCTGGCTGTCTCTCTTCCTACATGCTGGGTAAGAGGCT	17	74469076	74469196	-	RHBDF2 (79651)	635902	57.5	Exon 18
635902_27341904_RHBDF2(79651)_17_1	TCTTGCCTCACCACCCCCTTAGCTGTGAGATCACCACCCGGGAATACTGTGAGTTCATGCACGGCTATTTCCATGAGGAAGCAACACTCTGCTCCCAGGTGAGGCGAGGCAGGCCTGGAG	17	74469311	74469431	-	RHBDF2 (79651)	635902	57.5	Exon 17
635902_27341903_RHBDF2(79651)_16_1	CCCTCCTGGCAGATCTGCACAGAGCAGGCCAGGAGCAACCACACAGGCTTCCTGCACATGGACTGCGAGATCAAGGGCCGCCCCTGCTGCATCGGCACCAAGGGCAGGTGAGCGACCTGG	17	74469716	74469836	-	RHBDF2 (79651)	635902	65	Exon 16
635902_27341902_RHBDF2(79651)_15_1	CACAGCCCAATCTGAACCCTGTCTCCAGGACCTGCGAGGAGCCAGCCTCCAGCGGTGCCCACATCTGGCCCGATGACATCACTAAGTGGCCGGTGAGTGTCCCTGGCGGGGAGTGGTCTG	17	74469892	74470012	-	RHBDF2 (79651)	635902	64.17	Exon 15
635902_27341901_RHBDF2(79651)_14_1	CCAGGAGACTTTGGCCACTTTTGTCAAGTGGCAGGATGACACTGGGCCCCCCATGGACAAGTCTGATCTGGGCCAGAAGCGGACTTCGGGGGCTGTCTGCCACCAGGACCCCAGGTAGGG	17	74470108	74470228	-	RHBDF2 (79651)	635902	61.67	Exon 14
635902_27341900_RHBDF2(79651)_13_1	CTCAAACTCACTCTCTCCCCTCCCTTTCCCTTCCCCAGATTGACCTGATCCACCTGGGGGCCAAGTTCTCACCCTGCATCCGGAAGGACGGGCAGATCGAGCAGCTGGTGCTGCGCGAGC	17	74470534	74470654	-	RHBDF2 (79651)	635902	61.67	Exon 13
635902_27341899_RHBDF2(79651)_12_1	AGGGCCCACACTGTTCTGACGCCCTCCTCTGTGCTACCTCCACGATAGGTGCTGCGGAACAAAGGTGTGTACGAGAGCGTGAAGTACATCCAGCAGGAGAACTTCTGGGTTGGCCCCAGC	17	74470814	74470934	-	RHBDF2 (79651)	635902	58.33	Exon 12
635902_27341898_RHBDF2(79651)_11.1_1	ACAGGCCCTACTTCACCTACTGGCTGACCTTCGTCCATGTCATCATCACGCTGCTGGTGATTTGCACGTATGGCATCGCACCCGTGGGCTTTGCCCAGCACGTCACCACCCAGCTGGTGA	17	74471107	74471227	-	RHBDF2 (79651)	635902	58.33	Exon 11
635902_27341896_RHBDF2(79651)_10.1_1	GTGCAGCGGCAGCTGGAGAGCTTCGACAGCCACCGGTGAGGTGTCGCCCTGGAGCCCCCAGGAGAGCCTGGAAGGTTCCAAATTCCTCTGGGCCCTCCTGAAGCGCCCCCTTACTCATTC	17	74472826	74472946	-	RHBDF2 (79651)	635902	64.17	Exon 10 (also within stretch of UTR?)
635902_27341895_RHBDF2(79651)_9_1	TCCGGGGGGCAGTGTTTGGGACAGACTCCTTACACTGTATTTTCTTGTCCCCCACCCCAGGAAGAAATGAGCTCCATGCCTGATGATGTCTTTGAGTCCCCCCCACTCTCTGCCAGCTAC	17	74473320	74473440	-	RHBDF2 (79651)	635902	55	Exon 9
635902_27341894_RHBDF2(79651)_8.1_2	GGTGGTCAAGCGCAGCTTTGCCTTCCCGAGCTTCCTGGAGGAGGATGTGGTCGATGGGGCAGACACGTTTGACTCCTCCTTTTTTAGTAAGGCAAGCATGGGGTGTGGGACAGCAGGAG	17	74473710	74473829	-	RHBDF2 (79651)	635902	57.14	Exon 8
635902_27341893_RHBDF2(79651)_7_2	ACCTCCTTCACCAGTGTCCGTTCTGGCTACTCCCACCTGCCACGCCGCAAGAGAATGTCTGTGGCCCACATGAGCTTGCAAGCTGCCGCTGCCCTCCTCAAGGTGCGGGGCTCCCTCCTG	17	74474869	74474989	-	RHBDF2 (79651)	635902	63.33	Exon 7
635902_27341891_RHBDF2(79651)_6.1_2	AGATGCCCAAGGTGGGATCCATGGGGAAAGGAGGCAGGGGTGGGGACCCTAATGGCTCTGCTTACCGCCCCCCTCCCTTCCAGATTGTGGATCCGCTGGCCCGGGGCCGGGCCTTCCGCC	17	74475054	74475174	-	RHBDF2 (79651)	635902	67.5	Exon 6
635902_27341890_RHBDF2(79651)_5.1_1	GAAGTTTGTTCTCAGGGTTTTCAGAATAGGAGGCTAAAGAAAAGCCAGCCCAGGACCTGGGCTGCACACACCACCGCCTGCCCTCCCTCCTTCCTCCCCAAGAGGAAGAACCCAGCCTAC	17	74475918	74476038	-	RHBDF2 (79651)	635902	56.67	Exon 5
635902_27341889_RHBDF2(79651)_4_2	GAAGCCACCCAACCTCTCCATCACCATCCCGCCACCCGAGAAAGAGACCCAGGCCCCTGGCGAGCAGGACAGCATGCTGCCTGAGGTAAGGGGGCTGGCCTGGGGGCTCACTGTTCTGCC	17	74477421	74477541	-	RHBDF2 (79651)	635902	65.83	Exon 4
635902_27341888_RHBDF2(79651)_3.1_2	CACCGGAGCATCTGTACAGAGCAAGGAGAAGACAAGAACATGCTCTAAAGCCCTTCACAGCAAGACCCAGGAAGCCGCGGGCAAACTCAGACTCGAAGGTAGGAAGCTGGGCGGCCGGGT	17	74483771	74483891	-	RHBDF2 (79651)	635902	57.5	Exon 3
635902_27341884_RHBDF2(79651)_1.1_1	CCAGCCGCTCGCAGGCGCCGCACGGAGTTGCGTCCCGGGGACTTGGGGCCGCAGGGAGGTGAGCGCGGGGCGACGAGCGGGGCAGGACTCACGGCCGCCCAGCCGCAGGCGCCGGAAGGG	17	74497372	74497492	-	RHBDF2 (79651)	635902	79.17	Exon 1
636902_27498248_TARDBP(23435)_1.1_3	AGGAGGCGGCCCTAGCGCCATTTTGTGGGAGCGAAGCGGTGGCTGGGCTGCGCTTGGGTCCGTCGCTGCTTCGGTGTCCCTGTCGGGCTTCCCAGCAGCGGCCTAGCGGGTGAGTCGCGG	1	11072691	11072811	+	TARDBP (23435)	636902	70	Exon 1
636902_27498249_TARDBP(23435)_2_2	CCATCGGAAGACGATGGGACGGTGCTGCTCTCCACGGTTACAGCCCAGTTTCCAGGGGCGTGTGGGCTTCGCTACAGGAATCCAGTGTCTCAGTGTATGAGAGGTGTCCGGCTGGTAGAA	1	11073838	11073958	+	TARDBP (23435)	636902	58.33	Exon 2
636902_27498250_TARDBP(23435)_3.1_2	AGTGTTGGGTCTCCCATGGAAAACAACCGAACAGGACCTGAAAGAGTATTTTAGTACCTTTGGAGAAGTTCTTATGGTGCAGGTAAACTTCGATTGCATCAAACAGTTTTTCTTTACCAG	1	11076982	11077102	+	TARDBP (23435)	636902	40.83	Exon 3
636902_27498251_TARDBP(23435)_4_2	AGTGAAAGTAATGTCACAGCGACATATGATAGATGGACGATGGTGTGACTGCAAACTTCCTAATTCTAAGGTACTTGCGTCTGTGCTTTGGGAATTTTTGCCAACAAACTTCCTTAGAGG	1	11078860	11078980	+	TARDBP (23435)	636902	41.67	Exon 4
636902_27498252_TARDBP(23435)_5.1_2	CTTCTCTCAGTACGGGGATGTGATGGATGTCTTCATCCCCAAGCCATTCAGGGCCTTTGCCTTTGTTACATTTGCAGATGATCAGGTATTTTTCTCCTTAACGATATGTCCCGGCCGGGC	1	11080571	11080691	+	TARDBP (23435)	636902	49.17	Exon 5
636902_27498253_TARDBP(23435)_6_5	GTGCAGCAATTGGTTGGGGATCAGCATCCAATGCAGGGTCGGGCAGTGGTTTTAATGGAGGCTTTGGCTCAAGCATGGATTCTAAGTCTTCTGGCTGGGGAATGTAGACAGTGGGGTTGT	1	11082604	11082724	+	TARDBP (23435)	636902	51.67	Exon 6
636902_27498253_TARDBP(23435)_6_9	CCCTTGTTTTAATTTGAACCCCACCATATGGATTTTTTTCCTTAAGAAAATCTCCTTTTAGGAGATCATGGTGTCACAGTGTTTGGTTCTTTTGTTTTGTTTTTTAACACTTGTCTCCCC	1	11083084	11083204	+	TARDBP (23435)	636902	35.83	Exon 6
636902_27498253_TARDBP(23435)_6_12	AACGCAAGGCTGTGATATGGAACCAGAAGGCTGTCTGAACTTTTGAAACCTTGTGTGGGATTGATGGTGGTGCCGAGGCATGAAAGGCTAGTATGAGCGAGAAAAGGAGAGAGCGCGTGC	1	11083444	11083564	+	TARDBP (23435)	636902	50.83	Exon 6
636902_27498253_TARDBP(23435)_6_16	AGGACTTGAAGCAGAGTTCACCAGTGAGCTCAGGTGTCTCAAAGAAGGGTGGAAGTTCTAATGTCTGTTAGCTACCCATAAGAATGCTGTTTGCTGCAGTTCTGTGTCCTGTGCTTGGAT	1	11083924	11084044	+	TARDBP (23435)	636902	46.67	Exon 6
636902_27498253_TARDBP(23435)_6_22	ACCACAAATTATCTTGTGCCTGAAATCCATTAAGAGGCCTGATAGCTTTAAGAATTAGGGTGGGTTGTCTGTCTGGAAGTGTTAAGTGGAATGGGCTTTGTCCTCCAGGAGGTGGGGGAA	1	11084644	11084764	+	TARDBP (23435)	636902	45.83	Exon 6
636902_27498253_TARDBP(23435)_6_27	AAGCCTTCAAGGAGCCCAGGGGTAAGTTAACTTGTCAACGGCATGGTTTAATCCCTTCTTTACACTTGTGTAAATTTCAGTTACTGGTCATAGAAGGCTTTCAATGTTGAGTGGCCTTTT	1	11085244	11085364	+	TARDBP (23435)	636902	41.67	Exon 6
637802_27642451_CD33_Exon10-hg19_dna_range=chr19:51746650-51747115_1_3	TAGAATAGGAAATACATTTCTGGAGGCAGAAAGCAGGTCGGCGGTTGCCAGGGGCTTCGAGGAGGGCAGTGACTGCTTAGTGAGTACATGCTTTCCTTTTGGGGCAATGAAAATGTTTAG	19	51746929	51747049	-	CD33_Exon10-hg19_dna_range=chr19:51746650-51747115	637802	48.33	Missing Exon 10_CD33
